# Supplementary material for: The effector program of human CD8 T cells supports tissue remodeling
Source: J Exp Med. 2024 Jan 16;221(2):e20230488. doi: 10.1084/jem.20230488 (PMC10791561; doi:10.1084/jem.20230488)
Supplement: Table S1 — shows bulk RNA-seq results of fibroblast (MRC-5) cells stimulated o/n with SN of MRC-5 cells pulsed with varying concentrations of influenza peptide and cultured with influenza-specific T cells o/n. [file JEM_20230488_TableS1.xlsx]

## Sheet: Figure 2a Rpkm table
EnsemblID	gene_symbol	1_1_100ngPeptide_S1_R1_001.rpkm	1_2_100ngPeptide_S7_R1_001.rpkm	1_3_100ngPeptide_S13_R1_001.rpkm	2_1_10ngPeptide_S2_R1_001.rpkm	2_2_10ngPeptide_S8_R1_001.rpkm	2_3_10ngPeptide_S14_R1_001.rpkm	3_1_1ngPeptide_S3_R1_001.rpkm	3_2_1ngPeptide_S9_R1_001.rpkm	3_3_1ngPeptide_S15_R1_001.rpkm	4_1_noPeptide_S4_R1_001.rpkm	4_2_noPeptide_S10_R1_001.rpkm	4_3_noPeptide_S16_R1_001.rpkm	5_1_noTcells_S5_R1_001.rpkm	5_2_noTcells_S11_R1_001.rpkm	5_3_noTcells_S17_R1_001.rpkm	6_1_Tcellsonly_S6_R1_001.rpkm	6_2_Tcellsonly_S12_R1_001.rpkm	6_3_Tcellsonly_S18_R1_001.rpkm
ENSG00000000003	TSPAN6	2.9827	2.7661	3.7207	4.1585	5.7202	5.7911	5.2233	5.5393	6.2507	5.4823	7.0388	5.5746	6.5964	7.9181	6.5361	4.4145	6.1672	5.0061
ENSG00000000005	TNMD	0	0.0319	0	0	0	0	0	0	0	0	0	0	0	0	0	0	0	0
ENSG00000000419	DPM1	24.1928	22.8307	31.4621	24.3756	25.6649	31.4476	24.0336	25.6711	22.8551	24.8182	25.1663	30.231	26.6657	23.3604	30.2342	29.4871	31.9925	34.3197
ENSG00000000457	SCYL3	2.2573	2.4425	2.4397	1.6005	1.3736	1.591	1.494	1.5095	1.3261	1.4118	1.5485	1.357	1.6639	1.3315	1.4774	1.6082	1.3621	1.5554
ENSG00000000460	C1orf112	0.7965	0.8444	0.6479	0.9953	0.7166	0.5896	0.7545	0.7197	0.7224	0.7525	0.6162	0.6261	0.6122	0.7134	0.6285	0.7633	0.6569	0.6852
ENSG00000000938	FGR	0.0263	0.0296	0.0116	0	0.041	0	0	0	0	0	0	0	0	0	0	0	0.0152	0
ENSG00000000971	CFH	38.7124	41.7101	42.7323	9.6344	9.9923	10.9265	3.2035	3.9006	3.6608	3.5626	3.2321	3.1803	2.7455	3.1789	3.3204	7.3673	8.5584	8.3024
ENSG00000001036	FUCA2	60.8155	65.0148	67.6215	59.6491	66.2407	67.5071	63.2146	62.0329	61.5306	62.4798	64.8151	63.6053	63.3801	63.4226	65.587	60.8512	66.9661	64.2948
ENSG00000001084	GCLC	7.2788	9.1792	10.0592	8.5492	8.6456	8.3085	7.6836	8.3756	8.0531	7.9265	8.356	8.4833	8.9361	8.3144	8.9308	7.7664	8.2368	7.7235
ENSG00000001167	NFYA	7.6502	6.7587	6.6677	8.1127	7.8542	7.6325	8.1354	8.1183	9.0482	8.0361	7.621	8.2185	7.8366	8.3185	8.1185	7.2544	8.0337	8.4274
ENSG00000001460	STPG1	1.7182	1.7457	1.5046	1.8589	2.0543	1.636	1.7372	1.6819	1.8113	1.8819	1.5278	1.9022	1.9082	1.9595	1.8557	1.6677	1.5621	1.8647
ENSG00000001461	NIPAL3	15.2973	15.3186	16.1269	26.7257	26.0293	25.2663	27.9256	27.1447	26.2985	28.1128	25.461	26.3995	29.5168	30.5582	29.2498	25.5239	24.3895	25.2053
ENSG00000001497	LAS1L	4.1454	3.6243	3.5738	5.4669	5.0835	4.9029	4.934	4.8582	5.2443	5.084	5.4635	4.9801	4.902	4.9105	5.1358	4.8424	4.862	5.2941
ENSG00000001561	ENPP4	0.059	0.0221	0.026	0.039	0.0102	0.032	0.033	0.0397	0.0436	0.0144	0.0229	0.0937	0.0318	0.0108	0.0465	0.0455	0.0683	0.0231
ENSG00000001617	SEMA3F	22.3469	24.2571	23.7816	15.3679	14.8363	14.6111	12.361	13.8743	12.7772	13.3446	14.3331	13.367	13.3384	13.7087	13.076	13.3779	13.6321	13.4326
ENSG00000001626	CFTR	0.0215	0.0121	0.0284	0.1065	0.1116	0.0465	0.0781	0.1193	0.0893	0.0866	0.0813	0.0292	0.0116	0.0412	0.0254	0.056	0.0995	0.0505
ENSG00000001629	ANKIB1	20.7273	19.822	17.8081	10.6689	10.0687	9.5005	9.8664	10.1552	9.26	9.8031	8.685	8.9602	10.0598	9.5879	10.024	10.2211	9.2939	10.8802
ENSG00000001630	CYP51A1	36.3202	33.9843	38.5798	23.9908	21.8082	24.1681	17.6943	17.6594	19.1437	19.2951	17.1749	17.5768	16.8062	22.1275	16.959	23.6343	23.5075	23.8087
ENSG00000001631	KRIT1	4.1322	4.0854	4.1802	4.2089	4.1431	4.6246	3.9831	4.1012	4.2912	3.8455	3.9427	3.7939	4.2808	4.6901	4.3477	3.8757	4.5934	4.249
ENSG00000002016	RAD52	1.2215	0.9693	1.2014	1.5255	1.2813	1.6912	1.5019	1.6862	1.5975	1.5834	1.6025	1.5455	1.5552	1.506	1.4975	1.3904	1.7825	1.438
ENSG00000002079	MYH16	0.029	0	0.0192	0.0144	0.0075	0.0236	0.0081	0	0.008	0	0.0169	0.0197	0.0313	0.0318	0	0.0084	0.0084	0.0085
ENSG00000002330	BAD	9.177	11.5285	12.9675	14.4387	17.0241	18.1035	14.1084	17.9249	16.7449	14.9881	18.4084	16.0773	16.0983	19.0592	18.4945	14.1709	17.4912	16.4101
ENSG00000002549	LAP3	335.735	334.767	345.504	84.3667	86.5627	89.1029	13.9765	14.1887	14.0138	17.6522	13.1361	13.7038	11.6988	11.1014	11.3753	64.8846	65.7749	72.0898
ENSG00000002586	CD99	92.8979	91.7239	107.224	95.6639	107.798	114.043	99.7058	97.6982	103.18	103.522	108.172	110.466	107.928	110.641	105.325	99.9583	102.923	99.0598
ENSG00000002587	HS3ST1	0.028	0.0252	0.0148	0.0944	0.0465	0.0607	0.0376	0.0396	0.0186	0.0164	0.0392	0.0381	0.0484	0.0368	0.0442	0.0649	0.0973	0.0461
ENSG00000002726	AOC1	0.0359	0	0.0211	0.0711	0.0248	0.0907	0.0669	0.0242	0.0265	0.0526	0.1115	0.114	0.0129	0.0786	0.1132	0.0416	0.0831	0.0422
ENSG00000002745	WNT16	8.6743	8.6396	7.5576	5.8943	5.1722	4.9537	6.0402	5.5651	5.6448	5.2814	5.8831	5.9384	5.0712	5.3292	5.5069	6.8051	6.6111	7.0608
ENSG00000002746	HECW1	0.9653	0.913	0.8247	1.0161	1.0105	0.9013	1.0002	0.83	0.9949	0.9837	1.0876	0.9809	1.1453	1.101	1.1568	1.0922	0.8421	0.9515
ENSG00000002822	MAD1L1	2.2312	2.1048	2.2502	2.8216	3.0754	2.8306	2.6324	3.0466	3.1562	2.79	2.8599	2.799	2.8813	2.8678	3.2619	2.7763	2.9013	2.8126
ENSG00000002834	LASP1	73.2739	72.5269	67.3488	84.9719	80.368	76.7675	93.4906	86.1617	87.5803	87.1162	83.3738	84.1993	98.6867	96.1137	88.3701	85.1559	80.5837	80.875
ENSG00000002919	SNX11	6.4124	6.3587	6.5665	5.2801	4.5851	4.3149	4.7388	4.2643	4.7672	4.4788	4.4187	4.4724	4.6544	3.8749	4.78	4.8468	5.6701	4.595
ENSG00000002933	TMEM176A	82.4893	98.7448	100.45	86.9009	94.0536	89.6617	63.6321	71.3434	70.1831	70.2315	75.8386	71.8073	57.2394	61.6701	56.9455	86.6677	96.0125	84.8788
ENSG00000003056	M6PR	22.9516	22.1464	21.8143	22.1326	23.0577	21.5161	20.359	21.9701	22.7838	21.3624	21.3614	22.6353	18.5982	18.431	18.4071	21.5244	24.1499	23.1455
ENSG00000003096	KLHL13	0.0785	0.0663	0.1153	0.2856	0.3062	0.3335	0.2638	0.3439	0.2324	0.2399	0.2824	0.3121	0.2262	0.2223	0.4854	0.2579	0.2276	0.2003
ENSG00000003137	CYP26B1	0.8201	1.1482	0.9957	1.2113	0.9569	0.5731	1.0202	0.8103	0.9808	0.7082	0.7757	0.9685	0.9942	0.3595	0.6759	0.9399	1.1619	1.2122
ENSG00000003147	ICA1	0.0561	0.0526	0.0165	0.0463	0.068	0.0608	0.0837	0.0189	0.0622	0.0685	0.0872	0.0255	0.0707	0.0512	0.0737	0.0108	0.0866	0.033
ENSG00000003249	DBNDD1	5.3986	5.8269	5.4551	6.8696	7.2393	6.6504	7.112	7.2191	8.2876	7.8331	7.4191	6.3034	8.181	8.2058	8.475	6.2348	6.2909	5.9625
ENSG00000003393	ALS2	3.591	3.3766	2.9861	4.1212	4.0264	4.0371	4.7151	4.4737	4.5172	4.6724	3.8952	4.2575	4.5019	4.577	4.2644	4.621	4.1472	4.5176
ENSG00000003400	CASP10	2.2253	1.8946	2.0246	0.6682	0.4377	0.5609	0.2087	0.2796	0.3204	0.3263	0.3998	0.3114	0.2859	0.3098	0.2468	0.3625	0.2579	0.4036
ENSG00000003402	CFLAR	9.004	8.8771	7.5074	4.0285	3.8551	4.0163	3.6789	3.6792	3.2637	4.0127	3.8415	3.4797	3.3875	3.6235	3.4701	4.2903	4.077	4.3341
ENSG00000003436	TFPI	11.8984	12.3197	14.3802	10.5264	9.8763	10.7616	9.6567	10.7934	10.3376	10.2919	10.3542	9.5788	9.8611	10.5431	10.3618	10.2905	12.06	11.4401
ENSG00000003509	NDUFAF7	2.4407	2.9149	3.0884	2.9924	3.3184	3.3388	3.7275	3.3643	2.8612	3.2305	3.5907	3.3598	3.0557	4.2249	3.7137	3.0028	3.4675	3.6395
ENSG00000003756	RBM5	6.4218	6.1042	6.6845	6.7729	6.8784	7.7043	6.9281	6.9124	6.2751	7.1746	7.7921	7.5492	7.0133	6.9606	6.6847	6.6919	6.6008	6.9426
ENSG00000003987	MTMR7	0.1204	0.1626	0.1698	0.1593	0.2421	0.1915	0.3865	0.2109	0.2673	0.2355	0.2621	0.175	0.1474	0.22	0.3421	0.2233	0.2978	0.189
ENSG00000003989	SLC7A2	31.2628	28.5447	31.7016	51.223	47.6378	45.1959	40.9422	43.3151	43.6725	44.4899	37.8462	42.2916	24.5229	23.4982	24.1951	52.2324	52.4002	52.8513
ENSG00000004059	ARF5	16.9259	16.7068	18.7683	25.8044	28.7711	27.5704	27.5906	28.5802	30.6806	28.4033	33.8941	32.1489	29.0487	33.8875	31.8006	22.4476	25.4515	24.5553
ENSG00000004139	SARM1	1.5838	1.3895	1.3993	3.0325	2.7815	2.8787	2.8206	2.691	2.6227	2.8642	2.6605	2.7955	2.5886	2.6532	2.7068	2.6393	2.6159	2.6568
ENSG00000004142	POLDIP2	40.8498	39.1224	44.0864	55.2934	59.3391	56.6782	56.5888	57.3463	57.1888	53.3021	54.547	57.952	53.9028	56.8585	57.3287	55.5347	55.642	54.4568
ENSG00000004399	PLXND1	8.5173	9.1546	8.6015	11.7872	12.1633	11.1694	13.187	13.913	13.0185	13.9149	13.911	13.7989	15.9833	16.2156	15.5156	11.2256	11.0748	11.5903
ENSG00000004455	AK2	12.4876	13.8068	15.2024	9.9421	11.1499	11.0059	9.9161	10.8368	10.7759	9.3495	10.5055	10.0681	9.3436	9.4095	10.087	9.9507	10.1925	10.2578
ENSG00000004468	CD38	10.5128	9.7574	8.8765	0.0794	0.1455	0.159	0.0149	0.0135	0.0222	0.0587	0.0466	0	0.0072	0.0292	0	0.1313	0.1545	0.1099
ENSG00000004478	FKBP4	8.5396	8.476	8.4116	9.688	9.6491	9.6618	10.0842	10.3766	11.0328	9.263	10.0512	9.1117	9.5584	9.3009	9.3561	9.3349	9.0192	8.4123
ENSG00000004487	KDM1A	9.0134	9.1945	11.0104	14.6218	13.3487	14.7153	14.9107	14.894	14.3965	15.4004	14.639	15.6958	14.5595	14.4025	16.0959	14.6853	14.4631	14.2338
ENSG00000004534	RBM6	6.7714	6.1536	6.6179	7.6239	7.7559	8.1638	7.525	7.2283	6.9307	7.8744	8.4731	8.4166	7.4499	7.4759	7.2396	7.8262	6.7391	7.3233
ENSG00000004660	CAMKK1	0.2647	0.2909	0.4177	0.3603	0.3456	0.307	0.4755	0.4105	0.2869	0.5145	0.4594	0.369	0.4189	0.4115	0.4177	0.4209	0.3996	0.4275
ENSG00000004700	RECQL	15.1317	15.5133	16.3831	13.7632	13.9718	14.1654	13.718	12.5405	12.9928	12.1506	11.3691	11.9821	12.8049	12.4078	13.7826	12.6309	14.5954	14.4675
ENSG00000004766	VPS50	1.5564	1.7565	1.772	1.5968	1.7087	1.7244	1.5856	1.7437	2.1616	1.7438	1.6911	1.7586	1.8223	1.9177	1.9758	1.6638	1.7985	1.9006
ENSG00000004776	HSPB6	28.1461	28.8874	26.6518	50.2065	47.0147	42.5559	53.0047	49.2899	53.0374	51.984	50.9374	54.4887	64.1077	60.4706	51.5861	44.6536	38.7809	41.1685
ENSG00000004777	ARHGAP33	0.3996	0.5083	0.444	0.8532	0.6774	0.7537	0.7684	0.8516	0.8677	0.8918	0.851	0.9825	1.1731	0.7236	0.6718	0.8559	0.9768	0.9
ENSG00000004779	NDUFAB1	16.4511	17.7371	21.7962	15.4417	21.0239	22.3296	19.2495	20.6933	22.439	17.8426	18.6184	22.0661	17.1233	19.0311	24.0249	18.0073	20.4927	21.0818
ENSG00000004799	PDK4	3.418	3.6292	5.1329	5.8184	7.4122	6.963	5.0267	7.7967	6.2167	5.3683	6.9458	5.9112	10.2355	9.3869	10.5331	3.8442	5.0403	5.1904
ENSG00000004809	SLC22A16	0	0	0.0103	0	0.0122	0	0	0.0118	0	0	0	0	0	0	0	0	0	0
ENSG00000004838	ZMYND10	0.0684	0.0641	0.0603	0.1357	0.0593	0.1236	0.1276	0.1728	0.0632	0.1504	0.0665	0.0466	0.0985	0.1124	0.1079	0.0528	0.0925	0.0537
ENSG00000004846	ABCB5	0.0543	0.0722	0.0305	0.0588	0.1027	0.0696	0.0663	0.0549	0.0822	0.0869	0.0691	0.0605	0.0213	0.0703	0.0467	0.0343	0.0343	0.0581
ENSG00000004848	ARX	0	0	0	0	0	0	0	0	0	0	0	0	0	0	0	0	0	0
ENSG00000004864	SLC25A13	2.9192	2.8131	3.2129	3.5436	3.1119	3.5929	3.1717	3.3855	3.4308	2.854	3.0021	3.2728	2.395	2.5513	3.5574	3.7117	4.2547	3.6252
ENSG00000004866	ST7	2.2232	2.2801	2.3713	2.8039	2.4101	2.6386	2.3524	2.4863	2.467	2.6639	2.3792	2.6414	2.3357	2.5851	2.685	2.6709	2.3963	2.6492
ENSG00000004897	CDC27	12.7637	11.7153	13.0477	11.1805	10.6804	9.7159	11.6433	11.3346	11.0203	9.8008	9.8397	8.8967	11.0896	11.126	11.4352	11.8437	12.4507	12.7792
ENSG00000004939	SLC4A1	0.0259	0.0389	0.0381	0.0257	0.0719	0.0375	0	0.0437	0.0096	0.0127	0.0504	0.0236	0.028	0.0379	0.0136	0.0401	0.0301	0.0305
ENSG00000004948	CALCR	0	0	0.01	0	0	0	0	0	0	0	0	0	0	0	0	0	0	0
ENSG00000004961	HCCS	14.8346	14.9501	14.6594	13.5126	13.0835	15.0886	13.7818	13.5863	13.0086	14.1204	12.347	12.4269	12.1561	12.8261	12.8488	14.0175	14.5639	16.1046
ENSG00000004975	DVL2	6.6026	6.8325	7.2035	10.0581	9.8931	9.7253	8.7501	9.4167	9.0803	9.3445	9.4828	8.6476	8.9594	9.5951	8.6409	9.2957	9.1781	9.4925
ENSG00000005001	PRSS22	0	0	0	0	0	0.0208	0.0643	0	0.0425	0	0	0	0	0.021	0	0.0666	0.0666	0
ENSG00000005007	UPF1	16.8496	16.0213	15.0732	16.2515	15.5904	15.0962	16.1694	15.8883	14.5525	14.9692	14.6426	14.5315	14.7175	14.3199	15.6651	15.7349	15.6446	16.1267
ENSG00000005020	SKAP2	5.0002	5.3647	5.3037	8.0483	7.8153	9.0218	8.2859	9.0598	9.8388	8.5832	8.9976	8.7648	9.1306	10.1525	9.211	7.9252	8.5116	7.7675
ENSG00000005022	SLC25A5	51.4249	49.1496	59.0628	50.3805	53.3714	57.3488	54.0948	57.0753	61.1221	52.1374	54.4276	57.8258	50.1871	50.7496	55.3881	55.7874	60.4562	59.1412
ENSG00000005059	MCUB	10.1493	12.6727	12.7722	3.3689	3.7439	3.863	1.8651	2.4086	2.4601	2.2927	2.4658	2.27	2.2426	2.6122	2.2045	2.6585	3.2233	2.7004
ENSG00000005073	HOXA11	0.099	0.156	0.0524	0.0393	0.0412	0.0859	0	0.06	0.022	0.0871	0.1155	0.081	0.0428	0.0217	0.0625	0.023	0.0459	0.07
ENSG00000005075	POLR2J	9.7803	10.6997	10.9963	16.6613	17.567	18.3948	16.5756	17.9598	21.0323	14.1448	19.1925	16.3596	19.3814	18.0738	16.4465	15.5957	16.8878	16.4767
ENSG00000005100	DHX33	4.8094	4.5791	4.0051	6.3847	5.3078	4.8607	6.3255	5.8587	5.406	6.6535	5.3908	5.8005	5.4896	5.902	6.2147	6.3407	5.674	6.633
ENSG00000005102	MEOX1	0	0	0	0	0.0176	0	0	0	0	0	0	0	0	0	0	0	0	0
ENSG00000005108	THSD7A	0	0	0.0074	0	0.0043	0	0.0094	0	0	0	0	0.0114	0	0.0092	0.0132	0.0048	0	0.0049
ENSG00000005156	LIG3	1.6413	1.4844	1.2843	1.8317	1.7211	1.6647	1.9999	1.8015	2.0725	2.0697	2.0666	1.6677	1.6545	1.8879	1.6747	1.8243	1.7631	1.8614
ENSG00000005175	RPAP3	4.8831	4.5001	5.3135	3.9933	3.9645	4.6228	3.9457	3.7845	4.7025	3.7486	4.4071	4.0154	4.1099	4.1324	4.8116	4.4488	4.6955	4.5189
ENSG00000005187	ACSM3	0.0234	0.0526	0.0669	0.0638	0.0364	0.0443	0.0458	0.0649	0.0324	0.0428	0.0409	0.0557	0.0379	0.0384	0.0461	0.0271	0.0339	0.0344
ENSG00000005189	REXO5	0.8553	0.7498	0.9103	1.1129	1.4898	1.4333	1.256	1.7735	1.8243	1.3357	1.4637	1.3773	1.5599	1.3269	1.3323	1.2874	1.3391	1.4777
ENSG00000005194	CIAPIN1	11.1607	11.5306	12.4402	10.3999	11.5089	12.0881	10.833	10.8173	10.6506	11.0577	11.1623	9.7953	9.7913	9.7195	9.4338	10.3993	12.1216	10.9465
ENSG00000005206	SPPL2B	3.5507	4.2903	3.6994	4.0883	4.7712	4.5174	3.9178	4.689	3.9828	4.3235	4.7386	4.5849	3.8979	3.8281	3.7628	3.9889	4.0117	4.014
ENSG00000005238	FAM214B	5.9894	6.0966	5.9378	6.5429	6.6942	6.5024	6.7534	6.3837	6.8837	6.5979	7.0594	6.15	6.2851	6.6421	6.3354	6.4127	6.1408	5.6744
ENSG00000005243	COPZ2	16.8866	15.7207	20.0807	20.8666	23.1013	25.8069	22.2502	23.8496	21.5331	24.9811	24.702	25.7682	25.7623	23.9181	27.0401	21.1164	23.4658	23.7743
ENSG00000005249	PRKAR2B	10.6994	10.4776	11.6576	8.9974	8.9456	8.2396	5.0593	6.1705	6.4826	5.6182	6.072	5.8115	5.819	5.4164	5.328	9.5917	10.5743	10.2412
ENSG00000005302	MSL3	3.032	3.419	3.6823	2.4565	2.538	2.7156	2.1344	2.3956	2.2482	2.4965	2.4365	2.2238	2.1734	2.0893	2.1982	2.2421	2.4952	2.3188
ENSG00000005339	CREBBP	6.8818	6.3651	4.6711	6.9381	5.8485	5.7255	6.4001	5.8869	5.7642	6.3026	5.5245	6.3023	7.0325	6.2134	5.9262	6.2973	5.5493	5.9451
ENSG00000005379	TSPOAP1	0.0604	0.0181	0.0355	0.0838	0.0502	0.1047	0.1262	0.1383	0.0715	0.1712	0.0845	0.0823	0.1261	0.1147	0.0762	0.0233	0.0467	0.0521
ENSG00000005381	MPO	0	0	0.0114	0	0.0135	0	0	0.0131	0	0	0	0.0353	0	0.0142	0	0	0.015	0
ENSG00000005421	PON1	0	0.0182	0	0	0	0.0175	0	0.0163	0	0	0	0	0	0.0177	0	0	0.0187	0.019
ENSG00000005436	GCFC2	0.9867	0.5456	1.0685	1.0535	0.8694	1.1062	1.3106	0.9464	1.1413	1.0546	1.3164	1.0824	1.3369	1.0722	1.0293	1.163	1.1146	1.0041
ENSG00000005448	WDR54	2.205	2.5706	2.8443	2.7105	3.2062	2.8935	2.4507	3.0516	2.7128	2.4135	2.7763	2.2643	2.52	2.4866	2.3452	2.537	2.6114	2.4077
ENSG00000005469	CROT	5.3875	5.7411	6.4461	7.4023	7.9202	7.8225	7.2648	8.1151	8.1885	7.0124	8.038	7.4036	7.4755	8.5699	7.3438	6.4887	7.6385	6.9043
ENSG00000005471	ABCB4	0.0061	0.0206	0.0161	0.0181	0.0063	0.0066	0	0	0.0135	0	0.0071	0.0083	0	0	0.0289	0	0.0141	0.0072
ENSG00000005483	KMT2E	10.8365	8.8109	7.329	9.8023	8.827	8.138	9.8266	9.5296	8.74	10.1999	8.8269	8.8164	10.1017	9.5487	9.0785	10.1381	8.8082	9.4762
ENSG00000005486	RHBDD2	17.1295	19.6927	16.9428	24.2174	25.9844	24.2789	22.1958	24.8008	24.7628	23.5553	26.3943	23.6979	23.5193	24.6613	23.518	21.8707	22.3944	21.1795
ENSG00000005513	SOX8	0.0206	0.0232	0	0	0.0322	0.0112	0	0	0.0687	0.0151	0.024	0	0.0111	0	0.0488	0.012	0.0239	0.0243
ENSG00000005700	IBTK	9.1007	7.9988	9.4234	7.8536	7.0597	7.5732	7.9247	7.2798	7.6861	7.0534	6.8248	7.3962	7.635	7.4129	8.062	8.2644	8.4234	8.6845
ENSG00000005801	ZNF195	1.825	2.0802	2.3207	2.3584	2.0057	2.3262	2.0343	2.1516	2.3094	2.1599	2.1843	2.5086	2.2222	2.1756	2.1981	2.1987	2.134	2.5725
ENSG00000005810	MYCBP2	10.475	8.5831	6.9605	9.0411	6.6984	6.722	7.72	7.5413	7.3051	7.9056	6.066	6.26	7.9844	7.3372	7.9244	8.7192	6.7902	8.3437
ENSG00000005812	FBXL3	4.6588	4.7042	5.2769	4.5769	4.3003	4.59	4.5801	4.5773	4.8118	4.6083	4.387	4.3962	4.6144	4.5259	4.6539	4.5021	5.2805	4.4363
ENSG00000005844	ITGAL	0.6849	0.3892	0.6782	1.9613	0.4772	0.6967	0.9328	0.4994	0.6582	0.7455	0.6999	0.2886	0.0839	0.0619	0.0334	0.0573	0.0327	0.0332
ENSG00000005882	PDK2	2.2428	2.3544	2.5421	4.2926	5.3484	5.2979	5.1152	5.3583	5.1996	5.123	5.7267	5.0782	5.3949	4.9068	5.6975	4.6576	4.2136	4.0537
ENSG00000005884	ITGA3	37.3617	36.4634	32.9655	29.1369	28.632	26.5254	30.08	26.3864	29.0021	29.1728	29.0375	27.3096	33.5307	32.7867	32.131	28.1348	26.2147	27.1347
ENSG00000005889	ZFX	3.2515	2.6682	2.6514	2.3928	2.0294	2.0179	2.2079	2.3045	2.0313	2.462	2.1937	2.0946	2.2833	2.2389	2.6176	2.2388	1.9812	2.3455
ENSG00000005893	LAMP2	25.9002	26.3292	29.0038	28.6799	30.5137	28.7667	29.71	31.2362	33.577	29.2628	29.0466	29.714	26.7457	32.0012	29.8738	28.1682	31.201	30.8609
ENSG00000005961	ITGA2B	0.0412	0.0278	0.0145	0.0327	0.0599	0.0446	0.0922	0.0582	0.0457	0.0845	0.0576	0.0337	0.0356	0.0722	0.026	0.0382	0.0573	0.0388
ENSG00000005981	ASB4	0.0496	0	0.035	0.0295	0.0206	0.0753	0.0555	0.01	0	0.0437	0.0463	0.0135	0.0214	0.0109	0.0313	0.0115	0.0575	0.0818
ENSG00000006007	GDE1	22.3727	24.1458	26.2175	39.0302	42.7131	43.0779	37.676	43.3227	40.5585	39.3954	43.3108	39.9184	42.7131	44.7742	45.2383	37.4913	40.8909	40.2992
ENSG00000006015	C19orf60	4.285	4.6072	4.971	5.2328	6.0764	6.0875	4.934	5.6317	5.6127	5.7072	6.436	5.9127	5.0683	5.5729	6.6342	5.0291	5.9886	5.7309
ENSG00000006016	CRLF1	1.6202	1.0221	1.4411	1.5772	1.4641	1.4941	1.5087	1.4383	1.3442	1.954	1.4656	1.7331	1.603	1.7756	1.5772	1.4917	1.527	1.3904
ENSG00000006025	OSBPL7	0.6953	0.884	0.7353	1.2968	1.2507	1.5306	1.1054	1.1804	1.1728	1.1829	1.6623	1.2222	1.2694	1.4631	1.2839	0.8865	0.8624	1.1133
ENSG00000006042	TMEM98	9.8584	11.9634	11.925	15.3995	16.4967	16.2309	15.8604	17.2353	17.089	16.7569	18.154	16.8184	17.0639	19.8609	19.2987	16.817	17.5136	15.6611
ENSG00000006047	YBX2	0	0.0334	0	0	0	0	0	0	0.0329	0.0145	0	0.0405	0.0214	0	0	0.0115	0	0
ENSG00000006059	KRT33A	0	0	0.0313	0	0	0	0	0.0359	0	0	0	0	0.0384	0	0	0	0	0
ENSG00000006062	MAP3K14	3.7092	3.9095	2.7801	1.3092	1.4289	1.2617	1.3464	1.1679	1.4384	1.4658	1.5663	1.2236	1.3919	1.4634	1.3926	1.3485	1.1495	1.1399
ENSG00000006071	ABCC8	0	0	0	0	0	0.0146	0	0	0	0	0	0	0	0	0	0	0	0
ENSG00000006116	CACNG3	0.0148	0	0	0	0	0	0	0	0	0	0	0	0	0	0	0	0	0
ENSG00000006118	TMEM132A	31.6005	34.2014	33.3249	21.4104	21.4459	21.2154	14.0376	15.2485	14.5622	13.8251	15.1641	13.9847	8.1674	7.8591	7.8458	24.9335	26.0296	24.5199
ENSG00000006125	AP2B1	38.1626	38.4351	37.0801	52.0315	48.8079	46.9204	51.3031	50.2553	50.576	50.4001	47.3836	46.871	53.2422	50.3062	51.7967	47.085	45.5902	45.7068
ENSG00000006128	TAC1	0	0	0	0	0	0	0	0	0.0269	0	0	0	0	0	0	0	0	0
ENSG00000006194	ZNF263	2.474	2.2208	2.5803	2.8264	2.627	2.9111	3.1087	3.0718	3.0813	3.2229	3.3455	3.2367	3.4047	3.1585	3.0323	2.9208	3.0584	2.8274
ENSG00000006210	CX3CL1	0.7867	0.7476	0.5587	0.2273	0.3097	0.2816	0.1454	0.2007	0.1526	0.28	0.2405	0.1769	0.0743	0.0753	0.0723	0.2567	0.2833	0.2518
ENSG00000006282	SPATA20	15.8319	17.1565	16.8415	22.9427	24.695	23.7225	21.4731	23.5343	22.6612	24.0334	24.1141	21.8642	21.098	25.0456	21.2833	20.8397	20.6043	19.0009
ENSG00000006283	CACNA1G	0.0188	0.0635	0.0373	0.056	0.093	0.0715	0.0949	0.1284	0.0679	0.1173	0.1537	0.0834	0.122	0.1186	0.0669	0.1036	0.0655	0.0942
ENSG00000006327	TNFRSF12A	77.5473	80.3448	75.6154	62.2843	59.8523	56.122	74.0846	67.3921	66.2134	69.263	61.4516	66.6479	69.5054	72.3585	73.5639	69.356	77.4769	74.7864
ENSG00000006377	DLX6	0	0	0	0	0	0	0.0148	0	0	0	0	0	0	0	0	0	0	0
ENSG00000006432	MAP3K9	0.0443	0.054	0.0325	0.0476	0.046	0.052	0.0165	0.0224	0.0246	0.0216	0.0301	0.0251	0.0279	0.0202	0.0408	0.0342	0.047	0.0347
ENSG00000006451	RALA	19.1144	17.9836	22.8435	15.6347	17.3712	18.6447	16.7235	17.3496	18.2638	19.4004	17.6957	17.7034	12.7149	14.2388	14.5027	20.7227	22.0695	21.8859
ENSG00000006453	BAIAP2L1	3.7907	3.0967	3.2733	3.666	3.8223	4.0485	4.5745	3.7824	4.5552	4.26	4.5316	4.1529	4.4241	4.2065	3.7428	3.9628	3.7094	4.115
ENSG00000006459	KDM7A	0.6833	0.4034	0.4697	0.5288	0.529	0.4046	0.4232	0.6464	0.4302	0.4619	0.7629	0.8056	0.6596	0.6161	0.4742	0.4999	0.4718	0.4108
ENSG00000006468	ETV1	1.2356	1.1281	1.0302	1.5369	1.2352	0.9636	1.3886	1.431	1.6875	1.7074	1.4409	1.3275	2.0945	2.0989	1.86	1.5257	1.1568	1.1805
ENSG00000006530	AGK	4.3485	3.8321	4.3795	3.7045	3.6938	3.9357	3.9854	4.0415	3.803	3.7566	3.3861	3.6807	3.7926	3.733	3.6242	3.6646	3.8754	3.7306
ENSG00000006534	ALDH3B1	10.9589	12.6473	11.827	14.8397	15.015	14.8822	14.2381	13.3807	14.3726	13.9167	14.9433	14.2841	13.1941	12.7056	12.9198	13.3646	14.0619	12.5765
ENSG00000006555	TTC22	0.0226	0.034	0.0266	0.015	0.0549	0.0246	0.0338	0.0305	0.0419	0.0221	0.0088	0.0309	0.0163	0.0165	0.0357	0.0175	0.0262	0.0178
ENSG00000006576	PHTF2	4.5824	4.2159	4.8673	6.9893	6.2865	6.5795	8.9471	7.7283	8.2111	7.6192	6.9587	6.8706	7.3367	8.7756	8.4415	8.1227	7.6153	7.84
ENSG00000006606	CCL26	1.6182	1.6021	1.5401	1.22	0.7403	2.6671	1.0145	1.3081	2.1548	1.4238	1.5097	1.1466	1.8879	1.9862	2.7581	1.3503	1.5756	1.2192
ENSG00000006607	FARP2	2.2765	1.6587	1.6624	2.3841	1.9812	1.719	2.325	2.2491	2.1145	2.2039	1.919	2.0824	2.4146	2.4045	2.3218	2.2452	2.0765	2.1238
ENSG00000006611	USH1C	0	0	0	0	0	0	0	0	0	0	0	0	0	0	0	0	0	0
ENSG00000006625	GGCT	3.5196	3.7344	4.2867	4.4567	4.1056	3.4131	4.1647	3.7879	4.5089	3.8186	3.8041	4.3279	4.4202	3.7946	4.8772	3.9797	5.8376	4.9182
ENSG00000006634	DBF4	0.7777	0.5721	0.8963	0.643	0.8501	0.7677	0.96	0.9975	0.9294	0.7019	0.8023	0.625	0.9371	0.6775	0.7239	0.9592	1.1905	0.8686
ENSG00000006638	TBXA2R	0.9162	1.2701	1.3986	1.688	1.2758	1.3484	1.2273	1.3392	1.0712	1.3437	1.4501	1.1593	0.9721	1.2552	1.5493	1.3084	1.631	1.3868
ENSG00000006652	IFRD1	4.7595	4.7986	5.5869	3.856	4.1618	4.5854	3.976	4.1374	4.6789	3.8389	4.6467	4.3069	3.9813	4.2131	4.3432	4.1372	4.8592	4.5903
ENSG00000006659	LGALS14	0.0847	0.0476	0.0373	0.126	0	0	0	0	0	0	0	0	0	0	0	0	0	0
ENSG00000006695	COX10	6.4685	7.1963	5.6368	4.3304	4.4935	4.421	4.1291	3.9452	4.748	3.8874	3.8305	3.6513	3.8595	3.4577	4.0016	4.408	3.7907	4.8167
ENSG00000006704	GTF2IRD1	3.017	3.0065	3.1358	4.2766	4.7307	4.484	4.3146	4.5907	4.1048	4.2078	4.3302	4.9063	4.391	4.5627	4.4173	4.6214	4.2715	4.5866
ENSG00000006712	PAF1	20.9475	19.8864	21.9161	23.924	26.7119	26.5221	24.1617	24.4214	23.8723	23.7113	25.4269	25.5325	24.7192	24.4965	22.355	25.1712	23.7451	24.5395
ENSG00000006715	VPS41	4.0595	4.0465	4.7905	6.6597	6.7178	6.7205	7.2273	7.2691	7.3845	7.2676	7.2206	6.9364	7.1316	7.4471	7.4145	6.5177	6.5864	6.6273
ENSG00000006740	ARHGAP44	0.2265	0.2714	0.1909	0.298	0.2611	0.4538	0.3528	0.3732	0.4316	0.3971	0.3215	0.3355	0.2819	0.4533	0.474	0.3481	0.3253	0.2898
ENSG00000006744	ELAC2	14.5411	13.4991	13.9755	12.2175	11.3444	11.4178	10.7564	10.742	10.3577	11.016	10.297	10.5202	10.8065	10.3716	10.2525	11.4606	10.7526	12.6248
ENSG00000006747	SCIN	0.055	0.0796	0.0624	0.0507	0.0858	0.0895	0.0484	0.0795	0.1091	0.0634	0.0917	0.0696	0.0552	0.0776	0.0745	0.0684	0.0501	0.0833
ENSG00000006756	ARSD	4.0887	4.1685	4.0728	5.4361	5.5351	5.2795	5.3927	5.268	5.1575	5.8054	5.367	5.961	5.6386	5.6208	5.6321	5.1908	5.1689	5.1808
ENSG00000006757	PNPLA4	0.2523	0.5678	0.4564	0.5665	0.5247	0.4752	0.5353	0.6844	0.56	0.4674	0.4801	0.6876	0.5738	0.5967	0.4611	0.431	0.4618	0.5785
ENSG00000006788	MYH13	0	0	0	0	0	0	0.0167	0	0	0.011	0	0	0	0	0	0	0	0
ENSG00000006831	ADIPOR2	11.1251	10.3296	11.6672	13.8669	13.054	13.4883	14.0568	13.0881	13.1303	13.1909	12.5385	12.7862	13.2775	13.1722	12.9688	13.4795	12.8865	14.2776
ENSG00000006837	CDKL3	0.4186	0.3195	0.2898	0.4152	0.5906	0.5673	0.4017	0.5287	0.5972	0.5042	0.645	0.4277	0.4521	0.6062	0.2595	0.3812	0.2772	0.3696
ENSG00000007001	UPP2	0	0	0.0136	0.0153	0	0	0	0	0	0	0.018	0	0.0167	0.0508	0	0	0	0
ENSG00000007038	PRSS21	0	0.0261	0.0205	0.023	0.0242	0	0	0.0235	0	0	0	0	0	0	0	0	0	0
ENSG00000007047	MARK4	5.2907	5.5899	5.0247	6.7511	7.0398	5.9897	6.7673	7.1122	6.8292	7.2763	7.2727	6.266	6.9516	7.4657	7.0411	6.807	6.1486	5.6879
ENSG00000007062	PROM1	0	0.0069	0.0054	0.0305	0.0192	0.0133	0.0138	0	0	0	0.0143	0	0.0398	0	0	0.0071	0.0071	0.0362
ENSG00000007080	CCDC124	18.6093	20.5337	22.1	23.9502	26.3317	26.2688	26.7211	28.6523	27.8903	27.2096	28.6036	27.7578	27.8343	27.7864	31.0637	24.8223	27.1869	23.6578
ENSG00000007129	CEACAM21	0.0698	0	0	0.0231	0	0	0	0	0	0	0.0543	0	0	0	0	0	0	0
ENSG00000007168	PAFAH1B1	15.4237	15.075	16.4609	18.2572	17.8717	17.7309	19.7608	19.6653	20.6158	19.1883	18.8914	17.446	18.8358	19.8491	18.3872	18.9772	18.5821	18.7202
ENSG00000007171	NOS2	0.0328	0.0369	0.0193	0.0217	0	0.0237	0.0123	0	0	0	0	0.0149	0.0118	0	0.0173	0	0.0127	0.0258
ENSG00000007174	DNAH9	0.0027	0.0121	0.0095	0.008	0.0028	0.0088	0.009	0.0027	0.006	0.0197	0.022	0.0183	0.0145	0.0088	0.0085	0.0031	0.0062	0.0095
ENSG00000007202	KIAA0100	21.6092	20.2696	19.1125	27.2246	25.3018	24.8058	27.0959	26.3714	25.094	25.5795	24.4035	26.0398	28.0898	24.7725	25.9663	26.8455	24.0042	26.0802
ENSG00000007216	SLC13A2	0	0	0	0	0.0442	0	0	0	0	0	0	0	0.0306	0.0155	0.0224	0	0	0
ENSG00000007237	GAS7	0.5701	0.4938	0.5781	1.4543	1.4818	1.1922	1.8894	1.838	1.7372	1.9839	1.852	1.942	2.8103	2.6479	2.3421	1.3739	1.4108	1.3316
ENSG00000007255	TRAPPC6A	2.6449	3.4715	4.1867	4.0815	5.347	5.3642	3.0708	3.2171	3.7502	4.3815	5.2548	3.8041	2.6984	4.67	3.7876	3.5195	3.8038	3.8633
ENSG00000007264	MATK	0.0441	0.0621	0.0486	0.0985	0.0115	0.0239	0.173	0.1115	0.049	0.1295	0.1158	0.1203	0	0.0363	0	0.0384	0.064	0.013
ENSG00000007306	CEACAM7	0	0.0388	0	0	0	0	0	0	0	0	0	0	0	0	0	0	0	0
ENSG00000007312	CD79B	0.0879	0.0247	0.0774	0.0436	0.0228	0.0238	0.0492	0.0666	0.0731	0.0644	0.0512	0.1796	0.0949	0.0241	0.0693	0.0509	0.0764	0.0259
ENSG00000007314	SCN4A	0.0055	0	0.0049	0.0165	0	0	0.0062	0.028	0.0431	0.0163	0	0.0227	0.006	0	0.0262	0.0064	0.0064	0.0131
ENSG00000007341	ST7L	2.1353	2.0093	2.2292	1.9059	2.1322	2.1505	1.9175	1.7023	1.8443	1.7846	1.8462	1.8118	1.7345	1.735	1.7428	1.9524	1.92	1.8903
ENSG00000007350	TKTL1	0	0	0	0	0	0	0	0	0	0.0184	0	0	0	0	0	0	0	0
ENSG00000007372	PAX6	0.0022	0.0099	0.0019	0	0.0068	0.0024	0.0074	0.0022	0.0024	0.0064	0.0026	0.009	0.0047	0	0.0069	0	0.0051	0
ENSG00000007376	RPUSD1	5.149	6.6841	6.6899	7.8748	8.1674	7.4982	7.9449	7.6879	9.0651	7.5993	8.545	7.9156	6.9527	7.6687	7.1365	7.5743	8.5892	7.5188
ENSG00000007384	RHBDF1	17.4086	19.2088	18.9632	21.3936	20.2944	20.1377	19.5109	20.4575	19.5244	20.429	21.223	20.1096	20.5534	21.2088	19.8425	19.3787	19.834	18.5346
ENSG00000007392	LUC7L	2.8339	2.8303	3.9644	4.1546	4.2927	5.2393	4.3408	4.2918	3.9083	4.4163	4.5559	4.7285	4.3002	3.9248	4.1338	4.0648	4.2541	4.3554
ENSG00000007402	CACNA2D2	0.0217	0	0.0064	0.0143	0.0376	0.0078	0.0324	0.0146	0.008	0.0106	0.059	0.0197	0.0156	0.0158	0.0228	0.0419	0.0084	0.0255
ENSG00000007516	BAIAP3	0.6543	0.6107	0.6814	0.7229	0.8349	0.7579	0.7076	0.7589	0.6106	0.7196	0.7457	0.8105	0.7711	0.8475	0.8801	0.586	0.6981	0.5252
ENSG00000007520	TSR3	27.7935	32.882	33.4018	34.2827	35.2801	36.8355	33.6275	36.5928	35.4519	38.5482	40.0431	37.7713	35.5439	40.4925	41.2528	33.7462	37.6286	34.7973
ENSG00000007541	PIGQ	2.0814	2.7059	2.2876	3.08	3.2099	2.9403	2.984	2.8627	2.8678	2.764	2.9127	2.7494	2.6981	3.0731	2.929	2.6803	2.7142	2.4911
ENSG00000007545	CRAMP1	2.7998	2.8797	2.6308	3.0915	2.8712	2.894	2.6824	2.8568	2.4104	2.8973	2.9723	2.8408	2.653	2.7454	2.7821	2.8085	2.5938	3.0134
ENSG00000007866	TEAD3	27.8146	32.6598	26.8776	33.5759	34.4093	33.2357	34.6844	35.899	35.6599	34.1673	36.8626	34.8748	39.1544	39.4604	36.3441	35.3664	34.5017	31.7556
ENSG00000007908	SELE	0	0	0.0088	0	0	0	0	0	0	0	0	0	0	0	0	0	0	0
ENSG00000007923	DNAJC11	13.0539	11.7833	11.6619	13.1371	13.2169	12.7318	13.739	12.7549	12.1711	13.0918	12.6229	13.5487	12.1007	12.9367	12.6561	12.8057	12.1509	12.6264
ENSG00000007933	FMO3	0.0132	0.0891	0.0465	0.1178	0.0686	0.0715	0.0443	0.0267	0.1171	0.0581	0.1077	0	0.114	0.0723	0.0625	0.0765	0.1377	0.1243
ENSG00000007944	MYLIP	0.6931	0.7628	0.8232	1.6441	1.7858	1.8788	1.4001	2.1924	1.5047	1.4362	1.8097	1.9914	1.9856	1.7338	1.9023	1.362	1.7814	1.6141
ENSG00000007952	NOX1	0.0181	0.0203	0.0318	0	0.0751	0.0588	0	0.0183	0.0401	0.0265	0.0421	0.0492	0.0195	0.099	0.0856	0	0.0628	0.0425
ENSG00000007968	E2F2	0.3601	0.3392	0.273	0.6397	0.5746	0.3995	0.4781	0.3554	0.4925	0.393	0.293	0.2853	0.389	0.2937	0.2643	0.5726	0.6018	0.7197
ENSG00000008018	PSMB1	47.5611	49.4519	64.5643	48.3676	55.2407	63.1487	46.6486	50.1893	55.43	50.6471	53.2199	55.947	48.2921	48.8164	55.081	52.188	59.5675	61.9766
ENSG00000008056	SYN1	0.4663	0.4708	0.3688	0.4507	0.2486	0.2204	0.3079	0.3866	0.4246	0.4909	0.3346	0.5213	0.4908	0.4586	0.5095	0.4157	0.3603	0.38
ENSG00000008083	JARID2	2.6818	2.3419	2.2763	3.8965	3.4834	3.3117	3.7425	3.5314	4.1141	3.6098	3.8096	3.4058	3.8736	3.83	4.0286	3.5573	3.4961	3.6044
ENSG00000008086	CDKL5	1.1347	1.0869	0.7877	1.0036	0.9711	0.8909	1.1536	1.1277	1.1077	1.2755	1.2297	0.9664	1.3039	1.2612	1.2291	0.9647	0.788	0.983
ENSG00000008118	CAMK1G	0.0512	0.2882	0.1204	0.3558	0.3373	0.2778	0.3441	0.3969	0.36	0.4257	0.6572	0.4886	0.4243	0.3743	0.4312	0.2177	0.1781	0.3418
ENSG00000008128	CDK11A	4.1411	3.4449	3.9748	4.2816	3.6991	4.0266	3.5805	3.7032	3.3224	3.5781	4.2737	3.9472	3.7698	3.7926	3.2984	3.9432	3.7184	3.8337
ENSG00000008130	NADK	17.7868	17.4818	17.8794	15.358	14.6714	15.1149	12.8133	14.1268	12.8732	12.8615	13.5284	13.3814	12.8684	13.1453	13.0127	13.6258	13.7227	13.5701
ENSG00000008196	TFAP2B	0	0	0	0	0	0	0	0	0	0	0.0087	0	0	0	0	0	0	0
ENSG00000008197	TFAP2D	0	0	0	0	0	0	0	0	0	0	0.0574	0	0	0	0	0	0	0
ENSG00000008226	DLEC1	1.0742	1.3195	1.1978	1.0983	1.2935	1.2837	1.0861	1.0412	0.9974	0.9725	1.4189	1.277	1.2196	1.2133	1.4012	1.1624	1.0863	1.213
ENSG00000008256	CYTH3	19.2845	17.5798	18.5195	20.8168	18.4795	20.681	19.212	17.7856	17.5406	19.0267	16.1212	18.483	21.4609	21.8073	20.4265	18.8032	19.1341	19.8035
ENSG00000008277	ADAM22	0	0.0042	0.0066	0.0223	0	0.0041	0.021	0.0076	0.0208	0.0055	0.0262	0.0102	0.0121	0.0452	0.0236	0.0087	0.0217	0.0132
ENSG00000008282	SYPL1	22.7836	22.9923	27.5888	21.2439	22.3833	22.797	23.5555	23.6322	26.1144	21.8443	21.628	21.4073	20.0521	22.7726	23.9457	24.3281	26.7494	25.6708
ENSG00000008283	CYB561	3.3071	3.6046	3.4744	3.2892	2.7953	3.111	2.7216	2.604	2.3734	2.8721	3.2255	2.4579	2.6352	3.116	2.7519	3.2255	2.8476	2.9831
ENSG00000008294	SPAG9	9.6682	8.6553	8.5738	8.2876	7.6849	7.3647	9.2547	8.6079	7.7699	8.5596	8.152	7.9481	8.6902	8.4733	9.1092	8.0708	7.359	7.9237
ENSG00000008300	CELSR3	0.8795	1.0636	0.9202	1.5326	1.5788	1.543	1.4346	1.7808	1.2684	1.4299	1.5673	1.4318	1.4731	1.5487	1.31	1.3286	1.4051	1.3301
ENSG00000008311	AASS	2.4884	2.1501	2.1666	2.7846	2.2561	2.2558	2.4962	2.8163	2.1318	2.2771	2.6117	2.4006	2.7849	2.7163	3.2518	2.7572	2.446	2.5545
ENSG00000008323	PLEKHG6	0.1395	0.0724	0.1891	0.2128	0.1784	0.221	0.1201	0.206	0.0595	0.2202	0.1626	0.2485	0.3476	0.1763	0.1185	0.2487	0.2114	0.1894
ENSG00000008324	SS18L2	3.8023	4.4361	4.5917	3.7021	3.4407	4.3521	4.1781	3.3441	3.3598	3.8722	4.3109	3.9337	3.8411	2.7009	4.1116	4.8556	5.1827	4.5591
ENSG00000008382	MPND	2.2971	3.1866	3.8914	3.7391	4.5216	4.3047	3.5955	4.0115	3.5885	3.6304	3.8752	4.9535	3.8547	4.3996	4.6109	3.231	3.8519	3.3869
ENSG00000008394	MGST1	41.5454	40.8599	44.9791	45.9792	49.6381	50.5782	47.847	49.0387	51.3504	46.0095	46.0564	45.6713	40.1881	44.5822	43.4755	49.98	56.4228	51.7004
ENSG00000008405	CRY1	3.4124	2.275	2.9514	3.8778	3.9045	3.6416	4.4976	4.1598	4.2675	3.9054	3.611	4.2315	4.2031	4.1949	3.861	4.8234	4.1961	5.0056
ENSG00000008438	PGLYRP1	0	0	0	0.063	0	0	0.1421	0	0	0	0	0	0	0	0	0.0736	0	0
ENSG00000008441	NFIX	25.4665	26.4727	22.3205	28.5222	29.003	26.514	28.0487	29.0606	27.4711	28.5307	27.3472	27.5076	31.7711	29.968	26.9162	25.7922	23.375	22.434
ENSG00000008513	ST3GAL1	12.4335	12.61	12.553	22.4771	24.8907	22.9285	18.5738	24.4298	21.5759	20.5673	22.7595	23.3548	18.0401	15.6172	18.7798	20.599	20.7292	20.2333
ENSG00000008516	MMP25	1.2405	1.2585	1.425	0.824	0.5067	0.6005	0.2356	0.3358	0.3564	0.5522	0.4521	0.2264	0.2034	0.1821	0.1748	0.2696	0.2696	0.3129
ENSG00000008517	IL32	245.519	252.637	247.883	60.5481	54.5443	60.3309	15.13	15.167	16.4186	16.0593	17.3207	15.5426	2.7843	2.6843	2.2924	46.8891	51.3026	48.0974
ENSG00000008710	PKD1	6.7688	7.2712	6.5081	7.253	7.0401	6.8826	6.6699	7.2261	6.247	7.0226	7.0884	7.1098	6.7099	6.648	6.9855	6.7761	6.3683	6.3545
ENSG00000008735	MAPK8IP2	2.0522	2.1171	1.8289	1.3214	1.2319	1.2596	0.4595	0.6339	0.4984	0.5792	0.4244	0.4432	0.4183	0.4922	0.55	0.8885	0.8797	0.8478
ENSG00000008838	MED24	6.6098	7.3625	6.0619	7.2213	6.9882	6.8471	7.187	6.7323	7.3785	6.199	7.5856	6.9047	6.5942	7.1432	6.9095	6.5424	6.9921	6.1509
ENSG00000008853	RHOBTB2	2.9863	2.8753	2.9009	4.3198	4.2096	4.1269	3.8099	3.8247	3.9843	4.1451	3.766	3.7663	4.2162	3.8665	3.7046	4.1131	3.6789	3.8999
ENSG00000008869	HEATR5B	3.1408	2.6439	2.8463	3.4914	3.1902	2.977	3.747	3.7421	3.5533	3.5116	3.26	3.2856	3.3507	3.7107	3.0585	3.453	2.9177	3.2779
ENSG00000008952	SEC62	18.5833	16.8476	17.7477	16.2109	16.5763	16.4133	16.9334	15.1673	16.9501	15.342	15.0838	15.6219	15.8155	14.7441	15.9286	18.6051	17.445	18.2876
ENSG00000008988	RPS20	29.5923	31.2546	35.9373	41.9054	51.3891	53.2665	48.3325	57.5911	56.8077	51.991	57.5334	58.1399	50.3181	55.6872	59.8197	45.5	51.3288	49.5681
ENSG00000009307	CSDE1	85.8588	82.483	84.1993	95.6331	96.3717	95.2801	102.659	105.598	103.069	98.0979	98.0501	101.247	101.95	99.0455	103.325	97.7033	99.8707	101.757
ENSG00000009335	UBE3C	14.7303	14.1243	14.0203	15.0456	13.8928	13.764	14.8712	14.1688	14.1019	12.9814	13.6406	14.2905	14.124	14.0794	14.4709	14.4068	14.4374	15.6082
ENSG00000009413	REV3L	5.5609	6.0287	6.0802	7.9575	7.5368	7.6692	6.4523	7.5594	7.4565	6.9523	7.0725	6.7555	7.1593	7.4568	7.836	7.8901	8.2364	8.534
ENSG00000009694	TENM1	0	0	0.0094	0.0281	0.0295	0.0038	0.0079	0.0215	0.0039	0.0052	0.0083	0.0048	0.0038	0.0194	0.0056	0	0.0288	0.0042
ENSG00000009709	PAX7	0	0	0	0	0	0	0	0	0	0	0	0	0	0	0	0	0	0
ENSG00000009724	MASP2	0.1397	0.0847	0.1326	0.2026	0.1676	0.1166	0.1324	0.1738	0.0596	0.2365	0.1379	0.1758	0.1974	0.1296	0.1527	0.1246	0.1869	0.2658
ENSG00000009765	IYD	0.1455	0.124	0.0816	0.0744	0.0825	0.0861	0.0395	0.0802	0.0734	0.0841	0.0617	0.0961	0.0619	0.0387	0.1044	0.092	0.092	0.0623
ENSG00000009780	FAM76A	2.5375	2.7401	2.6853	2.2476	2.3673	2.0759	1.9785	1.7743	2.049	2.4088	1.9683	1.9449	1.9212	1.9367	2.0381	2.1007	2.1009	2.3605
ENSG00000009790	TRAF3IP3	0.3066	0.0663	0.1923	0.4446	0.1349	0.0575	0.1584	0.1192	0.2094	0.1643	0.0894	0.0884	0.0446	0.0646	0.0651	0.0478	0.0478	0.0278
ENSG00000009830	POMT2	1.7625	1.8082	1.7745	2.4823	2.4164	2.5202	2.735	2.5885	2.2497	2.9463	2.6305	2.6318	2.4219	2.5521	2.2555	2.4449	2.3659	2.2362
ENSG00000009844	VTA1	6.2612	5.6566	7.22	6.0615	6.2808	6.2845	6.1715	6.8866	6.6337	6.312	6.443	6.3794	6.4917	6.9033	6.7333	6.7534	6.7689	7.0006
ENSG00000009950	MLXIPL	0.0759	0.0747	0.1255	0.1695	0.2072	0.072	0.0531	0.048	0.158	0.167	0.1771	0.1552	0.1128	0.156	0.0749	0.143	0.121	0.1006
ENSG00000009954	BAZ1B	23.014	20.6945	19.0816	22.4449	20.9501	19.9742	20.2746	20.244	19.887	19.6493	18.7609	19.2197	20.9412	17.9224	20.0214	21.7092	18.9784	20.7928
ENSG00000010017	RANBP9	11.3049	11.8123	11.767	15.4542	15.3167	14.5978	16.4475	15.742	15.2114	15.3171	14.7278	15.2367	16.032	16.28	15.6436	14.6371	14.7815	14.0159
ENSG00000010030	ETV7	30.0479	32.6575	29.346	5.8815	7.1648	5.6566	1.4008	1.6145	1.538	1.8913	1.5938	1.9672	0.7278	1.0337	0.9114	4.7296	4.7526	5.5973
ENSG00000010072	SPRTN	1.6171	1.297	1.5205	1.9036	1.6411	1.913	1.7672	1.986	2.0263	1.7134	1.8137	1.8661	1.9976	1.9164	2.2469	1.6949	2.1794	2.0951
ENSG00000010165	METTL13	13.123	13.4474	13.6268	14.9966	17.3187	17.3764	15.7081	16.3015	16.3246	15.7599	17.4479	15.7988	16.5623	16.3319	16.1313	14.3236	14.4778	13.7621
ENSG00000010219	DYRK4	1.4317	1.5451	1.8382	1.7288	1.6569	1.9107	1.7769	2.0032	1.8403	1.8145	2.1304	1.9243	1.7775	1.7607	2.055	1.4791	2.0876	1.7541
ENSG00000010244	ZNF207	7.7952	7.7017	7.6425	7.1805	7.2795	7.0351	7.9227	8.1804	8.1826	7.5716	7.8115	6.8544	7.3046	7.8852	7.1965	7.6129	8.4336	7.9062
ENSG00000010256	UQCRC1	36.2078	37.2402	41.6763	49.1298	52.8559	50.1191	49.5015	51.5715	53.1699	49.8054	55.201	52.9929	49.2118	50.8092	53.243	50.4259	52.4951	48.893
ENSG00000010270	STARD3NL	8.4816	8.7145	10.2713	8.5808	9.2991	10.2228	8.7544	10.015	9.7034	9.5097	9.56	8.5783	9.0486	9.8597	10.0683	9.9031	10.9765	10.851
ENSG00000010278	CD9	47.5398	43.7756	51.0365	53.2347	58.673	60.5776	62.1723	62.2045	61.6079	62.7894	62.6598	66.7598	70.8219	78.5308	78.3722	64.1525	64.5946	64.5926
ENSG00000010282	HHATL	0	0	0	0	0	0.0514	0	0	0	0	0	0	0	0	0	0	0	0
ENSG00000010292	NCAPD2	4.4873	3.7408	3.8799	8.0506	8.0712	6.9818	10.1661	10.037	10.4984	8.4298	9.0283	9.2725	9.3676	7.6817	10.0948	7.2419	7.3163	7.4887
ENSG00000010295	IFFO1	6.394	6.2745	6.5092	7.3014	6.8396	6.8572	7.2863	6.257	7.2122	7.4318	7.5691	7.396	7.4099	7.7678	7.79	6.474	7.3402	6.4416
ENSG00000010310	GIPR	0.1447	0.3365	0.2381	0.3733	0.6521	0.6382	0.5509	0.5363	0.4176	0.3679	0.5401	0.3681	0.5629	0.5816	0.4873	0.6151	0.4697	0.3749
ENSG00000010318	PHF7	0.475	0.626	0.287	0.6463	0.5362	0.6034	0.5622	0.7406	0.5121	0.7563	0.8072	0.9247	0.6158	0.5057	0.5997	0.4404	0.5664	0.6551
ENSG00000010319	SEMA3G	0.0182	0	0.0161	0.0271	0.0569	0.0099	0.051	0.0092	0.0506	0.0401	0	0	0.0099	0.0999	0	0	0.0211	0.0215
ENSG00000010322	NISCH	7.0784	7.0655	6.6069	11.8715	11.5654	11.4402	12.1635	12.5008	12.1114	12.6699	13.3561	12.7376	13.272	13.4594	12.1551	10.3023	9.9221	9.7365
ENSG00000010327	STAB1	0.0302	0.0437	0.0304	0.0385	0.0224	0.0889	0.0387	0.0872	0.091	0.0633	0.1057	0.0823	0.1259	0.0426	0.1158	0.055	0.065	0.0203
ENSG00000010361	FUZ	2.2926	3.0847	2.7711	3.6113	3.4466	3.3259	3.5379	3.6629	3.713	3.6347	3.92	3.4194	3.4304	3.3954	3.3004	2.7289	3.4116	2.8996
ENSG00000010379	SLC6A13	0.0323	0	0.0095	0.0641	0.0448	0.0117	0.0241	0.0109	0	0.0158	0	0.0147	0	0.0236	0.034	0.0125	0.0125	0
ENSG00000010404	IDS	7.9228	8.4985	8.0133	9.9136	9.3469	8.8951	9.184	8.6024	9.3102	8.7266	8.5396	8.3832	9.1323	9.68	8.5842	9.6213	8.8416	9.055
ENSG00000010438	PRSS3	0.0824	0.0927	0.0242	0.2179	0.1428	0.1787	0.369	0.5273	0.4266	0.3222	0.2562	0.2245	0.2967	0.4214	0.3901	0.0637	0.1273	0.291
ENSG00000010539	ZNF200	1.0848	0.9257	1.1547	0.8525	1.0075	1.0045	0.887	0.9792	0.7237	0.8759	0.8529	0.8803	0.9283	0.9017	0.9522	1.1514	1.0667	0.9399
ENSG00000010610	CD4	34.5598	35.3813	34.1633	42.7714	44.3186	43.6707	43.6486	45.9759	44.4249	42.3612	44.9535	44.9039	50.226	47.8307	47.2249	40.4934	39.9903	39.9107
ENSG00000010626	LRRC23	1.2419	0.9427	0.9758	1.8258	1.6024	2.0931	1.9098	2.1017	2.2084	2.3699	2.0241	1.7534	2.2953	2.1974	1.7239	1.8383	1.6304	1.6911
ENSG00000010671	BTK	0	0.0225	0.0088	0	0	0	0.0112	0.0303	0.0111	0.0146	0.0582	0	0.0108	0.0109	0	0.0463	0.0116	0
ENSG00000010704	HFE	4.461	4.5206	4.7969	4.793	4.9479	4.8374	4.8322	5.2972	5.0308	5.0187	5.1835	5.2996	5.5584	5.798	5.579	5.0396	5.283	5.5741
ENSG00000010803	SCMH1	6.1553	6.1967	5.6869	8.0024	8.045	6.6077	7.9958	8.0372	8.3357	8.2431	7.8013	8.0232	7.4152	8.0298	6.9736	7.5627	7.0753	7.4157
ENSG00000010810	FYN	4.3102	4.2456	4.1732	5.2545	5.4621	5.2421	5.4123	5.5954	5.6519	6.0857	6.069	5.7218	5.6951	5.8928	5.7026	5.7101	5.1247	5.0451
ENSG00000010818	HIVEP2	6.3143	5.1739	3.9697	4.0487	3.4782	3.224	3.731	3.2941	3.3515	3.9273	3.6169	3.3226	3.0131	3.2866	3.1665	4.6854	4.0712	4.6334
ENSG00000010932	FMO1	0.0127	0.0285	0	0	0	0.0275	0.0142	0.0256	0.0422	0.0186	0.0888	0	0.0137	0.0278	0.02	0.0147	0	0.0448
ENSG00000011007	ELOA	22.4631	18.768	19.0557	16.6332	16.5422	16.3796	16.6553	16.1548	15.8403	17.1918	15.8261	16.1127	14.6784	15.2447	15.4246	19.7075	19.1796	19.4992
ENSG00000011009	LYPLA2	13.4637	14.9834	15.2572	15.4414	16.2266	16.2242	15.8191	17.1168	17.5267	15.7161	16.1619	14.1775	16.2075	16.1694	15.5669	15.7248	16.137	15.5071
ENSG00000011021	CLCN6	5.4471	5.076	4.9627	6.4295	5.4716	5.6352	5.2577	4.9918	4.9774	5.9114	5.5303	5.717	5.009	5.5582	4.8336	5.3283	5.5046	5.3503
ENSG00000011028	MRC2	52.8519	58.1867	56.701	71.8263	78.3041	74.1121	73.073	78.3805	73.1151	76.3732	75.982	74.7484	79.242	81.5399	78.7957	71.2063	66.8609	69.2934
ENSG00000011052	NME1-NME2	131.532	132.941	145.959	139.251	166.693	169.221	158.308	171.426	173.582	151.256	180.141	168.79	153.145	160.819	159.873	158.035	173.251	155.149
ENSG00000011083	SLC6A7	0	0	0	0.0103	0	0	0	0	0.0115	0	0	0	0	0	0	0	0	0.0123
ENSG00000011105	TSPAN9	7.8887	8.2646	7.9432	7.8652	8.8555	8.4752	9.2469	9.9377	9.3121	10.0158	10.2723	10.2261	10.8165	11.8514	11.0086	7.8313	8.4153	8.2118
ENSG00000011114	BTBD7	3.1371	2.9578	2.7823	4.8161	4.2342	3.5985	4.6814	4.8732	4.7161	4.7247	4.7493	4.5383	5.1921	4.9892	5.3073	4.3088	4.4683	4.2343
ENSG00000011132	APBA3	1.8259	1.8044	2.3774	2.3091	2.2661	2.0067	2.0166	2.0612	1.9897	1.9781	2.1677	2.0285	1.5549	1.8389	1.5447	2.04	2.3167	1.8688
ENSG00000011143	MKS1	1.1094	1.2103	1.264	1.623	1.7127	2.248	2.0826	1.7325	1.3678	1.9227	1.8034	1.6949	1.501	1.7685	1.6447	1.7403	1.6886	1.4643
ENSG00000011198	ABHD5	13.5565	12.2208	12.1496	8.5465	8.4928	7.7172	6.7097	7.6574	6.8263	6.6761	6.1321	6.3014	6.3028	5.7629	7.0938	6.9292	7.9321	6.9027
ENSG00000011201	ANOS1	0	0	0.0056	0	0	0	0	0	0	0	0	0	0	0	0	0	0	0
ENSG00000011243	AKAP8L	7.7167	8.2162	8.2189	6.4596	7.3217	7.5777	5.9207	5.7256	5.1199	6.6738	6.7649	6.8628	6.111	6.2196	5.4221	7.0464	6.5574	6.5222
ENSG00000011258	MBTD1	0.66	0.6854	0.7661	0.894	0.8247	1.1354	0.817	0.8401	0.9577	0.8562	1.0583	0.8734	1.0351	0.9667	1.0616	1.0297	1.0298	0.8517
ENSG00000011260	UTP18	8.5483	8.597	9.7382	8.7301	8.748	9.0692	8.3859	7.0598	7.9764	7.8565	8.7545	8.8333	7.7103	7.5463	8.6936	9.6933	9.8503	9.4308
ENSG00000011275	RNF216	12.1516	11.0462	11.8289	12.5367	12.2224	11.6808	12.1944	11.5519	11.7673	12.3756	11.4779	12.0383	12.4528	11.9831	11.359	12.0954	11.4366	11.9683
ENSG00000011295	TTC19	2.9566	3.2488	3.699	3.5714	3.8465	4.2027	4.0391	4.319	4.1394	4.1674	4.225	3.7887	3.7565	4.2225	3.8441	3.5865	4.7057	4.0939
ENSG00000011304	PTBP1	34.1785	33.6346	32.0265	34.8875	31.9942	30.6689	33.3297	31.9546	29.5285	30.3284	28.43	29.6909	30.5094	27.2638	30.2918	33.9799	32.5607	33.4836
ENSG00000011332	DPF1	0.476	0.5784	0.6292	0.5006	0.6137	0.5781	0.6608	0.7792	0.7923	0.6841	0.5551	0.7524	0.7405	0.4486	0.6911	0.5848	0.7173	0.6949
ENSG00000011347	SYT7	0.0154	0.0086	0.0135	0.0305	0.0239	0.0583	0.0086	0	0	0	0.009	0.0105	0.0249	0.0252	0.0242	0.0356	0.0089	0.0181
ENSG00000011376	LARS2	8.3464	7.941	7.6165	6.8425	6.6338	5.9081	5.8153	5.8482	5.7922	5.3806	5.8696	6.0732	6.3342	5.9805	5.5765	6.1281	6.3155	6.6536
ENSG00000011405	PIK3C2A	5.7097	4.8429	4.8872	6.2848	5.1982	4.5224	6.3591	5.9202	6.1541	5.9195	5.043	5.2769	5.9211	6.2793	6.2137	6.2837	6.555	6.447
ENSG00000011422	PLAUR	16.8764	16.0914	15.1069	13.1311	12.5575	12.3742	14.4864	12.7954	13.9944	13.7427	14.7545	13.7193	14.0107	13.1806	12.233	13.0357	13.394	12.5169
ENSG00000011426	ANLN	6.5825	4.5152	4.528	9.6066	7.6657	6.3301	15.0285	12.0897	11.7159	9.2184	8.5538	9.8497	11.9798	8.0554	12.6798	10.5626	10.3878	11.6686
ENSG00000011451	WIZ	10.4476	10.618	9.232	11.7986	11.6557	10.6322	11.3435	11.8038	11.95	11.6192	11.5814	11.0307	11.0442	11.4563	10.7025	11.4171	10.9863	10.1516
ENSG00000011454	RABGAP1	6.2047	5.4206	5.5601	6.9915	6.9333	7.1662	6.9857	7.2074	7.0735	6.9926	7.2823	7.2041	7.4461	7.1608	7.3049	7.1507	6.7412	6.7819
ENSG00000011465	DCN	227.726	235.029	245.928	174.565	195.405	196.694	160.832	174.117	178.642	180.34	182.471	178.583	163.517	189.396	178.007	178.615	190.352	178.464
ENSG00000011478	QPCTL	5.1114	5.5574	5.8321	7.5493	6.9602	6.618	7.324	7.4585	7.852	8.5307	6.6947	8.3422	7.3552	6.9605	6.5919	6.4988	7.1408	6.4665
ENSG00000011485	PPP5C	6.4995	6.0086	6.6004	7.9056	8.1575	8.5571	8.3928	8.6742	8.1463	8.2783	8.4024	8.5917	7.9232	8.4002	8.9907	8.0281	7.9316	7.7659
ENSG00000011523	CEP68	1.4521	1.425	1.7326	2.4709	2.6227	2.8101	2.9428	2.8918	3.1991	3.0853	2.9479	2.744	2.8337	3.4325	2.9942	2.3954	2.3097	2.4144
ENSG00000011566	MAP4K3	17.2034	15.2617	17.636	14.1447	13.3599	14.3096	14.0658	14.3853	14.8276	13.2549	11.9458	12.3878	10.6507	11.5072	11.602	15.5999	16.606	16.7235
ENSG00000011590	ZBTB32	0.066	0.0742	0.0872	0.0982	0.0172	0.0358	0.0554	0.0333	0.0732	0.0968	0.1539	0.0225	0.0891	0.1266	0.0521	0.0956	0.1339	0.0583
ENSG00000011600	TYROBP	0	0	0	0	0	0	0	0	0	0	0	0	0	0	0	0	0	0.0593
ENSG00000011638	TMEM159	11.8442	10.3507	12.2637	11.5371	12.983	13.657	12.7204	12.7268	13.3812	14.1993	11.854	14.3863	11.6367	13.1959	12.9974	14.514	14.9301	14.1118
ENSG00000011677	GABRA3	0	0	0	0	0	0	0	0	0	0	0	0	0	0	0	0	0	0
ENSG00000012048	BRCA1	1.009	0.8701	0.8034	1.3058	1.2141	0.9442	1.3246	1.1283	1.222	1.0591	0.9497	0.9422	1.2394	0.9262	1.2772	1.3594	1.1993	1.3326
ENSG00000012061	ERCC1	7.1628	6.74	7.5543	9.2927	9.3217	8.8245	9.423	9.7224	9.4399	9.6748	9.6814	9.0788	9.4107	9.9068	9.804	9.9258	8.9961	9.2042
ENSG00000012124	CD22	0.0816	0.0835	0.1308	0.184	0.2314	0.2172	0.1744	0.1874	0.247	0.2394	0.2942	0.2224	0.1924	0.1464	0.2693	0.172	0.1376	0.131
ENSG00000012171	SEMA3B	3.375	3.8594	4.0982	8.0009	7.9406	8.8573	10.4044	10.3275	10.1894	10.5262	11.5026	10.5902	12.8888	14.4914	13.4662	7.3825	8.0998	7.3869
ENSG00000012174	MBTPS2	4.4894	4.233	4.3351	4.6313	4.2471	4.7182	4.5046	4.6814	4.9363	4.4066	4.1966	4.2828	4.5676	4.5835	4.7584	5.1201	4.9131	4.8572
ENSG00000012211	PRICKLE3	4.0204	4.7162	3.6942	3.009	3.0941	3.1649	2.0984	2.6602	2.445	2.5178	2.4026	2.3394	2.5656	2.3206	2.0322	2.4873	3.0017	2.9139
ENSG00000012223	LTF	0.0215	0	0.0095	0	0.0112	0.07	0	0	0	0.0158	0.0125	0	0	0	0	0	0.0125	0
ENSG00000012232	EXTL3	3.9579	3.6167	3.4787	6.536	6.4762	5.9336	6.9854	6.5529	6.59	6.7471	6.4054	6.5612	6.9267	6.8531	6.5246	6.5062	5.9902	5.864
ENSG00000012504	NR1H4	0	0.0149	0	0	0.0275	0	0	0	0	0	0.0154	0	0	0	0.0208	0	0.0459	0
ENSG00000012660	ELOVL5	20.4818	20.0362	20.4889	24.2301	23.2387	23.3273	23.3199	23.2886	23.7124	22.4085	21.1318	22.5359	22.5395	21.7376	21.4109	24.4187	24.422	27.5688
ENSG00000012779	ALOX5	0	0.0138	0	0	0	0	0	0	0.0272	0.018	0	0	0	0	0	0	0	0
ENSG00000012817	KDM5D	3.0375	2.9501	2.915	3.9906	3.4041	3.5346	3.8981	3.855	3.3331	3.4276	3.6041	3.8888	3.7038	3.3765	3.361	3.5652	3.4873	3.411
ENSG00000012822	CALCOCO1	10.2252	10.5967	10.4997	11.8301	12.4893	12.6081	10.7176	11.7078	11.3467	12.2536	12.7208	11.6586	12.1386	12.9735	12.1091	10.3568	10.8345	10.0666
ENSG00000012963	UBR7	5.8514	5.2469	6.3447	7.7805	7.7042	7.9413	7.9914	8.3004	8.2091	7.5287	7.0112	7.282	7.4033	7.5245	7.458	7.7853	8.3025	8.7526
ENSG00000012983	MAP4K5	6.4228	6.4973	6.7751	8.0612	8.2491	8.7075	9.1849	9.5082	9.4831	8.6627	9.2804	9.2012	9.5036	9.3986	9.5119	8.3823	8.5433	8.8744
ENSG00000013016	EHD3	5.0567	5.8886	6.7841	17.1418	17.5453	16.9201	17.2157	18.1781	17.6324	19.3412	18.7943	19.0859	21.754	24.598	20.099	15.537	14.9335	15.7934
ENSG00000013275	PSMC4	43.2662	44.1964	44.3528	40.5854	43.9288	40.3146	38.13	38.1298	38.558	37.9291	39.8508	36.6771	35.86	36.0035	37.0419	39.0065	41.4083	41.4241
ENSG00000013288	MAN2B2	21.8524	22.6205	20.8728	24.7046	25.347	24.5925	24.8218	25.5279	24.6824	25.0043	25.2858	24.1289	26.4741	26.4987	25.353	23.8326	23.2405	23.1683
ENSG00000013293	SLC7A14	0.3758	0.349	0.2888	1.9851	1.8807	1.9567	3.7274	3.2009	3.1127	3.2806	2.7208	3.3161	2.5534	2.897	2.241	2.1977	2.2031	2.0009
ENSG00000013297	CLDN11	1.6137	1.483	1.402	3.5248	3.1349	2.867	4.156	3.2306	4.8927	3.8107	3.5339	3.4169	2.8807	2.881	3.276	3.1258	3.5741	3.0502
ENSG00000013306	SLC25A39	13.5563	13.7934	14.299	16.9839	19.1609	18.9722	18.0647	17.9026	18.2647	17.7515	19.7989	16.9002	17.8361	18.3652	17.0584	16.6278	18.1473	16.3558
ENSG00000013364	MVP	83.2095	83.7858	87.3798	88.8729	91.5958	92.1898	78.1961	77.9625	76.5393	79.3132	80.947	80.3872	82.4909	81.6266	84.5686	87.0638	84.5136	85.282
ENSG00000013374	NUB1	49.2192	49.1409	47.6008	18.13	17.8333	19.0481	11.7905	12.1268	12.005	11.5427	11.5425	12.0369	10.8746	11.0234	10.676	15.8369	15.6433	17.5878
ENSG00000013375	PGM3	8.1863	7.71	8.5921	9.3757	8.9647	9.7619	10.5811	10.5638	11.2896	10.8448	9.5393	9.5757	10.344	11.3205	10.9335	10.607	11.15	10.4808
ENSG00000013392	RWDD2A	1.9407	2.1147	2.0329	2.1795	2.335	1.6676	2.2547	2.8861	2.8443	2.2374	2.5194	2.7442	2.3337	2.3944	2.2923	1.7258	2.4759	2.4571
ENSG00000013441	CLK1	3.1467	3.3612	4.6579	3.5776	3.0327	4.4664	3.4833	3.9747	3.7959	4.2386	5.2054	4.0829	4.0294	4.6885	4.3802	3.6674	4.129	4.131
ENSG00000013503	POLR3B	4.3553	4.3707	4.4266	4.4979	4.2837	3.9781	4.7391	4.5531	4.5511	4.0832	4.0259	4.3451	4.0849	4.0824	4.3646	4.3391	4.3396	4.6732
ENSG00000013523	ANGEL1	1.4962	1.6432	1.5382	2.8201	2.9111	2.8662	2.6163	2.7214	2.8225	2.8106	3.1074	2.6697	2.4551	2.9983	2.8785	2.8488	2.8327	2.4911
ENSG00000013561	RNF14	7.1566	7.103	8.7695	8.9085	10.3178	10.9399	8.7919	10.8522	10.7276	10.3203	9.7135	9.6392	9.0275	11.5991	10.7739	8.7723	10.6003	9.8706
ENSG00000013563	DNASE1L1	9.4493	10.9795	9.8189	12.0523	12.3898	12.4781	12.4745	13.2942	13.2361	13.1109	12.9678	13.0868	12.8491	13.1328	13.7604	10.6054	11.2994	10.8767
ENSG00000013573	DDX11	1.3697	1.4857	1.3898	1.7432	1.4979	1.6391	1.6435	1.6874	1.6108	1.6406	1.5973	1.8143	1.3087	1.3456	1.7397	1.4926	1.5434	1.6832
ENSG00000013583	HEBP1	32.3414	33.0696	36.573	36.6539	40.458	42.4695	37.2638	36.84	38.0838	36.5251	41.7872	36.2534	32.9287	36.0991	33.5456	38.8988	41.3817	41.2936
ENSG00000013588	GPRC5A	31.1165	32.4978	25.875	24.3103	21.0762	18.8288	30.7454	24.473	26.953	26.9091	23.7914	24.0807	30.8761	27.3966	29.7879	22.2519	20.8804	21.3914
ENSG00000013619	MAMLD1	2.1322	2.6232	2.3116	7.8751	7.3125	7.4021	8.0976	6.9522	7.4898	8.5259	6.8514	7.368	6.3052	8.4478	6.5002	6.6759	6.9524	6.9888
ENSG00000013725	CD6	0.1074	0.0604	0.1014	0.2739	0.1595	0.1081	0.1889	0.1085	0.1702	0.0675	0.0984	0.0627	0.0249	0.042	0.0363	0.0267	0.0178	0.009
ENSG00000013810	TACC3	1.6661	1.6539	1.7334	3.4167	2.7002	2.8921	5.0002	4.2089	3.6587	3.131	2.8817	3.6819	3.7356	2.9613	3.7452	3.4319	3.3674	3.5272
ENSG00000014123	UFL1	7.6414	7.2604	7.6033	8.5094	8.2483	8.6572	8.7354	9.0035	9.6749	7.8545	8.1128	8.0252	8.8419	8.0877	9.3268	8.5996	8.1106	8.4388
ENSG00000014138	POLA2	3.8786	3.4837	3.6079	2.6364	2.4727	2.7433	2.6984	2.1855	2.7011	2.0715	2.3081	1.9683	2.1898	1.7493	2.3049	3.0061	2.6457	2.9031
ENSG00000014164	ZC3H3	10.3129	10.4036	8.6239	7.4361	7.6406	7.4242	6.2118	6.4854	6.5918	6.7536	7.0131	6.1083	6.3111	5.9465	5.5863	7.4951	7.2406	6.9788
ENSG00000014216	CAPN1	32.3083	33.5711	32.4539	31.0845	31.9491	31.432	31.4976	30.2694	31.2529	29.9716	30.6635	30.4866	31.8094	32.0993	31.2714	30.2294	29.0832	29.5732
ENSG00000014257	ACPP	1.2642	1.6062	1.1429	1.265	1.4504	1.3709	1.5618	1.7951	1.6931	1.7421	1.4489	1.7672	1.8484	1.7319	1.9952	0.9221	1.3012	1.3087
ENSG00000014641	MDH1	12.5737	12.786	16.1484	16.2891	17.3955	17.8151	17.5015	19.0077	18.6173	16.5589	18.2833	17.2827	16.4317	18.3265	19.3669	16.1329	19.4258	18.2954
ENSG00000014824	SLC30A9	7.1788	6.3331	7.8701	8.4078	8.7264	8.9435	8.7028	9.5359	9.3348	8.96	8.5044	9.2303	8.8207	9.1152	9.1335	8.672	9.047	9.0841
ENSG00000014914	MTMR11	6.2606	6.7054	6.3733	3.2395	3.4993	3.0522	2.6018	2.9962	2.4454	2.9233	2.862	2.7025	3.6358	3.7106	2.8456	2.9953	2.6357	2.5943
ENSG00000014919	COX15	6.4766	6.5726	6.8643	8.1398	8.9859	8.8737	8.3289	8.4572	9.9064	8.5673	9.4665	8.035	8.4145	8.5128	9.0301	9.2942	8.7501	8.0625
ENSG00000015133	CCDC88C	1.0555	0.9185	1.0565	1.6819	1.4682	1.5154	1.5852	1.5794	1.4079	1.7635	1.7412	1.6837	1.5493	1.5235	1.7238	1.4364	1.3129	1.3378
ENSG00000015153	YAF2	0.5945	0.5929	0.6836	0.5103	0.6312	0.7086	0.4909	0.5155	0.655	0.6121	0.6687	0.6779	0.7241	0.7624	0.5523	0.6108	0.6206	0.6601
ENSG00000015171	ZMYND11	8.1566	8.5072	8.1452	11.9235	11.2862	10.9764	12.8	11.6054	12.6966	12.2902	11.5028	12.9822	12.5926	12.9835	12.6686	11.6018	11.8133	11.8659
ENSG00000015285	WAS	0.2687	0.1727	0.3044	0.5521	0.3592	0.2081	0.2149	0.3297	0.2769	0.394	0.4253	0.2092	0.1037	0.1472	0.0606	0.2002	0.0667	0.0678
ENSG00000015413	DPEP1	0	0	0	0	0	0	0	0	0	0	0	0	0	0	0	0	0	0
ENSG00000015475	BID	20.567	21.3811	21.0771	15.7025	17.2051	16.3169	15.4428	16.7219	15.5345	13.7466	17.2482	14.4115	11.2807	11.0842	12.7986	19.4649	21.0521	19.324
ENSG00000015479	MATR3	8.5877	7.514	8.7668	9.7191	9.801	10.0048	9.7414	9.7779	9.4876	9.3011	8.3484	9.523	9.1134	8.7115	9.8128	9.7734	9.6301	10.0164
ENSG00000015520	NPC1L1	0.4525	0.4894	0.4371	0.9754	1.2484	0.868	0.867	0.932	1.0331	1.0335	1.0553	1.1145	0.8271	1.2206	0.8376	0.6958	0.7363	0.5531
ENSG00000015532	XYLT2	13.9464	13.8958	13.3351	13.8684	14.0399	13.9548	15.0904	14.8946	14.3177	14.6227	13.9752	14.429	14.3889	13.8933	14.5637	14.3054	13.4167	13.3608
ENSG00000015568	RGPD5	1.2379	1.1243	1.3523	1.5159	1.2234	1.2829	1.256	1.3878	1.2127	1.319	1.2331	1.2256	1.285	1.3744	1.2669	1.2741	1.2593	1.3966
ENSG00000015592	STMN4	0	0	0	0.0138	0.0433	0.015	0	0.028	0	0.0203	0	0	0	0	0	0.0161	0	0
ENSG00000015676	NUDCD3	7.3022	7.6917	7.8326	8.2705	7.8223	7.9182	7.3456	7.0319	7.2457	7.2627	7.7726	7.3086	7.7417	7.6314	7.274	7.1591	6.631	6.7825
ENSG00000016082	ISL1	0	0	0	0	0	0	0	0	0	0	0	0	0.0171	0	0	0	0	0
ENSG00000016391	CHDH	0.0766	0.0795	0.0779	0.1227	0.0796	0.0511	0.0528	0.0952	0.1111	0.0518	0.0893	0.1445	0.0891	0.0516	0.093	0.1297	0.1092	0.0763
ENSG00000016402	IL20RA	0	0	0.0085	0	0	0	0.0108	0	0	0	0	0	0	0.0106	0.0152	0	0.0112	0
ENSG00000016490	CLCA1	0	0	0	0	0	0	0	0	0	0	0.016	0	0	0	0	0	0	0
ENSG00000016602	CLCA4	0	0	0	0	0	0	0	0	0.0147	0	0	0	0	0	0	0	0	0
ENSG00000016864	GLT8D1	8.8544	9.3637	10.8792	11.0967	14.7571	14.1466	13.5511	15.0141	15.174	13.5872	16.1577	13.6946	14.2234	15.5289	15.5373	13.2722	15.2762	13.8795
ENSG00000017260	ATP2C1	18.5029	18.9789	19.4531	16.7935	16.6872	17.4273	16.842	17.6744	17.3291	15.9585	16.6186	16.4845	16.7537	17.6134	16.8108	18.0742	18.4988	18.7058
ENSG00000017427	IGF1	0.0509	0.0318	0.0249	0.0392	0.0176	0.0306	0	0.0114	0.0125	0.0497	0.0329	0.0231	0	0.031	0.0178	0.0262	0.0196	0.0067
ENSG00000017483	SLC38A5	10.1095	10.2081	9.591	3.7044	4.415	4.0738	4.6012	3.8539	4.5227	3.3057	4.3148	4.1264	3.7632	3.5933	3.6473	4.0771	4.8958	4.4898
ENSG00000017797	RALBP1	13.4428	13.5832	13.889	15.0153	15.3528	16.7085	15.1964	15.9953	17.0671	15.9309	15.2259	15.2592	15.7428	16.6815	17.2162	15.3363	14.9367	16.0529
ENSG00000018189	RUFY3	2.384	2.3827	2.2954	3.4323	3.1262	3.2728	2.7578	3.0098	2.7209	3.139	3.5263	3.4413	3.0096	3.0099	3.3781	2.3101	2.7568	2.8065
ENSG00000018236	CNTN1	0.0183	0.0069	0.0054	0.0121	0	0.0066	0.0205	0.0123	0.0068	0	0.0356	0.0249	0.0066	0.0134	0	0.0071	0.0212	0
ENSG00000018280	SLC11A1	0.158	0.1422	0.1207	0.1829	0.1643	0.2342	0.1238	0.1437	0.0994	0.1699	0.1597	0.1507	0.1366	0.1616	0.0998	0.1587	0.1404	0.1116
ENSG00000018408	WWTR1	5.6871	5.8421	5.744	5.9381	6.3929	6.3082	7.1029	7.7667	7.1245	6.6433	6.2076	6.1653	8.6371	8.8877	8.0838	7.1515	6.674	6.5096
ENSG00000018510	AGPS	4.5044	4.1153	4.9411	5.1373	4.5366	4.5331	5.0372	5.1062	5.5784	5.119	4.6618	4.8988	5.0804	5.0626	5.1131	4.9844	5.3	5.2844
ENSG00000018607	ZNF806	0	0	0	0	0	0	0	0	0	0	0	0	0	0	0	0	0	0
ENSG00000018610	CXorf56	5.7388	4.9818	6.3371	6.6419	7.182	6.6646	7.0397	7.7499	7.8423	6.8313	6.8782	8.1093	7.4046	7.3764	6.9884	6.8769	8.1918	7.444
ENSG00000018625	ATP1A2	0.0508	0.0245	0.0639	0.144	0.1132	0.1731	0.1219	0.1833	0.2013	0.1277	0.2285	0.1879	0.196	0.2783	0.1603	0.1009	0.0841	0.094
ENSG00000018699	TTC27	7.0017	5.6174	6.8529	6.2912	6.1459	6.1921	7.3409	6.9447	7.1009	5.7441	6.0234	6.9208	5.5176	6.0853	6.2496	6.1859	7.5339	6.7732
ENSG00000018869	ZNF582	0.8457	0.5985	0.589	0.7037	0.6382	0.4585	0.5193	0.4687	0.6358	0.5601	0.7477	0.5762	0.7515	0.598	0.7104	0.7114	0.7115	0.5621
ENSG00000019102	VSIG2	0	0	0	0	0	0	0	0.0322	0	0	0	0	0.0345	0.0699	0.0504	0.037	0.037	0
ENSG00000019144	PHLDB1	5.6654	5.33	5.05	6.7493	6.214	6.5197	6.8539	7.0875	6.5879	7.2099	7.1318	6.9428	8.4448	8.307	7.9949	6.5051	6.2475	6.3699
ENSG00000019169	MARCO	0	0	0	0	0	0	0	0	0	0	0	0	0	0	0	0	0	0
ENSG00000019186	CYP24A1	0.046	0	0.0101	0	0	0	0	0.0233	0	0	0	0	0	0	0	0	0	0
ENSG00000019485	PRDM11	1.0064	0.8077	0.8753	0.8455	0.7396	0.814	0.6937	0.7122	0.7348	0.7644	0.7378	0.5718	0.7047	0.7868	0.6364	0.7029	0.665	0.6638
ENSG00000019505	SYT13	0.0337	0.019	0.0223	0.0501	0.0088	0.0274	0	0	0.0467	0.0494	0.0393	0.023	0.0182	0.0185	0.0665	0.0195	0.0098	0.0198
ENSG00000019549	SNAI2	13.1868	13.0396	14.9094	27.7266	36.8193	34.1292	25.4183	30.778	30.1175	29.4329	32.3758	30.0602	30.7071	32.6759	29.7118	23.838	28.72	27.9238
ENSG00000019582	CD74	36.3112	39.3177	36.5264	6.4355	4.7601	4.5133	0.4499	0.3046	0.3663	0.3157	0.4854	0.1173	0.031	0.0629	0	1.2143	0.9815	1.3855
ENSG00000019991	HGF	61.358	60.8019	64.8432	63.3556	61.5616	61.3935	66.9119	69.5646	67.022	62.9321	58.3341	63.5624	62.3754	54.388	60.4309	72.1191	68.8601	73.6183
ENSG00000019995	ZRANB1	9.8822	9.8569	10.8789	12.156	11.6936	11.1789	11.4138	11.4962	11.7953	12.2109	11.133	11.0654	11.0046	11.4069	11.0111	12.2398	11.5874	11.7236
ENSG00000020129	NCDN	12.1191	11.2819	10.6142	12.4743	11.9624	11.146	12.9751	12.5469	12.8811	12.6206	12.6697	10.8528	11.5655	12.0086	11.1619	12.8179	12.6365	11.4115
ENSG00000020181	ADGRA2	15.6359	16.9577	16.2426	26.5541	28.3953	24.5763	25.78	27.4998	27.0964	27.3051	26.1888	26.4291	28.377	28.1794	30.8764	26.0276	25.2584	25.4244
ENSG00000020219	CCT8L1P	0	0	0	0	0.0284	0	0	0	0	0	0	0	0	0	0	0	0	0
ENSG00000020256	ZFP64	2.2859	2.41	2.3712	2.0668	2.5735	2.2308	2.5957	2.3891	2.609	2.1837	2.3458	2.3761	2.3493	2.3906	2.0099	2.18	2.2257	2.1605
ENSG00000020426	MNAT1	6.1127	5.9326	6.2723	4.0583	4.6713	5.5642	4.7257	4.8746	5.4843	4.5428	4.6466	4.9137	5.2749	5.4552	5.7659	4.9605	5.5368	5.1361
ENSG00000020577	SAMD4A	16.8409	14.9715	14.073	12.6017	10.7516	10.6353	10.0515	9.1179	9.0627	10.6276	8.3811	9.2967	7.8731	8.6789	7.852	12.1157	11.0727	11.9397
ENSG00000020633	RUNX3	0.7679	0.466	0.4452	1.0223	0.2101	0.2848	0.2262	0.1634	0.1345	0.2222	0.1532	0.1239	0.0109	0.0111	0.0319	0.0351	0.0117	0.0238
ENSG00000020922	MRE11	0.939	0.6954	0.8799	1.3266	1.0814	1.3018	1.1711	1.3813	1.5169	1.2725	1.3238	1.2309	1.3418	1.3353	1.21	1.0952	1.2745	1.3783
ENSG00000021300	PLEKHB1	0.0556	0.0625	0.0245	0.1287	0.1541	0.1406	0.083	0.1498	0.072	0.1494	0.1404	0.1767	0.1501	0.2437	0.1754	0.0752	0.0752	0.0654
ENSG00000021355	SERPINB1	39.1398	39.5974	39.8016	17.2454	17.7209	19.2509	15.9239	15.5517	17.4386	16.353	16.3799	15.738	14.4072	16.3648	17.8552	19.6342	21.9994	21.5259
ENSG00000021461	CYP3A43	0.0866	0.039	0.0611	0.0516	0.1081	0.0752	0.097	0.0175	0.0962	0.0762	0.1415	0.0945	0.1872	0.095	0.0547	0.1205	0.0402	0.1836
ENSG00000021488	SLC7A9	0.0352	0.0396	0.0155	0.0175	0	0.0382	0.0197	0.0178	0.0586	0	0	0.024	0.095	0.0193	0.0278	0.0408	0	0
ENSG00000021574	SPAST	1.9285	1.4103	1.9776	2.2784	2.2785	2.3384	2.3554	2.7283	3.2101	2.6482	2.6886	2.4128	2.4242	2.6612	2.7808	2.1335	2.5098	2.1465
ENSG00000021645	NRXN3	0.0206	0.0298	0.0259	0.0263	0.0214	0.0383	0.0231	0.0268	0.0555	0.0302	0.048	0.024	0.0127	0.0355	0.0696	0.0511	0.0273	0.0312
ENSG00000021762	OSBPL5	7.0389	7.4301	7.163	7.76	8.2347	7.6194	7.0993	8.2075	7.4577	7.1987	8.3512	7.7146	7.9078	8.063	8.3943	7.2357	6.9742	7.2056
ENSG00000021776	AQR	3.2125	3.1657	3.1286	3.4717	3.4067	3.5567	3.589	3.8606	3.6923	3.7649	3.3445	3.1944	3.6126	3.4874	3.38	3.6997	3.7237	3.5353
ENSG00000021826	CPS1	0.6957	0.699	0.7519	1.0982	1.3193	1.0628	1.5382	1.5166	1.0925	1.3796	1.393	1.2938	1.3187	1.4338	1.6849	1.2171	1.1259	1.0251
ENSG00000021852	C8B	0	0	0	0	0	0	0	0	0	0	0	0	0	0	0	0	0	0
ENSG00000022267	FHL1	11.5444	14.231	14.894	26.0495	27.2061	26.119	25.9092	28.3748	29.1473	25.2213	27.6984	25.366	30.1685	32.9035	30.8828	24.3397	27.3726	25.414
ENSG00000022277	RTFDC1	20.8074	19.6891	22.4593	25.1046	27.527	26.3922	26.7455	28.2088	27.0085	27.0994	28.8161	29.7622	28.3453	28.4121	30.442	25.0018	26.3089	25.5282
ENSG00000022355	GABRA1	0	0	0	0.0065	0	0	0	0.0067	0	0	0.0077	0	0	0	0	0	0	0
ENSG00000022556	NLRP2	0.1158	0.0733	0.0574	0.0862	0.0527	0.0392	0.0405	0.0073	0.0723	0.0318	0.1013	0.0395	0	0.0397	0.0571	0.0168	0.0503	0.017
ENSG00000022567	SLC45A4	0.6158	0.6749	0.6877	1.1639	1.0321	0.8692	1.2481	1.2285	1.1487	0.9498	1.1082	0.9765	1.1756	1.0356	0.9132	1.1075	0.8738	0.8875
ENSG00000022840	RNF10	22.497	21.9268	22.3594	29.5652	28.3414	28.1169	30.5965	28.7252	29.2282	29.1822	28.7865	27.9261	30.4571	29.0527	30.4658	27.4446	27.4034	27.331
ENSG00000022976	ZNF839	1.5532	1.7474	1.7434	1.922	1.6404	2.3225	1.803	1.6769	1.905	1.7743	1.7827	1.7823	1.7043	1.8725	1.4192	1.6107	1.7909	1.8766
ENSG00000023041	ZDHHC6	7.4984	7.2152	7.9401	6.338	6.7312	6.9807	5.8287	6.7147	6.0072	6.2938	6.3556	6.5291	5.9927	5.826	6.0998	6.5285	7.1229	6.6027
ENSG00000023171	GRAMD1B	1.0974	1.1847	1.0174	0.4468	0.4485	0.3852	0.3835	0.2949	0.3238	0.4	0.3403	0.2593	0.3803	0.365	0.3153	0.3198	0.2904	0.3211
ENSG00000023191	RNH1	21.0578	22.8613	22.7127	25.3163	26.0624	24.1177	23.6589	23.9279	24.7359	23.1652	25.8143	24.0069	24.2604	24.8915	24.5192	23.3139	24.452	23.0977
ENSG00000023228	NDUFS1	7.6026	7.0111	7.4973	9.2197	8.8958	9.3668	9.3374	9.4854	8.9531	8.5981	8.501	8.5118	8.9651	9.2179	10.1349	9.0401	8.7261	9.0598
ENSG00000023287	RB1CC1	4.6028	5.5429	6.0022	7.3224	8.1484	7.9714	8.0891	8.5139	8.2108	8.0875	7.7049	7.0976	8.0254	7.7671	8.0028	8.4504	8.2359	8.6754
ENSG00000023318	ERP44	27.057	29.36	30.7626	16.8482	18.0885	19.1207	15.6309	15.3354	16.548	14.2893	15.8533	14.4573	14.9903	15.982	14.4864	18.8436	20.0137	19.5506
ENSG00000023330	ALAS1	45.1569	47.1545	39.4285	39.3985	38.4252	36.4219	37.0195	34.6331	36.7125	38.581	34.5465	36.1427	29.3733	29.5633	29.9741	41.8731	41.6281	40.1783
ENSG00000023445	BIRC3	3.5498	2.6465	2.4747	0.5125	0.3918	0.4087	0.4764	0.2948	0.2563	0.2228	0.1914	0.1574	0.0657	0.1332	0.048	0.6622	0.4157	0.4866
ENSG00000023516	AKAP11	5.5602	4.882	4.8551	9.1581	7.7877	7.3629	9.9693	10.0129	9.1962	9.0456	8.0258	8.2228	9.6688	9.9911	9.5094	9.482	8.4848	9.3332
ENSG00000023572	GLRX2	5.8045	6.7678	8.5872	5.863	5.4498	6.4086	4.9626	6.3276	6.5973	4.4367	5.8255	4.5059	4.1422	4.7036	5.1078	5.1373	7.6254	5.8808
ENSG00000023608	SNAPC1	11.5104	10.143	11.3108	9.1145	9.8565	11.1941	8.5911	9.8753	8.9544	9.0328	9.0891	7.9944	8.2522	7.2219	9.0965	10.3094	11.9661	10.8162
ENSG00000023697	DERA	6.7486	7.2128	8.4675	9.819	9.8565	10.6284	10.4518	10.5377	10.0029	11.1455	11.6363	10.5093	11.2996	12.5028	12.5525	9.5906	10.5418	9.7229
ENSG00000023734	STRAP	43.2173	41.5991	50.6883	49.3315	55.0112	54.7073	54.1697	60.1706	65.2735	52.0417	59.5092	55.2833	53.7404	60.2522	61.0948	55.4061	61.2591	57.1307
ENSG00000023839	ABCC2	0.0587	0.099	0.0646	0.1237	0.0762	0.0398	0.0575	0.0667	0.1058	0.1505	0.0513	0.2098	0.1188	0.0884	0.1736	0.1105	0.136	0.0777
ENSG00000023892	DEF6	0.3771	0.2626	0.3481	0.8906	0.4667	0.5452	0.4825	0.4899	0.3587	0.7636	0.4397	0.6851	0.2328	0.61	0.3684	0.1041	0.2498	0.1902
ENSG00000023902	PLEKHO1	10.9215	12.1148	11.4584	9.4672	11.2971	10.4011	9.6634	10.4313	11.0534	10.2589	12.241	11.3248	11.0008	12.4957	10.7658	11.2783	10.8683	10.489
ENSG00000023909	GCLM	9.3587	9.9504	9.9635	20.5673	21.2137	21.101	24.2215	22.2453	22.7445	23.5169	21.1885	23.1263	22.9426	23.1189	24.9758	25.5921	24.7355	24.0798
ENSG00000024048	UBR2	10.0028	9.2181	8.9651	6.5744	6.3797	6.8723	6.7367	6.1744	6.2182	6.0268	5.7872	5.6703	6.2599	6.0789	6.3064	6.9319	6.4774	6.9194
ENSG00000024422	EHD2	225.517	245.028	216.071	264.743	267.315	244.453	259.407	254.476	253.82	255.81	245.235	240.388	264.728	256.92	248.274	239.271	233.28	225.995
ENSG00000024526	DEPDC1	0.2012	0.2874	0.2728	0.5605	0.676	0.7134	1.3258	1.314	1.2712	0.8513	1.0109	0.8015	1.3461	0.8652	1.5147	0.6907	0.969	0.9294
ENSG00000024862	CCDC28A	3.6085	4.0256	5.478	5.3546	5.1705	5.4912	4.7868	6.3429	5.6195	4.7582	6.7188	5.4128	5.0118	5.8822	5.3599	4.8148	4.956	4.7122
ENSG00000025039	RRAGD	0	0.0203	0.0397	0.0089	0	0.0391	0	0	0.01	0.0132	0.0105	0.0123	0	0.0099	0.0284	0.0418	0.0313	0.053
ENSG00000025156	HSF2	2.2663	2.7019	2.5933	2.7851	2.6727	3.2827	2.9349	3.1275	3.7347	3.2738	3.4712	2.6963	3.4712	3.4105	3.8435	2.901	2.921	3.3648
ENSG00000025293	PHF20	5.1841	5.1393	5.3562	6.7705	6.6935	6.6145	6.2983	7.1941	6.2366	6.5312	6.3443	6.5588	6.3008	6.3028	5.8759	6.539	6.1671	6.3918
ENSG00000025423	HSD17B6	0.1207	0.1584	0.1063	0.6585	1.1083	0.7415	1.8465	1.7479	1.7632	1.3863	1.6419	1.8636	2.629	2.6893	2.4442	1.352	0.9093	1.1129
ENSG00000025434	NR1H3	2.0364	2.2116	2.6207	3.2602	3.0605	3.2029	3.7584	3.0459	3.3896	3.8142	4.0206	3.3517	3.561	3.2703	3.882	2.7223	3.0499	3.3349
ENSG00000025708	TYMP	79.3375	83.6215	80.9284	6.9092	7.0981	6.612	0.8167	1.0014	1.0539	1.3726	1.0594	0.9753	0.6691	0.7542	0.7386	6.5884	5.9671	7.2756
ENSG00000025770	NCAPH2	5.5838	5.0777	5.813	7.3475	6.738	6.6196	6.1381	6.2856	6.0999	6.4066	6.849	6.6032	6.5163	6.4207	6.1641	6.4715	6.6569	6.863
ENSG00000025772	TOMM34	16.71	16.7799	14.4324	17.5441	18.4562	17.3987	19.1049	16.7063	19.5018	17.3224	19.0213	16.9711	18.0747	17.8274	17.7677	16.4899	15.9012	16.0974
ENSG00000025796	SEC63	11.8514	11.675	13.056	10.9862	12.1781	11.4894	11.9041	12.2986	12.1947	11.2615	11.7417	11.7472	11.3307	10.2298	11.4139	11.6201	12.5654	12.0726
ENSG00000025800	KPNA6	14.1858	13.6159	12.291	18.1879	17.4484	15.6806	19.1582	17.9771	18.1077	18.7695	17.4121	17.5565	19.2772	17.3813	17.5383	18.013	16.1246	17.5848
ENSG00000026025	VIM	521.269	528.341	570.332	656.305	675.783	695.619	683.033	672.053	700.596	701.302	661.299	695.12	771.703	778.996	793.892	598.259	620.675	598.664
ENSG00000026036	RTEL1-TNFRSF6B	1.5062	1.3121	1.166	1.4163	1.3865	1.4688	1.739	1.6964	1.5205	1.4342	1.7808	1.6604	1.5366	1.559	1.7663	1.3153	1.3579	1.5207
ENSG00000026103	FAS	24.3477	24.6119	24.9215	10.414	11.6964	11.523	9.9604	10.5427	11.7921	10.9354	10.6882	10.5414	10.8061	11.9758	11.5989	11.5938	13.0525	12.2571
ENSG00000026297	RNASET2	1.0523	1.1973	1.5016	1.3464	1.6225	1.6079	1.3856	1.4742	1.5127	1.815	1.6106	1.5316	1.8924	1.9199	1.991	1.3235	1.4762	1.5345
ENSG00000026508	CD44	482.512	457.962	426.41	463.85	429.669	421.81	432.205	391.983	404.649	426.603	382.976	404.117	434.693	439.014	422.243	456.016	420.277	436.798
ENSG00000026559	KCNG1	0.395	0.539	0.3703	0.6003	0.8564	0.7929	0.7904	0.9427	1.0166	0.6902	1.1174	0.9391	0.7627	0.9396	0.6367	0.5455	0.6138	0.5739
ENSG00000026652	AGPAT4	0.7973	0.7915	0.7302	0.8272	1.0349	0.7742	0.6885	0.9215	0.6997	0.8559	0.7293	0.8592	0.7937	0.851	1.0034	0.8395	0.8155	0.7546
ENSG00000026751	SLAMF7	0.3404	0.1489	0.2166	0.4409	0.1278	0.2051	0.1482	0.1338	0.1049	0.1248	0.1874	0.0773	0.0511	0.0829	0.0746	0.0219	0	0.0334
ENSG00000026950	BTN3A1	29.0645	27.6476	25.7796	12.9209	13.1563	13.0961	6.2442	6.6765	6.701	6.6809	7.1765	6.1852	5.7311	5.8325	6.1628	10.8752	11.335	11.6866
ENSG00000027001	MIPEP	5.9687	6.2322	7.0919	8.9416	8.5206	9.3665	7.283	7.197	7.6057	7.0614	6.9761	6.8536	6.6505	6.3356	6.8161	8.2234	8.2712	8.1951
ENSG00000027075	PRKCH	0.2638	0.1921	0.228	0.3387	0.2905	0.1907	0.1911	0.1725	0.2239	0.1669	0.2474	0.1269	0.1341	0.068	0.0898	0.1379	0.1499	0.0792
ENSG00000027644	INSRR	0.009	0.0101	0	0	0.0093	0	0	0	0	0	0	0	0.0097	0	0	0	0	0.0105
ENSG00000027697	IFNGR1	10.7001	11.1582	12.9378	9.98	11.3281	10.8896	8.7956	9.4115	10.9467	9.6182	9.286	9.5424	8.3522	8.045	9.5374	10.1558	11.9496	11.4039
ENSG00000027847	B4GALT7	6.4924	7.826	7.5604	7.8025	7.4638	7.4625	7.466	7.9571	7.328	6.4471	7.5388	6.9383	6.7028	7.0848	6.7041	6.8367	7.0311	6.4531
ENSG00000027869	SH2D2A	0.4002	0.1637	0.2565	0.5053	0.0757	0.1184	0.0815	0.2941	0.2019	0.08	0.1061	0.0496	0.0197	0	0.0287	0	0	0
ENSG00000028116	VRK2	15.7708	14.1239	15.6306	6.24	5.1723	5.3238	5.832	5.356	4.9857	4.5835	5.0724	4.8444	4.5299	4.8241	4.6449	5.5996	6.2646	6.3318
ENSG00000028137	TNFRSF1B	20.4826	18.0474	19.023	11.2671	10.5091	8.9737	7.499	7.4061	6.7864	8.3279	7.8535	6.8947	5.9903	5.6252	5.1897	9.0428	9.5925	8.1567
ENSG00000028203	VEZT	8.7669	9.3817	9.1559	7.1751	6.8145	7.2034	7.7411	6.871	7.2558	7.0328	7.1261	7.331	6.8829	6.7256	7.0662	7.2032	7.2889	8.0294
ENSG00000028277	POU2F2	2.433	1.7851	1.2829	1.2493	1.0736	0.792	1.2351	1.1046	1.0788	0.9825	1.2512	0.8854	0.6366	0.7287	0.6201	1.9791	1.7166	1.9213
ENSG00000028310	BRD9	2.6496	2.4599	2.6463	3.391	3.3306	3.5202	3.549	3.6085	3.3799	3.5146	3.6466	3.4543	3.5017	3.2073	3.398	3.1649	3.11	3.5857
ENSG00000028528	SNX1	9.8637	10.4611	10.8128	11.1618	12.1499	11.8764	11.718	11.6624	12.0085	11.5391	11.8842	11.6768	12.0029	11.6089	12.2855	11.1557	11.5093	11.7771
ENSG00000028839	TBPL1	2.0314	2.2956	2.7731	2.2851	2.244	2.547	2.254	3.0699	2.6064	1.955	2.3689	2.5826	2.9389	2.445	2.6192	2.6276	2.9539	2.3915
ENSG00000029153	ARNTL2	16.0462	15.9323	16.6201	8.92	7.8517	8.3238	6.5426	5.892	6.9351	6.2379	5.7694	5.8496	5.6907	5.6515	5.701	9.0028	9.664	9.7841
ENSG00000029363	BCLAF1	8.8298	8.9524	9.4328	11.1847	10.4513	10.7339	10.8141	11.4463	10.8515	10.4673	10.325	11.0518	11.0452	9.5351	11.1588	11.2781	10.7851	11.0439
ENSG00000029364	SLC39A9	6.6215	6.376	6.8001	8.6461	8.5422	7.9023	7.8148	8.4318	8.8259	8.4426	8.0802	8.6909	7.5887	8.1341	8.7825	7.986	8.8407	8.1194
ENSG00000029534	ANK1	0.182	0.1857	0.1566	0.3148	0.3168	0.2983	0.4169	0.4062	0.3522	0.3227	0.3504	0.369	0.704	0.6029	0.6545	0.3629	0.3237	0.259
ENSG00000029559	IBSP	0	0	0	0	0	0	0	0	0	0	0	0	0	0	0	0	0	0
ENSG00000029639	TFB1M	4.4595	4.8668	5.2693	3.5789	4.2198	5.4877	4.0204	4	3.9293	3.821	3.954	4.4834	4.0776	4.1003	4.2703	3.9296	3.9882	4.4241
ENSG00000029725	RABEP1	11.1113	9.9423	10.6178	12.404	11.596	12.1321	12.7218	12.0906	12.3377	12.1388	11.7336	12.137	12.1087	12.5837	12.5556	12.7724	12.3604	13.3608
ENSG00000029993	HMGB3	2.4421	2.2939	2.5886	5.3367	4.6829	4.7342	5.623	5.4477	6.3787	5.6085	5.3062	5.8391	5.0273	5.2645	5.4176	4.4859	4.6067	4.6244
ENSG00000030066	NUP160	5.6163	5.2755	5.292	5.1169	5.3074	4.7842	5.1006	5.3953	5.1088	4.9308	4.8904	5.4528	5.2783	5.3901	5.9539	5.6137	5.5836	6.066
ENSG00000030110	BAK1	25.0799	25.6826	22.793	11.1899	10.0522	10.8424	10.6625	9.3941	10.4308	10.4824	9.7812	10.5844	9.9309	10.3016	10.1398	9.8168	11.9254	10.3363
ENSG00000030304	MUSK	0.5919	0.5328	0.5311	0.5232	0.6266	0.3735	0.7109	0.7395	0.5135	0.4735	0.5271	0.6306	0.465	0.519	0.3737	0.711	0.5863	0.4941
ENSG00000030419	IKZF2	0.6982	0.6384	0.6251	0.3778	0.2678	0.2186	0.4222	0.2867	0.1616	0.3121	0.283	0.29	0.2621	0.3314	0.2062	0.3375	0.3073	0.4439
ENSG00000030582	GRN	111.226	124.282	116.86	109.17	121.193	118.024	98.7084	107.701	106.78	104.546	110.274	102.115	102.029	110.357	97.7539	99.5354	105.047	95.7533
ENSG00000031003	FAM13B	4.6315	4.7349	4.5842	6.0396	5.5272	5.5026	6.7258	6.403	6.942	5.7388	5.8629	5.6981	6.4388	6.9297	7.1082	5.5857	6.5745	6.614
ENSG00000031081	ARHGAP31	5.0499	5.4677	4.4673	5.4879	5.1997	4.6152	5.6483	5.0931	5.2796	5.7988	5.4517	4.5453	6.0706	6.1588	5.6565	5.3561	4.8939	5.601
ENSG00000031691	CENPQ	0.8965	0.5043	1.1619	1.0725	0.7128	0.8864	1.0923	1.0125	0.8778	1.0441	1.0763	1.042	1.1109	1.0404	0.8323	1.3753	1.8339	1.2107
ENSG00000031698	SARS	39.2646	37.9557	43.703	49.1505	56.2807	58.0137	54.029	55.6874	53.6708	54.4887	57.3056	59.4432	50.6641	52.0271	51.3826	48.6688	48.4682	48.9309
ENSG00000031823	RANBP3	8.6362	9.067	8.3299	8.5735	9.3747	9.012	8.5968	8.0384	8.371	8.6142	8.1815	8.1797	8.3677	8.5701	7.8465	8.5366	8.0397	8.1509
ENSG00000032219	ARID4A	2.9769	3.2268	3.3097	2.8813	2.6305	3.1625	2.8596	2.9715	3.0554	2.9841	2.7744	2.7069	3.3657	3.15	3.5259	2.9883	3.1846	2.9785
ENSG00000032389	EIPR1	3.6479	3.7835	3.8492	3.6581	4.13	3.8183	3.6943	4.2699	4.1182	3.6321	3.9587	4.1296	3.9577	3.7984	3.6216	3.861	4.3935	3.838
ENSG00000032444	PNPLA6	11.6138	11.0912	11.0507	13.9759	14.4454	14.3987	14.3658	14.7794	13.9371	13.9064	15.9457	14.713	14.386	14.0556	14.5467	13.9182	13.1692	13.6571
ENSG00000032742	IFT88	0.7254	0.8161	1.0082	1.5653	1.4228	1.5488	1.666	1.5037	1.9418	1.5353	1.683	1.6405	1.3813	1.6145	1.4752	1.3867	1.5862	1.6286
ENSG00000033011	ALG1	5.885	6.1177	5.8309	7.5018	7.6509	7.5828	7.4648	8.1755	7.9854	7.1695	7.171	7.368	6.8183	7.0288	7.3628	7.3271	8.2706	7.3349
ENSG00000033030	ZCCHC8	1.4525	1.358	1.4786	1.5303	1.531	1.6456	1.3962	1.3108	1.1449	1.3294	1.6646	1.5355	1.5203	1.2186	1.2647	1.5673	1.4746	1.6156
ENSG00000033050	ABCF2	23.0131	20.5277	20.977	26.9167	26.9069	26.0797	27.3636	25.9333	26.0047	24.4826	24.8722	24.7223	24.3825	22.1022	23.6076	26.4814	27.2709	27.1043
ENSG00000033100	CHPF2	44.3391	46.2278	43.6507	41.3229	39.8284	37.7683	41.7444	42.8061	41.1948	39.3482	41.9482	38.5008	43.7529	42.9477	43.7693	45.2923	45.3865	44.0357
ENSG00000033122	LRRC7	0.0031	0.0105	0	0.0062	0.0065	0.0068	0.0105	0.0095	0.0035	0	0.0145	0.0255	0.0101	0.0068	0.0345	0.0181	0	0.0073
ENSG00000033170	FUT8	3.0488	2.5092	2.879	3.5725	3.8647	3.7719	3.3599	3.7011	3.8373	3.3607	4.0724	3.6896	4.0965	3.6702	3.8643	3.5888	3.2493	3.8461
ENSG00000033178	UBA6	9.6895	9.9388	10.2824	4.1875	3.9441	4.2565	3.898	3.4779	3.7615	3.1596	3.4402	3.2136	3.7351	3.7982	3.5328	4.2622	4.9902	4.607
ENSG00000033327	GAB2	1.2688	1.2908	1.1716	3.0865	2.8769	2.6858	3.098	3.4986	3.0631	3.3552	3.707	3.4302	3.1714	4.2234	3.6427	2.7142	2.5347	2.2882
ENSG00000033627	ATP6V0A1	2.9116	3.0411	2.9481	3.5836	3.3265	3.2884	3.7408	4.0087	3.8559	4.2087	4.2856	3.939	4.2357	3.8173	3.7196	3.6018	3.5974	3.3393
ENSG00000033800	PIAS1	3.753	3.6498	3.2811	3.9334	3.4611	3.0212	3.67	3.4582	3.0117	3.0224	3.1502	3.0279	3.2158	3.3555	3.4066	3.1898	3.3721	3.1951
ENSG00000033867	SLC4A7	7.6844	5.7475	6.3194	6.7274	4.763	5.1016	7.2358	6.3004	6.6393	5.9307	6.218	6.1516	6.4221	6.38	6.255	7.3859	7.745	7.9387
ENSG00000034053	APBA2	8.6485	8.8243	7.7972	6.5799	6.2113	6.3555	7.7982	7.173	6.9247	7.9024	6.7496	7.1704	7.6752	7.9253	7.5805	6.8777	6.4313	6.7119
ENSG00000034152	MAP2K3	26.4666	21.6084	19.6614	25.6446	24.0761	23.2634	31.2406	24.3643	26.0988	26.7315	25.1169	24.3441	26.1241	26.2787	25.4507	30.8704	30.2024	29.0815
ENSG00000034239	EFCAB1	0	0	0	0	0	0.0256	0	0	0.0262	0.0231	0.0367	0	0.0425	0.0173	0.0248	0.0091	0.0274	0.0371
ENSG00000034510	TMSB10	4443.71	4690.7	5300.64	3459.41	4198.65	4305.28	3421.74	3736.28	3845.76	3664.32	4158.93	4233.07	3547.36	3778.25	4017.78	3883.36	4211.42	4042.39
ENSG00000034533	ASTE1	1.4401	1.4402	1.7039	1.6271	1.4973	1.4604	1.5078	1.7382	1.5241	1.7795	1.6483	1.5444	1.5845	1.9875	1.7677	1.5764	1.4838	1.4128
ENSG00000034677	RNF19A	5.0918	5.0977	5.3217	3.9012	3.7262	3.6563	4.1143	3.2464	3.9518	3.5113	3.3754	3.4794	4.1826	4.3264	3.8745	3.741	3.9874	4.0497
ENSG00000034693	PEX3	9.2752	9.9723	11.3815	7.712	8.0611	8.4966	6.3088	7.7517	7.8278	7.4494	6.5954	7.1179	6.6426	6.897	6.4265	7.6989	8.9395	8.4981
ENSG00000034713	GABARAPL2	9.7299	10.506	12.9411	14.0303	15.2526	17.884	14.0467	15.8592	17.5996	15.5499	15.3514	16.2544	16.0589	18.009	16.7107	15.7108	17.4762	16.4903
ENSG00000034971	MYOC	0	0	0.0192	0	0	0	0	0	0	0	0.0254	0	0.047	0	0	0	0	0
ENSG00000035115	SH3YL1	0.6303	0.5802	0.7719	1.0273	1.1319	1.1806	1.0402	1.3566	1.1082	1.3085	1.2553	1.2939	1.5298	1.5879	1.4728	1.1907	0.9963	1.089
ENSG00000035141	FAM136A	7.1819	6.6639	7.5164	8.3439	8.1598	8.4461	7.8914	8.3497	8.0682	8.2085	8.2544	7.8288	8.2061	8.2766	8.9274	8.3065	8.9256	9.7274
ENSG00000035403	VCL	86.1676	80.8171	69.3966	113.347	105.451	97.4983	128.359	123.162	121.806	119.294	116.251	114.053	125.461	117.591	122.406	125.044	115.376	123.521
ENSG00000035499	DEPDC1B	0.1561	0.1216	0.1481	0.536	0.1873	0.4166	0.3898	0.4004	0.6662	0.1585	0.098	0.2781	0.454	0.2632	0.4548	0.3896	0.4314	0.3251
ENSG00000035664	DAPK2	0.1981	0.1511	0.2012	0.383	0.3805	0.4259	0.4134	0.4241	0.3614	0.3495	0.4267	0.4757	0.4316	0.4746	0.5457	0.4202	0.4864	0.411
ENSG00000035681	NSMAF	5.0849	5.5123	5.3367	7.0666	6.7356	7.1295	7.2448	7.1307	6.9011	6.7613	7.0968	7.0701	7.5107	7.0106	6.6446	6.8985	7.6641	6.8065
ENSG00000035687	ADSS	17.0275	18.0348	21.0688	17.8563	16.9777	18.7343	17.6539	18.1888	20.1677	17.037	17.153	16.1529	15.1486	15.0136	15.3053	19.6768	24.4187	23.6996
ENSG00000035720	STAP1	0.1381	0	0.0973	0.1644	0.0287	0.0299	0	0	0	0.081	0.0644	0	0	0	0	0	0	0
ENSG00000035862	TIMP2	136.541	144.734	135.845	179.088	183.451	176.79	199.905	194.465	204.765	194.049	198.178	191.059	224.957	226.626	209.19	173.462	174.905	165.89
ENSG00000035928	RFC1	6.9305	6.6493	6.6587	5.7215	6.2015	5.251	5.4443	5.2507	4.7925	4.4883	4.6319	5.0507	4.9372	4.3306	5.12	5.9434	5.755	6.3493
ENSG00000036054	TBC1D23	10.3368	10.6544	12.974	8.579	8.8717	9.665	8.4939	9.6858	9.7436	8.3768	9.6311	8.422	9.1221	10.6308	10.0198	11.1091	11.4488	11.4715
ENSG00000036257	CUL3	5.0206	4.3569	5.2993	5.6938	5.6576	6.0385	6.1678	5.7717	5.8577	5.9355	5.5815	6.0076	6.6334	6.2858	6.1307	5.9891	6.2984	6.2752
ENSG00000036448	MYOM2	0.0324	0.0437	0.0798	0.0514	0.1278	0.0912	0.0869	0.1046	0.1005	0.0854	0.1056	0.0705	0.028	0.0993	0.1123	0.045	0.0375	0.0609
ENSG00000036473	OTC	0	0	0	0	0	0	0	0	0	0	0	0	0	0	0	0	0	0
ENSG00000036530	CYP46A1	0.044	0.1099	0.0301	0.0533	0.1372	0.0742	0.093	0.1037	0.1518	0.1218	0.1823	0.0799	0.1003	0.1446	0.0848	0.0283	0.0566	0.0978
ENSG00000036549	ZZZ3	4.8751	4.6172	4.7566	5.4754	5.4326	4.9674	5.4808	5.7055	6.0009	5.1704	4.999	4.9217	5.0636	5.5208	5.6124	5.3504	5.2864	5.4645
ENSG00000036565	SLC18A1	0	0	0	0	0.0729	0	0	0	0	0.0171	0	0	0.0126	0.0769	0	0.0135	0	0
ENSG00000036672	USP2	0.2215	0.068	0.1775	0.1898	0.1885	0.1638	0.2255	0.2035	0.2123	0.384	0.2349	0.2195	0.3916	0.1986	0.1271	0.1401	0.2801	0.249
ENSG00000036828	CASR	0.2279	0.271	0.2653	0.32	0.2951	0.2938	0.2937	0.3173	0.2195	0.2208	0.326	0.3692	0.2369	0.3441	0.2308	0.2492	0.2343	0.2481
ENSG00000037042	TUBG2	6.8909	7.1591	6.5519	8.8802	8.4328	8.8308	8.933	8.8957	8.6528	8.6307	9.1509	8.1316	9.1178	10.0453	7.9613	7.5852	9.1149	7.9182
ENSG00000037241	RPL26L1	11.1888	11.7929	13.8039	14.2154	16.4086	18.6461	16.4825	18.2092	18.2537	16.1779	17.7178	17.3857	15.8186	17.0812	15.5516	15.9252	16.701	17.6551
ENSG00000037280	FLT4	0.0568	0.0697	0.0318	0.0768	0.0483	0.0392	0.0347	0.0209	0.0229	0.0151	0.0482	0.007	0.0502	0.017	0.057	0.0179	0.0539	0.0365
ENSG00000037474	NSUN2	13.3125	11.5037	11.7826	12.2925	11.1142	11.0067	11.9495	11.0957	11.7979	10.7959	11.1498	10.7436	11.3325	10.5876	11.1992	11.6583	11.7272	11.5587
ENSG00000037637	FBXO42	3.4588	3.611	3.5187	3.6079	3.612	3.6403	3.6959	3.3204	3.3641	3.5581	3.5709	3.4932	3.588	3.5956	3.492	3.3957	3.514	3.4791
ENSG00000037749	MFAP3	3.3758	3.165	2.9413	3.103	2.9546	2.8333	3.63	3.6715	3.9789	3.4542	2.8469	3.2875	3.4201	3.5743	3.5217	3.9346	3.5925	3.5139
ENSG00000037757	MRI1	3.5833	4.3289	4.1482	5.9552	4.8529	5.2621	6.1731	5.9726	5.7811	6.3602	5.9829	5.7475	5.8706	6.4921	5.7178	5.4863	4.9046	4.8256
ENSG00000037897	METTL1	4.5157	3.825	4.1791	2.2139	3.2267	3.0817	3.0061	2.6427	2.8247	2.9148	3.3345	3.1359	2.8816	3.3248	2.3939	3.1119	2.7889	3.2225
ENSG00000037965	HOXC8	0.2419	0.1905	0.3411	0.48	0.6036	0.7083	0.6229	0.7578	0.5637	0.3548	0.5642	0.5604	1.0453	0.6893	0.8399	0.4206	0.5047	0.5126
ENSG00000038002	AGA	6.6454	6.3232	7.6024	6.2704	7.0868	7.8728	6.8088	7.492	6.9003	7.1148	7.8293	7.2626	6.219	8.2378	6.9559	6.3555	6.7722	6.8579
ENSG00000038210	PI4K2B	9.6171	9.1641	9.1802	3.7394	3.7043	3.7234	3.5842	3.4046	3.1801	3.4643	3.2065	2.7616	3.3049	3.6359	3.8708	3.9198	3.9503	4.24
ENSG00000038219	BOD1L1	4.3421	3.7051	3.3491	4.7591	4.2209	4.2148	4.4968	4.6905	4.2716	4.5	4.3916	4.7309	4.7684	4.4429	4.7201	4.6852	3.8542	4.3927
ENSG00000038274	MAT2B	8.4425	9.0691	10.6048	7.2931	8.4457	7.7603	6.7514	7.7694	7.7349	7.0877	7.3736	7.4678	6.2747	7.6197	6.9279	7.2357	8.5525	8.3311
ENSG00000038295	TLL1	0	0	0	0	0	0	0	0	0	0	0	0	0	0	0	0	0	0
ENSG00000038358	EDC4	8.7649	7.8454	7.1042	9.4001	9.0975	8.7819	9.4648	9.6873	10.0631	8.2181	9.5652	9.038	9.2603	8.9568	8.774	9.249	8.9327	8.5929
ENSG00000038382	TRIO	42.6188	39.1875	33.7234	42.8361	37.4771	36.2979	40.3182	37.9975	34.5318	41.8401	35.1353	37.1044	30.9641	28.1231	29.4785	44.0831	37.8628	41.7959
ENSG00000038427	VCAN	1.2017	1.1127	1.0019	1.944	1.6658	1.4902	2.2561	2.7368	2.1951	2.4039	2.3679	2.3931	3.3518	2.7184	2.8301	1.6106	1.5822	1.5743
ENSG00000038532	CLEC16A	2.0733	2.1665	1.9636	2.7814	2.3589	2.3122	2.4864	2.5685	2.5504	2.8132	2.6286	2.6793	2.6023	2.535	2.4977	2.5654	2.4417	2.5885
ENSG00000038945	MSR1	0.0292	0.0592	0.0979	0.1277	0.1156	0.1078	0.0327	0.0709	0.0844	0.0858	0.0409	0.0717	0.0569	0.0321	0.0739	0.0678	0.1288	0.0482
ENSG00000039068	CDH1	0.037	0.0416	0.0391	0.0661	0.0462	0.0882	0.0663	0.0523	0.0985	0.0542	0.1122	0.0706	0.0559	0.0405	0.0701	0.0429	0.06	0.0348
ENSG00000039123	SKIV2L2	7.4472	7.8313	8.8156	8.5526	8.7251	9.8457	8.3299	9.14	8.873	7.7121	8.2229	8.2544	8.5176	9.2276	8.6943	8.599	9.9288	9.585
ENSG00000039139	DNAH5	3.1538	2.7368	2.5152	4.3146	3.6308	3.6514	3.4594	4.0165	3.4073	3.5389	3.2443	3.5074	2.7117	2.3802	2.9067	4.1727	3.3727	3.8532
ENSG00000039319	ZFYVE16	3.4529	3.1131	3.7526	3.022	3.2045	3.3983	3.4685	2.9614	3.491	2.8359	2.841	2.999	3.1571	3.1856	3.2659	3.6137	3.3461	3.9335
ENSG00000039523	RIPOR1	12.2852	11.5827	9.9643	14.0601	12.561	12.7766	14.7805	13.2377	13.6703	13.7037	13.8196	13.1586	13.5937	13.6127	12.4005	13.3253	12.2329	12.368
ENSG00000039537	C6	0.1446	0.1519	0.1105	0.1626	0.0802	0.0523	0.1188	0.0682	0.0214	0.0707	0.0562	0.1577	0.1458	0.0634	0.1674	0.1453	0.1677	0.2157
ENSG00000039560	RAI14	53.4911	50.034	51.1772	51.0479	52.1286	52.5243	61.8438	56.4498	57.3527	55.5506	53.36	55.2689	60.2942	61.9328	62.4189	64.2415	58.324	62.1395
ENSG00000039600	SOX30	0.0263	0	0	0.0261	0.0411	0	0	0.0133	0	0	0	0	0.0142	0.0289	0	0	0	0
ENSG00000039650	PNKP	3.9437	4.7252	4.544	5.7021	5.8428	5.9014	5.6957	5.5692	5.5906	6.2171	6.0822	6.032	5.1441	5.9212	4.668	5.6219	5.817	5.5828
ENSG00000039987	BEST2	0.0345	0.0389	0.0152	0.0171	0.0718	0.0562	0.0773	0.0349	0.0192	0.0253	0.0403	0.0235	0	0.0189	0.0273	0	0.04	0
ENSG00000040199	PHLPP2	1.379	1.5803	1.3796	1.9305	1.4414	1.4279	1.8715	1.7299	1.6439	1.62	1.766	1.6298	1.79	1.6236	1.6799	1.8865	1.6239	1.744
ENSG00000040275	SPDL1	1.4062	1.7866	1.8293	2.3915	1.4521	1.8983	2.2705	2.0783	2.2717	1.6975	1.8072	1.9422	2.1804	1.9395	2.2948	2.0733	2.1623	1.9933
ENSG00000040341	STAU2	1.4271	1.5884	1.6917	3.1035	3.2104	2.8472	3.5139	3.6899	3.1954	3.4632	3.595	3.2525	3.7251	3.7347	3.8793	3.2079	3.0376	3.0313
ENSG00000040487	PQLC2	5.3251	6.0676	6.7167	6.1266	5.7488	5.5899	5.7142	5.4155	5.6449	5.3642	5.8727	5.9347	4.8703	5.5191	4.8331	5.5999	6.3501	6.1288
ENSG00000040531	CTNS	4.4918	4.0548	4.0294	6.297	5.2014	6.4019	5.0891	5.5446	5.3127	5.3643	5.489	6.1205	5.6221	5.468	5.9852	5.8137	5.6275	5.5096
ENSG00000040608	RTN4R	0.2327	0.231	0.205	0.1629	0.185	0.1781	0.1685	0.2766	0.1822	0.0401	0.1117	0.1865	0.1774	0.09	0.1728	0.1428	0.1428	0.1611
ENSG00000040633	PHF23	17.6189	19.7666	19.4622	19.4169	20.7255	21.4912	21.3801	21.7364	21.8108	22.4666	24.8358	22.8218	20.7887	20.425	22.2346	22.3802	22.7829	22.3269
ENSG00000040731	CDH10	0	0	0	0	0.013	0.0135	0.028	0.0505	0	0.0366	0.0291	0.051	0	0.0274	0	0	0	0
ENSG00000040933	INPP4A	1.6149	1.7193	1.5483	2.3445	1.978	1.969	2.4287	2.4547	2.0304	2.1191	2.259	1.8604	2.1113	2.3698	2.0618	2.0764	1.7152	2.0969
ENSG00000041353	RAB27B	2.4411	1.93	2.2324	1.159	0.8439	0.7668	0.5163	0.5406	0.6073	0.4959	0.5521	0.4022	0.372	0.3908	0.3882	0.9193	0.8909	0.9048
ENSG00000041357	PSMA4	26.18	27.499	33.3627	15.0398	16.6046	20.1936	12.2053	12.3166	13.9024	12.0025	12.1953	11.9088	9.9561	10.4946	12.1849	15.7238	17.6263	18.2554
ENSG00000041515	MYO16	0.0099	0.0056	0.0044	0.0098	0.0258	0	0.0111	0.0201	0	0.0218	0.0231	0.0203	0	0.0163	0	0.0173	0.0115	0.0351
ENSG00000041802	LSG1	12.3112	10.3613	10.7237	10.3407	9.9895	10.47	10.0985	9.6419	10.0935	10.4041	9.9436	10.8173	9.6106	8.8979	9.4903	10.9047	10.5764	11.1547
ENSG00000041880	PARP3	12.8602	15.1882	14.5787	11.4262	12.9651	12.422	9.5578	9.3049	9.9584	9.8416	10.1376	10.2078	8.2611	8.9798	8.3746	11.1424	11.5962	10.2707
ENSG00000041982	TNC	60.1475	57.6968	46.8146	36.7475	32.4436	27.6457	30.0619	30.4639	29.6385	31.0941	28.8464	26.6557	30.1534	26.3454	27.6849	34.7643	31.2838	31.1864
ENSG00000041988	THAP3	8.6188	9.3556	9.1775	6.9692	7.8291	8.3845	7.0108	7.5413	7.0735	6.5336	7.9962	7.1718	6.7524	6.703	7.1022	6.7114	7.6879	6.5793
ENSG00000042062	RIPOR3	13.6963	15.4261	15.4808	15.3827	15.7739	16.5505	13.3332	14.3013	13.3673	14.9553	16.9477	15.7094	13.3002	16.4689	14.1143	20.8625	21.1914	21.4867
ENSG00000042088	TDP1	1.3283	1.2054	1.2675	1.5725	1.4726	1.6075	1.8651	1.7501	1.6776	1.4313	1.6346	1.4599	1.6965	1.6005	1.8068	1.5139	1.9735	1.365
ENSG00000042286	AIFM2	19.8097	19.2531	20.2174	10.3203	10.9087	10.007	9.5349	8.1654	9.0557	8.5742	10.0458	9.616	7.9598	8.9923	9.0027	11.0464	12.1722	11.8385
ENSG00000042304	C2orf83	0.0393	0.0442	0.0231	0.052	0.0545	0.0853	0.0147	0.053	0.0145	0	0.0611	0.0179	0.085	0.0575	0.0621	0.0456	0.0304	0.0463
ENSG00000042317	SPATA7	0.7913	0.9127	1.0607	1.326	1.3758	1.4133	1.2507	1.4514	1.6013	1.492	1.613	1.5132	1.918	1.6325	1.6687	1.1021	1.3027	1.2291
ENSG00000042429	MED17	0.9739	0.9781	1.0183	0.7424	0.7952	0.7399	0.6592	0.7506	0.7174	0.702	0.7283	0.6823	0.7846	0.6241	0.6773	0.7812	0.6793	0.881
ENSG00000042445	RETSAT	20.1274	20.9113	21.0651	24.6192	24.8887	24.7206	24.1309	25.5734	26.2981	25.3334	25.5343	25.2646	24.7746	24.697	25.0304	22.9175	22.9337	22.7413
ENSG00000042493	CAPG	9.8862	10.3533	11.2145	11.9637	13.2858	13.2672	13.1682	13.0721	15.6583	15.3977	15.0857	14.8802	14.5044	17.3087	15.7961	10.3609	12.8208	11.0607
ENSG00000042753	AP2S1	50.8733	57.3555	60.287	55.5227	58.8876	60.3703	57.947	61.7325	62.8812	55.177	62.4227	64.5697	62.082	63.4252	66.8718	54.8587	59.5289	58.4067
ENSG00000042781	USH2A	0.0022	0.005	0.0039	0.0022	0.0093	0.0024	0.005	0.0045	0.0247	0.0065	0.0156	0.0091	0.0193	0.0024	0	0.0129	0.0052	0.0026
ENSG00000042813	ZPBP	0	0	0	0	0	0	0	0	0	0	0	0	0	0	0	0	0	0
ENSG00000042832	TG	0.197	0.1663	0.123	0.0977	0.1024	0.1558	0.1333	0.0913	0.1139	0.0602	0.1293	0.1342	0.0532	0.135	0.0777	0.176	0.0952	0.116
ENSG00000042980	ADAM28	0.0049	0.033	0.0129	0.0048	0	0.0212	0.0164	0.0296	0.0217	0.0143	0.0114	0.0133	0	0	0	0.0057	0.0057	0.0058
ENSG00000043039	BARX2	0.1373	0.1545	0.088	0.1486	0.1558	0.1354	0.0699	0.0631	0.0831	0.1465	0.0874	0.0851	0.054	0.1505	0	0.1158	0.0724	0.1176
ENSG00000043093	DCUN1D1	2.3196	2.2674	2.6473	2.1826	2.4174	2.1737	2.2078	2.2726	2.1581	2.2864	1.6535	1.8432	2.1948	2.1909	2.2462	2.3296	2.481	2.5389
ENSG00000043143	JADE2	11.4834	10.4833	8.5335	5.7556	5.5223	4.7912	5.0711	4.5958	5.2984	5.4347	5.0609	4.558	5.7976	5.177	5.0894	5.5982	5.1002	5.218
ENSG00000043355	ZIC2	0	0	0	0	0	0	0	0	0	0	0	0.0376	0	0	0	0	0	0
ENSG00000043462	LCP2	0.3217	0.1065	0.1223	0.6258	0.1312	0.13	0.1978	0.102	0.133	0.148	0.206	0.0602	0	0	0	0	0	0
ENSG00000043514	TRIT1	4.0326	3.5909	4.2342	3.4047	4.5139	4.2612	4.2458	4.4565	3.8656	4.2781	4.0824	4.1153	4.3006	4.0058	4.2519	3.8782	3.7793	4.3838
ENSG00000043591	ADRB1	0	0	0	0	0.0167	0	0	0	0	0	0	0	0.0173	0	0	0	0.0186	0
ENSG00000044012	GUCA2B	0	0	0	0	0	0	0	0	0	0	0	0	0	0	0	0	0	0
ENSG00000044090	CUL7	12.3825	12.4601	12.3715	17.6082	17.5509	17.6181	17.3811	18.0181	17.1285	18.7541	18.5874	17.9346	17.2179	17.2279	16.0309	16.3462	15.8495	15.8199
ENSG00000044115	CTNNA1	78.1153	78.1773	70.5343	62.2397	62.018	60.4788	61.9153	60.0987	62.6664	61.998	60.0682	58.918	64.0171	65.0269	62.5312	60.0884	56.1252	58.0865
ENSG00000044446	PHKA2	0.8351	0.7915	0.8207	1.3355	1.1419	1.1031	1.3486	1.4832	1.3086	1.3137	1.3103	1.2689	1.252	1.2092	1.31	1.0089	1.1968	1.3227
ENSG00000044459	CNTLN	1.8215	1.6728	1.9727	1.1596	1.2325	1.0794	1.1098	1.2938	0.9762	1.1024	1.1512	0.9961	1.1645	0.9596	1.0625	1.2015	1.1777	1.2496
ENSG00000044524	EPHA3	0	0.0077	0.006	0	0	0	0.0383	0	0	0	0.008	0.0093	0	0.0075	0.0108	0	0	0
ENSG00000044574	HSPA5	249.746	232.129	241.353	176.798	181.208	179.939	178.28	174.891	180.897	167.399	170.986	179.665	164.287	152.411	166.699	206.823	213.221	210.935
ENSG00000046604	DSG2	13.628	14.3272	13.3106	15.0501	15.7349	14.0893	16.2163	17.434	17.3019	16.0121	14.9972	13.9323	15.2718	15.6718	15.5308	14.5455	15.1721	14.8964
ENSG00000046647	GEMIN8	1.018	0.9544	1.6281	2.1507	2.9009	2.5758	2.4905	2.5908	2.3639	3.0411	2.9899	3.4422	3.2584	2.9545	2.6777	2.5782	2.5349	2.1528
ENSG00000046651	OFD1	1.6081	1.6302	2.1256	1.7706	1.7454	1.4084	1.7311	1.8839	1.4021	1.4123	1.7001	1.7096	1.718	1.8689	2.0638	1.4234	1.6284	1.7891
ENSG00000046653	GPM6B	0.0161	0.0544	0.0497	0.016	0.0586	0.0349	0.0721	0.0651	0.0625	0.1889	0.0751	0.1097	0.0348	0.0794	0.089	0.056	0.0187	0.0095
ENSG00000046774	MAGEC2	0	0	0	0	0	0	0	0	0	0	0	0	0	0	0	0	0	0
ENSG00000046889	PREX2	0.0152	0.0085	0.0033	0.0263	0.0079	0.0082	0.0127	0.0153	0.0042	0.0222	0.0088	0.031	0.0041	0.0042	0.006	0.0088	0.0088	0.0134
ENSG00000047056	WDR37	6.1889	5.9992	6.5005	6.1957	5.4433	5.8086	6.4585	6.3845	6.7511	6.0901	5.7851	6.3743	6.5807	6.7384	6.35	5.7401	6.0125	5.6403
ENSG00000047188	YTHDC2	3.1223	3.0992	3.362	3.6632	3.5449	3.8163	3.2307	3.4326	3.5304	3.6122	3.2913	3.5808	3.4823	3.6719	3.4273	3.7264	3.9277	4.1482
ENSG00000047230	CTPS2	2.9027	2.7059	2.865	2.9208	2.561	2.9228	2.5627	2.4891	2.5401	3.0041	2.9402	2.8478	3.2253	2.8177	3.8481	2.9413	2.884	2.6362
ENSG00000047249	ATP6V1H	9.3191	8.9592	10.562	9.227	9.829	10.3681	9.6192	9.5802	10.8393	8.5974	10.3231	9.8968	8.8351	9.4949	10.2016	9.833	11.3016	11.2245
ENSG00000047315	POLR2B	15.3642	14.6455	15.8665	19.152	17.842	18.5329	20.019	20.4164	20.1601	19.0335	19.3078	19.9328	18.8473	19.3419	20.569	19.3775	19.7212	19.929
ENSG00000047346	FAM214A	1.0272	0.9308	1.2451	1.4616	1.4062	1.4969	1.6443	1.7378	1.4596	1.554	1.6098	1.4693	1.7774	1.7777	1.5771	1.4113	1.5678	1.5977
ENSG00000047365	ARAP2	0.0294	0.0207	0.013	0.0985	0.0153	0	0.0288	0.0037	0.0286	0.027	0.0129	0.005	0	0	0	0	0	0
ENSG00000047410	TPR	16.1366	14.7117	13.8973	14.3231	13.3571	13.4614	13.8654	12.7726	12.7082	13.5169	12.0174	13.2552	13.7701	12.117	13.5188	14.8896	14.304	15.0589
ENSG00000047457	CP	0.1942	0.2044	0.2649	0.1305	0.1758	0.2241	0.1052	0.2089	0.1599	0.2113	0.1169	0.1963	0.1556	0.2677	0.1878	0.2105	0.2178	0.1991
ENSG00000047578	KIAA0556	3.2181	2.9058	2.9058	4.0959	3.8848	3.8187	4.2983	4.0778	3.7524	4.0549	3.9598	4.2258	4.5812	4.054	3.9878	4.0761	3.3999	3.8709
ENSG00000047579	DTNBP1	4.417	4.1608	4.7501	4.2481	4.4056	4.3513	3.9226	4.2365	4.3864	4.3037	4.2081	4.8761	4.448	4.3321	4.8915	3.8872	4.0439	3.3844
ENSG00000047597	XK	0.0088	0.0296	0.0077	0.0261	0.0091	0.0381	0.0393	0.0089	0.0097	0	0.0102	0	0.0095	0.0192	0.0139	0.0203	0.0305	0.031
ENSG00000047617	ANO2	0.4237	0.411	0.3798	0.1087	0.0684	0.1109	0.0327	0.0812	0.0567	0.0321	0.017	0.0995	0.0316	0.016	0.0346	0.1439	0.0762	0.129
ENSG00000047621	C12orf4	4.765	4.6322	4.8839	4.3415	3.9537	4.5449	4.3921	4.9272	5.226	4.3555	4.5641	4.047	4.0179	4.4109	4.6143	4.8791	4.9227	5.6531
ENSG00000047634	SCML1	3.6079	3.0957	3.8241	2.5813	2.472	2.479	2.6339	2.3689	2.3616	2.17	2.4139	2.3108	2.0834	2.3597	2.3616	2.7074	3.0257	2.9849
ENSG00000047644	WWC3	4.9783	4.1843	3.9512	6.143	4.7084	4.6321	6.4797	5.6213	5.8879	5.5579	5.4459	5.2429	6.3145	6.35	6.1232	5.6209	5.0781	5.3238
ENSG00000047648	ARHGAP6	1.5242	1.5648	1.476	2.0295	1.8137	2.0047	2.0374	1.9033	1.9808	1.9463	1.987	1.7136	1.8594	1.6895	1.8659	2.089	1.8138	2.0332
ENSG00000047662	FAM184B	0.0828	0.1165	0.1338	0.2807	0.2152	0.2844	0.2781	0.2859	0.314	0.2226	0.346	0.2069	0.2311	0.2042	0.5119	0.176	0.224	0.2356
ENSG00000047849	MAP4	65.6334	63.2678	54.731	67.2886	65.1293	60.7311	65.2264	62.8029	62.8009	66.2074	61.5395	59.3799	66.6318	63.3941	62.3804	62.1142	55.2243	58.2687
ENSG00000047932	GOPC	7.6228	7.4651	7.9096	5.4659	6.2829	6.7669	6.6992	7.7628	6.892	6.2555	6.2295	6.5793	6.9119	6.85	7.0281	7.1983	7.3022	6.87
ENSG00000047936	ROS1	0	0.0131	0	0	0	0	0	0	0	0	0	0	0	0	0	0.0135	0.0135	0.0137
ENSG00000048028	USP28	3.7955	3.9375	3.3024	2.8219	2.7665	2.816	2.4512	3.2298	2.6423	2.9178	2.6464	2.6022	2.8398	2.8373	2.913	2.4541	2.5285	2.5304
ENSG00000048052	HDAC9	0.5567	0.5011	0.4188	0.3341	0.3501	0.2415	0.3679	0.2744	0.2773	0.3345	0.2755	0.2701	0.1408	0.0982	0.0857	0.4186	0.3494	0.3996
ENSG00000048140	TSPAN17	12.9688	12.9836	13.5752	14.5693	15.4151	15.2031	14.8236	15.7614	14.3329	15.1763	15.8288	15.5818	16.1203	16.7291	17.3143	15.0002	14.7483	14.6692
ENSG00000048162	NOP16	6.77	5.443	6.5288	5.4489	5.7937	6.1811	6.346	6.1312	6.7861	6.3456	5.735	6.5052	5.2607	5.7396	5.2918	6.6805	6.922	6.6918
ENSG00000048342	CC2D2A	1.7724	2.0751	1.8107	4.6251	4.6974	4.3715	5.1256	5.0998	5.5737	5.7887	4.7083	5.657	5.0234	5.4388	5.8599	4.554	4.2969	4.944
ENSG00000048392	RRM2B	9.011	8.6644	10.8224	9.3314	10.0453	10.1284	8.4193	9.7882	10.2553	9.3734	8.885	9.1695	9.6807	10.7241	10.5164	10.0427	10.1968	9.8712
ENSG00000048405	ZNF800	2.5795	2.4139	2.6485	2.7311	2.1488	2.2839	2.5082	2.2957	2.1184	2.4525	2.1526	2.0853	2.4286	2.2823	2.0044	2.5325	2.2402	2.7117
ENSG00000048462	TNFRSF17	0.0409	0	0	0	0	0	0.1373	0.0413	0.0454	0.2398	0.0953	0.1671	0	0	0.1935	0	0.1895	0
ENSG00000048471	SNX29	2.1154	1.8339	2.381	4.6666	4.7099	4.6096	5.4023	5.293	5.1527	5.1308	4.948	5.302	6.3093	5.8912	6.0387	4.4065	4.304	4.2331
ENSG00000048540	LMO3	0.0134	0.005	0.0196	0.0044	0	0.029	0.0249	0.0135	0	0	0.0052	0.0061	0.0144	0.0244	0.0211	0.0052	0.0103	0.0262
ENSG00000048544	MRPS10	14.5106	16.2032	19.4671	18.5845	19.9954	22.099	20.1979	20.3969	21.2452	19.4374	20.8869	19.3885	19.9563	20.0802	20.8498	19.177	21.6147	23.0487
ENSG00000048545	GUCA1A	0.1757	0.1098	0.2064	0.0387	0.0406	0.1482	0.1748	0	0.0217	0.0859	0.0455	0.0532	0	0.0642	0.0924	0.0679	0.1131	0.046
ENSG00000048649	RSF1	4.2214	3.7955	3.4437	3.6203	3.4955	3.2584	3.5332	3.8344	3.3989	3.785	3.2164	3.4259	3.6725	3.2995	3.4502	3.8023	3.2374	3.7562
ENSG00000048707	VPS13D	3.6972	3.3893	2.9062	4.4647	3.7325	3.5587	4.1802	4.1766	3.8115	4.5986	3.4147	3.682	4.3613	4.0195	4.0917	4.3062	3.4391	4.0543
ENSG00000048740	CELF2	1.5443	1.7	1.6507	1.883	1.6186	1.6159	1.7383	1.7162	1.7137	1.697	1.4369	1.5882	1.9111	1.4507	1.603	1.4184	1.1628	1.1467
ENSG00000048828	FAM120A	33.0045	31.251	30.3647	29.6328	26.6379	25.8975	28.2013	25.9732	26.0235	26.3445	24.5963	25.602	28.1083	25.458	27.8008	29.5618	27.7937	28.5938
ENSG00000048991	R3HDM1	3.3616	3.118	3.044	5.1486	4.1388	4.1032	5.1757	4.6832	5.0658	4.8449	4.4533	4.6673	4.6627	4.648	5.0679	4.8148	4.5673	4.5841
ENSG00000049089	COL9A2	0.1651	0.1982	0.1358	0.4368	0.5494	0.5611	0.4191	0.623	0.5864	0.4359	0.6162	0.495	0.6065	0.6756	0.7297	0.3062	0.4211	0.4536
ENSG00000049130	KITLG	2.2508	2.3788	2.8516	5.9467	5.9646	6.1222	8.3063	8.5846	8.4768	6.9682	6.9375	7.373	9.1852	9.3768	9.5083	6.4908	6.8079	6.3789
ENSG00000049167	ERCC8	0.8391	0.9334	1.0468	1.3749	1.2939	1.4108	1.5939	1.4862	1.8413	1.3826	1.5392	1.4517	1.3851	1.6119	1.3987	1.1692	1.5518	1.3874
ENSG00000049192	ADAMTS6	0.1013	0.066	0.0846	0.0635	0.0832	0.0347	0.0299	0.0539	0.0355	0.0548	0.0746	0.0654	0.1037	0.0526	0.0421	0.0247	0.068	0.0314
ENSG00000049239	H6PD	10.4818	11.412	9.7511	13.3651	13.2937	13.1577	14.4796	13.2473	12.3007	14.3721	13.4871	13.0935	14.6912	14.3137	13.3005	12.8415	11.701	12.484
ENSG00000049245	VAMP3	53.9926	55.6774	62.3457	59.1797	62.0061	62.9461	58.8543	61.0847	64.6916	57.618	60.8016	59.064	59.1657	62.82	63.5753	56.7622	63.1991	59.3135
ENSG00000049246	PER3	0.615	0.3872	0.5569	0.6605	0.745	0.6424	0.8465	0.918	1.2272	1.0426	0.8751	0.938	1.1093	1.144	0.8905	0.6866	0.7391	0.7307
ENSG00000049247	UTS2	0.1786	0.1435	0.1799	0.2784	0.1592	0.1107	0.2571	0.232	0.1982	0.1123	0.3868	0.1738	0.2205	0.3635	0.1208	0.2366	0.2662	0.1502
ENSG00000049249	TNFRSF9	0.2815	0.2599	0.2417	0.2578	0.1501	0.2035	0.1535	0.1459	0.1282	0.1376	0.1347	0.1082	0.1326	0.174	0.1481	0.1422	0.1255	0.119
ENSG00000049283	EPN3	0.0098	0.0443	0.0781	0.0391	0.0307	0	0.0331	0.0796	0.0109	0.0722	0.0574	0.0671	0.0851	0.0755	0.0311	0.0685	0.0571	0.0116
ENSG00000049323	LTBP1	52.419	52.2886	52.655	87.2894	90.602	82.5876	109.73	111.755	108.511	109.497	107.781	111.324	106.906	102.029	106.423	94.4065	88.6299	92.4001
ENSG00000049449	RCN1	42.8197	40.5032	50.3697	47.0086	48.3796	52.0765	42.4021	45.9665	43.5156	44.1879	45.1182	46.7373	43.5909	43.8432	45.8673	50.3897	49.6047	51.1018
ENSG00000049540	ELN	0.014	0.0629	0.0554	0.0554	0.0218	0.053	0.0626	0.0706	0.0465	0.041	0.0489	0.0381	0.0755	0.0689	0.022	0.0081	0.0567	0.0247
ENSG00000049541	RFC2	6.7792	5.5807	5.974	6.0691	6.769	6.3874	6.6642	6.4536	7.064	4.5464	4.6759	5.4354	5.0682	4.7568	5.7409	6.5155	6.9476	7.0075
ENSG00000049618	ARID1B	1.2052	1.0852	0.9826	1.1895	1.21	1.1225	1.1717	1.1016	1.0739	1.1134	1.1334	1.0374	1.2134	1.0356	1.0231	1.047	1.0135	1.044
ENSG00000049656	CLPTM1L	17.1723	17.0301	18.0132	15.7287	16.3106	17.2229	16.1826	15.7892	15.9314	16.097	15.7913	15.688	15.8927	15.589	17.4663	16.4373	17.3281	17.2952
ENSG00000049759	NEDD4L	1.2331	1.3637	1.3727	1.7531	1.8536	1.6465	1.7967	1.836	1.6385	1.9772	1.9509	1.8265	2.0786	1.8248	2.0452	1.681	1.5598	1.7968
ENSG00000049768	FOXP3	0.328	0.136	0.1826	0.1713	0.0359	0.1872	0.0966	0.3315	0.0383	0.0506	0.0604	0.0941	0	0.0378	0.109	0.04	0.06	0.1423
ENSG00000049769	PPP1R3F	1.0513	1.1458	1.0422	1.2819	1.0247	1.1756	1.2751	0.9074	1.0086	1.4293	1.5708	1.522	0.9464	1.2121	1.037	0.9138	1.3201	0.9927
ENSG00000049860	HEXB	40.4487	44.0658	52.0563	42.032	47.2959	47.9878	40.4486	45.0201	43.5341	43.5787	44.0356	43.0601	43.0221	45.5945	46.0588	43.5869	50.6177	47.5756
ENSG00000049883	PTCD2	1.1165	1.0057	1.1567	1.16	0.9647	1.0921	0.8911	1.0901	1.1092	0.9736	1.0777	1.0536	0.762	1.0583	1.0834	0.8175	1.045	0.8837
ENSG00000050030	NEXMIF	0	0	0	0.0039	0	0	0	0	0	0	0.0045	0	0	0	0	0	0.009	0.0092
ENSG00000050130	JKAMP	15.5477	17.0427	18.5428	11.151	12.5496	12.3597	10.6675	11.6771	11.6691	10.5221	11.0869	9.8912	9.7707	11.6858	10.4781	11.5057	13.8939	13.6534
ENSG00000050165	DKK3	248.721	267.943	261.585	283.658	304.228	292.682	283.457	298.369	299.447	279.742	295.495	275.139	299.074	311.42	295.622	269.106	288.167	272.219
ENSG00000050327	ARHGEF5	0.4713	0.4772	0.3046	0.4519	0.49	0.2981	0.3869	0.3413	0.5404	0.4607	0.3664	0.3532	0.4667	0.3529	0.4463	0.4005	0.4097	0.3976
ENSG00000050344	NFE2L3	43.5465	44.7448	46.44	23.8029	23.8844	25.995	19.5182	19.3882	20.2528	19.636	18.537	18.2157	15.1729	15.806	15.8531	25.104	26.6283	25.8035
ENSG00000050393	MCUR1	2.452	2.0541	2.4267	3.2258	3.373	3.1906	3.6574	3.2401	3.7674	3.7064	3.704	3.6289	3.5208	3.4314	3.4054	3.3315	3.9266	3.2685
ENSG00000050405	LIMA1	61.3592	59.2004	58.1198	26.3446	25.6624	27.0786	23.641	21.4549	22.7981	20.3898	19.9851	21.5379	25.4285	24.6088	27.2976	25.8903	24.9881	27.8738
ENSG00000050426	LETMD1	2.9319	3.2473	3.7253	4.0508	4.1352	4.9372	3.3418	4.2028	3.9344	3.8551	4.2936	4.1188	3.5436	4.0434	4.1369	3.7492	4.2854	4.2364
ENSG00000050438	SLC4A8	0.2084	0.1601	0.1926	0.2143	0.2669	0.2398	0.2988	0.3647	0.3187	0.2982	0.3053	0.3532	0.3761	0.3565	0.4492	0.2239	0.274	0.2663
ENSG00000050555	LAMC3	0.0301	0.0406	0.0212	0.0298	0.0125	0.0522	0.0202	0.0182	0.0267	0.0176	0.0491	0.0738	0.039	0.0264	0.038	0.0628	0.0558	0.0283
ENSG00000050628	PTGER3	0	0	0	0	0.0049	0	0	0	0	0	0.0055	0.0129	0	0	0	0	0	0
ENSG00000050730	TNIP3	0.0728	0.0409	0.0107	0.0481	0.0126	0.0789	0.1358	0.0368	0.0269	0.1245	0.0707	0.0331	0.0524	0.0797	0.0957	0.0281	0.0562	0.0571
ENSG00000050748	MAPK9	2.5923	2.7385	2.7476	3.9841	3.9474	3.9343	3.9649	4.0325	4.4113	3.8166	3.7967	3.8452	4.1564	4.4014	4.4859	3.4421	3.691	3.7187
ENSG00000050767	COL23A1	0	0	0	0	0	0	0	0	0	0	0	0.0174	0	0	0	0.0148	0	0
ENSG00000050820	BCAR1	18.1137	18.9111	17.4191	14.2994	14.3394	13.3465	15.5358	14.5355	14.5587	14.2894	15.1197	13.5282	13.683	15.3116	13.3585	16.5097	16.0906	14.4897
ENSG00000051009	FAM160A2	3.1842	3.2567	3.0016	2.9291	2.9093	2.8878	2.7763	3.0616	3.3193	3.2262	3.1169	3.0897	2.9915	3.3205	2.8324	2.8181	2.7738	2.6808
ENSG00000051108	HERPUD1	7.7212	9.3947	10.5069	11.0893	12.3134	12.8231	11.4828	12.1647	12.1585	12.0769	11.8573	13.3957	11.5678	11.6582	11.4021	10.7775	12.238	12.1683
ENSG00000051128	HOMER3	5.2348	5.3786	5.8605	8.5712	9.6634	9.8034	10.4207	10.539	11.3956	10.5947	11.8978	10.3719	10.7182	12.1326	12.3923	9.5649	8.8386	8.9924
ENSG00000051180	RAD51	1.0652	0.9283	0.9915	1.6818	1.1231	1.4479	1.5789	1.5615	1.182	1.3641	1.1372	1.2265	1.5882	1.0687	1.468	1.9474	1.5303	2.0841
ENSG00000051341	POLQ	0.3889	0.2297	0.3213	0.6704	0.3285	0.2899	0.6096	0.4765	0.7121	0.3992	0.3231	0.3312	0.4569	0.325	0.4757	0.6254	0.5635	0.6124
ENSG00000051382	PIK3CB	3.6674	3.6152	3.9757	3.8057	3.6799	3.2383	4.0473	4.0119	4.1085	3.8501	3.34	3.9264	3.9303	3.8088	3.9413	3.8052	3.7652	3.7076
ENSG00000051523	CYBA	9.3519	11.5014	11.9119	9.4259	12.3839	11.6759	8.6717	10.8394	10.574	8.5241	11.3979	9.7751	8.8671	8.9064	10.6343	9.7816	11.3766	10.3845
ENSG00000051596	THOC3	2.7527	2.9331	3.1255	4.8051	5.4625	4.5491	5.8081	6.0982	5.9624	4.8325	5.6022	5.3197	5.6469	5.3519	6.4121	4.5094	5.1697	4.9856
ENSG00000051620	HEBP2	3.3977	3.634	4.468	4.233	4.7438	5.0529	4.2091	5.0342	4.6224	4.6009	4.6416	4.6117	4.7143	5.7355	5.3693	4.3829	5.3655	5.0701
ENSG00000051825	MPHOSPH9	1.0644	1.0029	0.895	1.4167	1.2311	1.2167	1.4201	1.5192	1.5158	1.2487	1.293	1.2811	1.327	1.2297	1.4838	1.4135	1.4908	1.441
ENSG00000052126	PLEKHA5	3.5152	3.6354	3.6461	4.8698	4.8238	4.9284	3.8418	4.6883	4.1107	4.3812	4.4006	4.3584	4.4576	4.2672	4.5484	4.3018	4.4627	4.4853
ENSG00000052344	PRSS8	0.0304	0.0171	0.0401	0.0452	0.0158	0.0329	0.017	0	0.0168	0.0445	0.1416	0	0.0656	0.0832	0.0479	0.0176	0.0352	0.0536
ENSG00000052723	SIKE1	4.5124	3.8991	4.3932	4.2149	3.8854	3.4554	3.854	4.0819	4.4739	3.5361	4.0325	3.8244	3.8024	3.9087	4.0624	3.8549	3.9184	3.6784
ENSG00000052749	RRP12	5.0579	3.9483	3.8339	4.0927	3.6097	3.3988	4.013	3.346	3.6862	3.5122	3.5802	2.9057	3.3454	3.4057	3.0356	3.8066	3.776	3.9422
ENSG00000052795	FNIP2	2.0309	2.0862	1.9083	2.265	2.0328	1.7691	2.6974	2.2647	2.3983	2.4295	2.2458	2.3262	2.371	2.3824	2.5748	2.2125	2.4126	2.4156
ENSG00000052802	MSMO1	82.9887	82.593	103.767	69.2384	66.6674	70.4564	54.6997	55.3587	64.6671	60.2251	52.5168	50.1887	44.6874	70.0141	50.3243	65.9104	79.4181	71.5809
ENSG00000052841	TTC17	7.3665	6.8844	6.7343	8.5412	8.7284	8.4447	7.7214	8.7411	8.6958	8.7421	8.5481	8.6471	8.2463	9.1296	8.7689	8.4954	8.7078	8.5769
ENSG00000052850	ALX4	0	0	0	0	0.0083	0	0.0178	0	0	0	0.0093	0	0	0.0087	0	0.0092	0	0.0187
ENSG00000053108	FSTL4	0.2375	0.2214	0.3349	0.5453	0.4516	0.4342	0.4255	0.6034	0.4744	0.5374	0.5223	0.4993	0.5425	0.5429	0.6212	0.3225	0.4012	0.3595
ENSG00000053254	FOXN3	2.7585	3.2479	2.8871	5.3662	5.6111	5.0797	6.2509	6.2655	6.1037	6.1894	5.8783	6.3154	6.7561	6.7771	6.308	5.1844	4.9115	4.9736
ENSG00000053328	METTL24	0	0.029	0	0	0.0536	0	0	0	0	0.0378	0	0	0	0	0	0	0	0
ENSG00000053371	AKR7A2	8.9804	11.3446	12.9109	19.1159	23.3957	21.5349	20.8553	23.5684	23.0628	21.6358	24.6556	23.1799	25.7493	24.8581	23.3651	17.0099	19.3618	18.2446
ENSG00000053372	MRTO4	9.4407	8.8176	9.4896	9.51	9.1589	9.3591	9.7718	10.4235	10.2246	8.9527	9.121	10.0396	8.7638	9.3881	9.8903	9.6466	11.7314	11.114
ENSG00000053438	NNAT	0.9161	0.5946	0.9625	1.0136	1.2089	1.1844	1.4201	1.4953	1.2511	1.4984	1.1505	1.4403	1.4844	2.3168	1.7794	0.735	0.7351	0.7881
ENSG00000053501	USE1	2.7821	3.0665	3.2137	3.3007	4.9056	4.3825	5.0509	5.2617	4.0468	4.6863	5.0638	5.2253	4.6501	4.6353	4.6577	4.0958	4.0746	4.0719
ENSG00000053524	MCF2L2	0.0844	0.075	0.092	0.0793	0.0808	0.0747	0.0672	0.0898	0.0468	0.0717	0.0674	0.0787	0.084	0.0633	0.1192	0.0876	0.0464	0.068
ENSG00000053702	NRIP2	0.163	0.1101	0.1006	0.1456	0.2034	0.3359	0.3285	0.1977	0.1085	0.2152	0.2281	0.1999	0.2642	0.3931	0.1544	0.0756	0.1512	0.1919
ENSG00000053747	LAMA3	1.0003	0.8212	0.8458	1.6629	1.5495	1.5025	2.4934	2.3427	2.2313	2.2946	2.2543	2.3393	3.6616	2.8741	3.0721	1.8605	1.5591	1.7147
ENSG00000053770	AP5M1	1.8407	1.7158	1.8847	1.4156	1.5784	1.6462	1.6996	1.5447	1.5835	1.4705	1.4106	1.5622	1.5907	1.6292	1.6046	1.5319	1.5931	1.7707
ENSG00000053900	ANAPC4	1.994	1.8866	2.488	1.5002	1.7371	1.9043	1.6248	1.5836	1.5969	1.5918	1.6427	1.7449	1.5414	1.8445	1.8574	1.6326	1.9367	2.0818
ENSG00000053918	KCNQ1	0	0.0129	0.0101	0.0342	0	0.0374	0	0	0	0	0.0134	0	0.0124	0	0	0.0133	0	0
ENSG00000054116	TRAPPC3	12.0495	11.8071	13.724	13.8044	15.3702	15.7635	14.172	13.9174	14.6939	13.8133	13.961	14.4944	13.0304	15.2361	14.8657	13.9202	15.7693	14.7496
ENSG00000054118	THRAP3	35.2863	33.0768	32.3113	31.0518	29.8151	29.1602	30.5176	27.2326	26.8646	29.6868	27.163	30.0688	30.6442	25.9821	28.7048	32.5314	27.2678	29.6135
ENSG00000054148	PHPT1	21.488	26.1843	28.1541	27.3631	33.9537	32.9838	26.4694	35.6071	35.3898	30.6804	37.2903	32.0995	28.51	35.573	33.1519	25.43	33.714	27.466
ENSG00000054179	ENTPD2	0.0174	0	0	0.0344	0.0361	0	0.0583	0.0351	0.0193	0.0255	0	0	0	0	0	0.0201	0	0.0204
ENSG00000054219	LY75	0.0208	0.0351	0.0275	0.0412	0.0378	0.0507	0.0233	0.042	0.0231	0.0381	0.0061	0.0566	0.0112	0.0285	0	0.012	0.012	0.0122
ENSG00000054267	ARID4B	7.5936	6.9227	7.3427	5.1544	5.0202	5.1598	4.9762	4.9334	5.1154	5.2048	4.9089	4.9317	5.1	4.844	4.6829	5.8305	5.4917	5.4463
ENSG00000054277	OPN3	5.2141	5.88	6.2963	8.1859	7.2878	7.2809	6.4709	6.7104	6.9323	7.5382	6.7259	6.0491	6.2702	7.5608	6.9092	6.8555	7.3981	7.1662
ENSG00000054282	SDCCAG8	3.0826	2.6469	3.2461	2.8706	3.1782	2.9981	3.0378	3.0195	3.0491	2.7576	3.1942	3.2643	3.163	3.3595	3.5369	2.8462	3.0357	3.0831
ENSG00000054356	PTPRN	0.7855	0.7717	0.7751	1.0866	1.2538	0.9118	1.4182	1.2857	1.6697	1.4115	1.4902	1.0326	1.2608	1.4307	1.2921	0.9296	1.1413	1.0615
ENSG00000054392	HHAT	1.101	1.1535	1.1158	1.2151	1.438	1.5893	1.5254	1.495	1.7028	1.4834	1.5648	1.3596	1.6056	1.5007	1.3901	1.3877	1.2682	0.9802
ENSG00000054523	KIF1B	6.1893	5.4342	5.0724	5.7178	4.8852	4.6504	5.5348	5.1468	4.9966	5.253	4.4088	4.7614	5.1649	4.929	5.1241	5.8522	4.8815	5.6803
ENSG00000054598	FOXC1	6.7976	6.9797	6.1544	6.0391	6.5834	6.3865	5.9684	6.4573	6.329	7.0326	5.9725	6.2014	6.6766	6.6206	6.356	6.5293	6.1254	6.2485
ENSG00000054611	TBC1D22A	7.033	6.8581	7.1903	7.0964	8.367	8.3069	7.2964	7.6282	7.0412	6.9347	8.2418	8.0251	8.1546	7.3686	7.5716	6.5767	7.7337	7.3282
ENSG00000054654	SYNE2	1.3007	1.2011	0.9627	0.7788	0.6966	0.6997	0.6294	0.6829	0.6885	0.6493	0.6641	0.7006	0.6246	0.6241	0.6069	0.5436	0.5639	0.6001
ENSG00000054690	PLEKHH1	0.2999	0.3279	0.2755	0.1132	0.1142	0.142	0.0568	0.1067	0.1313	0.1301	0.1527	0.1382	0.1323	0.1528	0.0733	0.0734	0.0539	0.0796
ENSG00000054793	ATP9A	8.7582	9.0374	8.27	16.0632	15.1612	13.9	18.6204	17.4116	16.2671	18.3632	16.4543	16.8453	22.4712	23.3639	22.4936	16.9007	14.8649	15.8539
ENSG00000054796	SPO11	0	0	0	0	0	0	0	0	0	0	0	0	0	0	0	0	0	0
ENSG00000054803	CBLN4	0	0	0	0	0	0	0	0	0	0	0	0	0	0	0	0	0	0
ENSG00000054938	CHRDL2	0.1458	0.082	0.0771	0.1157	0.1364	0.0158	0.049	0.0736	0.0162	0.0641	0.085	0.0596	0.063	0.016	0.023	0.0169	0.0338	0.0858
ENSG00000054965	FAM168A	4.7627	4.8889	4.9782	9.4552	8.9156	8.6514	9.6718	9.4556	8.9885	10.2047	9.5473	9.7266	10.5776	10.0392	9.8574	8.9245	8.1869	8.042
ENSG00000054967	RELT	0.4915	0.5205	0.3949	0.3585	0.3532	0.3684	0.3237	0.2776	0.4011	0.2756	0.4215	0.2758	0.2889	0.3327	0.3422	0.3854	0.3938	0.5276
ENSG00000054983	GALC	3.9705	3.8267	4.4135	5.8186	6.2931	6.0552	5.7721	5.9067	6.1372	6.5885	6.3793	6.3408	6.5747	6.6335	6.3402	6.2934	6.4029	6.298
ENSG00000055044	NOP58	11.2339	10.0673	11.8161	11.0482	10.8878	12.2717	11.5691	11.6878	12.4199	9.974	9.9022	10.8152	9.7262	10.4293	12.3515	12.9397	12.0904	14.8395
ENSG00000055070	SZRD1	39.5076	39.9316	38.1578	42.1246	41.9667	39.2287	43.9405	40.8661	42.4735	38.6672	43.2882	39.5092	41.8354	41.726	40.7621	42.6201	43.9537	41.3991
ENSG00000055118	KCNH2	2.5115	2.7294	2.3366	5.6773	5.7156	5.9611	6.1634	6.0894	6.5059	5.9865	6.5106	6.4948	3.8218	4.15	4.1969	6.3083	5.9757	6.2063
ENSG00000055130	CUL1	25.3603	26.1551	26.3663	22.7306	23.9701	23.4215	23.0861	23.4401	23.3825	24.0067	22.8603	23.3767	24.8074	23.2059	23.7215	25.8693	26.1266	28.0813
ENSG00000055147	FAM114A2	2.7588	2.6244	2.9173	3.3603	3.7905	3.6958	3.5812	3.7193	3.6969	3.6257	3.885	3.8638	3.9986	4.0721	4.2988	3.5535	4.0073	3.6835
ENSG00000055163	CYFIP2	0.5137	0.3477	0.4143	1.3171	1.317	1.3169	1.2525	1.5835	1.4298	1.5576	1.5432	1.4888	1.5	1.3024	1.3053	0.7315	0.8729	0.6662
ENSG00000055208	TAB2	13.3367	12.9171	13.267	12.6043	12.6487	12.0542	11.8157	12.1706	12.6563	11.8976	10.7645	10.599	11.2528	11.883	11.484	13.3332	12.1452	12.2633
ENSG00000055211	GINM1	28.6219	30.3027	36.0425	28.8778	29.7582	31.1467	27.7656	30.6069	29.8664	26.2931	27.9018	28.3639	23.5403	28.5832	31.2477	29.3086	33.9073	33.0729
ENSG00000055332	EIF2AK2	24.8865	23.2842	22.4776	13.162	12.8268	11.7649	7.4508	7.2146	6.9182	10.8752	6.6459	6.4219	6.9458	6.7068	6.9887	11.4663	10.6994	13.0628
ENSG00000055483	USP36	3.4193	3.6965	2.939	4.2069	3.8277	3.8848	3.9888	4.1202	4.4093	4.2379	3.9932	3.8163	3.5386	3.8612	3.5533	3.8023	4.0667	3.8273
ENSG00000055609	KMT2C	3.4579	3.1925	2.3605	3.4957	2.5157	2.434	3.5025	3.0649	2.6421	3.1918	2.721	2.9131	3.4727	3.08	3.3561	3.2651	2.5545	3.1774
ENSG00000055732	MCOLN3	0.0207	0.0311	0.0182	0.0274	0.0574	0.0224	0.0232	0.0767	0.0077	0.0202	0.0483	0.0188	0.0149	0.0302	0.0218	0.04	0.024	0.0325
ENSG00000055813	CCDC85A	0.0344	0.0129	0.0202	0.0455	0.0239	0	0.0128	0.058	0	0.0337	0.0268	0.0156	0	0	0.0181	0.0133	0.0133	0.0135
ENSG00000055917	PUM2	9.2993	8.4802	8.3391	10.5895	9.6616	9.5299	10.6971	10.2043	9.7306	10.6601	9.5309	10.2262	10.2577	10.5073	10.6661	10.3679	9.7848	10.4387
ENSG00000055950	MRPL43	8.5819	9.1082	10.1211	11.0257	13.2841	12.8562	12.3572	13.4668	12.8868	12.5477	13.4681	12.9833	12.4482	14.4653	13.5843	11.2062	12.6161	12.9487
ENSG00000055955	ITIH4	0.1255	0.1412	0.1548	0.1245	0.1131	0.0272	0.0187	0.1099	0.0557	0.1595	0.1561	0.0798	0.0723	0.0917	0.0528	0.0485	0.097	0.0886
ENSG00000055957	ITIH1	0	0	0	0.01	0	0	0	0	0	0	0.0117	0	0	0.011	0	0	0	0
ENSG00000056050	HPF1	3.946	4.4037	5.833	6.1876	5.5915	6.4184	5.9142	6.4636	6.6742	5.9735	6.6799	6.4609	6.6002	7.0798	6.981	5.9011	6.2708	6.7434
ENSG00000056097	ZFR	16.8674	16.1911	15.3147	18.6019	16.2289	15.9047	18.2515	19.2202	18.7548	17.8587	16.8534	16.7312	17.356	18.6037	16.8938	17.857	18.1323	18.2968
ENSG00000056277	ZNF280C	1.706	1.6198	1.1905	1.3011	1.2406	0.9303	1.1151	1.3851	1.4445	1.1569	1.2535	1.1287	1.1505	1.0267	1.3384	1.3715	1.3145	1.3583
ENSG00000056291	NPFFR2	0.0194	0	0.1195	0.0769	0.1208	0.1891	0.1301	0.137	0.0215	0.0284	0.0678	0	0.0209	0.0425	0.0306	0.0449	0.0898	0
ENSG00000056487	PHF21B	0	0	0.014	0	0	0.0086	0.0267	0.008	0	0	0	0	0.0086	0	0	0.0092	0.0184	0
ENSG00000056558	TRAF1	3.8619	1.8734	1.8608	1.0404	0.5599	0.4533	0.5474	0.6158	0.4325	0.6235	0.595	0.4055	0.2296	0.4737	0.2796	0.4845	0.5667	0.4088
ENSG00000056586	RC3H2	6.25	5.8604	5.6228	5.8547	5.2841	5.0475	5.8806	5.7757	5.6354	5.6015	5.4976	5.7171	5.9306	5.6697	5.5347	5.6747	5.781	6.3233
ENSG00000056736	IL17RB	0.1354	0.1015	0.0928	0.3134	0.1251	0.212	0.1684	0.3192	0.1836	0.3971	0.421	0.3484	0.26	0.3462	0.2374	0.1569	0.2441	0.3719
ENSG00000056972	TRAF3IP2	5.795	5.8685	4.8548	4.6004	4.5097	4.5144	3.8412	4.0308	3.7299	3.9065	3.936	3.8389	3.4652	3.5156	3.5988	4.2512	4.3892	4.2526
ENSG00000056998	GYG2	3.2132	3.6994	3.6138	7.355	6.6815	7.9447	8.7346	8.4143	8.81	8.4158	9.2876	9.5914	10.224	10.0164	9.3332	7.6365	7.0433	6.8443
ENSG00000057019	DCBLD2	16.5782	14.3692	13.1233	16.808	13.3466	13.4496	18.7329	15.8963	16.7188	16.6556	14.5115	13.9459	16.9933	17.1248	16.6002	16.8838	16.3129	16.2432
ENSG00000057149	SERPINB3	0	0.0289	0	0	0	0	0	0	0	0	0	0	0	0	0	0	0	0
ENSG00000057252	SOAT1	13.1058	13.6291	15.0445	9.675	10.0449	10.3632	9.9109	9.3476	10.8152	9.0118	9.1062	8.6224	9.5769	9.5088	9.2454	10.5925	11.0174	11.8884
ENSG00000057294	PKP2	0.0389	0.0584	0.0286	0.0129	0.0337	0.0563	0.0508	0.0328	0.0144	0.0285	0.0454	0.0177	0.0421	0.0071	0.0205	0.0526	0.0075	0.0306
ENSG00000057468	MSH4	0	0	0.0123	0	0	0	0	0	0	0	0	0	0.0453	0.046	0.0221	0	0	0.0165
ENSG00000057593	F7	0.012	0.0406	0.0531	0.0717	0.0751	0.0914	0.0809	0.0122	0.0935	0	0.0281	0.0328	0.013	0.0924	0.038	0.0419	0.0279	0.0851
ENSG00000057608	GDI2	57.2097	53.4514	60.2604	51.9091	51.8822	54.7744	55.3605	55.1313	57.5246	53.0069	52.009	50.4872	48.0669	55.8686	54.7024	53.4355	58.1709	56.0917
ENSG00000057657	PRDM1	1.7292	1.4853	1.2582	0.6762	0.7087	0.778	0.6266	0.5655	0.5733	0.5261	0.5188	0.4986	0.5813	0.5033	0.5209	0.8981	0.9814	0.7855
ENSG00000057663	ATG5	3.6611	4.2028	4.3285	3.6977	4.237	3.9969	3.9505	3.6577	3.9156	3.7898	3.6029	3.6343	3.248	4.3482	3.7518	3.312	4.6566	3.9687
ENSG00000057704	TMCC3	0	0	0.0062	0.007	0.0292	0	0	0	0	0.0103	0.0082	0	0	0.0077	0	0	0	0
ENSG00000057757	PITHD1	7.0658	6.891	7.0371	9.7469	9.5849	9.4753	10.4617	9.5904	11.8539	10.3618	10.9214	10.5963	10.8168	10.0347	10.3264	9.8124	9.7895	9.2041
ENSG00000057935	MTA3	2.3453	2.3859	2.9118	2.8494	3.1884	3.3254	2.6983	3.3607	2.9908	3.053	3.5259	3.4665	3.3361	3.5455	3.5446	2.7332	3.0741	2.9238
ENSG00000058056	USP13	1.9871	1.8823	1.8417	2.4063	2.2968	2.3367	3.1097	2.4183	3.0041	2.8505	2.4309	2.6707	2.6495	2.6643	2.8797	2.8678	2.9121	2.7345
ENSG00000058063	ATP11B	5.6302	5.518	5.5527	5.5705	4.6964	4.7688	6.2199	5.7697	5.7735	5.5384	5.4357	5.5659	5.6042	5.7837	5.9133	5.6845	5.7025	5.3879
ENSG00000058085	LAMC2	0.2864	0.2279	0.277	0.2425	0.1815	0.2499	0.1877	0.2682	0.248	0.1536	0.3095	0.3045	0.2942	0.222	0.2756	0.1619	0.2429	0.2384
ENSG00000058091	CDK14	1.8036	2.0892	2.2722	2.5579	2.5558	2.3324	3.0812	2.6865	3.1133	2.5764	2.4071	2.5395	2.807	2.7453	2.878	2.5858	2.7797	2.6737
ENSG00000058262	SEC61A1	150.285	146.913	141.404	158.594	159.68	158.005	171.239	165.303	173.02	162.793	164.966	164.385	175.587	168.382	177.098	159.463	158.47	161.014
ENSG00000058272	PPP1R12A	10.7059	9.1814	9.8843	6.9525	6.1325	5.9807	6.5906	6.2769	6.4465	6.5001	5.4666	5.5021	6.451	6.4642	6.159	6.7912	6.4873	6.9074
ENSG00000058335	RASGRF1	0.1841	0.145	0.1298	0.1689	0.1579	0.0898	0.201	0.1628	0.143	0.1282	0.1771	0.2258	0.1392	0.1211	0.2106	0.1707	0.1761	0.1625
ENSG00000058404	CAMK2B	0.0056	0	0	0	0	0	0.0063	0.0057	0	0	0.0131	0.0076	0.0061	0	0.0177	0.0065	0.0065	0.0198
ENSG00000058453	CROCC	1.2415	1.6111	1.5026	1.5178	1.655	1.8824	1.4764	1.7074	1.6234	1.7526	1.9824	1.5934	1.6026	1.7953	2.0406	1.4806	1.4152	1.5222
ENSG00000058600	POLR3E	2.7357	2.5684	2.1604	2.6327	2.4387	2.2196	2.5937	2.4675	2.3944	2.6204	2.4826	2.3429	2.565	2.4545	2.2651	2.4617	2.4006	2.6025
ENSG00000058668	ATP2B4	44.0757	38.8087	35.154	64.5001	57.0276	51.3214	71.6188	63.136	64.8203	64.071	59.0633	60.0001	70.5959	65.3057	65.5244	61.4784	55.8087	59.8461
ENSG00000058673	ZC3H11A	3.61	3.3021	3.4487	5.285	4.5403	4.7315	4.993	5.0406	4.9014	5.4772	4.9968	4.8897	5.4965	5.2985	5.314	5.1274	4.7887	5.0443
ENSG00000058729	RIOK2	4.0199	4.046	4.7575	3.4853	3.3764	4.0798	3.3661	3.5502	3.7972	3.179	3.6806	3.0443	4.172	3.823	3.5129	4.4761	4.2168	4.2044
ENSG00000058799	YIPF1	17.1586	16.5252	18.211	14.9434	16.2805	17.1712	13.4324	14.4639	14.1948	13.0989	16.0232	14.2446	14.4615	13.7048	14.5145	14.1864	15.1598	16.8506
ENSG00000058804	NDC1	2.1803	2.0024	2.3056	3.9904	3.1459	3.281	4.892	3.7589	4.2464	3.4976	3.5493	3.2377	4.0376	3.2673	3.9606	3.6821	4.219	4.1383
ENSG00000058866	DGKG	1.0948	0.8898	0.9611	0.4873	0.3765	0.4108	0.3868	0.3365	0.3788	0.348	0.2476	0.312	0.3552	0.2783	0.4533	0.4535	0.4294	0.4851
ENSG00000059122	FLYWCH1	3.9135	4.5555	4.5489	6.0631	6.6479	6.1801	6.3808	6.8945	6.3786	7.0047	7.4945	6.5603	6.3736	7.0075	6.2534	6.0141	6.1281	6.1344
ENSG00000059145	UNKL	1.2318	1.5299	1.5261	2.4802	2.555	2.7441	2.8332	2.8037	2.6052	2.4949	2.9724	2.7254	2.2133	2.486	2.5888	2.6573	2.9051	2.5772
ENSG00000059377	TBXAS1	2.108	2.3882	2.6046	7.1802	9.0732	8.6957	8.6232	10.1665	8.8497	10.0522	10.7785	10.475	10.9637	10.9857	10.9576	9.4308	9.9703	8.9286
ENSG00000059378	PARP12	29.4544	29.8491	25.0975	6.6648	7.0757	6.6228	2.9468	2.7258	2.7271	4.6169	3.2983	2.784	2.4191	2.3188	2.3179	5.3848	5.318	5.5552
ENSG00000059573	ALDH18A1	19.2934	19.3169	19.6646	21.5351	22.2419	20.1973	25.4042	24.0942	24.6816	22.8483	23.4049	22.751	24.3151	24.4558	24.2634	22.7686	21.9559	20.8132
ENSG00000059588	TARBP1	0.9502	0.8034	1.2118	1.3993	1.2211	1.4207	1.5528	1.7593	1.4604	1.4367	1.6518	1.5279	1.5046	1.5459	1.5182	1.3749	1.5871	1.1603
ENSG00000059691	GATB	1.5198	1.2812	1.4009	1.6195	1.8145	1.8545	1.7319	1.5357	1.6778	1.6131	1.8085	1.8166	1.4947	1.5718	1.8035	1.5046	1.5273	1.6335
ENSG00000059728	MXD1	2.0147	1.5219	2.1876	1.8844	1.773	1.974	2.2073	2.1885	2.1558	2.0471	1.8963	1.7844	1.881	1.6954	2.0894	2.0348	2.0351	1.8974
ENSG00000059758	CDK17	6.617	5.5833	5.4805	3.6768	3.7954	3.4513	3.7744	4.1614	4.1361	3.7771	3.8745	3.1101	3.7775	3.8248	4.5715	3.5918	3.2767	3.3444
ENSG00000059769	DNAJC25	5.6724	5.5269	6.8051	5.1364	6.1916	6.8408	5.8956	5.6963	6.1965	5.0533	6.6768	5.2251	6.223	4.8029	5.6614	5.9803	6.7595	6.3034
ENSG00000059804	SLC2A3	6.9448	6.7948	7.7807	8.1113	7.8067	8.7133	9.8934	8.9821	9.6166	9.673	9.362	10.0291	9.602	10.5059	9.2506	8.9604	8.6004	8.9094
ENSG00000059915	PSD	0.2524	0.1298	0.2669	0.3362	0.3748	0.2971	0.4601	0.3351	0.28	0.3489	0.4372	0.3733	0.2492	0.4583	0.3983	0.3008	0.3928	0.3056
ENSG00000060069	CTDP1	4.0243	4.0422	4.0732	3.3626	4.1841	3.5218	3.6569	3.693	3.8708	3.9043	3.5791	3.7117	3.9212	3.3433	4.2601	3.5499	3.8075	3.468
ENSG00000060138	YBX3	11.2784	10.9153	11.5712	9.7669	9.8058	10.8486	9.6737	10.6353	10.1949	10.0794	9.9649	10.3779	9.8041	9.0915	9.6495	9.5222	9.6096	9.3661
ENSG00000060140	STYK1	0.4938	0.3904	0.4116	0.1456	0.1249	0.2316	0.2241	0.1214	0.1777	0.0587	0.1089	0.1455	0.0577	0.0293	0.1264	0.1547	0.2939	0.0943
ENSG00000060237	WNK1	14.2467	13.03	10.1278	16.9566	14.9941	13.2795	16.6017	16.4401	15.16	16.5042	14.2739	14.2994	16.7502	15.0977	15.6787	15.5092	13.823	15.5589
ENSG00000060303	RPS17P5	2.6881	3.0242	4.5403	6.1111	5.8225	7.6515	6.646	5.8854	9.0731	4.9275	7.0532	5.4942	6.2915	7.856	6.01	3.7645	6.4914	5.6698
ENSG00000060339	CCAR1	13.0478	12.1847	12.9936	11.642	11.9112	11.8177	12.7334	11.9502	11.9095	11.359	11.3987	11.3251	11.4714	12.0431	12.3791	11.6258	11.8721	13.1674
ENSG00000060491	OGFR	38.7292	42.5005	38.3602	15.8599	14.7729	17.0409	11.2725	11.0288	11.2484	13.725	12.0136	11.7331	11.9894	12.1423	11.1662	15.7131	13.6762	14.7594
ENSG00000060558	GNA15	0.0175	0	0.0154	0	0.0182	0	0.0196	0	0	0	0	0	0	0	0	0.0203	0	0.0412
ENSG00000060566	CREB3L3	0.0171	0.0192	0.0752	0.0169	0	0.0185	0.0191	0	0.0379	0.025	0.0199	0	0	0	0	0	0	0
ENSG00000060642	PIGV	4.0536	4.4389	4.6914	4.9462	5.3524	5.1868	4.629	4.4375	4.6331	5.5482	4.7744	4.1978	4.6562	4.9608	4.5208	5.0113	4.3854	4.4062
ENSG00000060656	PTPRU	2.1406	2.5006	2.037	1.228	0.9528	1.1346	0.8116	0.8984	0.9259	0.692	0.8294	0.8107	1.2781	1.3566	1.1117	0.9274	0.7214	0.9017
ENSG00000060688	SNRNP40	5.0513	5.1928	5.3334	5.7937	6.2067	6.7415	5.6685	5.9849	6.2456	5.681	6.4399	6.1128	5.6475	5.5102	6.0766	5.909	6.756	6.515
ENSG00000060709	RIMBP2	0	0	0	0	0	0	0	0	0	0	0	0	0	0	0	0.0062	0	0
ENSG00000060718	COL11A1	1.7394	1.7093	1.3862	0.2343	0.3014	0.2736	0.3727	0.2224	0.3396	0.307	0.3944	0.139	0.406	0.2648	0.3304	0.2924	0.2925	0.2844
ENSG00000060749	QSER1	1.9082	2.0444	1.8306	3.1407	2.4664	2.168	3.1463	3.5235	3.1378	3.0655	2.6754	2.5942	3.5371	3.2225	3.299	3.0661	2.8905	2.9868
ENSG00000060762	MPC1	5.6161	5.2875	6.1994	6.0112	6.9762	6.3784	6.3538	7.4672	6.0025	6.8488	5.6531	6.6456	6.6415	7.9366	8.3969	6.2007	7.0923	7.2727
ENSG00000060971	ACAA1	6.8103	6.8298	7.9339	6.8134	7.776	7.6288	6.5374	7.0637	7.1719	6.8467	7.1619	7.5009	6.5023	7.1253	7.2262	7.0508	6.4852	7.1922
ENSG00000060982	BCAT1	7.6648	7.1955	8.3584	9.9137	9.0625	9.5149	11.5314	10.8787	10.9516	10.3979	9.5584	11.1209	10.9964	11.4114	12.2068	10.5161	10.1531	10.4625
ENSG00000061273	HDAC7	6.8905	7.3689	7.2079	7.0594	7.1928	7.0476	6.8641	7.5769	6.7524	7.0943	7.59	6.7799	7.7219	7.9098	6.9374	6.8604	7	6.9956
ENSG00000061337	LZTS1	1.2814	1.2975	1.1292	1.6525	1.8652	1.6934	2.2147	2.0879	1.9818	2.0436	1.9146	1.6915	2.7771	2.2996	2.5784	1.9121	1.6524	1.5368
ENSG00000061455	PRDM6	0.0098	0.0385	0.0172	0.0194	0.0254	0.0265	0	0.0444	0.038	0.0143	0.0171	0.04	0.0317	0.0321	0.0386	0.017	0.017	0.0115
ENSG00000061492	WNT8A	0	0	0	0	0	0	0	0	0	0	0	0	0	0	0	0	0	0
ENSG00000061656	SPAG4	0.7956	0.8492	0.845	0.5262	0.4242	0.3982	0.1599	0.4948	0.4301	0.2094	0.6186	0.3614	0.2645	0.5589	0.4186	0.3074	0.402	0.5043
ENSG00000061676	NCKAP1	8.6322	9.1409	9.2485	8.5876	8.5487	8.3306	9.8347	9.5328	10.3243	8.6893	8.6917	8.1235	9.4213	10.0275	10.2576	8.9228	10.0859	9.5507
ENSG00000061794	MRPS35	14.9631	15.0676	17.0319	15.4395	17.7898	18.7043	15.8733	17.5236	16.4249	14.8319	16.3454	18.91	15.3157	15.4117	17.9298	17.904	18.415	18.458
ENSG00000061918	GUCY1B3	0.8099	0.9112	1.5139	1.4121	1.4162	1.4637	0.9892	1.6368	1.3208	0.8638	1.4739	1.1872	1.6437	1.7617	1.6849	1.2373	1.0241	1.329
ENSG00000061936	SFSWAP	3.9907	3.3913	3.485	3.6777	3.6065	3.7712	3.7375	3.828	3.4848	3.9257	4.1029	4.3404	3.8444	3.4318	3.4722	3.4311	3.5202	3.607
ENSG00000061938	TNK2	2.4684	2.8241	2.7785	2.9317	2.9579	3.0643	2.8572	3.0439	2.8151	3.0007	3.2334	2.8141	3.0362	3.5139	3.1153	2.6757	2.4203	2.5746
ENSG00000061987	MON2	2.505	2.6288	2.6877	2.8954	2.4205	2.5059	2.7598	2.9378	2.7702	2.7782	2.5719	2.8535	2.9032	2.8704	3.3095	2.9032	2.768	3.1001
ENSG00000062038	CDH3	0.1026	0.066	0.0581	0.1018	0.1067	0.1112	0.0985	0.0666	0.0488	0.1397	0.1709	0.0699	0.0792	0.1124	0.0347	0.0679	0.0849	0.0863
ENSG00000062096	ARSF	0.0829	0.0467	0.0548	0.0411	0.0647	0.045	0.0696	0.0629	0	0.0608	0.0967	0.0283	0.0448	0.0909	0.0327	0	0.0481	0.0244
ENSG00000062194	GPBP1	8.3106	7.7848	9.0658	4.7771	5.4544	6.0945	4.7035	5.1158	5.0851	4.6492	5.0969	4.6374	5.1561	4.8751	5.126	5.5238	6.122	6.2841
ENSG00000062282	DGAT2	0.0809	0.1041	0.1019	0.1319	0.2524	0.1379	0.1036	0.0818	0.1155	0.0763	0.1551	0.1575	0.0687	0.057	0.1004	0.1273	0.1273	0.1633
ENSG00000062370	ZNF112	0.7363	0.8284	0.8581	0.9543	0.6914	0.9272	0.9174	1.224	0.7643	1.0101	1.011	1.0033	1.347	1.0933	1.5931	0.9635	0.9361	1.2443
ENSG00000062485	CS	19.087	17.8198	16.015	21.0663	19.7631	18.9634	21.8168	20.3478	20.9587	21.4066	19.3285	20.4349	19.8167	18.6809	17.4273	19.7307	19.9816	19.3358
ENSG00000062524	LTK	1.6498	1.2816	1.627	1.1691	0.7896	1.0081	0.9529	0.8203	1.0026	0.7489	1.2674	0.9635	0.9335	1.0476	1.1986	0.7436	0.941	0.8786
ENSG00000062582	MRPS24	10.0209	8.9916	8.9695	10.7391	11.4188	10.999	10.7688	10.4796	12.071	12.0796	12.0327	10.5567	7.3489	8.6824	7.4245	11.8776	12.7103	12.4353
ENSG00000062598	ELMO2	25.1205	25.1994	21.3557	10.2512	9.786	9.0198	8.8939	8.0275	8.2467	9.0903	8.9006	7.3234	7.0403	8.2888	7.8482	9.7449	9.3046	9.6783
ENSG00000062650	WAPL	9.18	8.2723	8.3014	8.2287	7.9274	7.6646	8.7204	8.4586	7.2543	8.0013	7.2917	7.3053	8.5575	7.8227	8.1818	8.302	8.4423	8.0309
ENSG00000062716	VMP1	14.8206	14.5924	17.4566	13.4047	13.5267	15.2469	12.9013	14.3687	14.2905	12.1995	14.1703	13.8743	12.3625	13.5415	13.8379	14.9484	17.0337	17.1286
ENSG00000062725	APPBP2	4.2107	4.6019	4.6974	4.806	4.2191	4.4405	4.6313	4.5308	5.3914	4.4242	4.565	4.4072	4.1637	4.5183	4.5568	4.2044	5.2509	5.2185
ENSG00000062822	POLD1	2.1071	1.7991	2.147	2.8462	2.7873	2.2338	2.8856	2.576	2.1921	2.1106	2.3365	2.743	2.4591	2	2.4792	2.7692	2.7477	2.4141
ENSG00000063015	SEZ6	0.0268	0.0603	0.0236	0.0443	0	0.0194	0.01	0	0.0099	0.0262	0	0.0243	0.0193	0.0196	0.0282	0.0207	0	0.021
ENSG00000063046	EIF4B	18.3355	17.0982	19.126	32.7424	33.2102	30.8635	36.5023	37.9052	38.7377	37.1274	38.7064	39.1781	37.5092	38.3151	37.0457	30.2817	31.2768	29.4371
ENSG00000063127	SLC6A16	0.0635	0.0857	0.1119	0.3149	0.2376	0.2478	0.2417	0.2951	0.1127	0.2607	0.3406	0.1557	0.4801	0.3618	0.3407	0.2207	0.3238	0.1943
ENSG00000063169	BICRA	2.0271	2.123	1.8453	2.0834	1.8291	1.7426	2.1877	1.8823	1.9252	2.0443	2.0445	2.281	2.1569	1.8613	1.9502	1.9613	1.7358	1.8202
ENSG00000063176	SPHK2	1.8176	1.8994	1.9301	2.3538	2.1585	1.8884	2.2733	1.9289	2.3292	2.5204	2.43	2.0207	2.3824	2.392	1.7883	2.0272	1.9129	2.0054
ENSG00000063177	RPL18	28.9559	31.2575	32.9796	40.6374	48.4711	44.5019	44.2816	47.7792	48.8663	43.1639	50.7205	46.4233	42.128	45.6793	45.0642	39.8384	44.5631	40.1467
ENSG00000063180	CA11	2.0702	1.6353	2.5812	1.2016	1.1678	1.5045	0.6411	0.8234	0.7087	1.0012	1.1557	1.5304	0.9278	1.424	0.7646	0.7913	1.2253	0.8296
ENSG00000063241	ISOC2	6.9977	7.6978	8.8159	5.9546	6.8012	6.4301	4.9444	5.7827	5.9246	5.2146	6.3107	5.0006	5.185	5.5331	5.2683	5.7192	7.4263	6.3829
ENSG00000063244	U2AF2	37.191	37.019	37.0994	42.7885	41.069	39.1242	41.3395	40.2748	41.1716	39.7528	40.431	38.5862	40.895	38.1912	39.0306	39.2684	41.1787	41.1422
ENSG00000063245	EPN1	7.5877	7.9674	7.5781	8.9555	9.1242	9.128	9.6741	9.1144	9.2519	8.9931	9.2236	8.9747	9.2698	9.4074	9.1624	8.2529	8.8614	7.8363
ENSG00000063322	MED29	13.608	13.6741	13.3989	17.3177	17.3445	15.9318	16.6625	16.9899	17.7451	14.3291	16.3971	16.399	16.1287	17.1467	16.944	16.02	16.2984	16.4548
ENSG00000063438	AHRR	6.9993	7.3455	7.4372	11.2418	10.9218	10.2422	10.9946	11.4331	10.5012	12.5161	12.3197	10.8024	11.6756	13.0194	11.4314	10.347	10.0724	9.9285
ENSG00000063515	GSC2	0	0	0	0	0	0	0	0	0	0	0	0	0	0	0	0.0513	0	0
ENSG00000063587	ZNF275	2.0044	2.0087	1.7664	2.9019	2.5685	2.3501	3.1618	3.1318	2.6666	3.3182	2.8744	2.9148	3.1599	3.0951	3.19	2.7461	2.805	2.4126
ENSG00000063601	MTMR1	7.8487	7.7975	6.6682	6.4455	6.0038	6.1911	6.8615	6.0104	7.2259	6.3273	6.1946	6.0367	6.2925	6.6691	6.3873	6.3827	6.1322	6.9767
ENSG00000063660	GPC1	72.698	79.8397	78.7233	111.796	115.651	108.748	124.08	120.05	121.451	122.706	125.204	115.811	126.479	130.331	128.302	116.224	114.435	109.708
ENSG00000063761	ADCK1	0.9884	0.9766	1.0679	1.3215	1.4833	1.342	1.2413	1.4591	1.3638	1.6007	1.5235	1.4873	1.4669	1.4788	1.3428	1.5938	1.325	1.3356
ENSG00000063854	HAGH	4.413	5.068	5.4323	3.9909	4.7074	4.2545	4.2899	3.872	3.9974	3.7797	3.737	4.0539	3.8665	4.2664	4.116	3.9002	4.0691	3.9436
ENSG00000063978	RNF4	11.7418	11.527	11.3554	10.5196	10.1232	9.8287	9.8312	9.9469	9.9257	9.7434	9.4487	9.1474	9.2957	8.7006	9.2754	9.5435	10.3754	9.8345
ENSG00000064012	CASP8	3.1609	3.3645	3.4249	3.0731	3.024	2.5861	2.3804	2.7287	2.9335	2.7202	2.6193	2.4071	2.6103	2.9871	2.5391	2.5447	2.6547	2.4956
ENSG00000064042	LIMCH1	0.122	0.1089	0.1594	0.2462	0.2012	0.2555	0.1931	0.2721	0.2521	0.2715	0.1815	0.2236	0.2091	0.1706	0.166	0.2097	0.2097	0.2229
ENSG00000064102	INTS13	7.5821	8.0998	9.3422	6.0716	5.923	6.2959	5.9803	6.2674	5.9578	4.9084	6.4841	5.5101	5.3423	5.6295	6.4466	5.795	6.4134	6.6422
ENSG00000064115	TM7SF3	16.2668	16.8199	17.6078	23.0864	23.047	24.0371	23.8438	24.3358	26.2939	23.1656	25.7544	23.3984	23.3871	25.6334	24.0214	21.9861	22.9018	22.1942
ENSG00000064195	DLX3	0	0	0	0	0	0	0	0	0	0	0	0	0	0	0	0	0	0
ENSG00000064199	SPA17	1.0448	1.1754	1.4081	1.5503	1.5426	1.8088	1.5432	1.7477	1.7147	1.6223	1.6177	1.8782	1.9916	1.7223	1.7458	1.7603	2.0455	1.8294
ENSG00000064201	TSPAN32	0.0241	0.0136	0.0425	0.0717	0.1127	0.0653	0.0944	0.073	0.0668	0.106	0.0421	0.0657	0.0781	0.0528	0.0951	0.0279	0.0279	0.0709
ENSG00000064205	WISP2	0.0183	0.031	0.0404	0.0637	0.0858	0.0199	0.0205	0	0.0814	0.0673	0.0321	0.0375	0.1586	0.0503	0.1014	0.0957	0.0957	0.054
ENSG00000064218	DMRT3	0	0	0	0	0	0	0	0	0.085	0	0.0223	0.0261	0.0414	0.042	0.0302	0	0	0
ENSG00000064225	ST3GAL6	0.0436	0.0818	0.0256	0.0505	0.0302	0.0315	0.0407	0.022	0.0323	0.0213	0.0169	0.099	0.0628	0.0319	0.0918	0.0421	0.0337	0.077
ENSG00000064270	ATP2C2	0.0932	0.0769	0.0657	0.074	0.0388	0.0944	0.0487	0.044	0.0552	0.1641	0.058	0.1186	0.0269	0.0545	0.0196	0.0648	0.0793	0.0512
ENSG00000064300	NGFR	0.1431	0.1982	0.2329	0.1529	0.0916	0.1433	0.037	0.089	0.0489	0.0323	0.0257	0.015	0.0357	0.0362	0.0348	0.0255	0.1276	0.0389
ENSG00000064309	CDON	0.0733	0.0582	0.0494	0.0855	0.0852	0.0935	0.111	0.1612	0.11	0.1264	0.1005	0.1057	0.1025	0.0567	0.0816	0.07	0.1249	0.0964
ENSG00000064313	TAF2	5.5909	5.4027	5.5358	6.3704	5.392	5.1543	6.1031	5.8753	6.1886	5.7833	5.0303	5.25	5.8963	5.3241	6.4222	5.962	6.2865	6.4751
ENSG00000064393	HIPK2	13.3069	12.6744	10.2649	31.0699	28.6143	24.0942	37.2102	37.168	34.8962	36.6531	33.3785	35.1039	43.0856	39.9432	38.5136	31.0273	25.4944	29.3472
ENSG00000064419	TNPO3	13.7698	13.0508	12.8062	16.4522	16.4299	15.4825	17.703	16.6993	17.4165	16.5817	14.6447	16.0996	17.6407	16.4405	17.7524	15.404	16.4823	16.0149
ENSG00000064489	BORCS8-MEF2B	2.3429	2.3429	2.0437	2.6529	2.7065	3.3617	2.5435	2.3196	2.915	2.2558	3.0081	2.3217	2.4542	2.438	2.7264	2.4685	2.5237	2.5352
ENSG00000064490	RFXANK	8.2705	9.5511	9.6532	9.5448	9.7567	10.2154	7.8899	8.5787	8.9952	7.8715	9.6447	9.5777	8.8947	8.7638	8.9322	8.739	8.7613	8.1889
ENSG00000064545	TMEM161A	3.092	3.886	4.0012	4.7945	5.3579	4.8933	4.9431	5.7141	5.0076	6.3113	6.1883	5.219	4.8898	5.6172	5.803	4.9072	5.5698	4.8206
ENSG00000064547	LPAR2	0.3987	0.8626	0.8108	1.0192	1.0842	1.2804	1.2018	1.1002	1.2592	1.2368	1.5558	1.1492	1.143	1.4453	1.0165	0.7998	0.9599	1.0651
ENSG00000064601	CTSA	34.3043	36.9434	36.0341	41.5711	43.9742	41.243	39.6292	42.7473	40.9678	41.0144	43.2987	40.8631	40.9515	43.146	38.8802	37.669	39.2479	37.2521
ENSG00000064607	SUGP2	7.7008	7.8502	8.0274	10.6374	9.3026	9.9538	10.7664	10.3501	9.0485	10.3593	11.1264	10.3314	10.12	10.2612	10.1264	9.9696	9.9772	10.1839
ENSG00000064651	SLC12A2	0.9899	1.051	0.9969	1.2541	1.1272	1.2639	1.8471	1.3727	1.5692	1.2003	1.2243	1.0919	1.8701	1.5874	1.3864	1.5893	1.6143	1.6345
ENSG00000064652	SNX24	3.2181	3.4033	3.267	3.9331	3.7608	3.4338	3.502	3.8893	3.9568	3.228	3.1074	2.9292	3.379	3.3858	3.3927	3.9237	3.5661	3.9552
ENSG00000064655	EYA2	0.0379	0.0284	0.0557	0.1378	0.1182	0.0411	0.1273	0.1021	0.0841	0.1852	0.1031	0.1549	0.0819	0.0969	0.0997	0.0146	0.0878	0.1933
ENSG00000064666	CNN2	73.3291	72.0611	65.7801	107.32	105.725	98.6972	122.03	113.575	117.683	104.741	112.678	104.497	123.093	112.062	110.069	105.533	108.381	105.632
ENSG00000064687	ABCA7	0.5462	0.6145	0.6498	1.0728	1.1754	1.1371	1.064	1.0265	1.0909	1.0893	1.4585	1.1386	1.062	1.0834	0.8964	0.9495	0.9306	0.8423
ENSG00000064692	SNCAIP	0.0998	0.0912	0.1704	0.2352	0.3373	0.23	0.3702	0.3909	0.4431	0.3934	0.4656	0.5015	0.3504	0.5265	0.3446	0.3398	0.2242	0.1322
ENSG00000064703	DDX20	3.0673	2.5625	3.3118	2.9901	3.339	3.2766	3.5275	3.5368	3.2773	3.4738	3.2493	3.1346	3.666	3.7692	3.2232	3.5197	3.8634	3.7092
ENSG00000064726	BTBD1	20.2235	19.8914	21.6371	19.6274	21.3341	19.5048	19.4141	20.2476	21.2983	18.6464	20.3499	19.2225	19.9162	22.0797	20.6205	20.6185	21.7139	20.2724
ENSG00000064763	FAR2	0.9036	0.8361	1.3024	0.93	1.0449	1.0898	1.0495	1.1094	0.7872	0.9413	1.0538	1.1968	1.4414	1.1014	1.2129	0.9005	1.1845	1.2328
ENSG00000064787	BCAS1	0.0335	0.0188	0.0246	0.0277	0.058	0.0484	0.0437	0.0226	0.031	0.0573	0.0391	0.0761	0.0482	0.0551	0.0088	0.0323	0.0324	0.0591
ENSG00000064835	POU1F1	0	0	0	0	0	0.1263	0	0	0	0.0427	0	0	0	0	0	0	0	0.0343
ENSG00000064886	CHI3L2	0.5409	0.7489	0.7577	0.0825	0.1009	0.2406	0.0311	0.028	0.0616	0.0203	0.1779	0.0378	0.1199	0.0152	0	0.0804	0.1608	0.098
ENSG00000064932	SBNO2	21.566	22.0824	19.7339	13.4782	13.3658	13.1098	12.1611	12.4887	11.671	11.4894	11.4125	11.5025	9.8341	9.0625	8.8164	12.4214	12.3511	12.6171
ENSG00000064933	PMS1	1.6003	1.5742	1.6244	1.3465	1.69	1.6717	1.4352	1.6002	1.5527	1.413	1.8565	1.644	1.2671	1.607	1.5207	1.8062	2.0104	1.7952
ENSG00000064961	HMG20B	4.8695	6.1049	6.703	10.8015	12.2567	12.4877	12.8003	12.6907	13.2	12.2145	13.1811	12.4148	12.1203	13.6599	12.9206	10.8068	11.0279	10.3633
ENSG00000064989	CALCRL	0.1116	0.092	0.1376	0.0738	0.0928	0.0645	0.0999	0.0601	0.0578	0.0327	0.0954	0.0507	0.1205	0.1223	0.1056	0.069	0.069	0.0788
ENSG00000064995	TAF11	7.6066	7.8419	10.9341	8.5502	9.2918	10.036	9.7142	8.9725	10.1419	9.1615	9.2078	9.7342	7.8421	9.1288	9.0378	8.9836	9.8899	8.7165
ENSG00000064999	ANKS1A	3.2839	3.0269	3.3454	4.4684	4.7463	4.6503	4.8013	4.4494	4.5644	4.9245	4.6945	4.5757	4.7201	4.7296	4.7888	4.5249	3.8221	4.2787
ENSG00000065000	AP3D1	29.3386	27.4005	25.0676	26.791	26.0234	25.9833	28.32	26.2698	26.8494	26.4287	26.6794	26.4751	27.0497	25.3932	26.1446	28.1101	24.2032	26.7392
ENSG00000065029	ZNF76	1.9857	1.9992	2.1057	2.7979	3.0023	3.0583	2.9767	2.7547	3.1745	3.2081	3.3361	2.9717	3.1121	3.1426	2.7514	2.7694	2.9571	2.8923
ENSG00000065054	SLC9A3R2	29.7356	36.5241	35.2222	24.2502	27.4229	26.7165	24.2405	24.8968	25.1549	25.9375	28.0564	25.2403	27.6579	29.5835	26.6133	25.1983	26.8728	24.0194
ENSG00000065057	NTHL1	3.6295	4.3795	5.6014	3.9737	5.5332	4.8941	4.0003	5.0738	5.5092	4.5228	5.8115	4.6637	4.1848	5.6677	4.8674	4.7296	3.8801	4.4499
ENSG00000065060	UHRF1BP1	5.5854	5.137	4.5806	3.2623	2.7813	2.3856	2.8503	3.0434	2.9019	2.5567	2.5548	2.7275	2.9296	2.4869	2.6932	2.7903	2.6891	3.2035
ENSG00000065135	GNAI3	4.3202	4.6618	4.7081	3.6135	3.8605	3.5668	3.9067	4.0019	3.9879	3.5512	3.7947	3.8542	3.833	4.0085	3.9598	3.8396	4.3411	4.1238
ENSG00000065150	IPO5	9.9324	8.7449	9.0026	12.2626	11.9823	12.0512	14.1883	13.2979	15.4683	12.9719	13.7098	13.315	14.0319	13.9717	14.8923	12.5192	12.7837	12.6552
ENSG00000065154	OAT	21.9855	22.4737	25.6383	28.1795	29.7438	32.2209	30.3375	32.1116	33.0182	30.9161	31.254	30.6376	31.1077	33.6737	35.5917	30.1394	33.4266	33.3613
ENSG00000065183	WDR3	3.4023	2.837	2.8062	3.2516	3.32	3.3131	4.0481	3.9009	4.2048	4.0307	3.5216	3.8118	3.9107	3.602	4.1622	3.9587	3.82	4.0577
ENSG00000065243	PKN2	7.4407	7.2008	7.8532	6.2245	5.8348	5.525	6.6316	6.6484	6.9407	6.4032	6.05	6.5003	7.3578	6.7168	7.4975	6.8805	7.227	7.0279
ENSG00000065268	WDR18	7.7552	9.3575	9.7216	9.6552	10.8045	11.4158	9.5507	10.9517	12.0481	10.4346	12.1639	10.5937	9.7179	9.6041	10.281	9.3477	10.7872	9.5406
ENSG00000065308	TRAM2	29.2125	26.6287	23.2072	41.4681	37.6076	33.7858	44.5479	40.3752	41.0933	39.6966	38.2323	37.9032	43.3188	39.1926	40.2673	37.2456	34.4442	36.9136
ENSG00000065320	NTN1	0.2434	0.2819	0.2524	0.1065	0.1191	0.0543	0.0882	0.0217	0.0397	0.042	0.1169	0.078	0.0232	0.0471	0.0113	0.0996	0.0581	0.0253
ENSG00000065325	GLP2R	0.0302	0.034	0.0466	0.1348	0.0785	0.0409	0.0592	0.1526	0.1089	0.0997	0.1233	0.0926	0.1224	0.091	0.0596	0.0788	0.0525	0.0978
ENSG00000065328	MCM10	0.8379	0.4996	0.5021	1.2219	0.7927	0.5179	1.0506	0.9483	0.7624	0.6881	0.5667	0.5594	0.6788	0.5418	0.7537	1.175	1.4277	1.3711
ENSG00000065357	DGKA	1.9147	2.0937	1.9317	3.4527	3.3581	3.4878	4.6879	4.1047	4.4628	4.6513	4.7317	4.7425	5.3303	5.8833	4.8151	3.5931	3.2046	3.1862
ENSG00000065361	ERBB3	0.0369	0.0119	0.0372	0.0942	0.0384	0.0572	0.0355	0.0587	0.1171	0.0464	0.1293	0.1151	0.0741	0.1157	0.1083	0.0612	0.0795	0.0932
ENSG00000065371	ROPN1	0	0.0114	0	0	0.0105	0	0.0113	0	0	0	0	0	0.0109	0.0111	0	0	0	0
ENSG00000065413	ANKRD44	0.4343	0.3937	0.3269	0.6065	0.4953	0.4115	0.5853	0.6135	0.6035	0.4637	0.4277	0.4251	0.4736	0.4852	0.4857	0.4153	0.4203	0.4715
ENSG00000065427	KARS	61.2673	62.3771	57.7948	41.274	44.4727	45.0057	33.4155	37.3736	38.0977	35.9225	37.9786	35.6449	33.0796	31.6754	34.1705	38.3442	40.0433	41.4233
ENSG00000065457	ADAT1	4.8998	4.4123	4.0396	5.6288	5.0519	4.9928	5.0067	5.4145	4.4086	5.1538	4.8349	5.2607	5.1609	5.3811	5.1124	5.301	4.5224	4.9168
ENSG00000065485	PDIA5	15.773	17.0437	17.1173	11.9014	12.9095	12.7386	11.6669	12.4439	11.8281	11.3908	11.5706	13.0561	13.0332	11.8432	11.9186	13.1815	14.2085	13.5227
ENSG00000065491	TBC1D22B	5.9135	5.851	5.944	4.3867	5.0503	5.4534	4.7437	4.4817	4.9655	4.6264	4.895	4.5505	4.8908	4.8606	4.6038	4.1611	5.0491	5.2523
ENSG00000065518	NDUFB4	21.1433	22.1269	23.3648	22.1267	24.875	26.2059	22.588	23.5899	22.308	22.8822	21.4122	25.9091	26.2632	24.3383	27.7942	24.0561	24.5921	24.5776
ENSG00000065526	SPEN	6.4005	5.2672	3.9077	5.8448	5.175	4.6183	5.7727	5.3979	5.2602	5.782	5.0509	4.9977	5.4325	5.0556	4.736	6.0078	4.3869	5.3417
ENSG00000065534	MYLK	52.3397	50.9873	45.7674	82.1019	77.3148	71.7391	84.556	85.1555	80.8742	86.0274	77.8121	80.0908	88.0216	81.9062	80.7124	82.5179	73.7472	80.0128
ENSG00000065548	ZC3H15	14.6963	16.024	17.6931	13.9409	15.8119	16.9985	14.6199	15.3826	17.006	14.4752	15.3989	15.0638	13.2849	15.8018	15.6471	15.4736	17.6114	17.6283
ENSG00000065559	MAP2K4	6.198	6.1273	6.505	6.4343	6.6021	6.4434	6.1691	5.9803	7.0376	6.1338	6.5564	5.4923	6.2375	6.5122	6.2225	5.7282	6.6282	6.9765
ENSG00000065600	TMEM206	3.9676	4.5166	5.21	5.7561	5.5599	6.1218	5.2496	5.7365	5.9515	5.7264	5.9618	6.5387	4.9127	5.8434	4.5786	6.6885	6.035	6.1662
ENSG00000065609	SNAP91	0	0	0	0	0	0.0149	0.0077	0.0069	0	0	0.008	0	0	0.0151	0	0	0	0
ENSG00000065613	SLK	10.6536	8.6782	8.8227	8.2662	7.0904	7.0594	8.5013	7.5746	8.2735	7.9419	6.9637	8.1837	9.1374	8.0581	8.2033	8.0168	7.0945	7.7923
ENSG00000065615	CYB5R4	1.4987	1.5634	1.8432	1.5339	1.7801	1.8926	1.8372	1.8644	1.5947	1.8501	1.7422	1.5898	1.496	1.575	1.6617	1.847	2.1276	2.0492
ENSG00000065618	COL17A1	0.0498	0.04	0.0188	0.0071	0.0222	0.0231	0.0637	0.0072	0.0079	0.0104	0.0415	0.0097	0.0384	0.0156	0.0561	0	0.0165	0
ENSG00000065621	GSTO2	0.0921	0.0933	0.0934	0.1371	0.1628	0.1898	0.1856	0.1769	0.1636	0.1081	0.1826	0.182	0.1343	0.1464	0.2326	0.1174	0.1442	0.1518
ENSG00000065665	SEC61A2	3.4658	3.3084	3.8563	4.4801	4.477	5.226	4.3636	4.8701	4.1438	4.2954	4.2322	4.6589	3.4288	4.0158	3.6465	4.6795	4.6802	4.0252
ENSG00000065675	PRKCQ	0.1526	0.0468	0.1589	0.344	0.1442	0.1654	0.0776	0.0841	0.1385	0.1627	0.1617	0.0378	0	0	0	0	0.0161	0.0327
ENSG00000065717	TLE2	0.1019	0.0891	0.1097	0.1347	0.0824	0.1227	0.1394	0.1487	0.1005	0.0996	0.066	0.1542	0.0611	0.1364	0.1429	0.0656	0.0918	0.1199
ENSG00000065802	ASB1	2.621	2.463	2.6684	5.1023	4.9692	4.5607	7.3946	6.8986	7.3977	7.1175	7.2996	7.8402	7.4746	8.151	7.8349	5.0818	4.8109	4.523
ENSG00000065809	FAM107B	4.616	3.8235	4.1251	5.9161	5.9093	6.1985	9.862	8.1447	9.1247	7.829	8.2908	7.9221	9.3398	9.0688	9.6174	7.6513	7.6598	7.2966
ENSG00000065833	ME1	22.2184	21.3059	24.143	32.4232	33.1496	32.5156	34.5428	34.5886	33.7563	35.9426	34.8263	36.666	30.5909	36.5177	35.7711	38.8069	39.6606	36.1787
ENSG00000065882	TBC1D1	4.2955	3.7739	3.3975	3.7192	3.8295	3.8788	4.5599	4.4378	4.4579	4.5409	3.9118	4.0331	5.0283	4.6744	5.1583	4.5152	3.988	4.5983
ENSG00000065883	CDK13	5.7935	5.1003	5.2544	6.037	5.5708	6.049	6.0102	5.8078	6.1618	6.8134	5.2389	5.8282	6.1975	5.9283	6.4432	5.8122	5.6111	5.741
ENSG00000065911	MTHFD2	14.1503	15.9936	17.1913	15.9458	18.9071	18.3456	17.1974	19.1916	19.6279	18.3981	18.4603	21.3014	15.3263	14.2738	16.8527	15.5626	16.0106	15.9514
ENSG00000065923	SLC9A7	6.6681	6.1491	6.4983	5.9011	5.3133	4.9834	5.9509	5.5737	5.5446	6.0315	5.0035	5.176	5.7566	5.5108	5.2618	5.7487	5.042	5.0939
ENSG00000065970	FOXJ2	4.5654	4.1727	3.9336	5.3427	4.7391	4.4311	5.095	5.1488	5.3078	4.8643	4.5791	5.2615	5.8883	5.2898	4.7767	4.9547	5.0311	4.8363
ENSG00000065978	YBX1	214.873	223.681	223.614	295.16	317.343	305.351	326.851	338.579	324.884	321.323	335.262	342.02	330.357	320.575	325.399	287.481	299.567	291.23
ENSG00000065989	PDE4A	4.3731	4.2856	3.5932	4.959	4.5896	4.5407	3.9183	3.8771	4.1203	4.709	4.6026	4.263	4.8428	4.7248	4.1453	4.2316	4.017	4.2497
ENSG00000066027	PPP2R5A	5.2448	5.3764	6.7275	7.0756	8.0242	8.032	8.0387	8.3663	8.3522	7.341	8.22	8.0419	8.6081	8.4714	9.0881	7.3663	8.0043	7.8762
ENSG00000066032	CTNNA2	0.0121	0	0	0.006	0	0	0	0.0184	0	0	0	0	0	0	0	0.007	0	0
ENSG00000066044	ELAVL1	8.7769	8.0414	8.3539	9.8996	9.057	10.0231	10.4074	10.3229	9.9436	10.0194	9.9824	10.0706	9.8005	9.4605	10.1296	9.8525	10.3716	10.4022
ENSG00000066056	TIE1	0.1297	0.1229	0.1203	0.1829	0.0639	0.1184	0.0688	0.138	0.0985	0.2102	0.0796	0.1674	0.1032	0.1347	0.2155	0.1108	0.1424	0.1125
ENSG00000066084	DIP2B	7.7361	7.6068	6.4131	5.9593	4.5306	4.5674	5.2292	5.0496	5.2173	5.2908	4.4953	5.0062	5.1742	4.9497	4.789	5.5922	4.9642	5.3792
ENSG00000066117	SMARCD1	10.6058	11.1012	9.5814	10.742	10.2683	10.6804	11.0671	10.8161	11.1076	11.5605	12.669	11.0447	11.1781	11.3893	9.8294	10.2502	10.2516	10.7364
ENSG00000066135	KDM4A	8.3849	8.1114	8.4091	10.2289	10.7296	9.8013	10.6537	11.0087	10.9812	10.6897	10.7158	11.6782	12.2075	9.8672	11.4483	9.9945	9.5247	9.892
ENSG00000066136	NFYC	4.1578	4.8236	3.906	4.9269	5.2588	4.5416	4.4926	4.2169	4.6477	4.7212	4.1191	4.1581	4.376	4.3477	4.1057	4.0673	4.2004	4.0236
ENSG00000066185	ZMYND12	0.0833	0.1874	0.0183	0.0826	0.0216	0.1129	0.0233	0.1052	0.0462	0.0916	0.0728	0.0567	0.09	0.0456	0.0329	0.0483	0.0965	0.098
ENSG00000066230	SLC9A3	0.4762	0.4803	0.6367	0.8145	1.0926	1.1752	0.8273	1.3274	1.2026	1.493	1.034	1.2977	1.1884	1.5476	1.6585	0.6661	1.123	0.6572
ENSG00000066248	NGEF	0.0293	0.033	0.0172	0	0.0203	0.0424	0.0656	0.0592	0.0217	0.043	0.057	0.0266	0.0844	0.0107	0.0154	0.0566	0	0.023
ENSG00000066279	ASPM	0.3694	0.3258	0.2996	1.0118	0.5673	0.6827	1.3487	1.0689	1.0527	0.7448	0.5335	0.9323	1.2016	0.874	1.2719	0.9778	0.9585	1.1019
ENSG00000066294	CD84	0.0741	0.1	0.1088	0.1616	0.1078	0.1178	0.1382	0.1447	0.1425	0.1376	0.0921	0.0875	0.1387	0.0974	0.1091	0.0973	0.0916	0.0814
ENSG00000066322	ELOVL1	65.3108	64.68	61.1842	52.1144	49.8805	49.1572	52.0799	50.3771	52.0042	50.6018	50.6549	47.1416	48.2026	53.398	48.0704	48.9488	53.8361	48.9905
ENSG00000066336	SPI1	0	0	0	0	0.0459	0	0	0	0.049	0	0.0515	0.0301	0.0239	0.0242	0.0349	0	0	0.026
ENSG00000066379	ZNRD1	1.5556	1.1061	1.3709	1.4074	1.2292	1.9028	1.3933	1.4839	1.6848	1.1863	1.5674	1.3566	1.3847	1.7321	1.2177	1.1539	1.7166	1.3479
ENSG00000066382	MPPED2	0.0111	0.0063	0.0049	0.0166	0.0116	0.0181	0.0125	0.0225	0.0371	0.0327	0.026	0.0152	0.0181	0.0244	0.0264	0.0194	0.0129	0.0066
ENSG00000066405	CLDN18	0.106	0.1193	0.1038	0.1753	0.0122	0.1277	0.0527	0.0952	0.0392	0.0864	0.0687	0.1123	0.1781	0.1678	0.1301	0.0546	0.0273	0.1525
ENSG00000066422	ZBTB11	2.6743	2.2739	2.2101	2.9281	2.4153	2.7329	2.656	2.5965	3.2275	2.8465	2.7809	2.9555	2.8157	3.2348	2.9466	2.871	3.0785	3.2499
ENSG00000066427	ATXN3	0.559	0.6216	0.5583	0.6671	0.6368	0.7573	0.6404	0.6828	0.597	0.6725	0.7388	0.6491	0.6914	0.6411	0.7416	0.5521	0.5578	0.681
ENSG00000066455	GOLGA5	19.971	19.7846	20.2023	19.5504	20.2014	19.7458	19.3467	19.3539	20.4224	19.0163	18.7124	19.4267	19.0566	19.2272	21.2529	19.1277	19.1463	19.9515
ENSG00000066468	FGFR2	0.0362	0.0271	0.0478	0.0239	0.0188	0.0196	0.0135	0.0366	0.0067	0.0619	0.0281	0.0247	0.0326	0.0397	0.0476	0.028	0.028	0.0497
ENSG00000066557	LRRC40	5.5775	5.1519	6.6326	5.0615	5.5024	5.7903	5.3929	4.6594	5.6618	4.9262	3.9173	4.3613	4.7413	5.227	4.4012	4.3156	6.1529	5.4469
ENSG00000066583	ISOC1	15.5466	14.2045	16.8761	16.6845	16.727	17.9564	13.9244	14.6149	14.3503	12.8848	13.2128	14.0263	11.5777	11.7976	13.1229	17.909	17.2015	16.1669
ENSG00000066629	EML1	5.3713	4.9858	5.109	9.246	8.553	8.8592	9.992	9.5271	9.8126	10.7461	9.9827	10.9995	10.2068	10.7604	10.2843	10.1355	9.7797	9.8418
ENSG00000066651	TRMT11	2.3104	2.3126	3.1138	2.8649	3.3735	2.8553	2.6627	2.575	3.1293	2.1425	2.4565	2.3379	2.9912	2.3086	2.3325	2.9533	2.7765	2.4999
ENSG00000066654	THUMPD1	4.1262	4.0569	4.5281	3.7586	4.0415	4.2228	3.8405	4.2548	4.0874	3.5873	3.7134	3.611	3.903	4.0367	4.0936	4.3178	4.3103	4.361
ENSG00000066697	MSANTD3	17.939	17.5745	18.1729	21.4752	22.5801	22.8036	24.6764	26.1052	26.1265	24.2678	23.4427	24.1184	22.0493	23.0472	23.1014	24.5846	25.4672	26.4769
ENSG00000066735	KIF26A	0	0	0	0.0134	0.007	0	0	0	0	0	0	0	0	0	0	0	0	0
ENSG00000066739	ATG2B	1.843	1.8647	1.6541	2.8406	2.7456	2.5417	2.9462	3.1279	3.0883	2.7934	2.7226	2.7262	2.8126	3.1382	2.8891	3.075	2.7564	2.7958
ENSG00000066777	ARFGEF1	8.1484	8.2482	7.7793	7.9842	8.3072	7.6878	7.9467	7.5053	8.5241	7.5731	7.9032	7.4455	7.8162	7.6283	7.3804	8.4777	8.6673	9.4994
ENSG00000066813	ACSM2B	0.0448	0.0252	0.0247	0.0389	0.0058	0.0486	0.0063	0.0396	0.0435	0.0082	0.0392	0.0076	0.0182	0.0368	0.053	0.0325	0.026	0.033
ENSG00000066827	ZFAT	1.0115	1.0167	1.0045	1.2581	1.2118	1.0189	1.3681	1.2919	1.0256	1.0768	1.1736	1.1614	1.2091	1.2267	1.175	1.208	1.1189	1.0518
ENSG00000066855	MTFR1	2.7444	2.7766	3.1753	4.2895	4.4443	4.207	5.1725	4.8282	5.0611	4.5603	4.3977	4.4794	4.5962	4.4358	4.4091	4.9084	5.012	5.0903
ENSG00000066923	STAG3	0.4951	0.4972	0.3894	0.4965	0.4816	0.5889	0.3994	0.6133	0.5258	0.7652	0.5712	0.4353	0.4946	0.741	0.5378	0.3641	0.3641	0.4513
ENSG00000066926	FECH	3.402	3.5171	4.2224	6.6079	6.0863	5.8049	7.2058	6.8962	6.4847	6.5771	5.7544	6.8212	6.2906	6.9754	6.9492	6.5241	6.229	6.3503
ENSG00000066933	MYO9A	1.2432	1.1068	1.0141	1.6027	1.3559	1.3065	1.5586	1.7305	1.4247	1.6875	1.3946	1.5403	1.6964	1.7507	1.4849	1.3494	1.4385	1.4609
ENSG00000067048	DDX3Y	7.2791	6.4511	7.8673	6.9841	6.1108	6.1833	6.6961	6.3576	6.4425	5.9096	5.9067	6.7064	7.0803	5.9613	6.4855	7.7626	7.7082	7.9411
ENSG00000067057	PFKP	77.2965	83.5919	74.5114	35.0593	34.8969	32.8198	35.1445	30.6799	32.4538	32.2602	28.8272	31.6102	34.063	31.4616	31.6158	33.8519	33.5716	34.8637
ENSG00000067064	IDI1	35.4477	34.7663	46.0599	30.4791	29.468	33.8404	25.0034	25.7714	27.1563	29.11	24.5592	24.9834	23.6162	32.5413	26.0829	33.3212	36.3512	34.5508
ENSG00000067066	SP100	20.0348	19.6838	18.067	7.3364	8.619	8.302	5.0521	4.6514	5.1361	6.5379	4.5064	4.6338	4.8238	4.8978	5.0812	6.6403	6.9476	8.267
ENSG00000067082	KLF6	45.6603	44.4441	42.8547	23.2833	22.3975	22.5121	22.0014	21.6257	22.534	22.2472	20.2954	20.1439	23.4559	25.2571	24.7409	25.3383	22.9775	23.1787
ENSG00000067113	PLPP1	14.8245	19.4069	21.6931	14.7738	16.5678	17.132	12.6381	14.7053	13.9351	12.5652	14.0364	15.2271	14.8387	14.16	16.9568	12.3475	15.2656	13.7962
ENSG00000067141	NEO1	22.8234	22.5611	18.9419	29.5111	28.3243	26.4765	29.8069	29.5144	28.2067	31.7446	28.1587	29.1661	31.6	31.4299	31.924	29.7928	27.4866	28.4992
ENSG00000067167	TRAM1	124.59	136.524	149.211	106.004	105.057	109.596	110.74	113.026	117.032	95.4242	96.3575	93.2248	114.36	110.702	120.249	111.47	117.7	114.989
ENSG00000067177	PHKA1	1.2162	1.1335	1.0781	1.3207	1.2944	1.233	1.5066	1.2508	1.3736	1.2559	1.0322	1.2061	1.5004	1.6089	1.3856	1.0676	1.318	1.1607
ENSG00000067182	TNFRSF1A	58.7165	62.6697	58.4696	62.6744	68.094	65.8968	62.1092	64.5101	67.6256	61.6434	67.129	61.4902	66.0656	65.3752	62.684	58.5565	63.0479	57.948
ENSG00000067191	CACNB1	1.4558	1.4205	1.5668	1.6935	1.4734	1.5996	1.3631	1.3539	1.2581	1.3414	1.4498	1.3868	1.1621	1.5602	1.0268	1.2244	1.3142	1.3195
ENSG00000067208	EVI5	3.0259	2.7706	3.119	5.7297	5.8442	5.1612	6.5776	6.3218	6.2621	6.4375	5.5763	5.8536	7.3307	7.062	8.1218	5.9196	5.6004	5.9219
ENSG00000067221	STOML1	6.1157	6.1383	5.7628	2.2101	2.2164	2.4395	2.1372	2.2336	2.2638	2.1781	2.2313	1.9583	1.8404	2.0107	2.5233	2.0302	2.3495	2.1805
ENSG00000067225	PKM	398.594	422.997	411.36	313.8	331.212	322.418	304.205	306.487	312.807	300.937	317.058	302.831	302.637	303.114	286.199	310.188	320	305.178
ENSG00000067248	DHX29	11.2651	10.2411	11.5604	12.9469	11.7123	13.3459	14.0278	13.2855	13.1755	11.3531	12.3827	11.8774	13.827	14.1761	14.3509	13.3358	14.49	13.5346
ENSG00000067334	DNTTIP2	7.9617	7.5418	8.3764	5.999	6.54	7.2164	5.736	6.1353	6.643	6.3637	6.3646	6.8404	5.5017	6.5008	6.0715	6.9171	7.5661	7.0189
ENSG00000067365	METTL22	1.7606	1.688	1.8637	2.867	2.9702	3.0558	2.8017	3.256	3.3544	3.1096	3.5381	3.0855	3.3133	3.4039	3.364	2.7142	2.9007	2.7505
ENSG00000067369	TP53BP1	8.6076	8.4097	8.1154	10.2489	9.999	9.6618	9.7826	10.1483	9.6025	9.956	9.4103	9.8882	10.0545	9.3988	10.0594	10.3308	9.4107	9.7565
ENSG00000067445	TRO	2.4359	2.7482	3.19	4.2458	4.8035	4.2646	4.5326	5.4593	4.8626	5.528	5.1974	5.6556	5.373	5.4884	4.682	4.432	4.5824	4.3336
ENSG00000067533	RRP15	2.3999	2.237	2.1966	2.3118	2.3204	2.6778	2.5571	1.98	2.4316	2.2443	2.0957	2.2591	2.6113	2.2172	2.5525	2.6337	2.634	2.6138
ENSG00000067560	RHOA	160.596	157.043	171.343	186.706	193.34	195.178	200.723	201.7	209.693	196.528	198.571	203.009	203.441	206.903	204.126	194.108	192.185	191.103
ENSG00000067596	DHX8	7.3739	6.8811	6.4505	6.667	6.1394	6.1315	6.5121	6.3691	6.4	6.3182	6.0211	6.3593	6.4054	6.0085	6.1793	6.525	6.1785	6.2172
ENSG00000067601	PMS2P4	0.8191	1.2125	1.1397	1.283	1.524	1.6362	1.7376	1.8297	1.6265	2.0231	1.8099	2.056	1.9094	1.4647	1.769	0.9493	1.699	1.3703
ENSG00000067606	PRKCZ	0.1676	0.2154	0.2215	0.2672	0.3173	0.2855	0.2948	0.4052	0.2988	0.2896	0.3629	0.3506	0.3556	0.3476	0.425	0.2428	0.2913	0.2818
ENSG00000067646	ZFY	2.9434	2.4743	2.878	2.5509	2.6562	2.2952	2.379	2.732	1.7341	2.2552	2.343	2.3208	2.2775	2.5009	2.3879	2.8077	2.7506	2.7741
ENSG00000067704	IARS2	27.0126	28.6128	33.0669	29.268	32.0546	32.3133	30.5004	30.7554	32.2521	32.4695	30.6054	31.2758	34.6795	34.8468	33.4193	29.6795	31.3622	31.8521
ENSG00000067715	SYT1	0.1126	0.0554	0.093	0.1187	0.0293	0.0916	0.0551	0.0356	0.0937	0.0413	0.0739	0.1247	0.0988	0.0308	0.0444	0.0408	0.0979	0.0083
ENSG00000067798	NAV3	10.7174	7.7277	5.7676	6.418	4.62	4.8021	7.3823	5.8982	6.0216	6.8368	5.3093	5.2082	6.6226	6.1163	5.9194	7.3148	6.0194	7.3991
ENSG00000067829	IDH3G	14.2458	13.4159	14.8364	14.6328	15.5807	15.3199	16.1186	15.6701	15.379	15.7116	16.0637	15.0111	14.862	14.5803	16.006	16.3742	14.7972	15.3254
ENSG00000067836	ROGDI	2.7173	3.3781	2.657	3.6065	3.7411	3.6058	3.445	3.6736	3.2769	3.5664	3.9067	3.7195	3.5519	3.9706	4.2101	2.6604	3.2648	2.8776
ENSG00000067840	PDZD4	0.0316	0.0829	0.102	0.0209	0.0876	0.0342	0.0236	0.0745	0.0701	0.0618	0.0982	0.0287	0.0227	0.0808	0.0997	0.0366	0.0122	0.0248
ENSG00000067842	ATP2B3	0	0	0.0053	0	0	0	0	0	0	0	0	0	0	0	0	0	0	0
ENSG00000067900	ROCK1	7.2331	7.1753	6.8633	7.7956	7.4219	7.6605	8.7794	8.7551	7.9124	7.8032	7.4376	7.794	9.0262	7.8865	9.6047	8.9741	8.1364	9.038
ENSG00000067955	CBFB	4.7701	4.0467	4.4571	4.8638	4.9134	4.8604	5.7245	4.8425	5.502	5.2424	4.7754	4.7202	4.5909	4.8275	5.4671	5.0282	5.1058	5.1205
ENSG00000067992	PDK3	0.0509	0.2098	0.1644	0.1514	0.0881	0.0368	0.0949	0.1542	0.0753	0.0995	0.0593	0.1155	0.055	0.0743	0	0.0786	0.0393	0.1797
ENSG00000068001	HYAL2	7.9028	7.6467	7.9211	9.8846	9.6487	9.965	9.4443	9.9569	11.4585	10.1001	10.1071	8.9463	9.5253	10.2478	9.7271	9.7186	10.7688	9.5876
ENSG00000068024	HDAC4	2.263	2.1806	1.693	1.7024	1.507	1.5532	1.6074	1.3921	1.4301	1.4688	1.3434	1.2856	1.5325	1.3075	1.6077	1.6402	1.5295	1.9478
ENSG00000068028	RASSF1	8.4869	8.5989	8.3536	7.1268	7.5982	6.9694	8.7793	7.8739	7.8481	7.8241	8.4067	7.1854	7.3718	7.139	6.8928	7.7222	8.0109	7.654
ENSG00000068078	FGFR3	0.0473	0.0106	0.025	0.0844	0.0786	0.123	0.0423	0.0669	0.042	0.1386	0.1213	0.1675	0.0817	0.1347	0.0895	0.0986	0.0548	0.0445
ENSG00000068079	IFI35	224.272	244.421	240.886	67.0235	72.8929	72.6335	11.6689	15.096	15.1384	22.4854	16.206	14.2019	9.9579	8.5543	10.0522	56.4256	59.8427	62.3318
ENSG00000068097	HEATR6	5.0879	5.3439	5.3523	5.0474	5.5827	5.0591	5.2234	4.6955	5.6043	5.479	4.8277	4.6176	4.5024	4.9279	4.9038	4.8959	5.0271	5.0062
ENSG00000068120	COASY	13.6911	14.5616	14.6319	13.672	14.4467	13.0518	12.8411	12.5866	13.1302	11.7176	14.0496	12.123	11.8514	11.7379	11.9306	13.6873	13.2293	12.9023
ENSG00000068137	PLEKHH3	2.5118	3.0293	3.0184	2.7466	2.7104	2.9919	2.7589	2.8266	2.8401	2.7347	2.9403	2.7744	2.3845	2.7424	2.8379	2.4259	2.9887	2.9346
ENSG00000068305	MEF2A	6.1766	6.2882	6.0245	7.6788	7.2794	6.9123	7.3732	7.6685	7.7767	7.6063	7.2183	6.9416	7.5134	8.3675	7.3734	6.998	6.7235	6.7664
ENSG00000068308	OTUD5	15.5845	15.2289	14.765	17.6941	17.8036	16.0025	16.0948	16.7509	17.1385	17.4626	19.4944	16.399	17.261	17.7489	17.4076	15.8947	15.9558	14.7224
ENSG00000068323	TFE3	38.0261	38.0277	35.3621	42.465	39.5246	39.1168	41.1395	38.8136	39.3553	40.9317	38.9447	36.7819	39.0835	37.8858	36.5399	40.4733	38.5865	39.0511
ENSG00000068354	TBC1D25	4.2743	4.2853	4.4342	4.2939	4.894	4.588	4.7491	4.6363	4.4189	4.4592	4.4293	3.9811	3.8926	4.6607	3.8084	4.4397	4.3023	4.1912
ENSG00000068366	ACSL4	68.1295	64.9078	72.3795	84.7872	86.9725	86.0662	70.2305	81.2263	76.3451	74.7138	74.4326	77.7496	69.9565	65.8909	69.017	107.412	110.745	115.444
ENSG00000068383	INPP5A	3.8348	4.8138	3.9444	6.6544	5.7563	5.7762	6.5298	6.3921	6.2806	6.0216	6.3702	6.2167	7.3394	7.1217	7.0836	5.7307	5.7601	5.763
ENSG00000068394	GPKOW	16.2119	14.9926	16.5981	12.2572	14.3462	14.8202	13.5099	12.6975	13.9437	14.2339	13.4298	14.5839	15.7841	13.1098	13.2482	13.8944	14.4435	15.6265
ENSG00000068400	GRIPAP1	10.1869	8.3795	8.718	6.9249	7.2438	7.2942	6.7682	6.5949	6.1895	7.3078	7.3926	7.1361	6.6531	6.3838	6.7682	7.0297	6.5119	7.1955
ENSG00000068438	FTSJ1	9.149	9.0042	10.39	10.8914	10.5875	11.3012	9.9758	10.1134	11.1413	10.0335	10.3538	10.5152	10.2613	10.1663	11.1746	10.4192	11.3612	10.3211
ENSG00000068489	PRR11	1.9153	1.7263	1.5792	3.8222	3.0277	2.9149	6.1068	4.5612	5.1331	3.8928	4.0099	4.5938	6.11	4.6031	5.1262	4.2318	3.2327	3.3623
ENSG00000068615	REEP1	0	0	0	0.0084	0.0088	0	0.0095	0.0086	0	0	0	0	0	0	0	0.0098	0	0
ENSG00000068650	ATP11A	2.9682	2.5906	2.0966	4.4135	3.477	3.2944	4.2545	4.0081	3.7553	4.2308	3.2868	3.4868	4.5004	4.0626	3.7076	4.0841	3.6295	3.9448
ENSG00000068654	POLR1A	7.112	5.6626	5.3201	7.3203	6.34	6.5317	7.0352	6.6197	6.748	6.9845	6.1927	6.1443	6.3645	5.8198	6.4817	7.2594	5.9125	6.6018
ENSG00000068697	LAPTM4A	162.994	172.121	208.324	138.609	151.275	163.63	132.005	151.204	150.227	140.262	148.836	140.758	123.385	151.069	146.5	144.3	163.755	151.965
ENSG00000068724	TTC7A	5.0044	4.4465	4.2768	4.2926	3.6852	3.6296	3.9978	3.6349	4.196	3.5586	4.2255	3.6111	3.9497	4.4395	4.1618	4.5425	4.1162	4.2734
ENSG00000068745	IP6K2	7.1179	7.4777	8.2559	10.7772	10.1461	11.7185	9.4154	10.633	10.0987	9.8067	11.0864	10.1196	10.6734	10.3387	10.6051	8.9841	10.4169	9.3648
ENSG00000068781	STON1-GTF2A1L	0.1596	0.2634	0.2626	0.9185	0.8409	0.8424	1.12	1.2797	1.1101	1.3266	1.0549	0.9716	1.2991	1.5279	1.394	0.9744	0.9745	0.9396
ENSG00000068784	SRBD1	2.1286	1.6611	2.3627	2.507	2.5239	2.7011	2.2615	2.334	2.5933	2.4973	2.2816	2.5919	2.1722	1.9556	2.8591	2.803	2.5514	2.4953
ENSG00000068796	KIF2A	7.495	6.9245	6.9338	6.6756	5.8917	6.5807	6.6229	6.3743	6.6388	6.1765	6.5525	6.3389	6.1835	6.7874	6.5866	6.3236	7.09	7.6966
ENSG00000068831	RASGRP2	0.1052	0.0761	0.086	0.1639	0.0703	0.0977	0.1345	0.0987	0.0917	0.1432	0.1927	0.0716	0.0893	0.0576	0.1185	0.0435	0.0697	0.0973
ENSG00000068878	PSME4	10.7539	9.4631	10.1137	12.2176	10.8793	11.216	12.899	12.6795	12.5573	11.8311	10.9017	11.674	13.3088	13.1354	13.2747	12.3757	12.6463	12.1295
ENSG00000068885	IFT80	0.7579	0.8384	1.1281	1.807	2.0925	2.2584	1.9039	2.3298	1.8376	2.2603	2.2727	2.1609	1.9539	2.3244	2.5732	1.838	1.9638	1.9345
ENSG00000068903	SIRT2	3.9427	4.2292	4.0697	5.6084	6.2748	6.2259	6.4034	6.618	7.0475	6.9556	7.9285	6.2628	6.5592	7.3304	7.0567	5.897	6.3829	6.0159
ENSG00000068912	ERLEC1	42.859	42.8431	51.0523	34.8745	39.5197	40.9497	36.4171	40.1559	38.8931	38.368	38.3644	36.2987	36.4519	39.2617	38.0633	39.9059	43.9576	42.0499
ENSG00000068971	PPP2R5B	12.7644	16.3555	13.0854	10.3397	9.8513	10.2158	11.2749	9.6841	9.8535	10.2825	9.771	8.8348	9.1388	10.1024	9.2927	9.1461	10.1829	9.338
ENSG00000068976	PYGM	0.055	0.0723	0.0566	0.0728	0.0382	0.0099	0.0514	0.0556	0.0305	0.0404	0.0749	0.0375	0.0694	0.0704	0	0.0319	0.0744	0.054
ENSG00000068985	PAGE1	0	0	0	0	0	0	0	0	0	0	0	0	0	0	0	0	0	0
ENSG00000069011	PITX1	29.6494	32.1269	33.7668	60.7242	69.6909	62.8898	69.0265	71.456	70.6556	67.6445	75.1018	74.0436	86.1732	97.6531	96.2763	69.6465	72.0546	73.6246
ENSG00000069018	TRPC7	0	0	0	0	0	0	0	0	0	0	0	0	0	0	0	0	0	0
ENSG00000069020	MAST4	1.5726	1.5099	1.2321	1.7546	1.8487	1.5735	1.8966	2.0894	1.8936	2.0093	2.0372	1.6591	2.284	2.2114	2.1476	1.6818	1.4655	1.6387
ENSG00000069122	ADGRF5	0.0069	0	0	0	0	0.0149	0	0.0069	0	0	0	0.0094	0.0074	0	0	0.0159	0	0
ENSG00000069188	SDK2	0.0591	0.0886	0.0382	0.0078	0.0205	0.0427	0.0176	0.0199	0.0175	0.0462	0.0275	0.0215	0.0255	0.0173	0.0124	0.0046	0.0091	0.0371
ENSG00000069206	ADAM7	0	0	0	0.0101	0	0.0111	0	0	0	0	0	0	0	0	0	0	0	0
ENSG00000069248	NUP133	4.4119	5.3526	6.2922	6.636	7.1502	6.7972	7.2451	7.1317	6.3971	7.1313	7.0295	7.087	7.2504	6.8121	7.8407	6.7771	7.5012	7.4945
ENSG00000069275	NUCKS1	20.7754	19.7055	23.2971	29.1419	28.8292	27.7512	34.5766	31.1377	33.2642	31.2346	27.5327	30.7343	32.8568	31.1462	33.8895	29.7986	30.0211	30.0709
ENSG00000069329	VPS35	11.1462	11.3356	12.5324	11.9843	11.8376	12.5854	11.8166	12.3118	12.1603	11.8014	11.9963	11.2277	11.1936	12.3288	12.2855	11.3293	12.5227	12.2154
ENSG00000069345	DNAJA2	14.1198	13.2666	14.8677	11.895	12.5134	12.8162	11.5454	12.2714	12.7951	11.4448	12.068	13.6829	12.2314	12.2016	12.5729	12.8616	13.3026	13.5529
ENSG00000069399	BCL3	8.3163	10.4663	8.7447	10.1657	9.3206	9.3236	9.1213	8.8737	9.6977	9.0745	8.8927	8.0475	6.0906	5.7002	5.3612	8.4459	7.9569	8.1642
ENSG00000069424	KCNAB2	0.3499	0.2858	0.3886	1.0318	0.7774	0.7744	0.9391	0.8524	0.8138	0.9419	1.1011	0.947	0.7456	0.9193	0.9607	0.7055	0.7667	0.6658
ENSG00000069431	ABCC9	0.3305	0.4028	0.3848	0.3434	0.3927	0.4223	0.3127	0.4055	0.2663	0.3577	0.4404	0.2627	0.3995	0.3967	0.2546	0.342	0.3876	0.3335
ENSG00000069482	GAL	3.1285	3.0847	3.6863	1.9877	3.6913	2.8969	2.4007	2.3444	2.7305	2.8352	2.9105	2.2991	3.7593	2.6582	3.4396	2.9741	3.3819	3.9313
ENSG00000069493	CLEC2D	2.0625	1.7662	2.217	2.2481	2.3015	2.6211	2.2356	2.2037	2.42	2.2444	2.0835	2.4524	2.0506	2.246	2.1562	2.1544	2.6496	2.1961
ENSG00000069509	FUNDC1	5.1936	4.7406	7.3114	5.2495	6.113	6.1631	6.0341	5.6773	6.8507	6.1793	5.5614	7.2104	5.6457	6.5869	6.3408	5.3758	6.0202	6.6141
ENSG00000069535	MAOB	0.0158	0.0178	0	0.0157	0	0	0	0	0	0	0	0	0	0	0	0	0	0
ENSG00000069667	RORA	0.6061	0.7995	0.6948	0.431	0.3513	0.4682	0.5585	0.3794	0.4077	0.4287	0.3815	0.3508	0.394	0.4761	0.4698	0.4724	0.3948	0.4483
ENSG00000069696	DRD4	0.3094	0.174	0.3817	0.1842	0.2252	0.4361	0.0346	0.2189	0.103	0.1361	0.1443	0.1686	0.1671	0	0.1953	0.1434	0.2152	0.2185
ENSG00000069702	TGFBR3	2.4201	2.3211	2.2437	3.109	2.6799	2.5161	2.68	2.7797	2.8952	2.833	2.4243	2.4964	2.8241	2.5487	2.8169	2.312	2.5679	2.6821
ENSG00000069712	KIAA1107	3.9668	3.9966	3.9218	3.5143	3.3138	3.2957	4.0876	3.6695	4.1501	3.6322	3.5443	3.4152	3.9334	3.8824	3.7687	4.6204	4.0376	4.2866
ENSG00000069764	PLA2G10	0	0.1843	0.1443	0.1219	0.0851	0.2664	0.0458	0	0.0454	0.3002	0.1433	0.1674	0	0.0898	0	0.0475	0.0475	0.1446
ENSG00000069812	HES2	0.1944	0.2377	0.2234	0.218	0.2285	0.2108	0.1892	0.1793	0.2157	0.1859	0.207	0.1843	0.0913	0.176	0.2001	0.1077	0.1763	0.1691
ENSG00000069849	ATP1B3	49.4113	47.1341	55.9636	48.8597	51.6302	53.5796	52.8841	55.6488	55.8317	47.5119	52.342	53.3275	52.8985	57.0785	61.2629	54.9509	62.5429	66.2889
ENSG00000069869	NEDD4	6.7715	6.324	6.131	6.7175	6.2308	6.3786	7.8961	7.7259	7.2578	7.6908	6.7192	7.0365	6.0179	6.8431	6.0965	7.947	8.1519	8.297
ENSG00000069943	PIGB	2.5958	2.8977	3.6174	3.0741	2.5001	2.7275	2.2416	2.6535	2.6683	2.8476	2.7455	2.5911	2.6084	2.7015	2.5088	2.7403	3.1138	3.1032
ENSG00000069956	MAPK6	7.9549	7.7745	8.4978	7.7779	8.345	8.2536	9.4987	8.5806	9.7085	8.7073	7.8418	7.8761	8.2531	8.4201	8.5916	9.7419	9.7929	9.6512
ENSG00000069966	GNB5	1.4463	1.3643	1.4895	1.7824	1.8073	1.8402	1.7654	1.9614	2.0014	1.9497	2.0111	1.952	2.0114	2.1046	2.1795	1.6683	1.5451	1.5449
ENSG00000069974	RAB27A	3.3672	2.6967	3.2403	3.7367	3.7467	3.6159	3.6146	3.5426	3.7184	3.0967	3.7841	3.655	3.7343	3.6366	3.7443	3.6568	3.9692	3.4361
ENSG00000069998	HDHD5	4.3698	5.0412	5.3846	3.3431	3.1187	3.1522	3.0369	3.3866	3.5032	3.2177	3.1093	3.1664	2.6302	2.8207	2.4985	3.1868	3.1765	2.6702
ENSG00000070010	UFD1	5.1943	5.1612	5.5132	4.5354	5.2918	5.78	5.0834	5.0797	5.497	4.9709	5.2766	5.2888	5.1308	5.2226	5.1679	5.5533	5.742	5.3452
ENSG00000070018	LRP6	4.0096	3.7053	3.5763	9.4947	7.685	7.8809	10.7748	10.0065	10.3509	10.4246	9.1353	10.3488	11.7812	11.5067	11.449	9.7349	9.0136	10.0964
ENSG00000070019	GUCY2C	0.0109	0	0	0	0	0	0	0.0221	0	0	0	0	0	0	0	0.0127	0.0127	0.0258
ENSG00000070031	SCT	0	0	0	0	0.1298	0	0	0	0	0	0	0	0	0	0	0	0	0
ENSG00000070047	PHRF1	12.9037	13.0111	12.3065	10.7342	11.4888	10.3331	10.6066	10.798	9.6602	10.6986	11.2881	10.4157	10.7131	10.4608	9.5885	11.3839	9.7694	10.5748
ENSG00000070061	ELP1	6.2487	6.265	6.3588	9.2046	7.8086	8.013	9.0599	8.9255	9.7344	8.953	9.481	9.1425	9.1824	8.5209	9.7305	8.617	8.3203	8.9395
ENSG00000070081	NUCB2	10.2572	10.6539	12.0609	9.7269	10.1309	11.0839	10.4428	10.9347	10.9256	10.4154	10.0479	10.1206	9.7851	11.0798	11.2249	10.9399	12.3135	11.7702
ENSG00000070087	PFN2	39.7196	41.8169	46.2872	41.4326	47.4563	44.1795	44.6474	48.9293	51.6384	43.1894	48.318	45.6327	48.4172	55.2501	52.4756	43.1862	52.4771	45.9936
ENSG00000070159	PTPN3	0.0411	0.0257	0.0282	0.059	0.038	0.0496	0.0307	0.0462	0.0355	0.0536	0.032	0.0374	0.0148	0.0301	0.0361	0.0371	0.0212	0.0215
ENSG00000070182	SPTB	0.034	0.0452	0.0327	0.0491	0.045	0.0503	0.0762	0.0594	0.0858	0.0635	0.101	0.0927	0.127	0.1187	0.0879	0.043	0.0789	0.0583
ENSG00000070190	DAPP1	0.412	0.1809	0.1594	0.0797	0.0731	0.109	0.0675	0.0812	0.078	0.0442	0.0586	0.1369	0.0543	0.0551	0.0634	0.0699	0.0932	0.071
ENSG00000070193	FGF10	0.0304	0.239	0.107	0.1054	0.0947	0.0658	0.068	0.138	0.0337	0.0445	0.1947	0.1034	0.1148	0.0832	0.0958	0.2111	0.2991	0.268
ENSG00000070214	SLC44A1	3.3301	3.265	3.9006	3.054	2.8963	3.0533	2.7237	3.0009	2.7913	2.7638	2.5919	2.8187	2.8065	2.7156	3.4543	2.7195	2.8983	2.8905
ENSG00000070269	TMEM260	2.2291	2.2915	2.2785	2.8232	2.6882	2.4111	2.6414	2.9272	2.5867	2.655	2.3752	2.5749	2.3286	2.5918	2.5448	2.5049	2.9118	2.3645
ENSG00000070366	SMG6	6.3	6.1135	5.4602	6.0479	6.46	5.8173	6.2146	6.2436	6.0012	6.4259	5.9633	5.7878	6.8382	6.4489	6.2526	5.4599	5.1595	5.7396
ENSG00000070367	EXOC5	3.7103	3.7245	4.0318	4.0953	3.4571	4.1928	4.1865	4.2854	4.206	3.805	3.8437	3.7187	3.906	3.899	4.2957	4.3297	4.4271	4.2353
ENSG00000070371	CLTCL1	0.9186	1.0283	1.0259	1.606	1.4751	1.4399	1.6139	1.5118	1.6501	1.8339	1.6705	1.8217	1.8814	1.7942	1.9736	1.344	1.3283	1.408
ENSG00000070388	FGF22	0.1151	0.2221	0.116	0.1469	0.1368	0.1605	0.1105	0.0831	0.073	0.0724	0.1343	0.0672	0.231	0.0901	0.1038	0.2669	0.0572	0.1356
ENSG00000070404	FSTL3	10.0424	10.1751	9.9658	14.042	12.7183	12.3922	19.1334	16.5167	16.7489	16.7373	16.7848	14.0899	16.4011	17.2763	14.5792	16.6642	16.3901	16.0848
ENSG00000070413	DGCR2	13.6644	15.1529	14.4268	14.1702	14.6476	13.8358	14.9697	13.8903	13.8332	12.4703	13.5009	12.9979	13.1756	13.0722	12.9314	13.0021	13.2495	13.6485
ENSG00000070423	RNF126	6.3919	8.7794	8.213	7.495	7.2572	6.5626	6.5415	6.1684	7.035	6.5558	7.2101	5.9667	5.9164	5.6156	6.8077	6.1962	6.394	6.4938
ENSG00000070444	MNT	2.4922	3.1102	2.6161	3.5631	4.0337	3.5768	3.6812	3.9628	3.9276	3.4552	3.871	3.8025	4.1853	4.0855	3.5614	3.1676	3.4047	2.897
ENSG00000070476	ZXDC	1.7516	1.796	1.4779	1.941	1.9762	1.7579	1.8846	1.7889	2.0058	1.8309	1.6877	1.6927	1.7915	2.26	1.7743	1.8213	1.7928	1.7111
ENSG00000070495	JMJD6	4.7696	4.7028	4.7496	3.2582	3.3192	3.3124	3.617	3.6128	3.2028	3.3906	3.2587	3.5051	3.4404	3.331	2.8273	3.4959	3.7893	3.7673
ENSG00000070501	POLB	1.5581	1.753	1.9125	1.8217	1.8745	2.3895	2.0061	1.7432	1.6426	2.2686	2.1155	1.9866	2.4165	2.0857	2.6171	1.8445	2.2834	2.0308
ENSG00000070526	ST6GALNAC1	0	0	0	0	0	0	0	0	0	0	0.0155	0	0	0	0	0	0	0
ENSG00000070540	WIPI1	13.1102	13.7219	13.7075	19.5352	19.999	20.3046	21.6557	21.4463	22.0159	22.3185	21.3664	21.5429	23.739	23.2302	22.238	19.9583	20.0233	19.6561
ENSG00000070601	FRMPD1	0.1013	0.0876	0.1304	0.0773	0.162	0.1436	0.1046	0.1102	0.1642	0.1485	0.1362	0.1061	0.101	0.2134	0.0615	0.1354	0.0903	0.1651
ENSG00000070610	GBA2	8.1443	7.5143	7.3615	8.4664	8.9523	8.5012	8.479	8.1818	8.3091	9.5297	9.8637	9.6066	8.3353	8.4773	7.5829	8.4246	8.0508	7.7397
ENSG00000070614	NDST1	26.6972	27.1006	23.6279	27.8071	27.408	24.7581	30.0451	29.2989	28.758	28.2082	28.7901	27.6476	31.1499	29.3322	29.6835	26.5008	24.9423	25.586
ENSG00000070669	ASNS	2.8721	3.7737	4.5287	5.7901	8.1799	8.4757	6.5115	8.1679	8.5939	7.5815	8.4691	8.498	5.9282	7.5319	6.265	4.8386	5.2554	5.108
ENSG00000070718	AP3M2	2.2572	2.646	2.7784	3.98	4.0199	4.69	3.9455	4.5471	4.5248	3.8013	4.1946	3.9587	4.2474	4.4368	3.9186	4.211	4.0343	4.3288
ENSG00000070729	CNGB1	0.0438	0.0211	0.0221	0.0497	0.013	0.0272	0.007	0.0063	0	0	0.0292	0	0.0068	0.0274	0	0.0218	0.029	0.0221
ENSG00000070731	ST6GALNAC2	0.472	0.4149	0.6889	0.8341	0.5828	0.6078	0.6936	0.5366	0.6056	0.5624	0.9633	0.9045	0.6214	0.8568	0.8148	0.53	0.701	0.6251
ENSG00000070748	CHAT	0	0.0274	0.0215	0.0121	0	0.0132	0.0682	0	0	0	0	0.0166	0	0.0134	0	0	0	0
ENSG00000070756	PABPC1	112.503	109.456	102.938	167.739	170.44	159.544	189.821	187.266	194.867	184.488	187.583	180.448	191.339	193.129	188.647	153.739	150.594	148.622
ENSG00000070759	TESK2	3.4252	3.544	3.37	2.1288	2.7746	1.9839	1.2937	2.2519	1.328	1.8357	1.6363	1.8369	1.798	1.6433	1.3894	2.3596	2.0569	2.1862
ENSG00000070761	CFAP20	6.1187	6.3209	7.6132	8.5704	9.1822	9.222	8.4659	10.1688	9.1811	7.2517	9.5362	8.4946	8.2932	8.0553	8.8366	8.92	9.2781	10.012
ENSG00000070770	CSNK2A2	7.2004	6.2692	6.8935	9.0141	8.8624	8.7982	9.0542	9.2957	8.6732	9.4335	9.5699	9.2973	9.6441	8.8486	10.361	8.4449	8.5764	9.0844
ENSG00000070778	PTPN21	5.7524	5.3038	5.8205	8.3789	8.409	7.1555	8.9235	8.5912	8.2551	9.2784	8.4951	8.3265	9.8382	9.6087	8.8638	8.1062	7.0903	8.0012
ENSG00000070785	EIF2B3	13.3569	11.8318	13.7421	9.7551	10.5024	11.0988	9.8243	10.221	10.6742	8.3891	9.452	9.4561	9.4213	8.692	9.6202	11.3968	11.6158	9.9835
ENSG00000070808	CAMK2A	0.0594	0.0752	0.0655	0.0442	0.1082	0.0806	0.1581	0.1652	0.1484	0.0872	0.0867	0.0911	0.1605	0.171	0.1407	0.1033	0.0689	0.0962
ENSG00000070814	TCOF1	3.8169	3.9523	3.6028	4.309	4.5287	4.3366	4.3005	4.1395	3.9343	3.8207	4.1062	4.1353	4.5434	4.0144	4.374	4.0809	3.9124	3.9449
ENSG00000070831	CDC42	50.5492	51.5261	55.8723	54.2917	56.557	55.0477	57.4465	58.5111	62.619	55.6717	56.8306	55.5528	55.7304	59.1711	60.1333	54.3464	61.6411	57.4755
ENSG00000070882	OSBPL3	7.2834	7.0453	7.1641	10.8464	9.9833	9.935	11.0282	10.9515	10.7617	10.7223	10.2305	10.2319	10.7322	10.7088	10.5598	9.6248	9.4496	10.1019
ENSG00000070886	EPHA8	0	0	0	0	0	0	0	0	0	0	0	0	0	0.0093	0	0	0	0
ENSG00000070915	SLC12A3	0	0	0	0.0147	0.0077	0.008	0.0166	0	0	0	0.0259	0	0.008	0.0243	0	0.0171	0.0171	0.0261
ENSG00000070950	RAD18	1.4135	1.2811	1.3321	1.6554	1.0206	1.3483	1.6998	1.4019	1.2708	1.286	1.1142	1.2662	1.2795	1.2766	1.1774	1.4335	1.593	1.6487
ENSG00000070961	ATP2B1	8.8622	7.2138	7.0291	10.3054	9.2841	9.4585	10.9836	10.3562	11.0682	10.1231	9.4984	10.8491	9.2509	9.2166	9.7092	11.8445	11.3327	12.0708
ENSG00000070985	TRPM5	0	0	0.0102	0	0	0	0	0	0	0	0	0	0	0.0126	0	0	0	0
ENSG00000071051	NCK2	15.5891	15.4235	15.3942	15.2223	15.9696	15.5618	14.5271	14.9189	12.2619	14.7701	15.2743	15.3899	15.2386	17.4365	14.1587	13.7632	13.393	13.2604
ENSG00000071054	MAP4K4	17.3644	16.1315	15.7835	19.2082	19.0865	18.9701	21.6991	20.5465	19.9896	21.044	21.4437	21.1775	23.4585	22.9285	22.5989	21.1523	18.3519	20.0149
ENSG00000071073	MGAT4A	0.1376	0.0854	0.1715	0.0989	0.0987	0.0669	0.0744	0.0671	0.0895	0.0765	0.1383	0.0905	0.0615	0.0936	0.0449	0.044	0.077	0.0782
ENSG00000071082	RPL31	21.6611	20.3925	23.0592	28.2678	31.9151	31.472	31.151	33.9852	33.4766	35.4457	34.6468	41.9239	32.6226	32.4308	43.1524	29.1748	29.9562	31.1673
ENSG00000071127	WDR1	80.8917	74.06	74.5206	93.5337	88.9894	89.7669	109.337	98.532	100.46	98.5227	99.7865	102.689	108.069	102.787	106.701	101.27	96.2349	99.7865
ENSG00000071189	SNX13	1.7229	1.7411	1.9745	2.2642	2.3006	2.3874	2.2748	2.627	2.5667	2.2082	2.3403	2.2566	2.2009	2.3183	2.561	2.3388	2.8424	2.6607
ENSG00000071203	MS4A12	0	0	0	0	0	0	0	0	0	0	0	0	0	0	0	0	0	0
ENSG00000071205	ARHGAP10	2.2681	2.2507	2.2083	3.1939	3.493	3.6247	4.294	4.2705	4.3597	4.1857	4.1408	3.8892	4.7212	4.6968	4.652	3.2145	3.7368	3.5502
ENSG00000071242	RPS6KA2	4.9451	6.3243	5.8136	20.5411	23.6665	21.3467	21.8413	25.9318	23.2724	24.1864	25.7112	25.0415	24.5414	23.2516	23.3867	22.1026	22.1377	19.7946
ENSG00000071243	ING3	1.2445	1.4495	1.4906	1.2868	1.139	1.0074	1.2462	1.4347	1.2741	1.0796	1.1856	1.3256	1.1456	1.0758	1.1066	1.3408	1.148	1.4858
ENSG00000071246	VASH1	0.499	0.7512	0.8113	1.9452	1.8853	2.1873	1.8649	2.0241	2.098	1.8552	2.4178	2.126	2.5586	2.5649	2.2295	1.4581	1.556	1.5969
ENSG00000071282	LMCD1	0.0951	0.1689	0.0882	0.3923	0.3851	0.3474	0.4875	0.4805	0.4832	0.5285	0.4144	0.6479	0.5082	0.6747	0.7109	0.3075	0.3829	0.383
ENSG00000071462	BUD23	5.0564	5.5075	5.8803	5.4042	5.4844	5.9383	5.4098	5.5687	4.9727	4.9856	5.7088	5.816	5.5616	5.2831	5.7921	5.1336	5.9211	5.3093
ENSG00000071537	SEL1L	14.4899	14.2634	15.0144	17.3432	16.5662	16.3862	18.4436	18.1106	19.1879	18.445	16.8865	17.0212	17.0676	17.3471	16.9605	18.1344	17.1394	17.5591
ENSG00000071539	TRIP13	1.7072	1.7474	1.3348	3.018	2.8293	2.6307	3.5066	4.3454	4.3018	3.0119	2.8442	3.1833	3.7855	3.2356	3.8694	3.1986	3.571	3.3094
ENSG00000071553	ATP6AP1	31.7749	33.2429	31.3899	32.1065	31.4896	30.4884	29.3624	29.5275	30.2036	31.1335	32.2428	29.4126	29.655	29.8091	28.0712	31.4697	32.6777	30.3574
ENSG00000071564	TCF3	7.2079	7.5004	8.0938	11.5868	11.3231	11.4672	11.3851	12.0608	11.1261	11.0773	12.1394	11.6445	12.1625	12.4381	10.818	9.9828	10.7595	10.8568
ENSG00000071575	TRIB2	2.1514	2.5549	2.7385	3.2903	3.0653	3.4129	4.0144	3.5529	3.4926	3.7685	3.4962	3.1487	3.8519	4.7593	3.694	3.4285	3.3828	3.5294
ENSG00000071626	DAZAP1	7.8075	7.2527	7.668	7.2575	7.1828	7.319	7.2063	7.1216	6.4042	7.247	6.985	7.3427	6.8083	6.167	6.9682	8.1565	7.4092	7.8407
ENSG00000071655	MBD3	6.926	8.1721	8.1156	7.1366	8.1457	7.5039	6.9911	7.2813	8.0993	6.3128	8.0632	7.0403	6.8021	7.1181	7.4188	7.298	7.8526	6.6038
ENSG00000071677	PRLH	0	0	0	0	0	0	0	0	0	0	0	0	0	0	0	0	0	0
ENSG00000071794	HLTF	2.2909	2.2531	3.1352	4.3648	4.2984	4.2774	4.7136	4.8753	5.1349	4.194	4.149	4.083	4.294	4.4312	4.7529	4.2729	4.7219	4.6796
ENSG00000071859	FAM50A	23.7121	23.8533	25.5708	30.1104	32.353	32.1406	31.4503	31.0488	29.7897	29.996	33.5896	31.7281	30.2686	29.4014	29.6683	27.8947	29.1984	27.7684
ENSG00000071889	FAM3A	4.4729	5.0928	5.2372	5.6822	6.1976	6.25	6.4027	6.1413	6.5352	6.3886	6.5856	6.0338	5.8292	5.9729	6.3377	5.4854	5.4861	5.5929
ENSG00000071894	CPSF1	9.2569	10.3382	9.5768	13.043	13.7402	13.547	13.9616	14.4114	14.1723	13.9503	15.1219	14.2645	14.9345	14.1865	13.5165	12.8394	12.5097	12.0672
ENSG00000071909	MYO3B	0.0222	0.0187	0.0685	0.0165	0.0519	0.0782	0.0186	0.0449	0.0431	0.0651	0.0194	0.0756	0.024	0.0426	0.0525	0.0129	0.0515	0.0196
ENSG00000071967	CYBRD1	16.5362	17.71	20.5708	34.3766	37.1299	37.3559	40.1503	42.1539	40.5599	41.4698	38.1354	36.9804	42.5453	48.0596	44.2111	35.6393	36.9847	35.1096
ENSG00000071991	CDH19	0	0	0	0	0	0	0	0	0	0	0	0	0	0	0	0	0	0
ENSG00000071994	PDCD2	4.0292	3.8424	4.4523	4.9281	4.8128	5.647	4.8902	5.1697	5.2542	5.2879	5.0279	5.5479	4.6422	4.8179	5.1785	4.678	5.3575	5.6489
ENSG00000072041	SLC6A15	0.0937	0.1054	0.1468	0.0103	0.0379	0.0282	0.0175	0.0368	0.0404	0.0382	0.0364	0.0213	0.0337	0.0399	0.0329	0.0603	0.0302	0.0674
ENSG00000072042	RDH11	15.4202	17.0969	18.9966	14.7387	14.7064	15.3471	13.648	14.4524	15.1357	13.092	15.1238	14.1281	12.3545	14.2404	13.6973	16.5377	16.6647	16.9055
ENSG00000072062	PRKACA	14.6598	14.9533	13.3316	19.2652	18.8067	16.7998	20.0349	18.1959	19.4866	17.8771	19.2554	17.4013	20.0703	17.8351	16.4688	18.1025	18.0704	16.7679
ENSG00000072071	ADGRL1	0.3446	0.3635	0.3654	0.6837	0.7222	0.5897	0.6631	0.7889	0.5497	0.4975	0.8665	0.6603	0.634	0.8261	0.5524	0.493	0.5305	0.6085
ENSG00000072080	SPP2	0.0722	0.1626	0.1592	0.2509	0.4507	0.3525	0.2022	0.1825	0.2405	0.1589	0.4213	0.0984	0	0.3167	0.3991	0.3768	0.5025	0.2126
ENSG00000072110	ACTN1	123.043	113.879	95.1422	98.5721	91.5893	90.1002	115.029	103.076	102.312	104.823	98.0507	102.807	116.126	106.88	108.994	108.118	98.6965	102.501
ENSG00000072121	ZFYVE26	7.4601	7.3978	5.0665	3.2558	2.9797	2.7606	2.5408	2.3433	2.5991	2.7265	2.4803	2.4977	2.4138	2.5318	2.2592	2.9439	2.4687	2.8533
ENSG00000072133	RPS6KA6	0.4784	0.4838	0.5447	0.6345	0.4694	0.5304	0.6559	0.6246	0.8291	0.7725	0.7083	0.6591	0.8709	1.0544	0.755	0.5856	0.7663	0.7403
ENSG00000072134	EPN2	6.3688	5.8191	6.2649	7.01	7.2576	6.8304	7.0522	6.9128	6.5196	5.917	6.3884	6.5945	7.4304	7.3209	7.1129	6.8403	6.7231	7.0239
ENSG00000072135	PTPN18	4.3529	4.8794	3.9405	4.169	3.8016	3.3899	3.624	3.5989	3.8818	3.7372	4.0979	3.9254	3.4711	4.0506	3.6722	3.6966	3.8347	3.4753
ENSG00000072163	LIMS2	2.6168	2.6351	2.6192	4.348	4.1426	4.2914	4.7924	4.6901	4.7202	4.8009	5.0798	4.4975	5.3046	5.4761	4.8182	4.3995	4.269	4.1582
ENSG00000072182	ASIC4	0.0174	0	0	0.0345	0	0.0283	0.0097	0	0	0.0128	0.0102	0	0	0.0095	0.0275	0	0	0
ENSG00000072195	SPEG	0.9058	0.8583	0.8926	1.2605	1.3503	1.3557	1.5026	1.5831	1.4497	1.6389	1.9073	1.6862	1.9321	2.3237	1.796	1.0941	1.0913	1.3277
ENSG00000072201	LNX1	0.902	0.7184	0.8652	0.9977	1.3942	1.3156	1.2064	1.4519	1.4261	1.3461	1.3776	1.5445	1.4917	1.4784	1.2975	1.3507	1.1565	1.3062
ENSG00000072210	ALDH3A2	1.4579	1.5447	1.8336	2.8575	3.0095	2.7551	2.5434	2.8463	2.7016	2.4182	2.8143	2.7194	2.5076	2.8465	2.9822	1.903	2.6743	2.4078
ENSG00000072274	TFRC	28.7152	25.7743	27.8935	28.0266	26.4516	26.5951	30.8708	30.5391	31.3568	29.739	26.7095	29.8588	26.2813	26.5744	28.0817	27.7337	29.3829	30.5513
ENSG00000072310	SREBF1	5.1502	6.7482	6.1584	4.4995	4.905	4.2888	3.8419	4.336	4.1427	3.7054	4.4332	4.1486	3.6024	3.8232	4.1763	4.3333	4.4592	3.9125
ENSG00000072315	TRPC5	0	0	0.0138	0.0155	0.0163	0	0.0088	0.0158	0.0174	0.0115	0.0365	0.0213	0.1015	0.06	0	0	0	0.0276
ENSG00000072364	AFF4	17.2685	15.5459	13.6028	15.1125	14.5012	12.7862	16.1315	15.5124	15.6254	14.7234	13.3121	13.6143	16.2115	15.0684	15.2769	15.3633	14.2541	16.1482
ENSG00000072401	UBE2D1	1.809	2.3744	2.2064	2.5489	2.3442	2.4591	2.2308	2.4374	2.4729	2.6337	2.1402	1.947	2.5489	2.5141	2.2137	2.127	2.0969	2.3303
ENSG00000072415	MPP5	5.4672	4.7454	4.9422	5.1333	4.918	5.1689	6.4076	5.7676	5.7884	5.0589	5.2114	5.1991	6.9843	5.986	6.4176	5.561	5.7798	6.0301
ENSG00000072422	RHOBTB1	7.3158	6.8287	7.6198	14.1403	14.0935	12.8564	13.3056	12.9823	13.5757	14.1477	12.6704	14.7662	14.4493	14.8249	13.5867	13.599	13.2178	14.0578
ENSG00000072501	SMC1A	6.4031	5.3207	5.0818	7.139	6.7116	5.7852	7.6615	6.8887	6.641	6.9929	6.1505	6.4857	7.1994	5.7658	6.7415	7.123	6.5732	6.6964
ENSG00000072506	HSD17B10	33.7301	32.6453	37.7781	38.9501	40.1825	39.4198	33.4041	38.5986	39.2033	32.756	41.6289	38.0866	33.4261	33.2831	38.1621	40.3752	42.3758	37.4892
ENSG00000072518	MARK2	7.4851	6.7669	5.8828	5.6796	4.9797	5.1533	6.0938	5.185	5.1748	5.2923	5.9491	5.4537	5.5188	4.9154	4.7463	5.792	5.6034	5.8046
ENSG00000072571	HMMR	0.7779	0.5225	0.8287	1.1402	1.6054	1.1205	1.4688	1.8185	2.2933	1.2259	1.3133	1.6611	1.2542	1.0561	2.0522	1.534	1.7764	1.9545
ENSG00000072609	CHFR	2.2519	2.1133	2.1444	2.2525	2.222	2.4361	2.2643	2.281	2.1466	2.2694	2.4456	2.3704	2.2136	2.2545	2.1476	2.0502	2.1835	2.2207
ENSG00000072657	TRHDE	3.2696	3.0546	3.316	4.9392	4.1389	4.184	5.677	4.9539	5.2534	5.1088	4.6512	4.3718	5.4569	4.9621	5.3351	6.0231	6.0638	6.1135
ENSG00000072682	P4HA2	19.4733	21.7027	21.4992	16.0976	18.5084	17.9513	16.7409	18.0213	17.1179	18.7991	18.0519	18.7784	18.1502	17.8897	17.4913	15.7543	16.5102	15.9266
ENSG00000072694	FCGR2B	0.0137	0.0155	0.0061	0.0068	0	0.0149	0.0308	0	0	0	0	0.0187	0	0.0075	0.0108	0	0.008	0
ENSG00000072736	NFATC3	2.3145	1.9617	1.8338	2.2188	2.0017	1.8513	2.597	2.4856	2.2573	2.4428	2.1483	2.0577	2.3656	2.4228	2.1785	2.075	2.1053	2.181
ENSG00000072756	TRNT1	2.6252	2.1243	2.8973	2.4975	2.6003	2.4516	2.114	2.4185	2.6651	2.1982	2.3371	2.539	2.2544	2.5504	2.5225	2.5243	2.9086	2.5348
ENSG00000072778	ACADVL	40.4092	40.8335	44.3592	44.6997	48.9863	49.0229	48.1539	48.2372	48.0309	46.435	51.3081	53.2442	50.5515	48.0435	48.2529	45.9954	47.5694	45.6365
ENSG00000072786	STK10	10.671	10.0469	8.1977	9.0188	8.6099	7.5068	9.4066	8.114	8.2013	8.6175	8.7948	8.5967	9.1142	8.5298	8.7659	8.8747	7.8845	8.3394
ENSG00000072803	FBXW11	10.8979	10.1588	10.4268	12.258	11.5009	11.062	12.6964	11.6665	11.3112	11.9321	11.5525	11.8461	12.4982	11.8806	12.6213	11.4245	11.9959	12.299
ENSG00000072818	ACAP1	0.3633	0.284	0.369	0.8003	0.3265	0.5409	0.4757	0.4542	0.328	0.3432	0.4165	0.2853	0.2129	0.3509	0.2332	0.207	0.2784	0.2465
ENSG00000072832	CRMP1	1.444	1.5186	1.3209	2.4056	2.358	2.5104	2.1438	2.4187	1.6372	3.0843	2.5076	2.5664	2.5772	2.5544	2.0188	2.2284	2.0467	2.0048
ENSG00000072840	EVC	9.5256	9.0265	7.5211	12.0373	11.4126	10.2738	10.4714	10.5947	8.2435	11.0066	9.7068	9.199	10.953	10.4466	10.594	11.5884	9.6632	11.786
ENSG00000072849	DERL2	5.6961	5.2813	6.2177	5.0828	4.8657	5.8662	5.3517	5.633	5.9	5.4779	4.8651	5.4701	5.9212	5.7171	6.313	5.8718	6.8099	6.3435
ENSG00000072858	SIDT1	0.1077	0.0829	0.065	0.1125	0.0472	0.0553	0.0698	0.0688	0.0692	0.0582	0.0595	0.0541	0.0367	0.0186	0.1074	0.046	0.046	0.0534
ENSG00000072864	NDE1	1.9897	1.7069	1.7534	2.5085	2.7411	2.3644	2.5989	2.4714	2.3092	2.3465	2.6007	2.7564	2.9196	2.3896	2.1981	2.5655	2.4217	2.3229
ENSG00000072952	MRVI1	5.549	5.2881	4.8847	15.2014	14.889	13.894	17.5876	17.0797	17.0701	16.5883	17.7797	15.3809	23.9064	22.6994	22.7506	18.7227	15.9253	17.7741
ENSG00000072954	TMEM38A	0.2433	0.1711	0.2814	0.5884	0.7115	0.6266	0.5448	0.5532	0.5906	0.4014	0.9044	0.8081	0.9364	0.7333	1.056	0.423	0.6346	0.5729
ENSG00000072958	AP1M1	9.3933	9.4552	8.7596	6.7222	6.6518	6.7445	6.8033	6.1855	6.6232	6.3839	6.5635	6.4386	6.5334	6.6004	6.7147	6.2983	6.2844	6.2516
ENSG00000073008	PVR	80.2141	66.2845	61.6468	75.6715	64.9825	63.4368	81.0821	66.1234	67.8867	70.9757	64.8605	65.0103	67.6989	68.4266	67.4267	79.3764	71.2586	75.9338
ENSG00000073050	XRCC1	6.0111	5.7669	6.3799	8.165	7.8705	7.7502	7.7504	7.7563	8.0778	8.6214	8.7816	8.3347	7.578	7.2104	6.255	8.5285	8.2081	8.5074
ENSG00000073060	SCARB1	6.6589	7.4717	7.257	9.7273	8.8259	9.0194	9.5635	9.0076	9.1515	8.5013	8.5984	9.3148	9.4826	9.6786	8.7949	8.8739	9.0051	8.3952
ENSG00000073067	CYP2W1	0	0.0185	0.0581	0.0654	0.0171	0.0536	0.0369	0	0.0549	0.0725	0.1153	0.0898	0.0712	0.0181	0.052	0.0573	0.0191	0.1164
ENSG00000073111	MCM2	3.9619	3.1149	2.8178	5.1326	4.0126	3.9019	4.5296	4.5217	5.2654	3.4724	3.5984	4.1156	3.6354	3.351	3.531	4.2245	4.4196	4.752
ENSG00000073146	MOV10L1	0.2061	0.2768	0.3106	0.2309	0.3388	0.3317	0.2606	0.3629	0.2435	0.3121	0.2016	0.3715	0.3089	0.3352	0.3148	0.1696	0.2467	0.2662
ENSG00000073150	PANX2	0.8102	0.7624	0.8438	1.4176	1.4551	1.4696	1.6658	1.1909	1.5367	1.2098	1.2197	1.4654	1.5118	1.3723	1.3252	1.5537	1.6734	1.4568
ENSG00000073169	SELENOO	10.2302	10.0735	10.0888	8.1919	8.8468	8.5978	8.3357	7.8363	8.6269	8.4513	8.66	6.6668	8.5651	8.4777	8.6678	8.4498	9.5718	8.287
ENSG00000073282	TP63	0	0	0	0.0122	0	0	0	0	0	0	0	0.0167	0	0.0067	0	0.0071	0	0
ENSG00000073331	ALPK1	3.9598	4.2798	4.2182	1.9641	2.0315	2.167	1.3615	1.5324	1.5305	1.5116	1.5998	1.2832	1.3137	1.2597	1.1879	1.6028	1.5644	1.6063
ENSG00000073350	LLGL2	0.0809	0.1105	0.0509	0.0688	0.0841	0.1566	0.0906	0.0993	0.1282	0.1186	0.128	0.1023	0.1123	0.0697	0.1003	0.067	0.0469	0.0612
ENSG00000073417	PDE8A	1.9876	1.9884	2.0579	2.8111	3.0726	2.8528	2.6599	2.6585	2.765	2.6683	2.6355	3.0557	2.8795	2.9912	2.8808	2.7334	2.6196	2.8038
ENSG00000073464	CLCN4	0.5116	0.5225	0.5042	1.0417	0.8888	0.7518	0.9872	1.0203	0.9486	0.9772	0.7614	0.908	0.8071	0.8926	0.9667	0.8347	0.8426	0.8796
ENSG00000073536	NLE1	2.1832	1.8351	2.2778	3.6761	3.5223	2.9751	3.4464	3.6685	3.7686	3.6924	3.8141	3.465	3.2891	3.6211	3.5908	3.0539	3.2191	3.1709
ENSG00000073578	SDHA	11.066	12.1001	13.1047	11.4104	11.97	11.9463	10.0883	10.4661	10.4589	10.6482	10.5399	10.5624	9.9106	10.3354	10.1603	10.1907	11.0388	10.6273
ENSG00000073584	SMARCE1	4.714	4.7997	4.6109	5.8322	6.5306	6.3256	6.2432	6.7578	6.6527	5.995	6.9768	6.0053	6.2702	6.8521	7.2172	6.6696	6.5215	6.0426
ENSG00000073598	FNDC8	0.1646	0.037	0.2611	0.0653	0.5135	0.3213	0.1843	0.4658	0.4749	0.338	0.4607	0.2243	0.2845	0.3247	0.3118	0.1145	0.3053	0.155
ENSG00000073605	GSDMB	0.6733	0.5833	0.7161	0.9827	0.9012	0.965	0.7364	0.7976	0.6355	0.8966	1.2635	0.833	0.9029	1.0432	0.9038	0.861	0.9329	0.7744
ENSG00000073614	KDM5A	6.6556	5.9614	5.9851	6.2277	6.0239	5.6106	5.9197	6.103	5.8884	6.2464	5.527	6.1387	6.3895	5.9894	6.0602	6.185	5.5156	6.109
ENSG00000073670	ADAM11	0.0671	0.0647	0.0507	0.1045	0.1494	0.135	0.0536	0.1549	0.0957	0.0281	0.0782	0.0653	0.1449	0.0945	0.1058	0.0777	0.1333	0.0451
ENSG00000073711	PPP2R3A	2.0525	1.7516	2.0451	3.3261	3.0191	3.2436	4.2629	4.1776	3.8241	4.0618	3.7807	3.6628	4.5541	4.4286	4.8405	3.7237	3.4944	3.6725
ENSG00000073712	FERMT2	18.7623	19.8881	20.9301	15.4219	14.9904	16.106	14.603	14.8083	15.9041	13.7337	14.1086	14.5535	14.7223	14.8362	15.8562	16.4178	16.5756	17.0242
ENSG00000073734	ABCB11	0	0	0	0	0	0	0	0	0	0	0	0	0	0	0	0	0	0
ENSG00000073737	DHRS9	0	0.0137	0.0215	0	0.0127	0	0	0.0123	0	0	0	0	0	0	0	0	0	0
ENSG00000073754	CD5L	0.2047	0.0837	0.1312	0.0369	0	0.0605	0	0	0	0	0.0217	0	0	0	0	0.0431	0	0.0219
ENSG00000073756	PTGS2	5.0476	5.6886	4.28	1.4626	1.1722	1.0721	0.6991	0.631	0.5486	0.814	0.6675	0.5791	0.4872	0.4943	0.2464	3.0155	3.5789	3.4817
ENSG00000073792	IGF2BP2	27.9493	29.1749	24.936	33.4902	31.2964	31.1339	32.577	30.4664	30.2009	32.2972	32.1883	31.5349	31.5577	31.3183	30.9042	33.3883	31.7371	31.7217
ENSG00000073803	MAP3K13	0.9014	0.9164	0.9188	0.923	0.8883	0.9421	0.9525	1.0426	1.0445	0.9928	0.971	1.0063	0.9777	1.099	0.9598	0.986	1.0323	0.9802
ENSG00000073849	ST6GAL1	0.5044	0.5731	0.6293	0.7084	0.5867	0.6606	0.4305	0.7721	0.6594	0.703	0.6173	0.626	0.6635	0.799	0.8512	0.5209	0.4747	0.5232
ENSG00000073861	TBX21	0.2797	0.1573	0.2157	0.4336	0.1454	0.2464	0.0979	0.1237	0.0776	0.1538	0.2039	0	0	0	0	0	0	0
ENSG00000073905	VDAC1P1	42.572	37.5888	38.9879	32.1289	35.1855	34.4764	37.3455	37.737	36.9559	38.0118	33.4324	42.9558	40.8071	35.8486	42.6086	36.7242	35.105	42.0609
ENSG00000073910	FRY	5.7511	5.5693	4.9572	10.1565	9.1342	8.852	10.2694	9.8507	8.9816	8.628	8.8946	9.2838	11.6887	10.0671	10.7423	10.6462	8.4345	10.3232
ENSG00000073921	PICALM	28.0547	28.0107	28.6164	25.7016	25.0224	24.6786	28.6375	26.8056	28.5845	24.6436	25.5079	23.7413	27.0899	28.926	29.4884	27.9114	29.4771	28.5726
ENSG00000073969	NSF	14.4169	14.3706	14.531	16.82	17.182	16.732	18.1033	17.576	18.2372	16.6432	16.7698	16.1236	18.6805	18.3517	20.3607	16.2962	16.9017	17.4559
ENSG00000074047	GLI2	3.2494	3.2216	2.3698	3.6435	3.6503	3.7801	3.2547	3.8937	3.4746	3.5602	4.0652	3.8509	3.9069	3.0836	3.1831	3.7733	3.4563	3.7448
ENSG00000074054	CLASP1	8.2365	8.3779	7.0797	8.9092	8.5806	7.7342	9.0408	8.5068	8.314	8.586	8.1682	8.0849	8.1425	8.4013	8.3527	9.2153	8.0567	8.976
ENSG00000074071	MRPS34	35.7832	35.3837	42.2157	38.1015	43.6137	46.0292	35.8644	41.505	38.3674	36.348	39.1543	44.7282	41.9844	40.6772	45.1653	42.5826	40.9949	43.7931
ENSG00000074181	NOTCH3	5.1078	5.6753	4.7541	8.392	8.0771	7.3585	9.8903	9.5363	9.6734	9.4451	9.9615	9.4853	11.4399	11.3449	10.871	8.4569	7.8885	7.3474
ENSG00000074201	CLNS1A	10.27	10.569	13.2246	9.7637	11.3192	11.9781	10.1944	11.8662	11.8161	10.347	10.9668	10.9836	10.1266	11.0808	11.1038	10.1727	11.3622	10.5322
ENSG00000074211	PPP2R2C	0.0099	0.0056	0.0131	0.0197	0.0258	0.0108	0.0389	0.01	0.0221	0.0146	0.0058	0.0271	0.0161	0.0054	0.0078	0.023	0.0058	0
ENSG00000074219	TEAD2	7.0233	6.9527	6.6486	9.949	11.7025	10.2431	11.6573	10.6611	9.3251	11.7613	12.7504	10.6774	10.4692	12.2852	10.2614	10.788	9.7941	10.1818
ENSG00000074266	EED	1.3222	1.363	1.6186	1.2664	1.3476	1.3207	1.0574	1.2703	1.3371	1.0316	1.2988	1.2248	0.9569	1.2206	1.3569	1.004	1.3892	1.4109
ENSG00000074276	CDHR2	0.0769	0.0577	0.0678	0.0424	0.0355	0.1482	0.0574	0.2331	0.0664	0.1504	0.0897	0.1514	0.1661	0.2716	0.1214	0.1783	0.1288	0.1207
ENSG00000074317	SNCB	0.0683	0.1281	0.0602	0.1582	0.1184	0.2223	0.1275	0.1611	0.0506	0.1336	0.1594	0.2173	0.0246	0.1498	0.036	0.1584	0.0792	0.0268
ENSG00000074319	TSG101	14.9865	16.0436	17.2661	16.4376	18.1309	17.3221	16.0854	16.9001	18.7701	15.2568	18.49	16.6901	14.7874	18.3551	17.3584	16.3758	17.5922	17.0823
ENSG00000074356	NCBP3	2.3131	1.9771	2.312	2.7906	2.9408	3.0436	3.2224	3.1814	3.0733	3.0917	2.9654	3.0038	3.3574	3.0251	3.3909	2.9508	3.0231	2.8766
ENSG00000074370	ATP2A3	0.3845	0.276	0.4498	0.6642	0.3998	0.3666	0.4602	0.3149	0.2869	0.2236	0.3479	0.1716	0.1432	0.2252	0.1256	0.1537	0.0999	0.0937
ENSG00000074410	CA12	1.181	1.153	1.1729	1.1592	1.2019	1.0909	1.0844	1.2818	1.3036	1.1455	1.2461	1.0558	1.2623	1.0683	1.3905	1.3471	1.5283	1.1917
ENSG00000074416	MGLL	63.4798	54.16	45.261	40.94	35.7207	35.1557	40.7287	35.993	38.1653	35.8955	33.7459	33.6055	37.4166	39.2544	35.7744	42.5558	41.1772	41.3412
ENSG00000074527	NTN4	6.5705	6.6764	7.6751	26.3882	26.5499	26.2274	31.9667	31.0473	32.0496	34.7781	31.4423	33.585	30.2869	33.7084	33.2901	24.9558	26.2433	24.0706
ENSG00000074582	BCS1L	3.1917	2.5409	3.1344	3.8773	3.8105	4.2528	4.4969	3.9905	4.5022	4.264	5.3464	4.3858	4.0467	3.7795	4.1833	3.8245	4.1855	3.837
ENSG00000074590	NUAK1	0.6977	0.7996	0.9079	2.18	1.9729	2.2768	2.4749	2.3392	2.3517	2.4671	2.4029	2.399	3.0923	2.7585	2.5213	2.0783	1.8745	1.8424
ENSG00000074603	DPP8	2.9671	2.7591	2.9776	3.938	3.4525	3.1883	4.0785	3.9796	3.9134	4.0362	3.5593	3.7442	4.3607	3.8306	4.2731	3.7605	3.818	4.0252
ENSG00000074621	SLC24A1	0.7848	0.6226	0.7448	1.1378	1.2605	1.0692	1.1827	1.0929	1.2225	1.3722	1.1205	1.0693	0.9238	1.2074	1.1512	0.9678	0.7989	0.9476
ENSG00000074657	ZNF532	9.6779	8.7758	7.7737	7.5486	7.6569	7.1026	6.8409	7.1984	6.9503	7.2953	6.8536	7.2735	7.2078	6.9941	6.6381	8.0568	7.1714	7.3914
ENSG00000074660	SCARF1	0.35	0.3834	0.4546	0.2833	0.3927	0.2697	0.2578	0.1582	0.2351	0.3242	0.1611	0.113	0.2388	0.1918	0.2035	0.2349	0.2776	0.206
ENSG00000074695	LMAN1	26.9782	26.2795	28.6479	28.5318	25.7954	27.4747	30.0452	30.4961	28.963	28.0853	24.9325	27.8534	29.5004	26.9688	29.0952	34.398	32.4848	33.7952
ENSG00000074696	HACD3	9.0081	10.3012	10.3952	14.0721	13.9917	14.0342	13.7762	15.0888	16.1554	13.9752	14.9277	12.8097	15.1007	16.1388	16.0357	12.4851	14.5915	13.364
ENSG00000074706	IPCEF1	0.1294	0.2063	0.057	0.1391	0.1065	0.0994	0.0785	0.1417	0.1257	0.1028	0.0503	0.0661	0.134	0.1359	0.0596	0.1313	0.0438	0.1079
ENSG00000074755	ZZEF1	6.8123	5.9643	5.2373	7.0807	6.4633	5.6768	6.8439	6.4069	6.1479	6.85	5.8567	6.4472	6.6346	5.9582	6.6179	6.6278	6.085	6.6984
ENSG00000074771	NOX3	0	0	0	0	0	0	0	0	0	0	0	0	0	0	0	0	0	0
ENSG00000074800	ENO1	417.189	485.762	479.05	309.728	318.02	307.782	304.862	293.492	318.697	285.075	301.029	295.826	278.65	267.82	272.463	299.672	307.327	293.996
ENSG00000074803	SLC12A1	0	0.0041	0	0.0036	0	0.004	0	0	0.0041	0	0	0	0	0.004	0	0.0042	0	0.0043
ENSG00000074842	MYDGF	103.296	99.5452	121.122	81.6973	94.5135	97.599	85.6453	88.6673	81.0509	83.7883	92.5124	97.4833	92.2566	88.2252	104.14	95.0678	101.899	98.7139
ENSG00000074855	ANO8	4.0292	3.5417	3.5183	3.4599	2.7768	2.926	2.5586	2.736	2.5869	2.9072	2.4831	2.5137	2.4588	2.404	2.6652	2.9784	3.2022	3.2415
ENSG00000074935	TUBE1	0.9961	0.7594	0.976	0.9037	1.1788	1.1086	0.9465	1.2119	0.9672	0.9707	1.1617	1.1609	0.9486	0.9193	0.9205	1.1393	1.2762	1.2344
ENSG00000074964	ARHGEF10L	3.1509	3.4068	2.8076	2.7895	2.7594	2.6561	2.991	2.7587	2.9646	2.8977	3.1769	2.557	2.6649	2.992	2.8693	2.9134	2.6495	2.5945
ENSG00000074966	TXK	0.2501	0.1185	0.174	0.1436	0.1232	0.0428	0.1326	0.0266	0.1168	0.0386	0.1535	0.0717	0.128	0.0577	0.0208	0.061	0.0458	0.062
ENSG00000075035	WSCD2	0	0	0	0	0	0	0	0	0	0	0	0	0	0	0	0	0	0
ENSG00000075043	KCNQ2	0	0.004	0.0032	0	0	0.0039	0	0	0	0	0	0	0	0	0	0	0	0
ENSG00000075073	TACR2	0.0637	0.0537	0.1262	0.1421	0.0993	0.1553	0.0713	0.0483	0.0707	0.07	0.1114	0.1952	0.1547	0.0523	0.0502	0.1107	0.0184	0.0375
ENSG00000075089	ACTR6	2.1692	2.1708	2.8621	1.9855	2.0186	2.4952	1.5564	1.4533	2.0082	1.8454	1.5793	1.7147	1.6312	2.0621	1.7212	1.9446	2.6256	2.2574
ENSG00000075131	TIPIN	2.9857	3.3217	3.3327	2.4189	2.742	3.3635	4.0484	2.7991	3.4788	3.0649	3.5011	3.1868	3.1894	2.8904	2.9843	3.2681	3.307	3.2415
ENSG00000075142	SRI	8.693	8.2875	11.0061	9.1159	10.3388	10.8297	9.3581	9.8524	10.9749	9.3476	10.5399	10.7723	10.043	9.8462	10.6725	9.1	11.3016	10.183
ENSG00000075151	EIF4G3	19.32	19.925	17.1387	27.2633	25.6719	24.4148	27.6281	27.0203	26.0947	27.6411	25.2292	26.0984	28.8542	25.0931	26.237	27.9274	24.7019	26.3829
ENSG00000075188	NUP37	2.9575	3.9751	4.1862	4.5307	5.1158	5.2362	4.6151	5.0912	5.344	5.2199	5.0055	4.8323	4.7781	5.7941	5.3491	4.7321	5.4456	5.0377
ENSG00000075213	SEMA3A	13.2445	10.9012	11.4309	8.7658	8.178	8.3601	8.3313	7.771	8.3605	8.0595	7.171	7.0235	7.8543	7.5462	7.3728	8.602	8.0831	8.3529
ENSG00000075218	GTSE1	1.0988	0.812	0.7974	2.0946	1.12	1.3784	2.9669	2.1118	2.2952	1.7536	1.608	1.9376	2.3041	1.7591	1.7511	1.723	2.0978	2.0038
ENSG00000075223	SEMA3C	22.8925	20.0135	17.3082	9.2359	7.5876	7.6289	8.2684	7.1756	7.7828	6.7143	6.232	7.0135	5.1428	4.842	4.9361	9.3031	8.5945	9.012
ENSG00000075234	TTC38	5.9006	6.5666	5.65	5.2581	5.192	4.7087	5.9198	6.4401	5.9525	5.6938	5.7938	5.5689	5.4359	5.1789	5.9462	5.388	5.2999	5.1422
ENSG00000075239	ACAT1	5.1393	5.3953	6.6203	8.3539	9.002	9.0781	8.6399	9.171	8.5273	8.8809	9.6675	9.3558	8.4513	9.8567	11.0815	7.9672	9.0876	7.9771
ENSG00000075240	GRAMD4	2.1703	2.0207	2.8193	4.241	4.0363	3.8749	3.7389	3.9419	3.789	3.9921	3.7745	4.4868	3.9815	4.0086	4.119	3.0032	3.6325	2.8413
ENSG00000075275	CELSR1	0.0785	0.0843	0.1006	0.0991	0.1336	0.1006	0.1278	0.2019	0.1346	0.1779	0.0916	0.1118	0.185	0.1447	0.107	0.1613	0.1696	0.1386
ENSG00000075290	WNT8B	0	0	0.0381	0	0	0	0.0242	0	0	0	0	0	0	0	0	0.0251	0.0251	0
ENSG00000075292	ZNF638	6.1216	6.0545	6.292	6.8505	6.4979	6.5903	6.4639	6.408	5.9596	6.4844	6.3057	6.3496	6.221	6.6165	6.2095	6.7551	6.4715	7.1549
ENSG00000075303	SLC25A40	0.8454	0.7994	1.0224	1.0439	0.9444	1.0045	1.1277	1.2724	0.6886	1.0024	1.1327	1.0294	1.0298	0.966	1.0787	1.0215	1.1363	1.1117
ENSG00000075336	TIMM21	1.167	1.1945	1.5078	2.5069	2.6639	3.0066	2.9569	3.2363	3.0379	2.8695	3.2232	3.3358	3.1943	2.7791	3.0742	2.5831	2.9902	2.6651
ENSG00000075340	ADD2	0.0108	0.0122	0.0286	0.0286	0.06	0.0274	0.0202	0.0036	0.04	0.0264	0.0294	0.0197	0.0273	0.0277	0.0171	0.0543	0.0251	0.0127
ENSG00000075388	FGF4	0	0	0.0125	0	0	0	0	0	0	0	0	0	0	0	0	0	0	0
ENSG00000075391	RASAL2	2.8397	2.4738	2.1837	2.5543	2.2861	2.0817	2.7488	2.6652	2.3958	2.7317	2.2985	2.348	2.7537	2.4161	2.2655	2.697	2.595	2.9206
ENSG00000075399	VPS9D1	14.3571	15.9724	16.2819	11.6375	12.1274	12.3881	10.3875	11.3558	9.8964	12.1987	12.9807	10.6807	11.0595	12.2283	9.846	11.5103	11.6663	11.4876
ENSG00000075407	ZNF37A	1.6838	1.4539	1.4075	2.0141	1.5453	1.9047	1.8308	1.908	1.7224	2.0069	1.7939	1.827	1.89	1.9516	1.8372	1.8872	1.9758	1.9577
ENSG00000075413	MARK3	7.3961	8.026	7.9172	7.5564	7.5401	7.4237	7.4576	7.5309	7.4373	7.9142	7.4383	7.2276	7.9785	7.1594	7.4545	7.6963	7.7986	7.9083
ENSG00000075415	SLC25A3	29.465	30.4506	34.3582	38.6526	39.0785	42.4338	41.3329	40.779	43.6869	40.5508	43.0831	43.8519	40.2972	44.0355	41.9456	39.21	43.0558	41.0374
ENSG00000075420	FNDC3B	25.8861	23.8695	20.7693	30.6743	26.2549	24.6344	28.3798	26.7739	26.5012	27.8866	24.4447	25.8549	22.8333	20.9838	21.3588	32.3803	28.7921	31.0784
ENSG00000075426	FOSL2	10.8098	10.6243	8.9127	10.4196	10.3759	9.4785	9.9793	9.8394	10.1391	9.3354	9.0841	9.6747	9.8563	8.4601	9.6536	9.9236	9.8213	9.2306
ENSG00000075429	CACNG5	0	0	0	0	0	0	0	0	0	0	0	0	0	0	0	0	0	0
ENSG00000075461	CACNG4	0	0	0	0.0134	0	0	0	0	0.015	0	0.0158	0.0184	0.0146	0	0	0	0.0313	0
ENSG00000075539	FRYL	2.9088	2.7516	2.519	2.6884	2.1871	2.3329	2.4368	2.296	2.5521	2.2546	2.0159	2.1429	2.43	2.3606	2.3628	2.3972	2.3392	2.7697
ENSG00000075568	TMEM131	10.139	9.7716	8.3052	8.7804	7.6399	7.6743	9.0818	8.2718	8.1698	8.5104	7.5145	7.7349	8.6906	8.6394	8.7588	8.4186	7.6732	8.3565
ENSG00000075618	FSCN1	68.8928	75.3352	76.33	112.756	118.123	112.352	119.229	121.998	121.857	118.056	121.29	118.565	124.32	129.301	127.46	104.893	107.848	104.214
ENSG00000075624	ACTB	2678.88	2543.19	2374.28	2398.91	2179.19	2122.43	2502.89	2163.49	2327.43	2215.31	2169.22	2243.35	2410.42	2228.19	2237.02	2392.92	2293.34	2263.9
ENSG00000075643	MOCOS	5.1729	5.2631	4.8855	4.013	3.7897	3.4792	2.9649	3.8598	3.3424	3.6916	3.0798	2.9939	2.9315	3.5323	3.5595	3.1789	3.3565	3.1177
ENSG00000075651	PLD1	2.6582	3.0586	2.8279	3.0918	3.2404	3.2447	2.4867	2.8405	2.4489	2.7986	2.988	2.7747	1.9079	2.0759	2.2154	3.0355	3.2707	3.5184
ENSG00000075673	ATP12A	0	0	0	0	0	0	0	0.0104	0	0	0	0	0	0	0	0	0	0
ENSG00000075702	WDR62	0.3272	0.3419	0.3378	0.6957	0.5395	0.6134	0.7589	0.7322	0.7003	0.6924	0.5615	0.516	0.601	0.4457	0.6493	0.6285	0.7261	0.5889
ENSG00000075711	DLG1	3.2235	2.9489	3.0053	4.162	3.779	3.6666	4.3483	3.9835	4.5358	4.4408	4.0982	4.3866	4.2539	4.4705	4.7333	4.1211	4.1313	4.2692
ENSG00000075785	RAB7A	128.178	127.631	122.248	135.933	140.017	135.745	135.878	137.309	142.592	136.422	136.473	135.215	139.536	139.388	125.686	138.849	139.219	140.76
ENSG00000075790	BCAP29	5.9452	5.3558	6.1969	3.0999	3.0962	3.9482	3.2794	3.0752	3.4795	3.2515	3.3018	2.8139	3.2933	3.5437	3.5164	3.5082	3.8299	4.1968
ENSG00000075826	SEC31B	0.3512	0.1878	0.3602	0.5711	0.5207	0.3995	0.3738	0.4188	0.5302	0.4474	0.4766	0.3687	0.3856	0.4606	0.3998	0.3069	0.4337	0.3253
ENSG00000075856	SART3	6.8065	6.6536	6.1255	6.5091	6.7566	5.9564	6.1639	6.027	5.5236	6.3503	6.5596	6.4229	5.5807	5.469	6.2489	6.0749	6.0685	6.1929
ENSG00000075884	ARHGAP15	0.1321	0.033	0.1035	0.1383	0.1068	0.1035	0.1397	0.0593	0.057	0.0861	0.0685	0.04	0.0793	0.1046	0.0811	0.017	0.0596	0.0346
ENSG00000075886	TUBA3D	0.0572	0	0.1512	0.0567	0	0.093	0.1601	0.0578	0.0952	0.2097	0.1	0.0779	0.0618	0.0627	0	0	0.0663	0.1347
ENSG00000075891	PAX2	0	0.0247	0	0	0	0	0	0	0	0	0	0	0	0	0	0	0	0
ENSG00000075914	EXOSC7	4.1356	3.5995	4.9318	4.3986	5.3266	5.6893	5.2866	5.5929	5.3883	5.0842	5.8185	5.9436	4.8898	5.1525	5.8612	5.115	5.2111	5.3168
ENSG00000075945	KIFAP3	6.6646	6.3929	7.6851	4.1982	4.1613	4.1509	4.296	3.9703	4.2683	3.554	3.9502	3.7025	3.8972	4.3563	4.0855	3.894	4.235	4.0959
ENSG00000075975	MKRN2	17.4414	17.3659	17.6747	19.6105	20.8364	23.5235	22.9939	21.9862	21.313	19.7185	22.2107	20.6393	21.9956	19.8885	22.1576	21.1442	21.5004	20.9485
ENSG00000076003	MCM6	4.3722	4.0201	4.0583	9.9958	8.2955	8.9527	9.3428	9.1839	9.4326	8.1856	7.5704	8.7096	8.9906	7.6375	9.1945	9.3244	9.6601	10.6602
ENSG00000076043	REXO2	8.0054	9.3261	11.0609	14.5964	15.9143	17.9911	16.4314	17.5771	19.7547	17.3017	18.8297	17.3386	17.042	19.9163	20.3355	14.4183	16.0957	15.6054
ENSG00000076053	RBM7	2.8108	2.7124	3.0898	2.271	2.5368	2.4195	2.3358	2.1961	2.431	2.2097	2.1222	2.3375	2.4604	2.458	2.5336	2.2569	2.5125	2.6472
ENSG00000076067	RBMS2	35.5235	34.9574	29.3613	26.9334	23.9877	23.6005	26.6437	23.8332	23.927	26.0131	23.7896	25.1601	29.0144	27.1163	25.8905	27.0105	23.8148	25.329
ENSG00000076108	BAZ2A	22.1414	21.0252	17.5901	15.3256	13.5424	12.9441	13.4113	12.7815	12.0759	13.4729	12.3196	12.376	13.754	12.0457	12.1609	15.4503	12.6675	14.6787
ENSG00000076201	PTPN23	15.4795	15.0513	12.1059	17.0464	15.0693	14.3082	16.9712	15.9664	15.9904	16.8405	15.9489	14.8459	16.0118	15.7756	13.9875	15.3106	14.1347	15.0751
ENSG00000076242	MLH1	11.6961	9.8981	10.9911	11.8596	11.999	12.3601	12.9497	12.5772	12.9646	11.7826	12.9757	11.6884	11.2649	10.5779	11.0467	11.6512	12.7026	12.6268
ENSG00000076248	UNG	6.6935	6.1286	6.8869	7.9117	9.0322	8.3199	7.3145	9.0844	8.6722	7.8841	9.1344	9.0478	7.5383	8.5843	9.468	7.9021	9.1619	9.0955
ENSG00000076258	FMO4	0.1997	0.1226	0.064	0.2341	0.302	0.1772	0.1016	0.3119	0.1612	0.1331	0.1059	0.1237	0.1569	0.199	0.086	0.1473	0.1894	0.1924
ENSG00000076321	KLHL20	8.2178	7.8677	7.9897	8.1843	8.3765	7.1638	7.9617	7.5117	7.4861	6.7267	7.5915	8.0652	7.5427	7.8996	7.5951	8.1548	7.7574	8.0557
ENSG00000076344	RGS11	0.962	0.8036	0.9484	1.5495	1.3665	1.6318	1.4822	1.4436	1.3	1.7459	1.6216	1.6871	1.4198	1.8789	1.5031	1.2363	1.104	1.1773
ENSG00000076351	SLC46A1	1.236	1.3512	1.269	2.5854	2.4065	2.5099	2.7546	2.7572	2.3356	2.5479	2.5632	2.3912	2.5759	2.4089	2.5028	2.3042	2.318	2.3131
ENSG00000076356	PLXNA2	0.4045	0.3059	0.2805	0.2401	0.2724	0.2193	0.2636	0.248	0.2539	0.3258	0.232	0.2485	0.2651	0.2871	0.2564	0.2613	0.2652	0.2889
ENSG00000076382	SPAG5	1.3779	0.9208	0.9199	2.4357	2.1533	2.0013	3.609	2.9536	2.9377	2.0575	2.3763	2.5376	3.0672	1.9495	3.4136	2.4488	2.6427	2.625
ENSG00000076513	ANKRD13A	25.4352	22.6841	20.7925	24.48	22.7668	22.4503	27.2931	23.0636	25.0168	25.1009	21.222	21.7132	26.7776	26.3015	25.5511	22.9865	23.5589	24.5931
ENSG00000076554	TPD52	0.039	0.0376	0.0295	0.0387	0.058	0.0302	0.0624	0.0338	0.0309	0.0245	0.0455	0.0304	0.0241	0.055	0.044	0.0582	0.0517	0.0263
ENSG00000076555	ACACB	0.3119	0.3403	0.3498	0.5532	0.5732	0.591	0.5679	0.5699	0.4545	0.6792	0.6356	0.6396	0.6058	0.6491	0.5171	0.5769	0.4054	0.5452
ENSG00000076604	TRAF4	5.5978	5.9175	6.6416	6.4903	6.4713	5.9946	6.3896	7.1738	6.6752	6.8239	7.0614	6.0019	6.8204	6.9631	6.3238	5.8194	7.2378	6.2272
ENSG00000076641	PAG1	4.8297	4.5661	4.4753	5.1408	4.6162	4.6437	4.5253	4.7045	4.605	4.7603	4.2834	4.4005	4.3798	4.6524	4.1611	5.1171	4.8342	4.9683
ENSG00000076650	GPATCH1	2.5354	2.2682	2.4047	2.2727	2.2443	2.3186	2.4851	2.3253	2.305	2.0307	2.4698	2.3031	2.0019	2.2653	1.8641	2.4192	1.9946	2.1936
ENSG00000076662	ICAM3	0.6661	0.6274	0.86	1.2294	1.4978	1.3102	1.3527	1.3775	1.5815	1.4084	1.3368	1.0976	1.1714	1.477	1.418	1.2029	0.9157	0.9483
ENSG00000076685	NT5C2	12.4082	11.9954	11.4734	14.3227	13.7577	14.6947	15.8763	14.4103	15.5493	15.9608	14.4906	15.3616	16.075	17.9793	16.1277	17.0208	15.6259	17.6333
ENSG00000076706	MCAM	25.0961	22.942	21.1117	24.4685	23.7494	23.8549	32.8393	28.9122	28.6617	27.1598	27.6147	27.6437	32.1979	33.037	30.0257	29.7425	28.9757	29.2979
ENSG00000076716	GPC4	0.3132	0.3006	0.2517	0.3016	0.3927	0.3796	0.4745	0.3538	0.3578	0.4188	0.7628	0.3892	0.5374	0.5251	0.378	0.4058	0.534	0.2603
ENSG00000076770	MBNL3	0.3409	0.3793	0.3466	1.0554	0.9036	0.853	0.9227	0.9501	0.9644	0.9339	0.7863	0.832	0.8983	0.9525	0.9223	0.7771	0.7599	0.8291
ENSG00000076826	CAMSAP3	0	0	0	0	0.0098	0	0.0106	0.0191	0	0	0.011	0	0.0102	0	0.0149	0.0219	0.0109	0.0111
ENSG00000076864	RAP1GAP	0.0159	0	0.014	0.0788	0.0495	0.0947	0.1245	0.1204	0.0352	0.0233	0.1019	0.119	0.1201	0.0957	0.0752	0.046	0.0552	0.0748
ENSG00000076924	XAB2	9.9942	9.6816	10.2463	10.0019	9.9029	10.2435	9.3827	9.358	8.8007	9.6227	9.5793	9.0077	8.5883	8.8739	8.905	8.897	9.771	8.8875
ENSG00000076928	ARHGEF1	7.1753	6.7509	7.1298	7.6378	6.888	7.4076	7.9148	8.0046	7.8566	7.3331	8.0467	7.2968	7.088	7.3882	7.8166	7.6721	7.0352	7.1265
ENSG00000076944	STXBP2	1.7186	1.678	1.6612	1.0364	0.8422	1.0837	0.7883	0.7497	0.5881	0.7217	0.8564	0.7531	0.826	0.8048	0.6452	0.9213	0.8512	0.9715
ENSG00000076984	MAP2K7	4.7074	4.5066	5.2206	6.1414	6.2333	5.9232	5.3001	5.8159	5.6377	5.9655	6.1422	5.5067	5.5745	5.5971	5.7331	5.2499	5.6419	5.3536
ENSG00000077009	NMRK2	0	0	0.0353	0	0	0	0	0	0	0	0	0	0	0	0	0	0	0
ENSG00000077044	DGKD	1.2861	1.0944	1.0757	1.5821	1.4879	1.4048	1.9583	1.6163	1.5829	1.7421	1.6253	1.7461	1.8188	1.6453	1.4319	1.4472	1.5233	1.426
ENSG00000077063	CTTNBP2	0.2598	0.3873	0.2118	0.6573	0.5673	0.6551	0.6545	0.6236	0.4613	0.5906	0.5757	0.6461	0.6245	0.5695	0.6664	0.6173	0.4668	0.4741
ENSG00000077080	ACTL6B	0	0	0	0	0	0	0	0	0	0	0	0	0	0	0	0	0	0
ENSG00000077092	RARB	0.0124	0.0139	0.0327	0	0.0129	0.0268	0	0.025	0.0411	0	0	0	0.0935	0.0271	0	0.0143	0.043	0.0437
ENSG00000077097	TOP2B	11.7797	11.1262	11.9798	19.884	19.448	21.3738	20.9844	21.278	21.294	20.4902	20.7732	22.0471	22.8445	21.2873	23.7814	18.8752	20.6393	21.1397
ENSG00000077147	TM9SF3	20.9262	20.4777	25.127	19.7435	19.3328	20.254	21.5895	20.7359	20.7127	20.3075	19.078	18.7988	20.859	20.2657	19.8215	21.8121	23.9652	23.5283
ENSG00000077150	NFKB2	34.2731	28.9965	27.6431	18.5721	15.9679	15.9355	14.1824	13.81	13.5482	14.1233	13.8099	13.7339	7.5632	7.1593	6.7874	20.9654	20.8973	20.8638
ENSG00000077152	UBE2T	3.733	3.2344	4.2728	4.9803	5.3534	5.2112	6.0529	5.9402	5.9518	4.7823	5.0038	4.8528	5.6085	5.596	6.5687	5.3211	5.3716	6.1627
ENSG00000077157	PPP1R12B	1.2927	1.4129	1.0646	0.9661	0.7893	0.842	1.1656	1.1463	0.8785	0.9669	1.0193	0.9516	1.291	1.2289	1.1091	0.998	0.895	1.2333
ENSG00000077232	DNAJC10	4.8178	4.6809	5.4923	5.097	5.0982	5.349	5.0353	5.3484	5.7317	4.9536	5.3083	5.0305	5.0506	5.0735	5.4367	5.5886	6.0138	5.9945
ENSG00000077235	GTF3C1	10.2644	10.3339	9.721	15.3346	13.5812	13.8217	15.0936	14.418	14.9033	14.8091	14.4266	14.6702	15.0458	14.4242	14.5961	15.1165	13.4463	14.4939
ENSG00000077238	IL4R	35.2772	35.8242	32.7272	31.5118	31.7604	31.7123	28.1501	31.1114	29.519	29.687	32.4048	29.0843	27.7559	27.573	27.4212	35.1707	34.5104	34.2645
ENSG00000077254	USP33	11.7844	10.3522	12.0904	9.6066	9.3677	9.7701	8.6822	8.9912	9.0747	8.7861	8.2655	8.4698	8.2203	9.1361	8.757	9.631	11.0411	10.6615
ENSG00000077264	PAK3	0.0576	0.0598	0.0703	0.0264	0.0507	0.0481	0.0645	0.0403	0.0295	0.0455	0.0465	0.0423	0.0335	0.0583	0.014	0.0308	0.0308	0.0157
ENSG00000077274	CAPN6	0	0	0	0	0.0133	0	0	0	0	0	0	0	0	0	0	0	0	0
ENSG00000077279	DCX	0	0.005	0	0	0	0	0.01	0	0	0	0.0052	0.0061	0	0.0098	0	0	0.0052	0.0105
ENSG00000077312	SNRPA	14.3228	13.8927	13.9862	16.1288	15.6762	15.741	15.2986	17.7395	15.4642	15.3841	15.8676	16.2724	16.2457	14.6788	14.9372	14.3118	16.5348	15.4032
ENSG00000077327	SPAG6	0.0353	0.0265	0.0311	0	0.0244	0	0	0	0	0	0	0	0	0	0	0	0	0
ENSG00000077348	EXOSC5	2.1497	2.2804	2.4898	2.8029	2.714	2.4976	2.9569	2.4827	2.1811	3.0175	2.9367	2.6363	2.0237	2.1204	2.2295	2.1356	2.3139	2.7839
ENSG00000077380	DYNC1I2	24.9268	23.9922	27.3871	28.6773	29.2963	30.8714	29.8361	30.067	30.8686	28.5472	30.5329	29.1643	31.406	31.4891	32.765	29.8035	31.6916	31.843
ENSG00000077420	APBB1IP	0.1837	0.0904	0.1517	0.4441	0.0597	0.1743	0.1671	0.0464	0.0892	0.0505	0.1205	0.0313	0.0372	0	0.0543	0.0399	0.0532	0.027
ENSG00000077454	LRCH4	6.1482	6.4584	5.4534	5.3037	5.892	5.4495	5.0728	5.058	4.9538	4.8022	5.7125	5.3544	5.3205	5.5443	5.6532	4.8718	5.1436	4.7912
ENSG00000077458	FAM76B	0.9	0.6977	0.7665	0.8929	0.6291	0.9596	0.5673	0.7184	0.6966	0.7431	0.5116	0.4947	0.6291	0.7128	0.7401	0.6399	0.7452	0.8548
ENSG00000077463	SIRT6	4.5583	4.0768	4.9128	5.1238	4.8756	5.5118	4.7178	5.0866	5.04	5.6747	5.3157	4.96	4.6229	5.2831	4.3991	4.6559	4.8275	5.4627
ENSG00000077498	TYR	0	0	0	0	0	0	0	0	0	0	0.0177	0	0	0	0.0239	0	0.0176	0
ENSG00000077514	POLD3	2.4392	2.2215	2.3323	1.7778	1.9581	2.1861	1.7741	1.7522	2.2464	1.4357	1.4996	1.741	1.5594	1.4275	1.6498	2.0674	2.4523	2.5981
ENSG00000077522	ACTN2	0.124	0.1116	0.0655	0.0328	0.0086	0.0358	0.0555	0.0334	0.0183	0.0364	0.0289	0.0338	0.0089	0.0362	0.0261	0.0192	0.0287	0.0195
ENSG00000077549	CAPZB	74.3184	73.4975	73.8742	79.2704	84.9427	83.7098	82.9676	84.055	87.7318	79.7636	88.3461	80.8825	85.0841	79.4998	81.6528	76.4508	77.9497	75.3461
ENSG00000077585	GPR137B	3.6416	4.5422	4.2032	7.3036	8.5393	9.0135	8.5306	9.4995	8.7627	9.6647	8.8626	9.061	9.1503	10.7365	9.464	6.9959	7.8457	6.9897
ENSG00000077616	NAALAD2	0	0	0.0111	0.0125	0.0065	0.0342	0	0.0191	0	0	0.0073	0.0172	0.0068	0.0276	0	0.0146	0.0511	0.0222
ENSG00000077684	JADE1	1.5968	1.284	1.5483	1.9218	1.7279	1.9107	2.4098	2.0537	2.0553	2.0554	2.0198	2.1076	1.46	1.163	1.6906	2.7209	2.3906	2.3101
ENSG00000077713	SLC25A43	6.6749	6.1727	6.2183	7.1747	6.345	6.2676	7.2267	6.1224	6.4466	6.6477	5.7482	5.9369	5.8952	6.624	5.5566	7.4471	6.989	6.4246
ENSG00000077721	UBE2A	14.3779	15.4157	16.9522	13.4041	13.8771	15.1588	13.2558	13.5224	14.494	13.5147	13.2116	13.5015	14.1282	14.7227	13.396	13.6824	16.0837	15.713
ENSG00000077782	FGFR1	43.2863	41.7149	37.3239	35.4156	34.2773	33.8649	36.2216	34.9004	33.3978	35.3123	35.6391	36.4102	34.7743	33.852	33.8051	35.5949	33.8434	34.0798
ENSG00000077800	FKBP6	0.2036	0.1458	0.1794	0.2203	0.2117	0.1806	0.2072	0.187	0.1643	0.3257	0.2374	0.3279	0.2199	0.284	0.4674	0.1287	0.1287	0.0872
ENSG00000077935	SMC1B	0.0537	0.0363	0.0095	0	0	0	0	0.0109	0.0119	0	0	0	0.0348	0.0118	0.0339	0	0	0
ENSG00000077942	FBLN1	16.5979	17.8406	17.6779	25.3394	27.2874	25.3987	27.333	27.7318	28.5603	27.4222	29.3556	28.0268	29.0494	31.0872	31.4021	23.4316	23.8564	22.2352
ENSG00000077943	ITGA8	11.6247	12.0266	12.9508	39.4439	39.5656	38.5401	46.7576	48.9501	45.9337	50.7862	46.6789	49.0581	55.3906	56.0094	51.5416	53.3004	49.5149	51.9678
ENSG00000077984	CST7	0.6879	0.4975	0.3464	2.1935	0.3065	0.6927	0.6051	0.2483	0.8179	0.5765	0.9741	0.2009	0	0	0	0	0	0.0578
ENSG00000078018	MAP2	1.7751	1.4233	1.4528	2.3924	2.5525	2.2035	2.3326	2.6327	2.154	2.464	2.5541	2.4457	2.746	2.9939	2.3896	3.0974	2.7037	2.6668
ENSG00000078043	PIAS2	0.9986	1.0883	1.0546	1.032	0.9759	1.0178	0.9604	1.0986	0.9808	0.9215	1.1067	0.9663	1.0646	0.9972	0.9958	1.0395	0.9369	0.8656
ENSG00000078053	AMPH	0.6892	0.6477	0.786	0.9974	1.2814	1.0199	0.9985	1.0242	0.9177	0.8086	1.0306	0.8507	1.0686	0.9064	0.8701	0.7424	0.8929	0.9545
ENSG00000078061	ARAF	14.5043	14.3837	14.5702	15.5557	15.7655	14.3261	15.5728	15.5841	14.8758	15.7537	14.4722	15.2542	14.4811	14.6916	13.8731	14.5329	15.2092	15.0206
ENSG00000078070	MCCC1	4.7485	4.3785	5.0699	6.5047	6.6963	6.1697	5.9911	6.209	6.2668	5.8469	6.1171	6.4271	5.6322	5.6561	6.8431	6.1163	6.4848	6.6982
ENSG00000078081	LAMP3	1.0897	1.0374	1.0025	0.095	0.0623	0.1428	0.067	0.0484	0.0133	0.0527	0.0838	0.0979	0.1035	0.0787	0.0378	0.0694	0.0972	0.0987
ENSG00000078098	FAP	4.5352	4.8967	6.337	6.8036	7.8293	8.5901	8.1896	9.2843	8.8125	7.6747	9.1849	8.2958	6.4569	6.4721	7.8062	8.2813	9.3187	8.7422
ENSG00000078114	NEBL	0	0	0.0029	0	0.0035	0	0	0.0034	0	0.0098	0	0	0	0	0	0	0	0
ENSG00000078124	ACER3	0.8553	0.9196	1.0208	1.074	0.9342	0.9626	0.8484	0.9791	1.0632	0.905	0.7954	0.9072	1.152	1.0441	1.2558	1.1481	1.0604	0.975
ENSG00000078140	UBE2K	10.4464	10.9979	11.9544	10.0347	9.9281	9.5609	9.7446	9.2179	10.4223	9.4549	8.9106	8.8445	8.9882	9.9209	10.5877	9.502	11.0888	10.2979
ENSG00000078142	PIK3C3	2.3243	2.5811	2.6868	2.3087	2.3353	2.1519	2.3261	2.2849	2.2255	2.2841	2.2546	2.3927	2.3808	2.4484	2.6242	2.4289	2.4118	2.4885
ENSG00000078177	N4BP2	0.316	0.2143	0.3849	0.7698	0.599	0.8313	0.5878	0.7325	0.3919	0.6678	0.8399	0.6901	0.5973	0.7078	0.748	0.587	0.4632	0.4212
ENSG00000078237	TIGAR	5.324	6.2457	6.7969	6.8954	7.2267	8.4623	7.8328	9.2194	9.0512	7.7241	7.9067	6.8515	8.848	8.7771	7.9176	7.5548	8.136	7.5533
ENSG00000078246	TULP3	14.1646	14.6752	13.6977	19.0682	20.0143	20.2354	19.9274	20.2362	20.0065	20.7512	19.3495	19.6727	20.6706	20.8923	19.702	18.6976	18.5003	17.301
ENSG00000078269	SYNJ2	4.02	4.0535	4.0905	4.4415	4.2937	3.9069	4.3819	4.1546	3.7952	4.7848	3.8007	3.8378	4.4492	3.8765	4.0006	4.2775	4.2824	4.5301
ENSG00000078295	ADCY2	0.0365	0.0381	0.0253	0.0439	0.0542	0.0593	0.0467	0.0342	0.026	0.0344	0.0517	0.0426	0.0338	0.06	0.0452	0.0423	0.0242	0.0368
ENSG00000078304	PPP2R5C	2.8271	3.1698	3.4185	4.2862	4.1596	4.5499	4.4935	4.8475	4.8584	4.6524	4.77	4.1268	4.3598	4.8543	4.5677	4.0809	4.5522	4.2657
ENSG00000078319	PMS2P1	3.312	2.805	4.0336	4.4669	4.4881	4.923	4.4162	4.6629	3.6339	4.3112	4.6868	5.4256	3.9395	5.261	4.6396	3.2347	3.9253	3.899
ENSG00000078328	RBFOX1	0	0	0.0119	0.009	0.0047	0	0	0.0046	0.005	0.0066	0.0211	0.0123	0	0	0.0071	0.0052	0	0.0106
ENSG00000078369	GNB1	84.9645	81.8806	83.5964	82.8604	81.0518	81.8849	84.5198	80.6324	83.8128	81.6561	78.5866	79.831	81.0277	83.0326	76.2671	83.4264	81.7041	82.0415
ENSG00000078399	HOXA9	0.4375	0.4243	0.5451	0.3442	0.549	0.4908	0.6081	0.4421	0.519	0.3097	0.4926	0.4317	0.1304	0.3307	0.5	0.5071	0.5071	0.3019
ENSG00000078401	EDN1	3.8887	2.9082	1.9214	1.8062	1.7761	2.1205	2.8689	1.8853	1.7959	2.4723	1.3893	1.6233	1.4812	1.3795	0.9933	3.0741	2.7097	2.8844
ENSG00000078403	MLLT10	3.086	2.9167	3.0558	3.2246	2.969	2.7826	2.9982	3.3578	3.0886	2.7308	3.1307	2.9856	2.9071	3.1946	3.1984	3.0047	3.0584	2.8971
ENSG00000078487	ZCWPW1	0.6749	0.4958	0.8374	1.1067	0.7016	1.0603	0.5243	0.8629	0.7489	1.232	0.5461	0.7507	0.8778	0.5887	0.5434	0.5427	0.5588	0.6972
ENSG00000078549	ADCYAP1R1	0	0	0	0	0	0	0	0	0	0	0	0	0	0	0	0	0	0
ENSG00000078579	FGF20	0.0812	0.3046	0.3101	0.0806	0.197	0.1761	0.0606	0.1368	0	0.1191	0.0631	0.0369	0.0585	0.089	0.2136	0.2196	0.0628	0.2231
ENSG00000078589	P2RY10	0.1267	0	0	0.352	0.0527	0.1099	0	0.0256	0	0.0372	0.0296	0	0	0	0	0	0	0
ENSG00000078596	ITM2A	0.2005	0	0.0785	0.0884	0.0463	0.0483	0.1497	0.0901	0	0.0653	0.026	0	0	0	0	0	0	0
ENSG00000078618	NRDC	42.4522	39.0389	41.0074	33.4395	32.2332	34.4592	31.3783	30.7145	30.5546	30.5242	30.4811	30.6144	28.5122	28.2242	30.4111	34.086	34.5911	35.5207
ENSG00000078668	VDAC3	17.1238	16.4171	19.9235	20.5667	21.0255	21.8971	23.0154	22.508	22.0372	19.5006	22.073	22.5797	21.2796	21.8919	23.0067	22.5779	23.4072	22.4027
ENSG00000078674	PCM1	8.105	7.6166	8.3746	8.166	8.0255	7.5984	7.962	8.0431	8.1234	7.2698	7.7178	7.6299	7.0979	7.4507	7.8785	8.136	7.8657	8.4727
ENSG00000078687	TNRC6C	1.275	1.0781	0.8155	1.5015	1.3085	1.164	1.1788	1.4006	1.2825	1.4777	1.4533	1.1769	1.3417	1.3342	1.4475	1.4252	1.1346	1.2298
ENSG00000078699	CBFA2T2	2.2373	2.3866	2.2994	2.833	2.7983	2.5832	2.4399	2.6026	2.5899	2.4731	2.9133	2.6074	2.5421	2.4519	2.5471	2.6546	2.2629	2.2584
ENSG00000078725	BRINP1	0	0	0.0103	0.0116	0	0	0	0	0	0	0	0	0	0	0	0	0	0
ENSG00000078747	ITCH	10.142	10.4845	10.0736	11.2041	9.5394	9.5253	11.0553	10.4634	10.8816	9.6238	9.2043	9.8298	10.3336	10.6416	10.4111	11.0154	11.0725	10.8579
ENSG00000078795	PKD2L2	0.3928	0.3978	0.4587	0.5651	0.5616	0.4579	0.7587	0.4962	0.5994	0.6049	0.6643	0.5353	0.6047	0.6027	0.558	0.5919	0.5123	0.6243
ENSG00000078804	TP53INP2	11.0893	11.5762	11.0962	16.0082	14.7547	15.1189	17.6185	15.5418	16.8752	17.4828	17.6333	16.0529	19.1129	20.362	17.5183	16.5853	15.0089	14.709
ENSG00000078808	SDF4	58.1772	57.5148	65.2925	59.1384	64.4216	68.2834	58.908	59.3766	56.5894	59.0594	60.16	64.6874	63.1914	58.856	62.0884	62.0392	62.6099	62.3998
ENSG00000078814	MYH7B	0.098	0.0583	0.1269	0.0915	0.1078	0.1062	0.1226	0.1281	0.1151	0.1098	0.1277	0.1256	0.1183	0.1389	0.1455	0.1669	0.167	0.1289
ENSG00000078898	BPIFB2	0	0	0	0	0	0	0	0	0	0	0	0	0	0	0	0	0	0
ENSG00000078900	TP73	0.0203	0.0228	0.0179	0.0469	0.007	0.0147	0.0076	0.0205	0.015	0.109	0.0315	0.0184	0.0365	0.0148	0.0107	0.0078	0	0.0557
ENSG00000078902	TOLLIP	8.142	8.9882	9.0798	11.1534	11.7846	10.7669	11.1764	10.5584	11.6625	10.1256	10.3945	10.116	10.825	10.6057	10.0532	9.6843	10.686	10.2415
ENSG00000078967	UBE2D4	2.4046	2.4108	2.3497	2.5682	2.4799	2.5864	2.5727	2.616	2.6468	2.8012	2.4876	2.7613	2.3671	2.646	2.6473	2.4947	2.6187	2.6025
ENSG00000079101	CLUL1	0.0119	0.0267	0	0.0118	0.0494	0.0129	0	0.048	0	0.0174	0	0.0324	0.0385	0.013	0	0	0	0
ENSG00000079102	RUNX1T1	0.4018	0.3191	0.3005	0.7168	0.6494	0.6297	0.4347	0.7574	0.6594	0.6882	0.5985	0.5429	0.693	0.6216	0.73	0.5713	0.6496	0.5644
ENSG00000079112	CDH17	0.0117	0.0264	0	0.0465	0.0122	0.0254	0.0131	0.0237	0.039	0.0515	0	0	0.0127	0.0642	0	0.0407	0	0.0138
ENSG00000079134	THOC1	1.286	0.9518	1.1482	1.3317	1.2784	1.4801	1.2377	1.328	1.5334	1.1993	1.23	1.4295	1.1089	1.2857	1.4687	1.1113	1.2226	1.2218
ENSG00000079150	FKBP7	3.4422	3.9393	5.6875	4.7983	6.34	5.8562	5.4982	6.057	6.668	6.2881	6.2461	6.4896	6.5552	7.4147	6.7905	4.9352	5.7785	6.4103
ENSG00000079156	OSBPL6	0.4297	0.4207	0.3085	0.3079	0.4136	0.2761	0.3519	0.5025	0.3841	0.4026	0.348	0.3795	0.4513	0.375	0.3453	0.4334	0.3044	0.3232
ENSG00000079215	SLC1A3	0.0073	0.0164	0.0064	0	0	0.0158	0	0.0074	0	0	0	0	0.0315	0.016	0	0	0	0
ENSG00000079246	XRCC5	40.2603	39.7328	44.5824	55.5402	57.4175	56.3736	59.7962	59.3891	62.6839	55.4223	57.817	57.1157	56.9818	54.2622	57.7831	56.9473	63.3155	62.089
ENSG00000079257	LXN	7.596	9.3662	11.4331	10.2482	11.3409	11.1361	10.5112	13.4173	12.3065	8.5105	11.0196	9.6879	10.4046	11.4549	13.1389	10.5996	12.2563	10.9812
ENSG00000079263	SP140	1.6209	1.6486	1.4645	0.9827	0.6554	0.7191	0.7516	0.8024	0.8994	0.6483	0.5919	0.6805	0.5837	0.7895	0.801	0.6642	0.7876	0.6843
ENSG00000079277	MKNK1	3.7543	4.1346	3.8124	3.8143	3.3087	3.6903	3.6644	3.748	3.2675	3.5542	3.5329	3.858	3.346	3.4691	3.253	3.183	3.6363	3.4398
ENSG00000079308	TNS1	16.6527	16.9515	12.6892	9.1016	8.6736	7.6609	7.2436	7.3996	7.2837	7.2107	6.2944	6.5921	7.3057	6.9366	6.9785	8.4869	7.4725	8.0998
ENSG00000079313	REXO1	6.4077	7.1298	6.5142	7.2809	6.9728	6.5574	7.2427	6.1019	5.979	6.8188	6.3859	6.5992	6.1527	6.2133	6.492	6.4586	5.8889	6.2189
ENSG00000079332	SAR1A	26.8475	25.862	28.3708	26.922	25.8792	26.6469	26.0173	25.0323	27.0051	24.6483	25.8283	23.3166	21.7263	24.954	25.316	28.473	28.9365	27.8868
ENSG00000079335	CDC14A	0.6635	0.6543	0.6496	0.8288	0.7494	0.5684	0.5411	0.7367	0.6453	0.7808	0.6686	0.5915	0.4424	0.6104	0.4395	0.8734	0.9115	0.8389
ENSG00000079337	RAPGEF3	0.4956	0.3065	0.3034	0.1839	0.2006	0.1805	0.2245	0.2715	0.2141	0.2774	0.2912	0.2062	0.2738	0.2198	0.1672	0.1754	0.1667	0.2093
ENSG00000079385	CEACAM1	3.1518	3.0992	1.91	0.3201	0.1892	0.3229	0.0648	0.1338	0.0918	0.1213	0.0868	0.0676	0.0536	0.0907	0.1175	0.2109	0.1534	0.185
ENSG00000079387	SENP1	2.5652	2.3833	2.2288	2.7806	2.5996	2.3753	2.4201	2.5484	2.4387	2.3987	2.2604	2.4349	2.4597	2.2664	2.3198	2.4803	2.5474	2.5872
ENSG00000079393	DUSP13	0	0	0	0	0.0202	0.0211	0	0	0.0431	0	0	0	0.021	0	0	0	0.0225	0.0229
ENSG00000079432	CIC	10.3245	10.5596	8.9202	11.2975	9.5384	9.9951	9.8023	10.4281	9.3632	9.8115	10.373	9.4116	10.2691	10.1651	9.4271	10.0749	9.1445	10.0863
ENSG00000079435	LIPE	0.2897	0.2469	0.2089	0.4354	0.4381	0.4283	0.4128	0.6475	0.3312	0.4377	0.2764	0.4425	0.3414	0.3559	0.2771	0.4476	0.407	0.2893
ENSG00000079459	FDFT1	51.6886	48.605	55.714	52.2789	56.6175	57.3064	44.7098	44.3843	47.3856	52.6764	46.0992	49.4239	41.8392	55.4924	46.6658	54.1947	52.8476	52.4736
ENSG00000079462	PAFAH1B3	4.8306	5.181	4.5974	7.316	7.6005	7.2984	7.9681	8.9817	9.3629	9.3509	8.1495	7.767	8.3491	9.0705	9.555	6.7556	7.7644	7.4687
ENSG00000079482	OPHN1	0.8168	0.9127	0.8667	1.4773	1.219	1.3376	1.4557	1.3644	1.2764	1.6786	1.5357	1.325	1.4526	1.425	1.4996	1.1528	1.2173	1.3541
ENSG00000079557	AFM	0	0	0	0	0	0	0	0	0	0	0	0	0	0	0	0	0	0
ENSG00000079616	KIF22	3.2217	3.0523	3.222	2.9542	2.5673	2.7695	3.2391	3.6518	3.4222	3.0461	3.2256	3.1769	3.2627	2.8223	3.3116	3.1444	3.4273	3.2189
ENSG00000079689	SCGN	0	0	0	0	0	0	0	0	0	0	0	0	0	0	0	0	0	0
ENSG00000079691	CARMIL1	4.2612	3.6145	3.2043	4.6607	4.3815	4.2928	4.6955	4.4826	4.5795	4.1989	4.3266	4.6708	4.7193	4.9426	4.9855	4.2143	4.3083	4.6367
ENSG00000079739	PGM1	18.212	21.4823	21.5824	8.6344	9.0957	8.602	7.8681	8.5242	8.369	9.1264	9.1988	9.4543	9.1366	8.0939	9.3632	9.0257	9.3507	8.5628
ENSG00000079785	DDX1	31.6652	31.118	32.5376	29.485	29.8481	29.7729	30.7129	29.9858	31.8573	27.6765	29.5164	28.5589	28.3848	28.7451	30.0296	31.4073	34.0787	32.4496
ENSG00000079805	DNM2	11.4422	11.5421	10.9969	9.9853	9.9738	10.0521	9.4803	9.4567	9.6153	9.5465	9.9343	9.2084	9.3823	9.7906	9.5977	9.7746	9.5553	9.5485
ENSG00000079819	EPB41L2	85.519	81.9848	81.348	94.5807	90.9304	91.6482	85.7303	84.3812	83.214	85.4632	79.5901	84.4535	89.7551	82.4312	80.6387	90.8167	84.2127	88.2547
ENSG00000079841	RIMS1	0.0214	0.0201	0.0157	0.0142	0.026	0.0155	0.004	0.0253	0.0079	0	0.0125	0.0097	0.0347	0.0235	0.0338	0.0083	0.0249	0.0084
ENSG00000079931	MOXD1	8.3487	8.2465	9.4265	11.2199	12.9259	11.9458	13.6192	14.0199	15.7983	13.1801	15.5855	14.4699	16.2092	18.4791	16.7594	12.3877	13.6503	12.9488
ENSG00000079950	STX7	2.0552	2.124	2.3075	2.2685	2.6703	2.664	2.4664	2.5474	2.2837	2.4128	2.361	2.4547	2.5786	2.4572	2.645	2.5339	2.3629	2.3374
ENSG00000079974	RABL2B	2.4133	2.1808	2.6275	3.483	3.5128	3.5624	3.4166	3.5636	3.5592	3.8588	3.4226	3.5006	3.49	3.7113	3.4401	3.2662	2.8696	3.4735
ENSG00000079999	KEAP1	23.1221	23.9356	24.2734	20.1897	21.084	20.2505	18.7044	18.3556	18.1886	19.4398	19.2277	18.2449	17.1154	18.3629	17.1048	18.8277	19.9147	20.6264
ENSG00000080007	DDX43	0	0.0183	0.0143	0.0323	0.0169	0	0	0	0.0542	0.0239	0.038	0	0.0176	0	0	0	0	0
ENSG00000080031	PTPRH	0.2735	0.4497	0.3523	0.2296	0.2406	0.1939	0.2709	0.202	0.3035	0.216	0.2454	0.1863	0.25	0.2767	0.1494	0.2438	0.2073	0.2229
ENSG00000080166	DCT	0	0	0.0053	0.018	0	0	0	0	0	0	0.0071	0.0083	0	0	0	0	0	0
ENSG00000080189	SLC35C2	4.1441	4.4822	3.9497	4.0934	4.3887	4.2044	3.8896	4.0019	4.4012	3.9385	4.6529	4.0068	4.1436	4.5352	3.6303	4.1639	4.6936	3.9922
ENSG00000080200	CRYBG3	5.3186	5.3016	4.8343	5.0149	5.295	5.1371	5.1073	5.0196	4.8766	5.1814	4.8078	5.2645	5.0137	4.3121	4.5863	5.9704	5.4962	6.0546
ENSG00000080224	EPHA6	0	0	0	0	0	0	0	0	0	0	0	0	0.0078	0	0	0	0	0
ENSG00000080293	SCTR	0	0	0.0235	0.0132	0	0	0.0299	0	0	0	0.0622	0.0182	0.0144	0.0146	0	0.0309	0.0309	0.0157
ENSG00000080298	RFX3	0.3273	0.1795	0.2344	0.2395	0.1702	0.1686	0.1741	0.2315	0.2361	0.144	0.2481	0.2063	0.1856	0.1883	0.1614	0.1897	0.2703	0.2312
ENSG00000080345	RIF1	2.7243	2.4339	2.4473	2.4606	1.7916	1.9394	2.1151	1.9777	2.0126	1.9552	1.7337	1.707	1.9239	1.8802	1.9533	2.3994	2.3327	2.4076
ENSG00000080371	RAB21	3.1489	3.2477	3.2822	3.3726	3.1198	3.1426	3.184	3.1647	3.3551	3.1802	3.1371	3.0986	3.026	3.1481	3.0087	3.382	3.4056	3.5896
ENSG00000080493	SLC4A4	7.2055	6.9951	7.1263	9.1032	8.4531	8.4802	9.3031	10.1143	8.92	8.8908	8.3067	8.3798	10.8176	9.6534	10.0496	9.2153	8.4251	9.1439
ENSG00000080503	SMARCA2	4.195	3.962	4.1364	4.5248	4.4918	4.6261	4.1601	4.3756	4.2106	3.8886	3.8001	3.8208	4.2502	3.7491	3.6225	4.1926	3.6605	4.1921
ENSG00000080511	RDH8	0	0.0257	0.0201	0.0227	0	0	0	0	0	0	0.0266	0	0	0	0	0.0265	0	0
ENSG00000080546	SESN1	1.4188	1.4156	2.021	2.3547	2.8854	3.0868	2.7874	3.3003	3.2678	3.0753	3.2364	3.1128	2.8822	3.6967	4.0419	2.5545	2.8031	2.4057
ENSG00000080561	MID2	3.6889	3.5525	3.0037	2.0493	1.8563	2	1.6685	1.5209	1.2608	1.5796	1.2389	1.6688	1.4186	1.4716	1.2575	1.9495	2.0353	2.1887
ENSG00000080572	PIH1D3	0.1183	0.0532	0.146	0.1174	0.1968	0.1796	0.3179	0.1196	0.0788	0	0.276	0.2902	0.0511	0.1297	0.1494	0.1371	0.1646	0.1393
ENSG00000080573	COL5A3	2.9111	2.5287	2.5176	1.5716	1.4148	1.3214	1.5765	1.4777	1.6678	1.5587	1.5079	1.5313	1.6894	1.7139	1.5386	1.8517	1.6636	1.7773
ENSG00000080603	SRCAP	4.8324	4.2148	3.0245	5.1387	4.246	4.0297	4.7817	4.2821	4.4094	4.5529	3.9674	4.2668	4.6931	4.1643	4.0295	4.5975	3.6956	4.0287
ENSG00000080608	PUM3	23.4818	21.2712	23.4004	18.6893	17.7796	19.1474	17.52	17.2291	17.5714	16.9827	15.2569	18.1949	14.5886	13.8201	15.106	19.526	19.8808	21.4434
ENSG00000080618	CPB2	0	0	0.0228	0	0.0269	0	0	0	0	0	0	0	0	0	0	0	0	0
ENSG00000080644	CHRNA3	0	0.0108	0.0085	0.019	0	0.0104	0.0215	0	0	0	0	0	0	0.0105	0	0	0.0222	0
ENSG00000080709	KCNN2	0.2129	0.1464	0.1459	0.2229	0.209	0.1539	0.1721	0.2151	0.4856	0.1908	0.3172	0.2095	0.3066	0.2981	0.1866	0.2193	0.1782	0.2088
ENSG00000080802	CNOT4	5.1123	4.5469	3.8032	4.4044	4.0662	3.986	3.7865	4.0642	3.5574	4.1268	3.5329	3.8167	3.9286	3.8998	3.5859	3.7987	3.8825	3.9662
ENSG00000080815	PSEN1	12.3214	11.8205	12.4207	9.001	9.0084	9.0268	8.0083	7.9198	7.9733	7.7275	8.7648	7.5495	8.1041	7.5221	7.2142	8.8866	9.4576	9.297
ENSG00000080819	CPOX	3.59	3.2115	3.8996	4.6496	4.5879	4.6227	5.3032	4.9881	4.8967	4.241	5.0732	4.9936	4.7802	4.9453	4.4657	4.5364	4.3636	5.1361
ENSG00000080822	CLDND1	6.3418	6.3464	6.9317	6.6996	6.2201	6.4683	6.3057	7.0191	6.8527	6.1016	6.323	6.5526	5.3461	6.7198	5.7508	7.0048	7.3408	6.9296
ENSG00000080823	MOK	0.2286	0.2618	0.1831	0.4081	0.337	0.4506	0.5118	0.4913	0.5488	0.4632	0.378	0.521	0.5387	0.4873	0.4722	0.419	0.289	0.3327
ENSG00000080824	HSP90AA1	140.071	128.137	145.703	122.853	126.04	133.305	123.78	122.289	127.982	121.834	120.209	124.784	132.45	126.283	137.877	127.431	125.42	137.025
ENSG00000080839	RBL1	1.2741	1.1743	1.0754	1.6294	1.2688	1.2317	1.6842	1.4115	1.6438	1.2606	1.3515	1.6838	1.4675	1.3374	1.5626	1.4055	1.717	1.6174
ENSG00000080845	DLGAP4	12.5981	11.8044	10.6804	13.9317	12.4604	12.5559	14.7273	13.6236	13.2529	14.3347	13.3454	12.8092	15.6198	16.1887	14.1795	13.6911	12.9818	12.2052
ENSG00000080854	IGSF9B	0.0238	0.0179	0.035	0	0	0	0	0	0.0176	0.0116	0	0.0216	0	0	0	0.0092	0	0
ENSG00000080910	CFHR2	0	0	0	0	0	0	0	0	0	0	0	0	0	0	0	0	0	0
ENSG00000080947	CROCCP3	0.3421	0.4075	0.3606	0.6787	0.5997	0.7055	0.4581	0.6642	0.3945	0.5607	0.7431	0.8408	0.7463	0.7204	0.6351	0.5597	0.4665	0.4896
ENSG00000080986	NDC80	0.8759	0.4856	0.9508	1.7	0.9766	1.638	1.748	1.7701	1.6903	0.9121	1.2286	1.5221	1.6455	1.1408	1.8831	1.9714	1.6627	1.7335
ENSG00000081014	AP4E1	3.6141	3.1578	3.3271	3.3204	3.1184	3.2927	3.2676	3.0873	3.2456	2.9323	3.2225	3.1392	3.1259	2.9264	3.1263	3.2458	3.2463	3.4213
ENSG00000081019	RSBN1	1.6084	1.5607	1.6004	1.5357	1.1984	1.3516	1.238	1.5101	1.2865	1.6412	1.2113	0.8766	1.028	1.1898	1.3749	1.4369	1.4681	1.2307
ENSG00000081026	MAGI3	1.3017	1.1313	1.1028	1.391	1.3011	1.2297	1.3635	1.4903	1.463	1.5812	1.1661	1.1266	1.5328	1.4204	1.5517	1.3467	1.2368	1.2561
ENSG00000081041	CXCL2	0.6702	1.0282	0.2953	0.4533	0.095	0.0661	0.1705	0	0.169	0	0	0	0	0.0334	0	0.2825	0.1059	0.0717
ENSG00000081051	AFP	0	0	0.0247	0.0139	0	0	0.0314	0.0283	0.0622	0.0411	0.0654	0.0382	0	0	0	0.0325	0.0163	0
ENSG00000081052	COL4A4	0.0092	0	0.0081	0.0046	0	0.01	0.0103	0	0	0.0068	0.0054	0	0.005	0.0101	0.0146	0	0	0
ENSG00000081059	TCF7	0.0772	0.1788	0.1801	0.3514	0.3966	0.325	0.4474	0.3763	0.4888	0.353	0.4925	0.3651	0.5102	0.4628	0.3297	0.2947	0.3053	0.3101
ENSG00000081087	OSTM1	7.4146	7.1445	8.0767	6.1807	7.236	7.5748	6.9272	7.293	7.2755	6.67	6.6751	6.8874	5.692	7.383	7.3407	8.2254	8.3856	8.3853
ENSG00000081138	CDH7	0.0157	0.0318	0.0222	0.0281	0.0229	0.0307	0.0422	0.0318	0.0314	0.0323	0.055	0.0171	0.034	0.0241	0.0149	0.0109	0.0109	0.0333
ENSG00000081148	IMPG2	0.285	0.3207	0.2125	0.0979	0.0684	0.0594	0.0491	0.0775	0.0912	0.1125	0.0575	0.0448	0.0947	0.0541	0.173	0.0572	0.0127	0.0581
ENSG00000081154	PCNP	16.4258	16.7063	17.8372	19.0277	22.8981	20.9105	20.27	21.8085	21.8074	22.2302	22.0069	19.7923	22.311	23.1842	23.5982	21.2227	20.5083	19.528
ENSG00000081177	EXD2	3.7212	3.6037	3.4078	3.7639	3.7475	3.6632	3.2839	3.8266	3.5221	4.1516	3.4546	3.6587	3.7518	3.6864	3.6503	3.3826	3.7213	3.4702
ENSG00000081181	ARG2	3.3829	2.8704	4.2468	4.5558	4.7944	5.0618	4.4645	4.8507	5.7253	4.6838	5.1351	4.8928	4.8997	5.323	5.1003	3.9645	4.929	3.9603
ENSG00000081189	MEF2C	0.2138	0.14	0.1713	0.1003	0.0768	0.1054	0.0783	0.0864	0.1251	0.1425	0.068	0.0953	0.0882	0.0937	0.1043	0.1262	0.0811	0.1236
ENSG00000081237	PTPRC	0.2948	0.0614	0.2357	0.8448	0.2157	0.2072	0.3912	0.2979	0.2302	0.3042	0.2483	0.119	0.0118	0.012	0	0.0127	0	0.0193
ENSG00000081248	CACNA1S	0	0	0	0	0	0.008	0	0	0	0	0	0	0	0	0	0	0	0
ENSG00000081277	PKP1	0	0	0	0	0	0.008	0	0	0	0.0108	0	0	0	0	0	0	0.0085	0
ENSG00000081307	UBA5	5.0537	4.6314	5.9576	4.8076	4.5097	4.7687	5.0659	5.1474	5.4817	4.7608	5.1831	4.6607	4.5698	5.5532	5.282	5.3839	5.9123	5.5003
ENSG00000081320	STK17B	3.1877	2.5706	3.5129	5.9939	5.9426	5.6104	7.13	7.2775	6.8435	7.0987	6.2038	6.9838	7.2096	7.2307	7.1901	6.5278	6.6172	6.8514
ENSG00000081377	CDC14B	3.6734	3.7691	3.9685	5.6678	5.2362	5.7074	5.2766	5.5835	5.8746	5.2333	5.598	4.8567	5.3413	5.4955	5.4872	5.5484	5.6048	6.0266
ENSG00000081386	ZNF510	1.4278	1.3372	1.4555	1.8758	1.7092	1.95	1.8232	2.0745	1.9013	1.8788	1.8091	1.6406	1.7008	1.7593	2.1925	1.8784	1.7176	2.0443
ENSG00000081479	LRP2	0.0197	0.0095	0.0074	0	0	0	0	0	0	0	0	0	0.003	0	0	0	0.0098	0
ENSG00000081665	ZNF506	0.668	0.8127	0.6988	0.7812	0.751	0.7479	0.7418	0.6586	0.675	0.6053	0.8234	0.6512	0.6864	0.7262	0.8314	0.5476	0.4659	0.6777
ENSG00000081692	JMJD4	3.1771	3.3361	3.4717	3.7086	3.9088	3.9964	3.9957	4.0452	4.1014	3.7895	3.8779	3.8097	3.4092	3.7373	3.9445	3.9277	3.3881	3.7777
ENSG00000081721	DUSP12	7.2099	7.5571	9.279	7.6413	9.4106	8.4369	9.2044	8.7795	8.4036	8.2913	9.3455	9.4709	8.4048	8.4417	8.1861	8.3562	9.4997	8.6711
ENSG00000081760	AACS	2.6662	2.3543	2.8325	3.2703	2.9226	3.2144	2.9024	2.8692	2.8641	3.0397	2.8013	2.658	2.8771	3.3297	2.8187	2.9618	2.972	3.0051
ENSG00000081791	KIAA0141	5.2673	4.7866	5.7738	6.1774	5.6335	6.4245	5.7363	5.6204	5.8953	5.6963	6.1777	5.8386	6.8899	6.4103	6.2376	5.9733	6.0529	5.676
ENSG00000081800	SLC13A1	0.0207	0.0233	0.0091	0.0103	0.0215	0	0.0348	0.0209	0	0.0152	0.0362	0.0141	0.0112	0.0113	0.0653	0.036	0.036	0.0122
ENSG00000081803	CADPS2	0.59	0.5181	0.3551	0.6281	0.3965	0.3589	0.2819	0.189	0.2715	0.211	0.2517	0.1569	0.2021	0.1735	0.2725	0.3419	0.4587	0.3049
ENSG00000081818	PCDHB4	0.0956	0.0806	0.0211	0.0356	0.1242	0.1295	0.1471	0.0966	0.0928	0.2102	0.1115	0.2767	0.1291	0.1178	0.0943	0.1939	0.0692	0.1406
ENSG00000081842	PCDHA6	0.0075	0	0	0	0.0232	0	0	0.0075	0.0083	0.0219	0	0	0.008	0.0082	0.0235	0	0	0
ENSG00000081853	PCDHGA2	1.5631	1.5904	1.3475	2.508	2.5367	2.2551	2.6479	2.5616	2.5792	2.691	2.8135	2.5929	3.289	3.1431	3.1534	2.7017	2.1821	2.0882
ENSG00000081870	HSPB11	3.1491	3.3205	4.4924	2.7598	4.0963	4.1498	3.3992	3.382	4.0273	3.2927	4.0347	3.4828	2.9899	3.9774	4.4128	3.6007	4.5669	3.6075
ENSG00000081913	PHLPP1	1.4046	1.3947	1.1761	1.4976	1.5383	1.2684	1.802	1.7224	1.592	1.4221	1.2883	1.5053	1.5443	1.764	1.6882	1.3904	1.4717	1.5712
ENSG00000081923	ATP8B1	14.1998	10.457	9.8617	13.8344	10.1423	10.4141	15.3285	11.225	12.3649	12.2202	9.7897	11.1486	12.6528	12.8065	12.8801	12.3967	11.3473	12.5435
ENSG00000081985	IL12RB2	0.7665	0.3522	0.4186	0.2249	0.0673	0.1756	0.0363	0.0218	0.012	0.0158	0.0755	0	0	0	0.017	0	0.0501	0.0127
ENSG00000082014	SMARCD3	8.598	9.2181	9.4749	8.5643	9.6522	8.9229	7.8051	8.9725	8.7996	8.6121	9.2474	9.176	8.2337	8.9315	8.4774	8.3448	9.4567	8.466
ENSG00000082068	WDR70	2.3177	2.2423	2.563	2.8531	3.1994	3.4706	2.7038	3.1817	3.6165	3.1037	3.1419	3.2023	3.0787	3.1519	3.2786	2.7463	2.98	2.9348
ENSG00000082074	FYB1	0.1423	0.1011	0.0858	0.2452	0.0312	0.0244	0.0503	0.0454	0.1413	0.0769	0.0612	0.0204	0	0	0	0	0	0
ENSG00000082126	MPP4	0.2784	0.1671	0.1799	0.5248	0.4921	0.473	0.6442	0.4595	0.6488	0.5716	0.6494	0.7082	0.5815	0.5289	0.4687	0.6561	0.7853	0.5354
ENSG00000082146	STRADB	5.2717	6.4701	6.3473	7.6907	7.4594	6.8322	7.78	7.8339	8.7123	7.4001	7.4134	7.0104	8.2375	8.141	8.5423	7.8252	8.4307	7.8157
ENSG00000082153	BZW1	15.1025	14.918	18.9471	16.4456	17.1418	18.2091	18.3764	18.8422	19.7445	17.5473	17.5263	18.5301	20.0938	20.5469	22.1667	17.6411	20.8014	19.7423
ENSG00000082175	PGR	0.003	0.01	0.0026	0.0324	0.0062	0.0097	0.0066	0.009	0	0	0.0104	0.004	0.0032	0.0033	0.0187	0	0.0172	0.0035
ENSG00000082196	C1QTNF3	0.0256	0	0	0.0127	0.1461	0.0139	0.0143	0.0387	0.0142	0	0.0447	0.0348	0.0828	0.084	0.0403	0.0148	0.0444	0.0752
ENSG00000082212	ME2	3.4492	3.4215	3.4957	2.576	2.4951	2.7578	2.5041	2.4193	2.5631	2.2609	2.2047	2.1353	1.939	2.0411	2.2467	2.2172	2.6284	2.6165
ENSG00000082213	C5orf22	6.1996	6.0136	5.8494	6.3241	6.5027	6.5682	6.7937	7.0617	7.9735	6.8428	6.3867	6.5671	6.2475	6.3142	6.9492	7.5534	8.4559	7.9045
ENSG00000082258	CCNT2	1.9324	1.9079	2.0975	2.3213	1.9358	2.1227	2.0113	2.1561	1.826	2.0958	2.23	2.2079	1.8972	2.3549	1.8187	2.2804	2.2107	2.3519
ENSG00000082269	FAM135A	0.7078	0.7817	0.7986	0.6165	0.516	0.6551	0.5846	0.7065	0.5795	0.7594	0.6442	0.5822	0.5967	0.8419	0.6062	0.6352	0.7453	0.7163
ENSG00000082293	COL19A1	0.0268	0	0.0142	0.0053	0.0056	0	0.024	0	0	0.0079	0	0	0	0.0177	0.0085	0	0.0062	0
ENSG00000082397	EPB41L3	1.4829	1.3313	1.1814	0.9807	1.0357	0.9624	1.0523	1.0633	1.1926	1.2466	1.0612	1.1277	1.1731	1.1861	1.3002	0.9548	0.9289	0.9743
ENSG00000082438	COBLL1	0.4522	0.401	0.3938	0.3088	0.2876	0.2567	0.2412	0.2392	0.248	0.1795	0.2637	0.1849	0.1925	0.2303	0.1637	0.2436	0.259	0.2411
ENSG00000082458	DLG3	2.4352	2.5889	2.2076	2.6412	2.8892	3.0133	2.6546	2.6138	2.4308	3.0244	3.261	3.0245	2.662	3.0902	3.1352	2.3564	2.2014	2.2907
ENSG00000082482	KCNK2	0.2805	0.092	0.1339	0.1043	0.158	0.0507	0.2617	0.1417	0.1816	0.1543	0.0409	0.223	0.202	0.1793	0.2029	0.0406	0.0677	0.0688
ENSG00000082497	SERTAD4	1.1953	1.0156	0.8839	0.5141	0.4867	0.6617	0.627	0.4223	0.5658	0.5394	0.4289	0.3873	0.5779	0.5771	0.5277	0.7363	0.5038	0.5215
ENSG00000082512	TRAF5	1.3625	1.4588	1.656	1.5677	1.2744	1.6477	1.5084	1.3154	1.4389	1.5004	1.6007	1.5874	1.6086	1.5821	1.4549	1.632	1.6733	1.6696
ENSG00000082515	MRPL22	2.6723	2.7136	3.4406	2.7629	3.3827	3.5092	2.8169	3.0247	2.9654	2.7737	3.43	3.0028	2.9617	2.9382	3.1083	2.7854	3.4696	3.0438
ENSG00000082516	GEMIN5	5.3585	4.8977	4.3363	4.777	4.1215	4.4129	5.0553	4.5137	5.4965	5.005	4.4716	4.5179	4.5362	4.5489	4.657	4.8575	4.4729	5.2204
ENSG00000082556	OPRK1	0.0239	0.009	0.0211	0.0158	0.0166	0	0.0178	0	0.0088	0.0117	0.0279	0.0217	0	0.0087	0.0126	0	0	0
ENSG00000082641	NFE2L1	127.522	128.163	116.856	81.9969	83.1392	83.7757	72.5572	75.3426	77.7403	77.806	76.208	72.0594	60.7033	60.5624	57.4607	82.64	77.9588	76.563
ENSG00000082684	SEMA5B	0	0.0083	0	0	0	0	0	0	0	0	0	0	0	0	0	0	0	0
ENSG00000082701	GSK3B	8.6817	8.6179	7.9474	11.0077	11.0322	10.0021	12.1993	11.4146	11.6735	11.4342	10.6901	10.772	11.9434	11.4414	11.6116	10.9418	10.5926	10.7111
ENSG00000082781	ITGB5	44.6414	48.2618	45.592	52.2314	53.8715	53.1035	57.7244	57.0647	58.009	57.9297	58.4239	56.8203	65.7732	65.626	65.6988	51.6237	53.3395	53.33
ENSG00000082805	ERC1	7.2152	6.9431	5.543	8.4723	7.5052	6.9529	8.3853	8.1437	7.9013	8.6179	6.9755	7.6288	8.3836	7.5175	8.333	8.2209	6.7253	8.139
ENSG00000082898	XPO1	11.2956	11.4082	12.2723	9.409	9.2686	9.726	9.9413	10.1127	10.4165	9.2039	9.3491	8.7062	9.0861	9.9069	8.9934	9.4861	10.3198	10.311
ENSG00000082929	LINC01587	0	0	0.0346	0.1168	0	0	0	0	0	0	0	0	0	0	0.1859	0	0.0455	0
ENSG00000082996	RNF13	10.4972	10.2541	10.6353	6.4602	7.0843	7.3613	5.0106	6.771	5.8731	6.471	5.6736	5.6358	5.0926	6.5857	5.8926	6.2798	6.7906	6.2307
ENSG00000083067	TRPM3	0.0321	0.0258	0.0162	0.0137	0.0358	0.0274	0.036	0.051	0.0204	0.037	0.0375	0.0313	0.0322	0.0252	0.0326	0.016	0.0399	0.0189
ENSG00000083093	PALB2	2.6184	2.491	2.8334	2.5307	2.6323	2.5575	2.1232	2.4319	2.7347	2.5411	2.1891	2.4529	2.2774	2.2472	2.5372	2.6889	2.7227	2.8106
ENSG00000083097	DOPEY1	6.2507	6.0957	5.4682	2.2114	2.171	2.1163	2.4651	2.4318	2.3071	2.4951	2.4563	2.0518	2.7078	2.5328	2.5129	2.2936	2.1779	2.4957
ENSG00000083099	LYRM2	3.5067	3.2106	3.5681	4.0167	4.2645	4.3278	3.7373	4.1394	4.3704	3.5055	3.899	3.9173	3.6345	4.0336	3.4485	4.229	4.3333	4.5249
ENSG00000083123	BCKDHB	0.8082	1.0229	0.9991	2.0712	2.2291	2.1179	2.4004	2.6202	2.9272	2.7161	2.3824	2.7685	2.7162	2.6573	2.9762	2.3027	2.1599	1.8104
ENSG00000083168	KAT6A	5.1975	4.4289	3.8598	4.8424	4.586	3.8925	4.6102	4.6481	4.7834	4.6026	3.8669	3.9246	4.3442	4.1115	4.6611	4.8038	4.0358	4.707
ENSG00000083223	ZCCHC6	6.0162	5.0822	5.0255	5.5222	4.7108	5.12	5.0498	4.7919	4.4155	4.7061	4.7594	4.6977	5.3361	4.6296	4.8603	5.1486	4.8018	5.2217
ENSG00000083290	ULK2	1.3464	1.4416	1.4156	2.0679	2.1239	2.0389	2.3494	2.1674	1.9216	2.2263	2.1061	1.9611	2.4324	2.5898	2.5938	1.8348	2.0557	1.6069
ENSG00000083307	GRHL2	0	0	0.0133	0.0374	0.0157	0	0.0169	0.0152	0	0	0.0176	0	0.0081	0.0165	0.0119	0.0087	0.0087	0
ENSG00000083312	TNPO1	16.7078	16.3202	16.3945	19.7503	17.2838	17.385	20.9567	20.4959	20.0688	17.8154	16.9167	17.1461	19.2108	19.1429	18.721	21.3629	20.3352	20.9673
ENSG00000083444	PLOD1	67.945	71.2033	72.2061	72.0903	74.027	74.8038	75.3094	76.3056	75.302	73.9177	76.0194	74.1476	80.3841	80.065	73.5433	71.9377	69.9361	69.9466
ENSG00000083454	P2RX5	3.3591	3.3865	3.6137	2.9862	2.5627	2.8383	2.4665	2.2813	2.13	2.2551	2.4928	2.0062	2.5212	2.2471	2.3065	2.882	3.0341	3.0044
ENSG00000083457	ITGAE	0.8924	0.7105	0.9316	1.6071	2.0412	2.2405	2.4747	2.7747	2.6585	2.1644	2.7458	2.4787	2.7215	2.761	3.4885	1.8537	2.403	2.2062
ENSG00000083520	DIS3	4.6393	3.8197	4.2407	4.1882	3.7141	4.052	3.8908	4.2704	4.4836	3.5688	3.3396	3.724	3.9136	4.0167	4.2267	4.326	4.615	4.5034
ENSG00000083535	PIBF1	2.1597	1.8737	2.5471	2.2278	2.4912	2.6914	2.3578	2.6167	2.8616	2.0169	2.3431	2.445	2.1241	2.8379	2.7301	2.8891	2.4038	2.3528
ENSG00000083544	TDRD3	0.7511	0.7696	0.8628	0.9048	0.9064	1.0036	0.8935	1.0165	0.8186	1.0818	1.1966	1.0326	0.9997	0.904	0.9843	0.8628	1.0106	0.979
ENSG00000083622	AC000061.1	0	0	0	0	0	0	0	0	0	0	0	0	0	0	0	0	0	0
ENSG00000083635	NUFIP1	4.855	4.5199	5.8468	4.4528	4.6532	5.0517	4.6883	4.2713	4.3275	4.1836	4.4867	4.3152	3.9441	4.1305	4.0893	4.6107	4.6872	4.2058
ENSG00000083642	PDS5B	2.0684	1.9028	2.1275	2.1788	2.1505	1.8228	1.9672	2.146	1.9421	1.8311	1.9482	1.8098	2.2792	2.1872	2.4892	2.329	2.0688	2.378
ENSG00000083720	OXCT1	12.6284	10.9958	11.263	10.193	10.0937	10.1137	11.1862	10.9994	10.1444	10.4501	9.0216	10.3037	10.9934	10.0665	12.4155	10.2541	10.5586	10.7877
ENSG00000083750	RRAGB	1.4422	1.7546	2.3645	3.0111	3.6789	3.8005	2.8538	3.5247	3.9823	3.9594	4.0286	3.7018	3.6955	4.8887	4.4728	2.9154	3.7905	3.3167
ENSG00000083782	EPYC	0	0	0	0	0	0	0	0	0.0562	0	0	0	0	0	0	0	0	0
ENSG00000083799	CYLD	6.8649	6.6755	6.5904	4.8154	4.0345	4.2767	4.1667	3.6467	4.032	3.8748	3.649	3.4849	3.121	3.0852	3.0454	5.0371	4.4366	4.9503
ENSG00000083807	SLC27A5	0.4499	0.4356	0.4466	0.5254	0.7815	0.7163	0.5419	0.7135	0.6256	0.5929	0.6906	0.6518	0.6459	0.6927	0.656	0.5412	0.6601	0.5698
ENSG00000083812	ZNF324	1.0569	1.2708	1.3153	1.6568	1.5686	1.8985	1.8066	1.7202	2.0055	1.8457	2.1358	1.726	1.8302	1.8303	1.6553	1.7112	1.6647	1.7382
ENSG00000083814	ZNF671	1.9019	1.8777	1.9839	2.3103	2.0312	2.1044	1.8396	1.4251	1.9526	2.2768	2.1274	1.7101	1.6772	1.9851	2.0419	1.6045	2.2346	1.8125
ENSG00000083817	ZNF416	2.1948	1.6863	2.0599	2.6198	2.5973	2.1671	2.5171	1.9654	2.1385	2.1719	2.7259	2.1153	2.1203	2.0924	1.8023	2.3162	1.6753	1.5125
ENSG00000083828	ZNF586	1.5275	1.2455	1.6548	1.6404	1.559	1.5803	1.4904	1.6709	1.244	1.5618	1.8466	1.203	1.8317	1.3976	1.4154	1.5429	1.868	1.7487
ENSG00000083838	ZNF446	0.9282	0.8877	1.0634	1.2984	1.4766	1.5199	1.5069	1.3038	1.3185	1.5518	1.3423	1.581	1.4239	1.292	1.421	1.1189	1.3234	1.3004
ENSG00000083844	ZNF264	1.5315	1.5589	1.5231	1.3167	1.2625	1.289	1.2656	1.1791	1.1128	1.1283	1.4288	1.2571	1.3156	1.3148	1.4502	1.2932	1.1666	1.3222
ENSG00000083845	RPS5	33.7457	36.5013	36.4513	46.4864	56.3781	50.6485	51.3737	57.0165	60.3132	51.5996	62.5728	54.4691	48.1087	55.1911	58.6809	44.836	51.0221	46.4796
ENSG00000083857	FAT1	157.327	140.938	115.792	188.446	152.394	146.373	172.479	169.441	149.443	170.994	141.741	154.574	152.191	135.305	142.189	212.031	170.55	199.928
ENSG00000083896	YTHDC1	7.2393	7.1064	7.8857	6.8851	6.5741	6.3914	6.7735	6.5142	5.7979	6.4137	6.0096	6.4906	6.2758	6.2958	6.6869	7.1777	6.4932	6.8853
ENSG00000083937	CHMP2B	4.7816	4.5354	6.2363	5.1522	6.0269	6.5251	4.8921	5.8725	6.253	5.7608	5.3874	5.8338	5.356	5.4661	6.1996	6.2068	7.1456	6.2873
ENSG00000084070	SMAP2	13.3908	13.8618	11.745	11.3864	11.8157	11.1497	11.3426	10.7845	10.9631	10.5201	10.0535	10.0492	10.2508	10.8688	9.6928	10.2687	10.6348	9.7934
ENSG00000084072	PPIE	2.4573	2.5225	2.9188	2.7803	3.6262	3.5425	3.0173	3.244	3.6692	3.4292	3.1825	3.5952	2.9847	3.3508	3.5028	3.0645	3.229	3.3594
ENSG00000084073	ZMPSTE24	11.4244	10.0031	12.0855	11.7775	11.9843	12.3188	13.1341	13.225	13.5292	12.7763	10.7268	12.3768	13.3223	13.0392	13.5477	13.4779	14.5326	13.856
ENSG00000084090	STARD7	29.1329	27.1967	26.4027	24.4126	23.0131	22.8678	23.9349	21.4567	23.3788	21.741	22.2507	21.9079	22.8257	22.193	23.2829	23.3977	24.0488	22.9376
ENSG00000084092	NOA1	5.192	5.2089	5.3772	6.5577	6.8728	6.8924	7.7754	7.7886	7.1721	7.6336	7.0378	6.6005	6.2302	7.6113	7.4549	6.5137	7.0109	7.3095
ENSG00000084093	REST	4.5051	4.0895	4.2172	5.7128	5.0767	4.3947	5.5564	5.7151	4.9611	5.3726	5.0934	5.109	5.9487	5.3576	5.5109	5.427	5.2154	5.5597
ENSG00000084110	HAL	0.0178	0	0.0078	0	0	0	0	0.0538	0	0	0	0	0	0.0292	0	0	0	0
ENSG00000084112	SSH1	7.3307	6.2386	5.5681	9.1278	7.6969	7.7071	10.1781	9.3486	9.1778	9.8468	8.8531	8.7167	10.099	11.2518	9.952	10.1102	8.5119	9.1038
ENSG00000084207	GSTP1	74.9296	78.6882	88.6574	98.5971	115.938	112.949	104.407	111.839	112.673	107.888	115.542	118.715	112.288	115.384	110.76	101.334	108.042	99.3073
ENSG00000084234	APLP2	93.5907	96.1443	99.516	115.222	122.895	120.546	112.884	117.684	114.466	116.257	119.892	121.126	113.894	111.402	114.428	116.73	112.068	115.039
ENSG00000084444	FAM234B	1.8193	2.077	1.9937	1.7316	1.4727	1.6452	1.8565	1.5874	1.6687	1.9099	1.738	1.6191	1.9073	1.8982	1.8647	1.8129	1.6108	1.8019
ENSG00000084453	SLCO1A2	0.0198	0.0223	0.0315	0.0079	0.0206	0.0602	0.0089	0.0401	0.0132	0.0349	0.0463	0.0486	0.0171	0.0391	0.025	0.0184	0.0092	0.0374
ENSG00000084463	WBP11	12.7592	11.9074	12.5318	12.5808	11.5047	12.0269	11.5703	11.4423	11.5063	10.3012	11.2397	10.8485	10.9038	9.5358	10.1361	12.2965	12.4676	11.3162
ENSG00000084623	EIF3I	80.6131	83.8086	86.0964	94.9767	105.214	104.075	102.709	108.176	110.003	101.94	107.755	110.963	98.2994	99.4088	105.525	97.7584	103.667	100.609
ENSG00000084628	NKAIN1	0.2754	0.1205	0.2022	0.0455	0.0795	0.0332	0.0171	0.0464	0.0679	0.0897	0.0892	0.0208	0.1322	0.1844	0.0483	0.0355	0.0355	0.018
ENSG00000084636	COL16A1	13.3558	13.0069	13.9245	17.03	17.6176	17.781	18.0382	17.5513	16.4947	17.7785	19.3178	19.5623	16.9998	17.7656	16.8454	18.8675	18.6472	18.9327
ENSG00000084652	TXLNA	34.1097	33.0353	30.39	37.6579	35.4265	34.0935	37.0152	35.0199	33.9953	34.8534	34.723	33.1655	36.808	33.4664	35.431	36.2841	33.1853	34.1992
ENSG00000084674	APOB	0.0123	0.0035	0.0136	0.0031	0.0096	0	0	0.0125	0	0.0045	0.0072	0.0084	0	0	0	0.0036	0.0071	0.0073
ENSG00000084676	NCOA1	4.8328	4.2759	3.4892	5.2459	4.9696	4.2992	5.4225	5.0227	5.1573	5.6512	4.5124	5.0778	4.9862	5.2733	5.121	5.1042	5.0313	4.6425
ENSG00000084693	AGBL5	4.2731	4.2332	4.8327	7.9975	9.1282	8.1884	9.3162	9.6323	10.069	9.5898	10.5916	9.9124	9.1197	10.5605	10.0064	7.7394	8.5425	7.5355
ENSG00000084710	EFR3B	0.0863	0.0728	0.0342	0.214	0.1256	0.2105	0.2125	0.1918	0.1436	0.2151	0.1811	0.147	0.2237	0.2743	0.252	0.23	0.12	0.1219
ENSG00000084731	KIF3C	4.6033	4.4242	4.3647	6.7756	6.374	7.3365	6.6239	6.7575	7.2782	7.5984	6.9495	7.2547	7.8021	8.0328	7.2762	6.4849	6.3038	6.0998
ENSG00000084733	RAB10	49.4354	52.417	52.3257	40.6015	41.1523	38.4711	37.0995	40.4291	42.2744	36.1742	37.0584	34.6407	31.2827	35.6545	34.5802	39.6455	45.4715	42.1667
ENSG00000084734	GCKR	0.0145	0	0.0128	0.072	0.0604	0.1103	0.0813	0.0587	0.0484	0.0213	0	0.0792	0.0628	0.0637	0.0229	0.0673	0.0337	0.0342
ENSG00000084754	HADHA	66.6577	66.5344	66.1905	70.7538	74.8142	75.6616	72.4397	73.6707	75.3393	72.7472	73.7904	73.6068	73.4571	75.8783	76.6617	69.0419	71.553	69.0006
ENSG00000084764	MAPRE3	6.8038	6.7925	6.8339	9.7115	8.9007	8.8246	9.7324	9.5853	9.6464	9.1639	9.4287	9.8289	8.9909	9.0057	9.0697	9.6922	9.6476	8.6785
ENSG00000084774	CAD	6.5546	5.5245	5.078	8.6339	7.582	7.2899	9.2397	8.8166	8.3934	9.095	8.5169	8.5616	9.0206	8.4917	8.2207	9.0745	7.7109	8.4893
ENSG00000085063	CD59	110.157	109.388	127.745	118.892	130.95	130.218	133.277	138.841	143.5	133.026	144.786	138.546	132.98	144.114	144.736	122.408	134.6	132.436
ENSG00000085117	CD82	41.1097	41.3551	41.1542	25.2386	26.3927	24.9596	24.9498	25.7997	26.0053	24.399	26.1458	25.3893	19.7506	18.8517	19.6577	27.5526	28.2227	26.7527
ENSG00000085185	BCORL1	1.2173	1.1638	1.1583	1.7802	1.5033	1.6484	1.6188	1.8249	1.8265	1.7097	1.8195	1.7054	2.0805	1.6786	1.858	1.7354	1.6098	1.4533
ENSG00000085224	ATRX	2.6611	2.3306	2.4639	4.0467	3.5199	3.6249	4.3496	4.2608	4.0984	4.2947	4.0337	3.9712	4.7774	4.3382	4.7863	4.0692	3.7843	4.0887
ENSG00000085231	AK6	6.7637	6.4919	8.2142	5.5776	5.3841	6.7843	6.1053	6.4717	6.7081	6.8812	5.6446	6.8546	6.005	6.0228	7.2053	6.3203	6.6151	7.4649
ENSG00000085265	FCN1	0.0275	0.0516	0.0243	0.0637	0.0954	0.0497	0.0103	0.0278	0.0713	0.0404	0.0856	0.0375	0.0793	0.0804	0.0434	0.0319	0.0425	0.0216
ENSG00000085274	MYNN	1.4435	1.5163	1.9327	1.7722	1.8325	1.695	1.8125	1.91	2.1328	1.3567	1.6741	1.8908	1.7316	1.7918	1.6866	1.7007	2.1909	2.0655
ENSG00000085276	MECOM	0.5271	0.5252	0.4291	0.3187	0.4906	0.4573	0.5564	0.4768	0.6072	0.4638	0.4508	0.5677	0.6291	0.5392	0.4595	0.4247	0.4131	0.4078
ENSG00000085365	SCAMP1	5.3609	5.8802	6.3489	4.6878	5.3318	5.095	4.9999	5.3087	4.8068	5.0661	4.5296	5.5975	5.269	5.0808	5.1555	5.2589	5.2493	4.9204
ENSG00000085377	PREP	10.7867	10.3725	11.0042	11.737	11.2654	11.8152	10.5805	10.9736	11.3093	11.5966	11.1766	11.4372	11.1536	11.0894	11.2915	11.7977	11.2501	11.1112
ENSG00000085382	HACE1	0.7915	0.935	0.9721	1.109	1.2549	1.3142	1.1907	1.1897	1.0539	1.1317	1.2806	1.1054	1.0473	1.5017	1.1164	1.0148	1.1009	1.1763
ENSG00000085415	SEH1L	2.8079	2.2074	2.6012	2.4265	2.1714	2.0755	2.6994	2.1941	2.1869	2.2826	2.0796	2.2041	2.0064	2.1933	2.1331	2.6479	2.2591	2.6793
ENSG00000085433	WDR47	9.9805	8.5899	8.431	7.4719	7.4549	7.2934	8.3515	8.2061	7.051	8.2878	7.2773	7.0954	7.3103	7.9714	7.68	7.9989	7.473	7.9182
ENSG00000085449	WDFY1	25.0773	24.2798	25.4645	22.7489	22.9203	23.1233	19.0604	20.8117	20.7031	19.4265	18.6556	20.2742	19.59	19.1302	20.1089	21.6229	21.4242	22.5196
ENSG00000085465	OVGP1	0.1068	0.1202	0.2196	0.1236	0.2776	0.2123	0.1196	0.3058	0.3753	0.235	0.3529	0.2668	0.2692	0.2926	0.3371	0.3507	0.2476	0.1257
ENSG00000085491	SLC25A24	5.5063	5.2291	5.8425	5.3932	5.6669	6.3643	6.0475	5.8885	5.7772	5.0762	5.1842	5.2016	5.7597	6.0728	6.0577	5.5325	5.9377	6.1126
ENSG00000085511	MAP3K4	2.1871	1.7224	2.1896	3.6341	3.1834	3.6035	3.2103	3.4992	3.5258	3.5458	3.5565	3.6672	3.2157	3.349	3.7489	3.2389	3.1266	2.8536
ENSG00000085514	PILRA	0.3873	0.205	0.281	0.0904	0.2605	0.3458	0.153	0.1151	0.2022	0.2338	0.186	0.2794	0.0738	0.4244	0.2157	0.132	0.3169	0.1877
ENSG00000085552	IGSF9	0	0	0.0182	0	0	0	0	0	0	0	0.008	0	0	0	0	0	0	0
ENSG00000085563	ABCB1	1.8103	1.9304	1.7895	0.2499	0.2455	0.3158	0.3525	0.2068	0.1485	0.127	0.1927	0.1609	0.3146	0.1466	0.1615	0.2007	0.3284	0.3614
ENSG00000085644	ZNF213	1.2838	1.3326	1.2688	1.555	1.5781	1.4767	1.8343	1.6413	1.5111	1.6122	1.8693	1.7106	1.9461	1.7256	1.5671	1.6112	1.5209	1.5948
ENSG00000085662	AKR1B1	337.65	360.023	377.857	300.6	310.902	319.668	218.583	238.912	238.211	241.015	250.656	234.473	85.349	88.04	83.332	399.087	431.154	404.92
ENSG00000085719	CPNE3	6.8631	6.738	7.1764	9.6783	9.8334	9.5432	12.1438	12.0493	11.2922	10.2236	9.2834	10.0164	11.0439	12.0954	11.3553	10.3413	10.5468	10.5441
ENSG00000085721	RRN3	10.3798	10.7871	11.676	9.2608	9.2828	9.0377	9.9221	9.6222	9.2854	9.2234	8.8732	9.2742	8.8609	8.8571	9.1798	10.0293	10.4002	10.019
ENSG00000085733	CTTN	54.4306	51.6115	53.651	60.4227	60.4817	60.7908	64.3035	60.4248	58.2917	65.0377	63.8354	64.1045	67.2091	62.5644	64.0974	60.5844	58.1303	59.3249
ENSG00000085741	WNT11	0.019	0.0642	0.0168	0.1133	0.0989	0.0206	0	0.0385	0	0.0837	0.0888	0.0259	0	0.0209	0	0	0.0221	0.0224
ENSG00000085760	MTIF2	7.4628	6.4912	7.77	7.7929	8.0125	8.5035	7.5059	7.2811	8.9576	8.2428	7.8973	7.7327	7.213	8.1639	9.2982	7.6603	7.9439	7.2548
ENSG00000085788	DDHD2	4.7382	4.5321	4.7596	4.412	4.5128	4.6232	4.3472	4.8831	4.8308	4.8853	4.3736	4.8481	4.7165	5.1741	4.8728	5.1843	5.1949	5.1602
ENSG00000085831	TTC39A	0.3368	0.324	0.357	0.0872	0.1218	0.127	0.0984	0.1332	0.1192	0.0859	0.1082	0.0931	0.0738	0.1658	0.0847	0.1018	0.1018	0.1552
ENSG00000085832	EPS15	9.1886	8.3268	8.1731	5.8982	7.0437	6.0209	7.3854	7.0073	7.0816	6.8726	6.4536	6.5448	7.1592	7.0747	7.4156	6.7841	6.2866	6.7102
ENSG00000085840	ORC1	1.6212	0.9445	0.8291	1.436	1.0535	0.879	1.6368	1.1848	1.3653	0.7854	1.0972	0.7889	1.3135	0.8408	0.8909	1.4595	1.7282	1.7893
ENSG00000085871	MGST2	2.5994	2.4882	2.8855	3.8324	4.0016	4.6874	3.682	3.3378	4.3347	3.812	3.8519	4.3638	4.2352	4.4856	4.8276	4.3442	4.1284	3.7533
ENSG00000085872	CHERP	5.7412	6.8459	5.0593	6.9709	7.1893	6.5497	7.1306	7.486	7.3746	7.3011	6.329	6.9775	6.7106	6.4149	6.0759	6.8012	6.6028	6.4067
ENSG00000085978	ATG16L1	5.358	5.5603	4.9813	5.2553	4.7221	4.9823	5.2287	4.8415	5.476	5.1976	5.7195	4.8912	5.2899	4.9196	5.5459	5.0274	5.0981	5.0799
ENSG00000085982	USP40	4.1974	4.4474	4.8012	5.6667	5.6138	6.0351	5.2135	5.8117	5.4494	5.704	5.6356	5.7993	5.0832	5.3498	5.3828	5.4764	5.3355	5.4879
ENSG00000085998	POMGNT1	14.3404	13.6949	14.1576	15.9815	16.4275	15.774	17.3262	17.039	17.5168	16.705	17.1187	16.878	16.63	17.0737	15.7086	16.5434	16.5456	16.3874
ENSG00000085999	RAD54L	0.7114	0.5442	0.3761	0.9597	0.6213	0.9102	1.2743	0.9489	0.6631	0.4381	0.6636	0.7948	0.6301	0.5925	0.6062	0.9069	0.907	0.9212
ENSG00000086015	MAST2	5.8246	6.2005	5.4856	7.9939	7.6723	7.8824	8.2292	9.1569	7.9119	8.7969	9.255	8.0631	8.7987	9.2699	8.112	7.2347	6.6237	7.1575
ENSG00000086061	DNAJA1	158.904	154.348	154.723	84.8215	87.9922	89.721	71.0264	68.0652	69.4518	71.4086	67.7749	68.8365	67.1391	66.5556	70.7198	90.7738	89.874	93.4654
ENSG00000086062	B4GALT1	30.7789	29.1309	27.148	23.55	22.8106	21.6066	24.0201	24.2712	24.6771	23.1222	22.7037	22.4753	19.5705	18.1893	19.1005	25.7951	25.5176	26.7944
ENSG00000086065	CHMP5	41.8352	42.9363	49.7732	32.3024	40.0568	40.6372	24.4248	28.0349	28.2616	30.7594	28.4737	27.0955	25.6736	26.1725	28.7273	35.3676	36.7464	36.2625
ENSG00000086102	NFX1	8.1651	7.92	7.956	8.6962	8.4759	8.6667	8.6116	8.8775	7.8119	8.6827	8.1274	8.1897	8.3506	7.8413	7.9416	8.1441	8.0489	8.2499
ENSG00000086159	AQP6	0.0445	0.0902	0.1335	0.1237	0.0648	0.0386	0.1396	0.099	0.0791	0.1176	0.0727	0.1214	0.1347	0.0684	0.0562	0.0826	0.1756	0.1049
ENSG00000086189	DIMT1	3.9631	3.4678	3.999	4.793	4.9216	4.4433	5.2175	5.2407	4.9135	5.2378	4.9354	5.2501	4.8096	5.0538	5.1156	4.6498	5.5153	5.3999
ENSG00000086200	IPO11	2.2	2.0319	2.1951	2.5252	2.6276	2.7274	2.8159	2.7376	3.2013	2.1775	2.1981	2.8574	2.7497	2.7034	3.0417	2.6341	2.8382	2.5614
ENSG00000086205	FOLH1	0	0	0	0	0	0	0.0134	0.0121	0	0	0	0	0	0	0	0	0	0
ENSG00000086232	EIF2AK1	22.1654	22.9454	22.6674	24.7986	26.3925	26.9905	24.7235	25.1522	24.8614	26.0089	24.9074	26.8031	24.9668	26.0877	25.8592	25.8038	26.7235	26.3461
ENSG00000086288	NME8	0	0	0	0	0	0	0	0	0	0	0	0	0	0	0	0	0	0
ENSG00000086289	EPDR1	0.016	0.018	0	0	0	0	0.0179	0	0.0177	0	0.0186	0	0	0	0	0	0	0
ENSG00000086300	SNX10	0.2468	0.2777	0.2862	0.1417	0.054	0.1409	0.0873	0.0656	0.0721	0.0381	0.0454	0.0354	0.014	0.0142	0.041	0.0753	0.0151	0.0153
ENSG00000086475	SEPHS1	4.5486	4.3372	4.3812	6.8327	7.2709	7.2392	7.5005	8.5158	8.5299	7.3254	7.9635	7.2229	7.5418	7.9348	8.0875	6.634	7.7111	7.1121
ENSG00000086504	MRPL28	21.0619	23.8025	26.8356	23.5341	29.6256	29.2286	27.3046	27.4683	27.4853	27.7369	29.3498	28.2069	26.7151	27.2492	29.31	26.4593	28.468	27.2343
ENSG00000086506	HBQ1	0	0.1918	0.0751	0	0.0886	0	0.2864	0.1723	0.0946	0	0.1988	0.1162	0	0.3737	0.1346	0	0.1976	0
ENSG00000086544	ITPKC	8.046	8.0345	8.9582	7.7676	8.1549	8.3002	7.3002	8.7035	8.0297	7.4043	9.3672	7.4132	8.8375	7.7823	8.1814	7.7606	7.7616	7.3584
ENSG00000086548	CEACAM6	0.015	0.0674	0.0264	0	0	0	0	0	0	0	0	0	0	0	0	0.0174	0	0
ENSG00000086570	FAT2	0.0157	0.0071	0.0111	0.0094	0.0131	0.0136	0.007	0.0064	0.0105	0.023	0.0037	0.0129	0.0068	0.0103	0.0198	0.0437	0.0182	0.0222
ENSG00000086589	RBM22	12.1481	12.5721	11.5185	9.4053	9.4629	9.746	9.9209	9.1205	9.8193	8.9538	9.6999	9.3703	9.8319	10.1549	8.7182	9.0982	9.5097	10.1195
ENSG00000086598	TMED2	44.2061	43.6933	49.4492	47.89	47.524	49.6819	47.4213	51.4945	52.5633	46.2279	48.7408	46.1398	42.7523	46.9174	47.1322	48.51	53.4262	53.4602
ENSG00000086619	ERO1B	1.0144	0.7097	0.7962	0.778	0.8331	1.026	0.7539	0.8097	0.8891	0.875	0.8449	0.8711	0.7366	0.8408	0.9282	0.7113	0.8596	0.9232
ENSG00000086666	ZFAND6	4.7711	5.8964	6.0175	5.3841	6.2697	6.0486	5.3316	5.78	6.2784	5.215	5.9568	5.6794	4.7899	6.1618	6.0741	5.5193	6.0854	5.648
ENSG00000086696	HSD17B2	2.9763	3.3377	4.571	7.0017	8.8705	8.7586	7.2108	9.5159	9.1702	8.9189	9.5979	9.9367	9.5265	9.5811	10.2252	8.1912	9.285	8.6076
ENSG00000086712	TXLNG	2.6742	2.8242	2.6546	2.7342	2.578	2.3665	2.5695	2.3813	2.7174	1.9984	2.5212	2.5828	2.2026	2.6725	2.9592	2.8025	2.5772	3.0035
ENSG00000086717	PPEF1	0	0.0146	0	0	0	0.0141	0	0	0	0.0382	0	0	0	0	0	0.0151	0	0
ENSG00000086730	LAT2	0.2614	0.2149	0.2658	0.1696	0.1464	0.229	0.1801	0.2337	0.1227	0.2949	0.2345	0.2055	0.1738	0.1653	0.1745	0.2214	0.2331	0.2249
ENSG00000086758	HUWE1	21.3921	19.8755	15.2554	28.6659	23.764	21.9109	27.1851	26.2531	24.7538	27.365	24.2598	25.1328	27.0794	23.6203	25.715	26.3138	21.0691	25.1312
ENSG00000086827	ZW10	5.5289	5.9797	6.0298	7	6.1295	7.4196	6.7201	6.6365	7.7454	6.3386	6.0736	6.2018	6.5005	6.1933	8.0508	6.4964	7.7543	7.8394
ENSG00000086848	ALG9	1.6938	1.5912	1.6886	1.833	1.506	1.713	1.9154	1.6827	1.8163	1.7981	1.6028	1.7407	1.7742	1.8063	1.7011	1.9102	1.7981	2.0074
ENSG00000086967	MYBPC2	0	0	0	0	0	0	0	0	0	0	0.0719	0	0	0.0135	0	0	0.0143	0
ENSG00000086991	NOX4	0.045	0.0169	0.0396	0.0818	0.039	0.0406	0.0671	0.0833	0.0582	0.1429	0.0874	0.0306	0.0567	0.0739	0.0592	0.0695	0.0434	0.0177
ENSG00000087008	ACOX3	3.6121	3.1681	3.581	4.7031	3.9902	4.5352	4.5761	4.9347	5.3399	4.0948	4.6002	4.9056	4.5437	4.8181	4.9318	4.5719	4.4899	4.7978
ENSG00000087053	MTMR2	5.1978	4.8816	5.5545	6.6381	6.1107	6.3327	7.7507	6.641	6.6215	6.2645	6.7931	6.5331	6.9944	6.8833	7.6021	6.9676	7.0638	7.0862
ENSG00000087074	PPP1R15A	39.9059	37.4992	38.9551	43.5892	44.6391	45.9959	45.6368	43.2363	44.1845	46.2148	46.3817	47.6117	39.0222	44.2851	35.2322	45.9079	46.8902	45.3616
ENSG00000087076	HSD17B14	0.4281	0.5619	0.6287	1.8402	2.1883	1.7407	3.4747	3.2443	3.0481	3.2958	3.6193	3.9373	4.0848	4.1051	2.9839	1.3644	1.9021	1.5959
ENSG00000087077	TRIP6	28.4264	30.1278	35.0819	36.9203	38.5417	39.6491	38.9646	40.1952	41.9142	41.7347	41.6892	37.9561	37.1201	41.8421	41.7482	37.5011	41.2302	37.9768
ENSG00000087085	ACHE	0.1837	0.0965	0.1727	0.0365	0.0255	0.0797	0.0686	0.0743	0.068	0.0359	0.1285	0.0334	0.0397	0.0671	0.0773	0.0426	0.071	0.0721
ENSG00000087086	FTL	2171.57	2185.06	2759.97	4702.95	5066.26	5233.44	4959.93	4909.9	5073.05	5496.73	5240.64	5904.43	4945.71	5228.99	5275.1	5278.9	5515.92	5512.45
ENSG00000087087	SRRT	12.0133	11.2046	12.5377	13.3757	12.1571	12.6589	15.0003	12.9773	12.3272	12.3943	13.5699	13.4164	13.5981	12.6185	13.2939	13.672	12.3196	13.466
ENSG00000087088	BAX	22.0804	25.3581	26.1826	28.1603	30.6888	33.118	30.7918	30.3625	32.8329	31.3443	32.1145	31.5309	30.6643	31.8456	27.5154	27.8633	30.4469	28.6143
ENSG00000087095	NLK	12.8195	12.4205	13.1011	11.3376	11.0112	10.9971	10.4934	9.541	10.3241	10.6286	9.278	8.6162	9.3876	9.098	8.7798	11.0331	10.8543	10.7696
ENSG00000087111	PIGS	15.4029	16.1702	16.061	18.595	19.3695	17.8687	18.1756	17.7078	18.7262	19.1422	18.158	19.4183	18.114	19.4057	17.6748	17.0913	18.199	16.7679
ENSG00000087116	ADAMTS2	19.5757	19.4724	18.0583	15.4713	15.8553	14.5773	17.7887	17.1723	16.4984	16.7805	16.8679	16.5267	19.3531	19.2786	19.1995	16.2603	14.9755	14.7779
ENSG00000087128	TMPRSS11E	0	0	0	0	0	0	0	0	0	0	0	0	0	0	0	0.0495	0	0
ENSG00000087152	ATXN7L3	10.724	11.386	11.076	10.0142	10.1279	9.8526	9.5741	9.9481	9.92	9.9492	9.9223	9.7612	9.126	9.7121	8.3943	10.3707	9.8825	9.8745
ENSG00000087157	PGS1	3.9393	4.1937	4.3636	5.3323	5.177	5.569	5.5747	5.3757	5.0148	4.9266	5.5706	5.1169	4.8718	4.7711	5.389	5.4616	5.4837	5.2551
ENSG00000087191	PSMC5	17.3528	16.4082	18.1799	18.9714	19.7877	20.0086	18.7099	18.3681	19.5498	17.8656	19.8208	18.1949	17.5359	17.9134	18.1986	18.8142	18.6633	17.6369
ENSG00000087206	UIMC1	4.1079	4.0357	4.1638	4.3812	4.4614	5.1863	4.6854	4.9013	4.2909	4.3696	4.7117	4.3886	4.4896	4.3646	3.6828	4.6939	4.4374	4.7679
ENSG00000087237	CETP	0.0658	0.1726	0.0773	0.0435	0.0684	0	0	0	0	0	0	0	0	0.024	0	0.0508	0	0.0516
ENSG00000087245	MMP2	70.2091	72.9019	74.3769	111.132	120.026	117.005	116.988	128.488	124.096	121.694	131.633	130.973	140.017	145.524	134.678	107.203	108.023	106.155
ENSG00000087250	MT3	0.0995	0.2799	0.2411	0	0	0	0	0	0	0	0	0	0	0	0	0	0	0
ENSG00000087253	LPCAT2	0.7494	0.8639	0.8282	0.9872	0.8942	0.9192	1.1485	1.0739	1.0702	1.2342	0.9958	1.0547	1.221	1.4071	1.4542	0.9896	1.0752	1.2077
ENSG00000087258	GNAO1	0.0067	0.0075	0	0.0033	0.0069	0.0036	0.0037	0	0	0	0	0.0045	0.0108	0.0037	0.0105	0	0	0.0039
ENSG00000087263	OGFOD1	15.1748	14.7435	14.2534	13.1175	12.5776	12.2388	11.9048	11.9062	12.1665	11.6924	11.3539	11.0143	11.053	10.3252	11.4403	12.4607	13.4021	12.7961
ENSG00000087266	SH3BP2	2.0676	2.2636	2.3093	2.2589	2.0001	2.2172	2.2563	2.172	2.0839	2.4564	2.4188	2.1754	2.5021	2.5815	2.3957	1.7518	1.8734	1.9951
ENSG00000087269	NOP14	15.6286	13.0346	14.8765	14.4277	14.369	13.2495	14.8655	14.2526	14.4619	13.903	14.5201	14.8189	14.1759	13.0088	14.5137	14.4457	13.4296	14.0652
ENSG00000087274	ADD1	30.5371	30.4328	28.7846	32.4902	32.4091	33.0678	35.4375	33.5884	34.0296	34.305	33.6757	33.153	38.1099	36.2373	35.163	33.5493	31.4925	32.4032
ENSG00000087299	L2HGDH	1.4017	1.4798	1.2528	0.9556	0.9048	1.0013	1.0859	0.7988	0.8477	0.8086	1.0071	0.9052	0.8898	0.8518	0.7129	0.9239	0.9702	0.9385
ENSG00000087301	TXNDC16	0.3279	0.3906	0.3059	0.4879	0.4712	0.6065	0.5614	0.6431	0.5778	0.6081	0.6297	0.5256	0.4167	0.6446	0.6544	0.4359	0.6483	0.5335
ENSG00000087302	C14orf166	11.6069	11.3843	12.5992	12.6474	13.3293	13.8423	13.9291	13.9814	13.8	13.6074	13.4844	13.6236	14.1575	14.5979	15.8225	14.2413	15.0897	14.7825
ENSG00000087303	NID2	57.0647	51.7817	46.4064	64.1773	60.891	58.2273	75.3416	71.5418	69.9797	70.8309	65.3962	68.395	82.781	76.3606	77.1859	75.2515	66.5437	66.708
ENSG00000087338	GMCL1	1.6248	1.5041	1.6363	1.8605	1.7182	2.2853	1.8086	1.6231	2.0605	1.4977	2.0247	2.0241	1.8354	2.1673	2.0807	2.4426	2.077	2.186
ENSG00000087365	SF3B2	22.4779	22.7534	22.4107	22.1506	22.1672	22.5225	22.298	21.8653	21.5108	21.1478	22.0181	22.5231	21.8977	20.2424	20.1082	22.1313	21.6908	20.8708
ENSG00000087448	KLHL42	2.7819	2.5834	2.6364	3.0988	2.6118	2.646	3.3562	2.5627	3.1402	2.8047	2.9155	2.9982	2.9209	2.9897	2.8575	2.9601	2.8076	2.7809
ENSG00000087460	GNAS	51.3857	53.9051	52.2333	62.8269	63.8624	62.7219	65.4614	63.8303	65.9568	64.5997	67.1455	66.4795	70.1033	70.5206	66.2615	61.5393	61.8299	58.341
ENSG00000087470	DNM1L	7.8505	7.6532	8.2232	6.4993	6.2244	6.4986	6.4567	6.8042	6.6155	5.6321	5.9789	6.0369	5.8909	6.0934	5.972	6.364	7.2886	6.6342
ENSG00000087494	PTHLH	0	0.0761	0.0358	0.0537	0.0422	0.0147	0.0454	0	0	0.0992	0	0.0369	0.0146	0.0297	0.0427	0.0157	0.0157	0
ENSG00000087495	PHACTR3	0	0.0169	0	0.0074	0.0078	0.0163	0	0.0152	0	0	0	0	0.0162	0	0	0	0	0
ENSG00000087502	ERGIC2	4.2042	4.0681	4.8454	6.7541	6.312	7.4678	7.8683	7.3713	7.5986	7.7068	7.0066	6.9578	7.9986	8.0375	9.1481	7.3908	7.7736	8.1259
ENSG00000087510	TFAP2C	0	0	0	0	0	0.0165	0	0.0154	0	0	0.0532	0	0.0657	0	0	0	0	0
ENSG00000087586	AURKA	2.6688	2.1597	2.3656	4.8306	4.7382	4.1632	7.9678	8.0905	7.7589	5.8134	5.5693	5.9971	9.2221	7.6628	9.015	4.7753	5.789	5.8427
ENSG00000087589	CASS4	2.5603	2.4747	2.5184	4.731	4.5178	4.2719	6.8229	5.3748	6.3225	5.8831	5.5719	5.8226	9.3489	8.892	8.7642	4.2002	3.7619	4.2134
ENSG00000087842	PIR	2.4013	1.9443	2.5009	3.9703	5.5418	4.5765	4.6844	3.8971	4.2796	4.3752	4.6248	5.1807	4.0482	4.2665	4.7946	5.5029	5.7145	5.2041
ENSG00000087884	AAMDC	7.2439	6.3769	7.5856	5.8796	7.6048	7.0899	7.1094	7.0348	7.3859	8.1742	7.8441	7.1786	7.6473	7.346	8.5371	6.1331	6.4883	6.2851
ENSG00000087903	RFX2	0.4623	0.6445	0.3897	0.4437	0.4493	0.4577	0.5963	0.5535	0.6413	0.5601	0.4981	0.5341	0.4668	0.6168	0.5631	0.5649	0.5242	0.491
ENSG00000087995	METTL2A	4.0311	4.2408	4.0658	4.4944	5.0442	5.003	4.9125	4.6502	5.1594	4.6909	4.5206	5.2173	4.2903	4.9521	5.0482	4.2999	4.645	4.8016
ENSG00000088002	SULT2B1	0.1134	0.0547	0.0999	0.2249	0.1852	0.2458	0.1269	0.2127	0.1797	0.1662	0.1888	0.1545	0.1924	0.2485	0.2045	0.1689	0.2065	0.1525
ENSG00000088035	ALG6	0.9878	1.319	1.7816	0.9433	1.2862	1.0711	1.0336	1.2127	1.1064	1.1372	0.8613	1.1321	0.6981	1.3962	1.0782	1.2304	1.4981	1.2933
ENSG00000088038	CNOT3	5.2091	4.9671	4.6809	5.6089	5.487	5.4036	6.0542	5.7895	6.183	5.8623	5.9549	5.9134	5.8341	5.9039	4.8181	5.8548	5.8635	5.391
ENSG00000088053	GP6	0.0845	0.1141	0.0894	0.1174	0.1055	0.055	0.1136	0.0683	0.0938	0.0992	0.0986	0.0921	0.1096	0.1853	0.0534	0.1176	0.1176	0.199
ENSG00000088179	PTPN4	0.4465	0.4818	0.5838	0.8387	0.6849	0.7937	0.7048	0.9986	0.9016	0.8319	0.6786	0.7082	0.8303	0.9265	0.9877	0.8017	0.7509	0.7368
ENSG00000088205	DDX18	5.7216	4.8851	6.309	5.2603	5.3678	5.5416	5.6629	5.1053	5.9229	4.7715	4.9211	4.9015	4.8289	5.1606	4.7584	5.5924	6.4163	6.2082
ENSG00000088247	KHSRP	31.4465	29.7789	28.3912	35.6368	35.6727	32.7853	36.608	34.1043	35.8624	34.1756	31.4512	33.133	34.4458	30.2379	32.9858	34.5656	33.0147	33.7545
ENSG00000088256	GNA11	20.0668	20.2287	18.7222	19.6454	19.8358	18.8144	19.4171	18.9903	19.2131	17.9615	18.0567	17.567	18.1973	18.6383	19.3182	19.9056	17.1927	18.6334
ENSG00000088280	ASAP3	9.5005	10.0082	10.6165	8.6431	9.3156	9.5767	7.3645	7.6191	7.5739	7.8864	7.7671	7.8771	7.2641	8.0123	7.7209	7.6768	8.0602	7.334
ENSG00000088298	EDEM2	27.5757	28.5055	29.9875	24.4266	24.5109	25.1765	25.2742	25.459	25.2888	22.4197	26.9925	21.9997	26.9587	27.6898	25.2175	25.2808	25.6706	24.1373
ENSG00000088305	DNMT3B	0.4738	0.1888	0.3479	0.5385	0.472	0.3425	0.5857	0.5286	0.7557	0.55	0.7597	0.6724	0.5331	0.6057	0.5608	0.5491	0.6521	0.5693
ENSG00000088320	REM1	0	0	0	0	0	0	0	0	0	0	0	0	0	0	0	0	0	0
ENSG00000088325	TPX2	6.9339	6.2179	6.8588	10.2739	8.2766	7.5463	13.9931	12.425	11.4782	9.0344	9.4903	10.1908	12.6252	9.1967	12.3634	10.9011	10.8291	9.8193
ENSG00000088340	FER1L4	0.1058	0.1418	0.2354	0.22	0.2096	0.2405	0.1975	0.3412	0.2573	0.4287	0.4584	0.3571	0.3321	0.3204	0.4216	0.1811	0.2278	0.2611
ENSG00000088356	PDRG1	9.3088	9.5722	9.2714	8.7581	9.1789	9.9452	8.9366	9.1754	10.6089	8.0498	10.9889	9.3495	8.5486	8.2968	9.4211	9.0392	9.5706	9.3432
ENSG00000088367	EPB41L1	2.6547	2.45	2.4685	5.3796	5.4761	5.1274	6.2987	6.0192	5.8551	6.3108	6.5112	5.5419	7.0214	6.9009	6.5753	5.0149	4.4625	4.4822
ENSG00000088386	SLC15A1	0.0981	0.0981	0.1153	0.0973	0.068	0.1182	0.122	0.0771	0.0968	0.1758	0.1525	0.1634	0.0824	0.0717	0.0516	0.1263	0.0632	0.0257
ENSG00000088387	DOCK9	4.0559	3.9246	3.3078	3.1515	2.5718	2.485	3.2908	2.8892	3.2207	2.7274	2.6365	2.8789	3.3985	3.0693	3.4707	2.6882	2.3167	2.7632
ENSG00000088448	ANKRD10	2.6439	3.3576	3.7331	3.8349	3.686	4.3113	3.3525	4.4832	3.2339	3.2751	4.9285	3.8892	3.4835	4.4012	4.141	3.8767	3.854	3.7963
ENSG00000088451	TGDS	3.3183	3.4553	4.5108	2.0837	2.716	3.1198	2.648	2.7646	3.0359	2.5884	2.6964	2.8861	2.5931	2.5921	2.8692	2.7412	3.56	3.387
ENSG00000088538	DOCK3	0.0522	0.0587	0.0874	0.1087	0.1085	0.0962	0.0877	0.1002	0.1274	0.0842	0.1643	0.0925	0.0789	0.1316	0.1483	0.1028	0.1029	0.1045
ENSG00000088543	C3orf18	2.1104	3.1657	3.2732	3.8383	3.9349	3.9972	3.8434	4.3078	4.3403	4.7042	4.4792	4.0834	4.0732	4.672	3.7081	3.6852	3.5389	2.7826
ENSG00000088682	COQ9	6.4784	6.4086	6.2026	6.6155	6.9004	7.1853	6.5431	6.5464	6.4267	6.1218	7.0249	5.861	6.0849	5.988	5.6041	6.4795	6.1496	6.6065
ENSG00000088726	TMEM40	0.0513	0.1155	0.0678	0.2036	0.0667	0.1252	0.158	0.1296	0.0854	0	0.1496	0.035	0.0139	0.0562	0.1417	0.0595	0.2231	0.1057
ENSG00000088727	KIF9	0.414	0.1758	0.2616	0.4262	0.3817	0.3981	0.4285	0.3789	0.4508	0.4009	0.5466	0.5109	0.4979	0.4024	0.5918	0.2897	0.5161	0.4138
ENSG00000088756	ARHGAP28	7.3745	7.2866	8.2839	7.2777	7.3322	7.4558	5.0345	6.7231	5.9481	6.0375	6.2553	6.0019	5.9726	5.025	5.789	7.1951	7.7565	6.9742
ENSG00000088766	CRLS1	1.6509	1.6754	2.6997	2.1105	2.0438	2.5007	2.0293	2.0036	2.5496	2.0342	2.0443	1.9248	1.7466	1.9305	2.3503	2.4361	2.6337	2.4645
ENSG00000088782	DEFB127	0	0	0	0	0	0	0	0	0	0	0	0	0	0	0	0	0	0
ENSG00000088808	PPP1R13B	0.2176	0.2163	0.1828	0.3062	0.3367	0.2963	0.4192	0.317	0.3088	0.282	0.2832	0.3654	0.3444	0.3438	0.2635	0.2346	0.3167	0.3574
ENSG00000088812	ATRN	10.238	11.1011	10.1584	15.7395	13.5864	12.9981	14.1099	15.4153	15.5147	15.2818	13.0959	13.8507	15.0411	14.7333	14.1719	13.9048	13.9308	13.6076
ENSG00000088826	SMOX	3.5987	4.0138	4.5519	6.5399	8.4831	7.1991	8.5096	9.0129	9.1229	9.372	10.4917	10.082	8.462	9.537	8.152	7.4788	8.0372	7.1584
ENSG00000088827	SIGLEC1	0.1159	0.0978	0.1175	0	0.0241	0	0	0	0.0064	0	0	0	0	0	0	0	0	0
ENSG00000088832	FKBP1A	125.814	143.003	135.39	142.579	150.887	145.831	154.596	155.806	171.315	138.06	153.813	136.206	149.511	161.925	154.483	135.664	149.536	137.635
ENSG00000088833	NSFL1C	11.72	11.3514	11.2036	10.2036	11.3123	10.3111	9.6354	10.6906	10.1171	9.9634	11.1379	10.2111	9.8336	10.3216	11.12	9.8043	10.4788	10.0824
ENSG00000088836	SLC4A11	1.4557	1.2472	1.3913	2.0217	2.1422	1.9428	2.1061	1.8896	1.7769	1.9705	2.0371	1.8157	2.0201	2.3071	1.8202	1.7131	1.6354	1.7401
ENSG00000088854	C20orf194	7.2176	6.7718	6.6763	8.3703	7.6599	7.2348	7.7512	7.9206	7.5106	7.9875	7.1379	8.0632	8.7158	8.3792	8.9168	7.6644	7.0577	7.7789
ENSG00000088876	ZNF343	2.3129	2.0817	2.151	2.0992	2.2308	2.7855	2.4573	2.6754	2.4792	2.6125	2.4218	2.7761	2.2965	2.5996	2.5164	2.6008	2.1334	2.3637
ENSG00000088881	EBF4	1.4999	1.9502	1.7659	0.744	0.6263	0.7732	0.6056	0.6087	0.4775	0.8113	0.6165	0.6366	0.6773	0.5524	0.6791	0.7552	0.5843	0.6658
ENSG00000088882	CPXM1	1.9112	2.0857	1.7684	1.7254	1.5698	1.8652	1.348	1.2167	1.2301	1.7658	1.159	1.4063	1.3833	1.3405	2.0813	1.2848	1.3735	1.4625
ENSG00000088888	MAVS	9.3717	8.8882	8.1423	15.3242	13.4611	12.747	15.3819	14.4837	13.4669	14.8536	14.3968	14.1452	15.0387	14.9424	14.3186	13.3003	11.9251	12.8426
ENSG00000088899	LZTS3	2.8545	3.1829	2.9036	3.8485	4.0686	3.4719	3.8691	3.4665	3.8255	4.1612	3.7832	3.6818	3.9437	4.3259	4.1173	4.1133	4.1924	3.8391
ENSG00000088926	F11	0	0.0306	0.0239	0	0	0	0	0	0.0301	0	0	0	0	0	0	0	0.0315	0.016
ENSG00000088930	XRN2	38.3317	38.0091	38.1025	37.7888	38.471	39.8641	36.8268	40.3734	39.7769	33.7705	36.2507	34.8749	35.3033	35.9767	40.7498	38.4931	39.2226	41.0093
ENSG00000088970	KIZ	2.1238	2.0636	1.8793	1.6629	1.6698	1.7796	1.8963	2.0131	1.8893	2.2137	2.0367	2.2004	1.5643	1.9236	1.856	1.5054	1.4852	1.9837
ENSG00000088986	DYNLL1	78.0273	76.4309	85.3204	57.5367	64.8966	68.472	56.6635	59.2483	63.1427	53.7341	59.6705	58.7299	56.1588	59.6341	60.2422	62.0257	70.6861	66.5325
ENSG00000088992	TESC	0.1661	0	0.1255	0.1412	0.0247	0.1544	0.0531	0.1199	0.079	0.0696	0.0553	0.1617	0.0769	0.052	0.1498	0.0275	0.055	0.0838
ENSG00000089006	SNX5	4.7462	4.4863	5.818	6.8003	7.3899	8.05	7.7517	7.7688	8.1742	7.2466	8.1682	8.1035	7.2994	6.7947	8.1161	7.1523	7.706	7.6776
ENSG00000089009	RPL6	29.9752	26.4862	33.4966	47.8717	53.5694	58.5003	58.0529	61.0161	61.5996	59.736	61.3077	64.1439	59.1773	62.1095	67.433	50.7475	54.6136	56.1926
ENSG00000089012	SIRPG	0.0815	0.0688	0.1257	0.2426	0.0848	0.0663	0.0913	0.0412	0	0.1495	0.1664	0.1111	0.044	0.0447	0	0	0.0473	0.024
ENSG00000089022	MAPKAPK5	1.5987	1.483	1.5612	1.709	1.7436	1.8751	1.8958	1.721	1.7234	1.9043	1.8948	1.9784	1.7728	1.6198	1.7868	1.6411	1.7283	1.6516
ENSG00000089041	P2RX7	3.3288	2.9664	3.1295	2.7628	2.5015	2.4213	2.3062	2.1732	1.8378	2.465	2.1812	2.1894	1.8959	2.402	1.9506	2.9509	2.5024	2.4736
ENSG00000089048	ESF1	5.6554	4.8758	5.5346	5.5821	5.9389	5.8089	5.6952	5.7578	5.298	5.6887	4.7392	5.886	4.8812	4.6251	5.8082	6.1098	5.7483	6.3232
ENSG00000089050	RBBP9	2.6394	2.6498	3.0351	4.3913	4.9591	4.9796	5.4726	5.4298	5.3849	4.2177	5.4657	4.6608	4.6922	5.1625	5.3796	5.4184	4.9526	5.0021
ENSG00000089053	ANAPC5	5.2628	5.6576	6.0844	7.0299	6.9005	7.221	6.9399	7.5061	7.4597	7.0152	7.298	7.4494	7.1936	7.3918	7.6141	6.8442	7.7276	7.0089
ENSG00000089057	SLC23A2	4.2201	4.4263	3.9654	10.056	9.3443	7.8928	10.3685	10.7717	10.8032	10.6118	10.2256	10.0506	10.845	10.8827	10.5661	8.6615	8.2397	7.5953
ENSG00000089060	SLC8B1	3.2882	3.4487	3.6712	3.5232	4.1208	3.6022	3.1825	2.8724	3.529	3.8716	3.2047	3.4317	3.2239	3.5297	3.2927	3.0754	3.5063	3.3226
ENSG00000089063	TMEM230	21.2087	22.2599	26.9391	28.0083	31.7834	35.049	30.9216	33.6153	37.945	30.9484	34.2171	32.5318	31.0165	35.1443	33.377	30.7257	35.8167	30.8748
ENSG00000089091	DZANK1	0.1933	0.1942	0.2251	0.4109	0.3517	0.2396	0.3942	0.3	0.4214	0.1822	0.2254	0.3951	0.261	0.2648	0.316	0.2561	0.2881	0.2845
ENSG00000089094	KDM2B	1.8516	2.0002	2.0131	2.173	2.1414	2.2079	2.0393	2.2135	2.1925	2.0808	2.0146	2.226	1.7937	1.9043	2.0223	2.1732	2.2085	2.0179
ENSG00000089101	CFAP61	0.0062	0	0	0.0062	0	0	0.007	0	0	0	0	0	0.0067	0	0	0	0	0
ENSG00000089116	LHX5	0	0	0	0	0	0	0	0	0	0	0	0	0	0	0	0	0	0
ENSG00000089123	TASP1	1.5259	1.0973	1.3308	1.5761	2.1425	2.1322	1.8492	1.8121	2.1122	1.5917	1.4309	1.6719	2.0561	2.155	1.5889	1.732	1.8234	1.8334
ENSG00000089127	OAS1	92.8268	95.6631	84.2115	7.6243	9.9307	8.2638	0.0414	0.084	0.0923	1.0431	0.2154	0.0881	0.0699	0.0101	0.0437	5.2781	5.3966	7.4818
ENSG00000089154	GCN1	19.6205	17.5686	16.093	24.376	21.0293	20.978	24.913	22.8878	23.0909	23.6016	21.8484	22.7295	24.3293	21.6015	22.7924	23.261	20.4768	22.4462
ENSG00000089157	RPLP0	47.0681	47.2227	51.3618	116.489	125.577	121.794	143.242	146.161	152.889	143.292	151.654	148.673	132.054	141.583	150.765	108.335	115.631	106.344
ENSG00000089159	PXN	23.9881	22.5013	20.7019	24.9698	22.0235	22.6507	26.2734	23.7387	24.206	24.9014	23.838	23.4046	27.3423	26.8938	23.0474	23.244	21.4648	21.8146
ENSG00000089163	SIRT4	0.2992	0.4628	0.4614	0.5936	0.6998	1.0543	0.2931	0.3779	0.415	0.3839	0.4361	0.9172	0.6463	0.4918	0.9443	0.5201	0.6935	0.6163
ENSG00000089169	RPH3A	0.0044	0.005	0.0039	0.0087	0.0046	0.0048	0	0.0045	0	0	0.0103	0.024	0.0238	0.0145	0.007	0.0102	0.0051	0.0052
ENSG00000089177	KIF16B	2.6279	2.8566	2.6809	3.0473	3.0091	2.8752	2.6903	2.9186	3.5006	3.2635	3.0783	2.7985	3.5036	2.9643	3.2693	3.3612	2.6962	2.8776
ENSG00000089195	TRMT6	5.5912	5.2555	4.9058	4.5621	4.7814	4.5537	4.8641	4.5003	4.3377	4.0109	3.7823	4.4689	4.2357	3.9524	4.0109	4.6988	4.8537	4.5448
ENSG00000089199	CHGB	0.0907	0.0567	0.0444	0.08	0.0838	0.0874	0.1692	0.0509	0.0559	0.0739	0.0823	0.0824	0.1306	0.1436	0.0795	0.1635	0.0701	0.1068
ENSG00000089220	PEBP1	75.2725	78.9661	85.9247	95.251	101.296	102.334	100.627	105.378	107.345	100.898	103.468	111.697	104.053	113.275	109.517	88.6679	97.9346	94.78
ENSG00000089225	TBX5	5.0589	7.0701	6.4148	7.3564	8.8206	8.3023	7.622	8.0543	6.9736	8.3557	7.756	7.0931	8.8025	8.5058	7.174	7.684	7.0295	7.0406
ENSG00000089234	BRAP	5.4123	4.992	5.3367	4.5469	5.982	5.6045	5.3935	5.5086	5.4432	5.2628	5.1062	5.4614	5.362	5.6644	4.9711	5.3799	5.9458	5.1088
ENSG00000089248	ERP29	25.8651	25.0472	31.3096	27.3206	31.9775	33.5601	29.1735	28.6531	30.0179	31.7358	30.2494	36.6779	30.0381	30.4909	30.972	27.8814	27.7477	28.4604
ENSG00000089250	NOS1	0.0279	0.047	0.0369	0.0691	0.0326	0.0378	0.039	0.0458	0.0348	0.0613	0.0691	0.0617	0.0452	0.0649	0.0825	0.0444	0.0808	0.0451
ENSG00000089280	FUS	18.1581	18.2188	18.9426	17.7136	16.615	17.3865	17.9312	17.2352	17.0331	16.9834	17.8534	17.5425	17.0709	15.1663	15.6682	17.4293	18.5186	18.2062
ENSG00000089289	IGBP1	19.8792	21.5642	24.2443	25.71	29.497	27.6504	24.7015	26.7591	29.685	28.7566	30.9098	28.5923	27.4659	28.6451	30.2114	27.5622	26.8263	24.9918
ENSG00000089327	FXYD5	38.4451	40.8992	40.001	39.8806	42.2572	40.4798	38.6831	38.6329	39.7477	41.691	40.0971	39.8613	39.6993	43.0038	35.9997	39.9211	37.8204	37.4047
ENSG00000089335	ZNF302	2.116	2.2682	2.961	2.2162	2.6626	2.9838	2.3791	2.3584	2.4287	2.6902	2.6476	2.9327	2.688	2.7171	2.7661	2.5681	2.9474	2.6514
ENSG00000089351	GRAMD1A	7.4214	7.1208	6.4045	8.026	7.3482	7.764	7.3445	7.5926	7.6892	7.8383	8.5559	7.7442	6.912	7.6699	6.6634	7.1485	7.301	6.7722
ENSG00000089356	FXYD3	0	0	0	0	0	0	0	0	0	0.0201	0	0.0187	0	0	0.0649	0	0	0
ENSG00000089472	HEPH	0.1028	0.0651	0.0793	0.0892	0.0735	0.0697	0.0791	0.1169	0.164	0.0848	0.1349	0.1751	0.0833	0.1408	0.1622	0.1415	0.134	0.0983
ENSG00000089486	CDIP1	7.4628	8.5767	8.69	11.567	12.312	11.4709	12.3588	11.7499	12.9269	11.8861	12.7233	11.9195	12.584	12.4735	11.1695	9.3566	10.934	10.0082
ENSG00000089505	CMTM1	0.3431	0.5264	0.2749	0.6189	0.7783	0.8118	0.7683	0.8826	1.0038	1.1893	0.582	0.595	0.7076	0.8205	0.8861	0.6869	0.7593	0.6243
ENSG00000089558	KCNH4	0.0233	0.0393	0.0205	0.0231	0.0121	0	0.013	0	0	0.0171	0.0136	0	0	0.0128	0.0368	0.027	0.027	0
ENSG00000089597	GANAB	101.885	106.096	103.451	121.066	121.61	117.174	123.614	117.745	125.145	119.352	120.267	121.723	123.563	116.951	116.609	113.701	114.411	112.71
ENSG00000089639	GMIP	6.1948	5.7185	5.1684	7.297	5.7929	6.3332	6.5799	6.1117	6.1285	6.9702	7.1387	5.7939	5.3984	5.9589	5.4765	5.6928	6.2176	6.0702
ENSG00000089682	RBM41	1.2509	1.2135	1.4059	1.4415	1.3005	1.6731	1.2662	1.4002	1.3631	1.6476	1.4238	1.4697	1.505	1.4365	1.8204	1.7622	1.667	1.7812
ENSG00000089685	BIRC5	1.9046	1.3746	1.7734	4.2422	3.6614	3.455	5.6727	5.35	5.7289	3.8997	4.2465	4.7823	5.5511	3.6363	5.6524	4.0676	4.6375	4.5689
ENSG00000089692	LAG3	4.3813	4.374	3.6765	0.6824	0.2798	0.2108	0.2344	0.136	0.1493	0.1974	0.1744	0.163	0.0485	0.0328	0.0708	0.0693	0.0347	0.0528
ENSG00000089693	MLF2	49.8189	50.7591	51.9219	52.2275	53.5307	53.2483	51.2157	53.3587	54.7734	52.2328	55.0807	51.2666	50.7483	54.188	50.6041	52.2483	54.735	53.2424
ENSG00000089723	OTUB2	0.2579	0.266	0.502	0.5544	0.5699	0.5477	0.6377	0.7168	0.5725	0.5359	0.564	0.6736	0.5224	0.5183	0.7124	0.5107	0.4734	0.62
ENSG00000089737	DDX24	27.8863	26.6108	26.9711	26.1365	27.0842	26.4116	24.0286	23.1582	24.1628	24.3894	23.85	23.7217	21.5783	20.8597	22.1387	24.292	25.2888	26.0888
ENSG00000089775	ZBTB25	0.8632	0.866	0.899	0.86	0.8897	0.9198	0.866	0.8496	0.9123	0.7343	0.8933	0.8911	0.7064	0.774	0.8433	0.8272	0.8143	0.8754
ENSG00000089818	NECAP1	5.4286	5.1981	5.5054	4.0558	3.6001	3.8113	3.7833	3.6202	3.6283	3.166	3.6914	3.1621	3.4476	3.2919	3.5225	4.2126	4.2434	4.4939
ENSG00000089820	ARHGAP4	3.3905	3.1418	3.9693	4.6065	4.5809	4.6267	4.5935	4.6757	4.7347	4.5637	4.9662	5.0104	4.4587	4.3261	4.459	4.4895	4.3572	4.5892
ENSG00000089847	ANKRD24	0.1226	0.1149	0.216	0.4357	0.669	0.3433	0.3888	0.5367	0.3854	0.704	0.5598	0.5985	0.32	0.347	0.7254	0.3433	0.3789	0.2525
ENSG00000089876	DHX32	9.4682	11.16	12.3116	9.8521	11.0716	10.6812	9.2008	9.1349	10.3911	9.2001	10.4341	9.889	9.2652	9.9453	9.6818	8.8271	10.8677	9.5794
ENSG00000089902	RCOR1	6.1377	5.9187	5.5776	5.3652	5.0867	4.9537	5.7332	5.9267	4.963	5.6512	4.8376	4.9999	5.7547	5.483	5.1863	5.6191	4.8939	4.953
ENSG00000089916	GPATCH2L	1.0143	0.8792	0.9744	1.8886	1.5926	1.5213	2.3665	1.8566	1.8405	2.0573	1.8081	1.8408	2.0453	2.2277	2.1977	1.8476	1.6816	1.7494
ENSG00000090006	LTBP4	10.8213	12.7768	13.9614	26.2059	30.0434	27.8504	27.7956	32.3835	29.7766	32.8544	34.309	32.9923	34.4357	40.0753	33.7829	22.7646	21.853	21.3318
ENSG00000090013	BLVRB	8.0142	8.8311	10.2308	14.1854	18.0344	17.4104	15.8247	17.8886	18.7915	18.4341	19.4599	19.1104	16.099	20.5441	19.7951	13.4872	16.6386	14.9275
ENSG00000090020	SLC9A1	12.1549	12.4011	11.5337	13.257	13.1782	12.2264	12.8118	12.4449	12.5458	12.3395	12.4262	13.2895	12.8658	11.6276	12.1085	12.8728	12.1563	12.1301
ENSG00000090054	SPTLC1	15.6906	16.5563	18.6269	17.9202	19.1839	20.0215	17.9163	19.0491	19.0612	17.4956	18.8659	18.8607	18.2721	19.3044	18.375	18.8656	19.8239	20.31
ENSG00000090060	PAPOLA	7.3347	6.9873	7.7064	8.6789	8.0538	8.3998	8.933	8.9309	9.2156	8.1367	8.449	8.2432	8.6115	9.027	9.2141	9.0069	9.4272	9.5112
ENSG00000090061	CCNK	8.0888	7.7493	6.648	6.0665	6.3175	5.8113	6.1244	5.6795	5.6509	5.6253	5.6338	5.2496	6.1495	5.4773	4.7554	5.9019	5.9092	5.4975
ENSG00000090097	PCBP4	6.8338	7.8122	8.694	15.7418	16.6888	17.2334	19.6543	18.1844	20.5389	18.1072	20.6006	18.6903	20.1657	21.4502	21.0302	15.4014	15.7152	14.0754
ENSG00000090104	RGS1	0.0222	0.0125	0.0196	0.033	0.0115	0.0481	0	0.0112	0	0.0163	0	0.0302	0	0.0122	0	0	0.0129	0.0131
ENSG00000090238	YPEL3	1.2355	2.0364	1.6837	2.4085	3.5398	3.4894	2.1713	2.7727	3.0926	2.9283	3.7359	2.4077	3.6779	3.7943	3.1741	2.614	2.6144	2.1817
ENSG00000090263	MRPS33	3.3435	3.1851	3.8342	3.5753	3.4492	4.4448	3.7336	4.1158	3.9126	3.6042	3.8687	4.1062	3.5086	3.7119	3.6183	3.6033	3.6038	3.4658
ENSG00000090266	NDUFB2	7.892	7.8152	8.5303	8.0024	9.6369	10.2961	9.5719	8.9406	8.5865	9.4637	9.8744	10.8377	8.9804	10.0119	8.7413	8.6703	10.5296	8.6618
ENSG00000090273	NUDC	32.1931	29.2161	31.6126	28.5873	30.2437	33.729	31.3848	30.1059	33.2028	29.2602	30.5078	31.8315	32.0799	30.1087	33.358	29.9677	31.1216	31.3629
ENSG00000090316	MAEA	4.9559	4.5847	5.642	5.9282	6.3336	6.7364	6.3582	6.4649	6.7239	6.3296	6.3903	6.2476	6.4404	6.5797	7.1849	6.1898	6.814	6.271
ENSG00000090339	ICAM1	567.779	532.998	418.533	72.9542	59.3831	63.6187	34.5817	31.2003	32.0185	32.3681	28.3853	28.7647	8.1119	7.2433	8.0566	82.2166	75.5813	80.5943
ENSG00000090372	STRN4	11.1538	11.297	10.5089	11.2785	11.553	10.1492	10.3247	11.3797	10.353	10.1649	11.1589	10.1946	10.1623	10.1003	9.6745	11.0209	11.3413	10.4764
ENSG00000090376	IRAK3	4.1705	4.3426	4.0858	2.7869	2.4269	2.4568	1.928	2.1787	2.1949	2.1972	2.0722	1.9793	1.8554	1.4868	1.6004	3.1924	3.4099	3.4632
ENSG00000090382	LYZ	0.2072	0.2623	0.1141	0.2827	0.4579	0.1966	0.232	0.3665	0.2587	0.2659	0.3021	0.353	0.2798	0.2839	0.3271	0.1201	0.1802	0.122
ENSG00000090402	SI	0	0	0	0	0	0	0	0	0	0	0	0	0	0	0	0	0	0
ENSG00000090432	MUL1	15.8011	16.0477	16.1873	17.2557	15.5124	15.4267	16.0326	16.1754	16.4318	16.4925	15.585	15.0178	16.0161	15.3861	15.6487	16.8577	16.86	16.1524
ENSG00000090447	TFAP4	0.2498	0.3137	0.3327	0.4725	0.5858	0.5858	0.5073	0.5224	0.4577	0.46	0.6368	0.5461	0.4267	0.4456	0.5134	0.3231	0.505	0.3488
ENSG00000090470	PDCD7	5.924	6.4915	6.7878	7.3773	7.0765	7.4412	7.918	7.458	7.8637	6.9828	7.7739	7.4042	7.5037	7.1524	7.5148	7.2229	7.3375	7.4686
ENSG00000090487	SPG21	8.9927	10.3107	11.4422	11.1968	12.0568	13.3707	10.7357	11.8225	11.7101	11.9092	11.4099	11.3782	10.7427	11.5399	11.2416	11.3928	12.6707	12.2475
ENSG00000090512	FETUB	0	0.0254	0	0	0	0	0	0	0	0	0	0	0	0	0	0	0	0
ENSG00000090520	DNAJB11	10.4615	9.8141	10.6033	8.456	9.6167	9.9347	9.07	9.2097	8.7244	8.5478	8.2851	8.8333	8.114	7.7076	7.991	10.0917	10.2686	10.4947
ENSG00000090530	P3H2	126.665	107.171	99.594	56.7455	47.1217	50.251	55.762	45.1971	46.4575	42.2294	43.0794	44.4483	41.3234	33.1228	38.4468	69.6972	65.0097	67.9161
ENSG00000090534	THPO	0	0	0	0.0237	0	0.0259	0	0	0	0	0	0	0	0	0	0	0	0
ENSG00000090539	CHRD	0.0759	0.0621	0.0426	0.0479	0.0861	0.0973	0.0541	0.0279	0.0843	0.0304	0.0563	0.0752	0.0597	0.0378	0.0327	0.032	0.04	0.0244
ENSG00000090554	FLT3LG	2.0713	2.8	2.929	2.6123	2.2537	1.7063	1.2584	1.5252	1.5323	1.6483	1.5729	1.2909	1.2489	1.3198	1.3431	2.3076	2.1032	2.2683
ENSG00000090565	RAB11FIP3	8.4494	8.4235	8.8738	10.8938	10.8682	10.8408	11.3062	10.8919	10.6926	11.6801	9.9208	10.7344	12.3235	12.2568	10.3322	10.6646	10.6158	9.9811
ENSG00000090581	GNPTG	8.3329	10.3901	11.1032	9.869	11.1656	11.5727	9.6162	10.3455	11.0642	10.374	11.6273	10.7018	9.3385	10.9638	10.4611	10.9102	10.8341	9.9149
ENSG00000090612	ZNF268	1.5368	1.2693	1.3485	1.4795	1.2877	1.4273	1.3684	1.3498	1.4319	1.3883	1.3724	1.4225	1.4359	1.5954	1.5248	1.6909	1.5859	1.4122
ENSG00000090615	GOLGA3	10.7562	9.4207	9.1199	12.5098	10.7778	11.7199	12.7261	11.0442	10.5996	12.5402	11.6493	12.012	12.2416	11.8831	12.5316	11.8286	10.6954	11.9691
ENSG00000090621	PABPC4	8.5102	8.1264	8.3485	16.4034	15.8465	15.7016	20.1191	20.0452	20.3751	21.3534	19.7542	21.4567	20.6716	19.3179	20.9384	16.0091	16.0581	15.0715
ENSG00000090659	CD209	0.0828	0.1515	0.073	0.0719	0.0754	0.1235	0.058	0.0419	0.0115	0.0911	0.1087	0.0847	0.1007	0.1021	0.049	0.084	0.072	0.1585
ENSG00000090661	CERS4	1.745	1.5073	1.8057	2.4906	2.7858	2.9544	2.2814	2.5483	2.4112	2.1628	2.7046	2.8687	2.4931	2.8132	2.9495	2.6618	2.5317	2.5712
ENSG00000090674	MCOLN1	2.6684	2.8851	2.9317	5.1911	4.3837	4.5344	4.5782	4.5991	4.2557	4.8618	5.1459	3.8878	3.5314	4.241	3.8649	4.5117	4.4186	4.4604
ENSG00000090686	USP48	5.6298	5.5055	6.0127	5.7711	6.1284	6.0578	5.6403	5.9369	5.6439	6.1744	6.0097	5.4682	5.962	5.6689	6.303	5.4652	5.9066	5.6873
ENSG00000090776	EFNB1	14.9751	14.0707	14.0107	19.6162	20.2003	19.4233	22.3388	20.7757	22.4781	23.2549	21.5157	20.0857	22.9394	24.2853	23.8296	17.3399	18.605	17.2885
ENSG00000090857	PDPR	4.0263	3.9803	3.5597	5.8276	5.7142	5.6591	5.6901	6.2207	5.3517	5.9174	5.6908	5.5822	6.1224	5.5748	5.7501	5.2682	5.0802	5.4652
ENSG00000090861	AARS	29.361	30.2778	32.7945	44.3255	46.2757	44.0883	41.9256	43.3029	43.6297	42.7148	45.1988	47.3167	38.0604	38.3352	38.3368	38.4916	37.2367	37.6151
ENSG00000090863	GLG1	23.0576	23.1646	22.0885	26.8768	26.5453	25.1222	26.1373	25.9112	26.485	26.9607	26.0392	26.7542	27.9618	25.898	27.3484	25.0119	23.7615	25.2193
ENSG00000090889	KIF4A	1.2198	0.8393	0.8795	1.9601	1.5198	1.6616	3.3521	2.3634	2.7631	1.8775	1.7164	2.1154	2.1235	1.834	2.3388	1.6474	2.0449	1.9938
ENSG00000090905	TNRC6A	10.1762	9.0062	7.3941	11.0212	9.5067	9.0218	10.1262	9.9973	9.1971	10.355	9.3065	8.6146	9.0753	9.0987	8.1752	10.0893	9.3857	10.1775
ENSG00000090924	PLEKHG2	6.954	6.1582	5.0425	7.9728	7.5296	7.7453	8.6975	8.8038	7.623	8.6901	9.0652	8.0136	9.6368	8.9276	8.5917	8.3877	7.5137	7.7012
ENSG00000090932	DLL3	0.0698	0.1375	0.1077	0.1039	0.0726	0.1136	0.0391	0.1587	0.1356	0.2048	0.0814	0.1427	0	0.1339	0.1377	0.1214	0.0607	0.2055
ENSG00000090971	NAT14	10.4789	11.3615	13.5351	12.5961	14.4094	14.7077	12.5361	12.3183	12.3082	12.6098	12.7868	11.9181	12.4609	12.9662	11.7032	12.6836	13.6894	14.7986
ENSG00000090975	PITPNM2	4.1802	5.3707	4.5804	6.7696	6.9133	6.0257	6.2102	6.7797	6.1111	6.5105	6.6432	6.1989	7.5439	7.2818	7.1718	6.3421	6.3025	6.0427
ENSG00000090989	EXOC1	8.8028	8.8651	9.979	8.4952	8.6635	9.2952	8.8411	9.0334	9.1613	8.9236	8.6509	7.9654	7.6904	10.0126	9.6978	9.4	9.8569	9.6185
ENSG00000091009	RBM27	4.2099	3.9	3.7221	3.6801	3.1925	3.194	3.5622	3.5802	3.3765	3.4536	3.1271	3.4172	3.5421	3.0226	3.3549	3.7117	3.8572	3.7293
ENSG00000091010	POU4F3	0.0387	0.0435	0.0681	0.0384	0	0	0	0.0781	0	0	0.0451	0	0	0	0	0	0	0
ENSG00000091039	OSBPL8	6.3841	5.718	6.0112	8.078	7.5777	6.6426	7.9429	7.4753	7.2387	7.3951	6.6338	6.8509	7.3955	7.3723	7.2371	9.5872	8.333	8.8141
ENSG00000091073	DTX2	3.7341	3.7524	3.4823	2.8592	2.5348	2.3882	2.07	2.0424	2.3132	2.3526	2.6635	1.8648	1.8896	2.0462	1.6592	2.9307	2.8891	2.5394
ENSG00000091106	NLRC4	0.1009	0.0851	0.0444	0.0876	0.1704	0.1641	0.1412	0.0892	0.028	0.0925	0.147	0.1375	0.1362	0.0553	0.0796	0.1169	0.0292	0.0891
ENSG00000091127	PUS7	3.4317	3.5003	3.0332	2.2559	1.9989	1.7597	2.002	1.9114	1.8238	2.2434	2.0853	1.7746	1.9652	2.2316	1.7129	2.2522	2.1207	2.166
ENSG00000091128	LAMB4	0.1172	0.1319	0.0517	0.1615	0.1693	0.1342	0.0875	0.1185	0.2024	0.1433	0.1899	0.1775	0.1478	0.1428	0.257	0.1132	0.1132	0.1227
ENSG00000091129	NRCAM	0.0335	0.0314	0.0246	0.0277	0	0.0484	0.0125	0.0451	0.0495	0	0.0325	0.0076	0.0121	0.0183	0.0088	0.0065	0.0388	0.0131
ENSG00000091136	LAMB1	92.1641	97.815	100.868	124.884	132.309	127.71	123.008	136.172	126.332	126.142	132.435	134.824	142.174	129.167	140.297	126.135	119.93	124.857
ENSG00000091137	SLC26A4	0.0788	0.0532	0.0972	0.0703	0.0082	0.1025	0.0617	0.0557	0.0787	0.0462	0.1011	0.0644	0.0426	0.0345	0.0373	0.0548	0.0183	0.0278
ENSG00000091138	SLC26A3	0	0	0	0	0.0281	0	0	0	0	0	0	0	0	0	0	0	0	0
ENSG00000091140	DLD	12.6856	11.8172	13.1397	12.9438	12.8664	12.9422	13.6328	12.3047	13.1104	13.1019	12.4503	12.0563	12.0919	12.4661	12.7254	13.4231	14.7444	13.6448
ENSG00000091157	WDR7	1.4792	1.4676	1.2291	1.8111	1.441	1.3009	1.7245	1.683	1.5639	1.5458	1.416	1.587	1.6608	1.5349	1.5854	1.5962	1.6505	1.594
ENSG00000091164	TXNL1	4.2955	4.3639	5.2966	4.165	4.5081	5.5614	4.2929	4.8352	4.843	4.4843	4.9857	5.1035	4.5266	4.6367	5.1833	4.8472	5.5886	5.2521
ENSG00000091181	IL5RA	0	0.0078	0	0	0	0.0225	0.0078	0.014	0.0154	0	0.0081	0	0	0	0	0	0.0161	0
ENSG00000091262	ABCC6	0.972	0.8083	0.8779	1.0421	1.0546	1.3224	0.7773	0.9761	1.0518	0.9828	0.7463	0.9954	0.8544	0.9793	0.9624	0.8047	0.9028	0.8956
ENSG00000091317	CMTM6	15.7296	16.3217	18.9807	19.0147	20.0683	21.0652	19.7087	21.1372	22.3959	19.6807	19.9735	20.6571	20.7838	21.7101	22.1279	21.4467	23.118	22.7355
ENSG00000091409	ITGA6	6.3933	5.6346	5.2395	5.4333	4.2981	4.3689	7.0403	5.4638	6.3183	5.2828	5.6284	5.6806	7.4126	7.1754	7.3632	5.2614	4.9297	5.4349
ENSG00000091428	RAPGEF4	0.0385	0.0433	0.0282	0.1017	0.12	0.1043	0.1866	0.2332	0.2063	0.1974	0.1346	0.1834	0.277	0.2389	0.2023	0.1114	0.0817	0.0453
ENSG00000091436	MAP3K20	7.5208	6.7213	6.9777	17.1786	15.9451	14.6837	19.4836	18.6396	18.7419	17.2648	16.7762	18.1131	19.5325	18.165	20.1846	18.6688	16.99	18.2612
ENSG00000091482	SMPX	0	0	0	0	0	0	0	0	0	0	0	0	0	0	0	0	0	0
ENSG00000091483	FH	19.606	20.2335	19.8155	23.8307	24.3325	24.4987	26.3929	25.6973	28.4561	24.1528	24.9536	24.3896	24.5439	25.0409	26.0601	24.8495	25.9903	26.1201
ENSG00000091490	SEL1L3	8.5732	8.6155	8.8509	12.9541	13.621	13.9546	13.5606	12.7945	12.9127	14.0848	12.6022	13.0871	12.7811	13.8496	12.6829	13.7835	13.3892	13.9073
ENSG00000091513	TF	0.016	0.024	0.0705	0.0265	0.0277	0.0058	0.0418	0.027	0.0178	0.0704	0.0436	0.0291	0.0115	0.0351	0.0084	0.0186	0.0124	0.0188
ENSG00000091527	CDV3	62.4194	56.9332	59.5061	66.4481	57.8364	60.9336	68.0904	59.0357	64.1332	62.7025	56.5489	62.4815	59.1536	57.5706	57.4053	69.4203	67.5374	71.4505
ENSG00000091536	MYO15A	0.055	0.0618	0.0526	0.0522	0.0497	0.07	0.0508	0.0507	0.0636	0.0385	0.0752	0.0651	0.0645	0.0786	0.0302	0.0277	0.0554	0.0478
ENSG00000091542	ALKBH5	23.9375	25.6414	22.5336	17.5933	17.9174	16.8385	18.2193	16.1404	17.3589	17.3944	16.2378	16.7088	19.1113	16.6259	17.5665	17.051	17.3854	18.3821
ENSG00000091583	APOH	0.0343	0.0386	0	0	0	0	0	0.0347	0	0	0	0.0467	0.0371	0.0376	0	0	0	0
ENSG00000091592	NLRP1	6.3615	6.8279	7.612	17.3823	16.615	17.0501	19.3254	18.2828	18.4658	21.0022	18.8814	20.3848	19.5792	21.4631	20.2429	16.892	16.7909	16.7255
ENSG00000091622	PITPNM3	0.448	0.5088	0.41	0.6367	0.8016	0.6726	1.2201	1.123	1.0659	1.3013	1.1151	1.1269	1.6844	1.775	1.2916	0.8287	0.5492	0.5679
ENSG00000091640	SPAG7	11.38	10.8417	13.3143	11.7056	12.973	14.6505	11.9997	12.4782	12.8789	13.1851	13.685	13.2409	13.3045	13.2148	13.4763	12.7028	12.4987	11.6678
ENSG00000091651	ORC6	1.8983	2.2073	2.4672	2.4618	1.9516	2.162	2.1847	2.4541	2.0595	2.0996	2.1395	1.9942	2.1652	2.034	1.7239	2.0158	2.6921	2.497
ENSG00000091656	ZFHX4	1.4624	1.2356	0.9781	1.2282	0.8178	0.8339	1.1611	0.7595	0.8793	0.8373	0.8595	0.7701	1.0101	0.8301	0.8781	1.0838	0.9016	1.0185
ENSG00000091664	SLC17A6	0	0	0	0	0	0	0	0	0	0	0	0	0	0	0	0	0	0
ENSG00000091704	CPA1	0	0	0	0	0	0	0	0	0.0174	0.0229	0	0	0	0.0171	0	0	0	0
ENSG00000091732	ZC3HC1	7.4063	7.3762	7.9979	7.001	7.1007	6.9449	6.4058	6.7633	6.6187	6.8995	7.0795	7.3207	7.0497	6.6864	6.6587	6.4378	7.8109	6.7537
ENSG00000091831	ESR1	0.0099	0.0148	0.0029	0.0065	0.0034	0.0179	0.0111	0.0233	0.0073	0.0193	0.0577	0.0405	0.0499	0.0506	0.0104	0.0115	0.0229	0.0078
ENSG00000091844	RGS17	0.8851	0.7355	1.0145	0.8494	0.9744	0.9096	0.9003	1.0757	0.9951	1.0775	0.8096	0.8829	0.8249	0.8179	0.9678	0.9655	0.9791	1.0897
ENSG00000091879	ANGPT2	0.1079	0.1062	0.0476	0.1004	0.1052	0.0439	0.0378	0.0682	0.015	0.0692	0.0629	0.1287	0.0437	0.0591	0.0745	0.0704	0.0782	0.0873
ENSG00000091947	TMEM101	5.8536	6.6535	7.7243	5.6573	7.1526	6.1184	5.2361	6.6469	6.0939	5.9072	6.6503	6.1671	5.0847	6.6632	5.5477	5.4904	6.2955	6.3228
ENSG00000091972	CD200	0	0.0859	0	0.0909	0.0477	0.0331	0.1197	0.1389	0.1695	0.1568	0.0713	0.0208	0.1155	0.1005	0.0723	0.1417	0.0177	0.1259
ENSG00000091986	CCDC80	27.9303	25.8258	25.5251	46.8386	46.9591	47.2021	63.3305	59.7223	60.8431	64.1999	57.4207	62.8678	86.8587	85.4965	84.5289	46.5323	41.9755	43.8454
ENSG00000092009	CMA1	0	0	0	0	0	0	0	0	0	0	0	0	0	0	0	0	0	0
ENSG00000092010	PSME1	126.906	121.587	134.987	67.071	78.4035	84.4702	41.2222	46.3071	47.0937	44.6639	43.985	49.7511	35.5057	36.5561	41.061	69.4076	72.8075	75.3041
ENSG00000092020	PPP2R3C	3.0047	3.6998	4.91	4.0017	5.1533	5.8108	4.8605	5.4151	5.4477	5.187	5.3939	4.61	4.1148	5.4321	5.5075	5.0865	6.1293	5.2502
ENSG00000092036	HAUS4	3.3657	2.4096	3.5052	2.9282	3.3496	3.3568	2.8412	3.1282	3.4352	2.9561	3.9039	3.5315	3.3052	3.2744	3.295	2.4823	2.9416	2.9664
ENSG00000092051	JPH4	0.0086	0.0194	0.0152	0	0.009	0	0	0.0348	0.0096	0.0126	0.01	0	0.0093	0.0094	0	0	0.01	0.0101
ENSG00000092054	MYH7	0.0075	0.0169	0.0198	0	0	0.0163	0	0	0	0	0	0	0	0	0.0118	0	0	0.0177
ENSG00000092067	CEBPE	0	0	0	0	0	0	0	0	0	0	0	0	0	0	0	0	0	0
ENSG00000092068	SLC7A8	0.1373	0.1459	0.2017	0.3102	0.1983	0.1902	0.2477	0.1542	0.3047	0.2461	0.3113	0.3742	0.2884	0.2424	0.2287	0.2122	0.2741	0.1616
ENSG00000092094	OSGEP	1.506	1.3881	1.615	2.052	2.4713	2.4004	2.0924	2.3561	1.9833	2.448	2.6555	2.0768	1.9405	2.426	2.3195	1.8611	2.3977	2.307
ENSG00000092096	SLC22A17	3.8882	4.4586	4.9702	6.5277	7.3522	7.1468	6.8646	7.34	7.2425	7.4095	7.7731	8.2237	7.9505	8.7216	8.0077	5.5959	5.9805	6.426
ENSG00000092098	RNF31	7.9893	7.977	6.9596	6.2422	5.9127	5.5202	4.6109	4.7457	4.6414	5.394	4.5461	4.6619	4.4787	3.9808	4.1112	5.5174	5.4331	5.5611
ENSG00000092108	SCFD1	10.7724	10.6563	12.1895	9.6034	9.9781	10.3916	10.005	9.3817	9.7777	8.9339	9.6914	9.3719	9.0074	9.6719	9.6036	9.4545	10.8261	10.242
ENSG00000092140	G2E3	0.5937	0.6011	0.8414	0.7754	0.8075	0.912	0.853	0.7449	1.2736	0.769	1.0846	0.7685	0.807	0.9542	0.9838	1.0263	1.1182	1.0833
ENSG00000092148	HECTD1	11.8856	10.9153	11.0224	15.6394	13.9769	13.3224	16.0733	15.5629	15.2731	15.8664	14.5354	14.3607	14.6399	14.3661	14.6629	16.23	15.4729	16.5672
ENSG00000092199	HNRNPC	34.4373	32.9755	39.0966	35.7072	40.1856	41.5119	38.7859	41.7613	43.4803	36.6476	41.0271	41.3868	36.0861	38.3579	39.9033	40.5789	44.0268	43.8313
ENSG00000092200	RPGRIP1	0.0167	0.0564	0.0368	0.0083	0.0087	0.0544	0.0187	0.0169	0.0093	0	0.0292	0.0342	0	0.0549	0	0.0097	0.0291	0.0295
ENSG00000092201	SUPT16H	15.2538	13.775	13.8814	16.4826	15.288	15.2309	14.6881	15.0653	14.7853	15.0036	14.651	14.4458	15.539	12.9494	14.7649	15.2571	14.3332	15.5501
ENSG00000092203	TOX4	12.586	12.8548	12.1418	11.8656	12.4022	12.4039	11.7388	12.2949	12.9009	11.8417	12.8962	11.7668	11.3473	11.6747	11.2182	12.055	11.7653	11.9642
ENSG00000092208	GEMIN2	1.0829	0.9949	1.161	0.8952	0.8632	1.2134	0.9497	1.0943	0.9813	0.8205	1.1155	1.1804	0.7798	0.811	1.1393	0.8158	1.1506	0.9349
ENSG00000092295	TGM1	2.398	2.9182	2.3181	1.0438	1.0558	0.796	0.589	0.4945	0.6788	0.61	0.4566	0.5335	0.2115	0.4559	0.2703	0.8508	1.2338	0.9362
ENSG00000092330	TINF2	30.5493	29.3646	24.7531	14.9941	15.1715	15.3847	14.0166	14.3879	14.6968	15.4193	15.7396	13.5235	11.1761	12.8713	12.7912	13.768	14.0042	14.2428
ENSG00000092345	DAZL	0	0	0	0	0	0	0	0	0	0	0	0	0	0	0	0	0	0
ENSG00000092377	TBL1Y	0.038	0.0854	0	0.113	0.0395	0.0618	0.085	0.0384	0.0632	0.0557	0.0443	0.0259	0.0205	0	0.1199	0.088	0.022	0.1118
ENSG00000092421	SEMA6A	2.7612	2.6138	2.3781	8.859	6.8128	6.5355	9.7924	8.7331	8.484	9.9947	8.4343	8.6274	9.4665	9.668	8.676	7.9763	6.9282	7.5717
ENSG00000092439	TRPM7	3.872	3.7226	3.8987	4.6205	4.4264	4.0741	4.6586	4.9049	4.749	4.6513	4.4377	4.4077	4.6871	4.6699	4.4384	4.4361	4.7416	5.156
ENSG00000092445	TYRO3	1.6116	1.5642	1.836	4.61	4.3583	4.1245	5.2868	4.9447	4.8185	5.3146	5.3023	5.4047	5.958	6.2414	6.1544	4.7858	4.5347	4.6744
ENSG00000092470	WDR76	1.9162	1.4876	1.659	2.8903	1.8874	1.8348	2.9984	2.6271	2.4497	1.857	1.8034	1.8934	1.9126	1.6579	1.8569	2.8832	2.9356	3.5751
ENSG00000092529	CAPN3	0.7319	0.7617	0.6369	0.3358	0.2283	0.2877	0.2458	0.1941	0.2132	0.2817	0.2881	0.4363	0.1977	0.2206	0.2166	0.2863	0.2333	0.3339
ENSG00000092531	SNAP23	4.9028	5.2893	5.6242	7.5837	8.1172	8.4323	8.472	8.805	8.3284	8.4279	8.1833	8.3692	7.8314	8.9383	8.7522	7.8098	8.1879	7.9875
ENSG00000092607	TBX15	0	0	0	0	0	0	0	0	0	0	0	0	0	0	0	0	0	0
ENSG00000092621	PHGDH	2.0972	2.6718	2.9098	5.6611	7.8971	7.4514	7.1938	8.0662	7.961	8.8267	9.1237	9.5188	7.8569	9.0524	7.8012	4.9877	5.3159	4.827
ENSG00000092758	COL9A3	0.0568	0.0639	0.075	0.0282	0.0983	0.0513	0.0106	0.0191	0.042	0.0694	0.0331	0.0902	0.0409	0.0726	0.0746	0.0439	0.0329	0.0445
ENSG00000092820	EZR	48.1178	45.4891	40.8726	30.7784	28.7316	28.1717	35.1793	28.7815	28.9206	30.3792	29.0691	29.6619	32.1562	30.3008	31.8735	30.887	29.5914	30.6815
ENSG00000092841	MYL6	163.982	172.484	202.347	178.314	214.312	216.928	200.805	216.29	226.736	195.49	244.381	214.768	204.398	226.786	215.89	196.866	229.463	208.116
ENSG00000092847	AGO1	2.2839	2.277	2.0474	3.6695	3.3531	3.2652	4.0713	4.1169	4.1668	4.0249	3.9106	3.9506	4.6037	3.9348	4.2173	3.4289	3.292	3.2311
ENSG00000092850	TEKT2	0.0462	0.078	0.0204	0.0917	0.1922	0	0.0517	0.07	0	0	0	0	0.0749	0.1013	0	0.1071	0.0536	0.0272
ENSG00000092853	CLSPN	1.782	1.5962	1.2801	1.7761	1.642	1.0898	1.9572	1.5873	1.7619	1.3004	1.0341	1.1508	1.5783	0.9441	1.6927	1.9674	1.9872	2.1674
ENSG00000092871	RFFL	1.9971	1.7818	1.8262	2.1676	2.0764	1.9094	2.0856	2.0561	2.246	2.2202	2.1286	2.0556	2.1574	2.1534	2.1944	2.1031	2.2465	1.9466
ENSG00000092929	UNC13D	0.2358	0.0862	0.1714	0.3099	0.1348	0.1406	0.2112	0.143	0.1374	0.1815	0.275	0.1366	0.0764	0.1227	0.1209	0.0956	0.1093	0.0763
ENSG00000092931	MFSD11	4.9465	5.5104	5.7773	5.492	5.4458	5.7549	5.8874	5.6574	6.4128	5.3718	5.9059	5.7097	5.5007	5.5503	6.1532	5.8374	6.377	6.1254
ENSG00000092964	DPYSL2	27.9565	28.5105	27.2712	33.4368	33.1378	29.8943	30.9701	31.2717	29.5789	31.7689	30.2528	31.8029	32.8487	32.2018	31.0397	29.6243	28.2941	27.8892
ENSG00000092969	TGFB2	6.0504	5.759	5.3318	8.2024	7.2683	7.6286	9.2669	7.5573	7.8068	7.1555	7.0868	7.1564	8.6347	8.0018	7.7426	9.0996	9.07	8.8983
ENSG00000092978	GPATCH2	1.3658	1.1233	1.1899	1.3908	1.3071	1.3857	1.3264	1.2547	1.4812	1.2442	1.3695	1.5015	1.3636	1.1907	1.3635	1.2532	1.4572	1.4374
ENSG00000093000	NUP50	6.9936	6.6196	7.2862	7.2758	7.2941	7.7147	7.6884	7.167	6.578	6.5419	6.8808	6.61	7.264	6.6049	6.7802	7.5133	7.5589	7.8646
ENSG00000093009	CDC45	1.7662	1.3187	1.1603	2.3097	1.9532	2.1764	2.4808	2.4663	2.4945	1.507	1.6852	1.5534	1.6651	1.4078	1.6725	3.0147	2.9593	3.1379
ENSG00000093010	COMT	33.3825	36.7057	34.8672	26.7462	29.8148	28.9112	27.3584	27.7776	27.8293	27.6572	27.5429	27.2923	26.1883	29.7792	27.668	26.3335	28.774	26.6242
ENSG00000093072	ADA2	0.1655	0.0975	0.125	0.5862	0.1065	0.1623	0.1588	0.0876	0.2186	0.208	0.1654	0.0644	0.1362	0.0604	0.0249	0.0548	0.1096	0.0928
ENSG00000093100	AC016026.1	2.5024	2.4352	2.2145	2.7129	2.6347	2.6104	2.2696	2.9768	2.191	2.7716	2.5119	2.6472	3.0454	2.9276	2.4162	2.8146	2.4845	2.7595
ENSG00000093134	VNN3	0.2495	0.254	0.3665	0.165	0.1482	0.1675	0.0532	0.072	0.0527	0.1742	0.097	0.0324	0	0.0651	0.0938	0.1515	0.1515	0.1958
ENSG00000093144	ECHDC1	6.8168	7.0716	8.2413	7.1218	8.5518	9.2507	7.0552	7.8643	7.4394	7.0815	7.4333	7.0624	7.1725	7.5943	8.4212	8.1524	9.3383	8.4609
[truncated: 56,244 more rows]

## Sheet: no-peptide_versus_100ng-peptide
Gene_symbol	baseMean	log2FoldChange	padj	no-peptide_versus_100ng-peptide
CXCL9	10863.6	15.7981	3.19057e-39
IDO1	10780.2	14.3153	7.7234e-64
CXCL11	23249.4	12.9926	7.39058e-26
UBD	831.743	12.0906	3.48758e-23
AC099063.1	248.044	11.3074	2.9894e-20
LGALS17A	223.049	11.1534	9.66681e-20
GBP5	13777.3	10.8274	0
OR2I1P	1445.89	10.4149	1.67019e-66
XIRP1	174.533	9.83563	4.47994e-15
RSAD2	4750.79	9.53318	1.04849e-98
CXCL10	56554.3	9.34821	2.97931e-132
GBP7	63.1697	9.33306	1.06515e-13
TNFSF10	1081.71	8.6721	1.72085e-110
HRASLS2	141.035	8.63966	1.02851e-15
CD38	679.986	8.32345	1.14571e-81
CMPK2	1764.38	8.3188	1.40333e-44
CCL8	60.2357	8.29562	7.02842e-11
OR52K3P	94.9401	8.05989	1.42586e-13
IFIT2	25581.9	7.92962	1.1077e-184
AC011997.1	46.4505	7.92208	5.18604e-10
AL645939.2	84.4237	7.89593	3.70041e-13
OAS1	4595.9	7.86567	7.86696e-15
PLA1A	22.1623	7.81994	2.2326e-09
TOMM20P2	19.2998	7.62188	8.3926e-09
GBP4	4204.19	7.54058	0
ISG20	2301.08	7.43446	0
OASL	3058.24	7.39679	2.63115e-16
ITIH6	16.1005	7.35464	4.56986e-08
IFI27	4313.07	7.22007	2.59909e-14
CD74	1219.07	7.13131	8.67561e-69
OAS2	8989.97	7.05019	5.70706e-10
SUCNR1	12.9346	7.04504	2.31681e-07
AC007991.4	233.291	7.03797	3.64397e-48
AP001610.1	407.722	7.03208	4.81122e-08
CR1L	11.7663	6.90665	4.97391e-07
CCL13	11.4793	6.8781	7.16796e-07
LINC01905	11.4983	6.86905	6.92621e-07
AC093063.1	11.2754	6.8423	1.05751e-06
LGALS9B	97.6425	6.78182	5.89654e-22
CXCL2	10.2084	6.69229	2.8808e-06
BST2	3961.87	6.66547	4.06106e-23
FAM107A	9.90561	6.65851	1.94179e-06
SAA2-SAA4	19.4368	6.65677	5.73025e-07
SIGLEC1	8.84232	6.49895	4.6008e-06
TYMP	2777.34	6.38374	0
TLR2	8.13873	6.3776	9.21926e-06
MIR147B	7.96834	6.3471	1.014e-05
CXCL8	706.804	6.33628	1.31659e-49
BTC	28.7744	6.32864	3.08763e-08
MEP1B	15.3619	6.30699	3.93516e-06
LGALS9DP	711.937	6.2933	1.72876e-87
HLA-DRA	94.0455	6.23629	8.3216e-26
AL591468.1	7.15808	6.19453	2.27837e-05
TNFSF13B	1093.62	6.16285	1.80181e-29
FAM26F	50.9557	6.15983	1.29625e-14
C15orf48	379.019	6.09257	1.44086e-101
AC022080.2	6.44932	6.04694	6.04439e-05
BANCR	6.41252	6.03461	4.97459e-05
CSAG3	6.43884	6.03312	5.15313e-05
ANGPTL1	161.097	6.00594	4.29192e-46
ACOD1	6.23386	5.98822	6.31951e-05
AL445490.2	6.04453	5.95264	7.45187e-05
SPTA1	6.07693	5.95144	7.68772e-05
ASCL2	11.889	5.93012	2.29843e-05
KCTD14	217.983	5.92028	8.36525e-62
LGALS9C	84.846	5.88432	7.98639e-25
ISG15	20303.2	5.83581	3.24966e-19
AC011473.2	5.60843	5.82889	0.000161666
IL6	1395.17	5.81067	3.75741e-44
AC005515.1	5.48441	5.80989	0.000140672
HORMAD1	5.43416	5.79111	0.000160166
KLRF1	19.9564	5.78528	7.67568e-07
CTSS	3593.06	5.77991	0
CD69	156.45	5.76747	8.47312e-45
TNFAIP6	555.924	5.73033	3.70587e-137
CCL7	10.2243	5.7207	5.50853e-05
PLCL1	46.6442	5.69739	3.91797e-15
TEX14	10.0147	5.692	6.14051e-05
CD40	223.241	5.69176	2.03699e-67
SAA1	92.1703	5.67405	4.68606e-29
AL645922.1	5030.94	5.59388	0
IFIT3	17536	5.57904	3.78387e-26
CSAG1	4.69149	5.57797	0.000431152
CFB	4007.48	5.5208	0
HERC5	338.84	5.52078	5.65005e-09
GBP1	37254.2	5.4825	2.35741e-193
IFIH1	3922.22	5.47868	1.0124e-34
LGALS9	2746.11	5.44964	0
OAS3	13949.4	5.39842	1.8681e-13
GBP1P1	3316.54	5.38095	8.96495e-119
RTP4	350.552	5.33565	2.24513e-109
NRIR	14.4585	5.31472	1.16154e-05
MT3	3.85431	5.29714	0.00151205
SLC39A8	176.122	5.28421	3.87368e-58
LMO2	35.4914	5.27584	3.81112e-12
SMPD3	584.664	5.22998	1.37115e-146
IFIT1	18283.7	5.20442	4.37689e-21
BATF2	1620.81	5.1731	2.18046e-48
CSF2	12.9274	5.14794	3.90808e-05
SECTM1	7024.05	5.14317	1.77196e-158
MX2	4791.54	5.13855	1.83378e-15
KRT39	6.86022	5.12376	0.000617158
GCH1	1189.9	5.11992	7.97154e-275
CEACAM1	157.841	5.11434	1.47108e-46
IFIT1B	269.206	5.0678	4.8596e-11
SEPT4-AS1	30.1206	5.06328	5.96492e-11
C3AR1	77.0827	5.03999	2.36136e-25
IFI6	16943.3	5.03538	6.36395e-09
GPBAR1	23.9602	5.02766	5.74136e-09
CCDC194	18.0817	5.02617	4.25744e-07
EPSTI1	3240.45	5.01415	5.33193e-40
CD274	816.879	5.00966	2.5186e-186
IFI30	2583.62	5.00257	0
HCK	11.2158	4.9683	8.42072e-05
AC015911.8	6.08394	4.9618	0.00115662
IL4I1	658.163	4.95574	1.0782e-186
HLA-DRB5	16.9563	4.94684	7.59069e-07
PANDAR	811.183	4.94557	7.75821e-229
HLA-DRB1	88.3028	4.92631	2.08034e-31
PCLO	21.8568	4.90671	1.31791e-08
ODF3B	192.014	4.90367	1.42806e-64
AP003032.2	64.8677	4.89633	3.12455e-23
IL1RN	10.7283	4.87751	0.000106105
CSAG2	5.75116	4.86234	0.00162788
RNU1-125P	21.2229	4.84977	1.97748e-08
GRIP2	429.067	4.81778	1.18724e-130
AP000695.2	5.61157	4.81669	0.00211898
RET	229.221	4.80601	2.02874e-65
CXCL1	141.449	4.79435	1.49283e-44
LST1	10.2994	4.78857	0.000150386
LAP3P2	802.036	4.78798	1.52861e-236
DES	45.309	4.7786	4.96186e-17
LAG3	133.729	4.75619	5.47216e-47
CACNA1I	24.1575	4.75332	2.03509e-09
IL18BP	3684.51	4.73237	0
LAP3	13522.8	4.7244	0
DDX58	7204.65	4.70958	4.01291e-63
SEPT4	198.913	4.6994	7.5478e-68
AK4	270.582	4.68752	7.6887e-85
TSPAN33	60.6586	4.66745	2.01489e-22
CCRL1P1	115.364	4.65512	2.79872e-42
ACKR4	381.456	4.64909	6.18081e-128
SLAMF8	113.683	4.63432	3.00342e-37
CXCL5	78.116	4.55474	5.70872e-29
LYPD5	133.783	4.5481	1.85931e-47
AC004551.1	59.913	4.54774	1.75233e-22
USP30-AS1	140.1	4.52274	1.42717e-50
RARRES3	1626.96	4.52154	0
SAMD9	3415.98	4.51403	1.67528e-36
EHF	4.5701	4.50439	0.00650424
GCA	79.3009	4.49634	3.69865e-29
DPYS	8.1388	4.49493	0.000761327
APOL1	6810.68	4.44967	0
AL139423.1	11.807	4.42137	3.4305e-05
GBP2	20953.8	4.41377	0
CSF3	4.14516	4.38024	0.0127452
EXOC3L4	33.7812	4.33975	2.14222e-13
CD7	48.8303	4.33975	1.97791e-18
C20orf141	7.4418	4.30252	0.00170987
ICAM1	20097.1	4.29879	0
ETV7	778.947	4.29689	1.40893e-214
AL445490.1	29.4848	4.29426	1.16212e-11
KCNC3	3.87648	4.27269	0.013046
DDX60L	3238.04	4.26079	4.19027e-38
CYP2J2	10.5036	4.2516	0.000117318
ADAP1	286.372	4.20819	1.16823e-93
IL12RB2	23.2229	4.19476	1.35261e-08
IL7	54.0129	4.18975	1.374e-20
MAB21L2	26.9917	4.17934	1.23504e-10
USP18	2601.82	4.17367	6.33577e-28
EXOC1L	6.49804	4.17142	0.00281631
HAPLN3	1178.82	4.15667	3.0512e-303
HERC6	2757.67	4.15246	6.48794e-09
IL32	8572.95	4.14135	0
BIRC3	233.929	4.14129	1.33511e-68
TAP1	19638.7	4.1372	0
HLA-F	812.285	4.09755	1.1255e-218
USP41	404.266	4.08712	5.26299e-19
WARS	94684.9	4.08603	0
PIK3AP1	158.334	4.07064	9.15442e-53
AL157871.4	1886.79	4.06423	0
IFI44	1480.68	4.06354	1.77312e-13
MRGPRX3	65.0985	4.05754	6.27052e-23
CCL20	9.03942	4.05176	0.000508736
IFITM1	9487.52	4.03498	2.97489e-26
UNC93B2	26.8476	3.97912	1.03069e-10
EBI3	165.834	3.95649	1.60579e-55
RARRES1	305.136	3.95546	3.61641e-99
IFI35	5049.36	3.95509	5.52127e-73
UNC93B8	52.499	3.94599	6.11092e-20
LAMP3	43.1089	3.93841	1.14207e-16
CCL3	8.85845	3.93728	0.00110404
PSMB8-AS1	1781.82	3.93557	0
ANO7L1	41.9965	3.91121	8.10678e-16
C4A	1628.17	3.89865	0
PLSCR1	2594.52	3.8927	6.16021e-35
AC011511.5	2519.09	3.88232	2.36038e-286
CFHR1	204.161	3.87745	3.03503e-69
HCP5	52.4964	3.87638	1.527e-19
AC134669.1	35.7492	3.87177	7.91391e-14
IRF7	915.352	3.85354	6.4124e-10
AC124319.3	43.4181	3.84682	5.37299e-14
CFH	3635.59	3.83833	0
C4B	1540.23	3.83463	2.41676e-302
ADPRH	41.1123	3.83107	1.40723e-14
AIM2	18.3882	3.82448	1.82367e-07
GMPR	1555.14	3.78583	4.73337e-223
SMTNL1	18.6447	3.77669	3.96611e-07
HES7	20.4806	3.75147	4.59172e-08
C8orf4	135.179	3.73403	1.91246e-44
ABCB1	117.003	3.71955	2.03652e-41
PRAL	1160.02	3.71018	5.3386e-17
ZNF296	17.677	3.70195	1.26412e-06
ARL9	94.5752	3.69937	8.82784e-33
ISM2	17.431	3.69348	5.15225e-07
SMCO2	4.75078	3.69071	0.016204
SAA2	31.6579	3.68703	6.58757e-12
UNC93B7	69.5248	3.68193	2.92349e-23
APLN	62.8578	3.68021	8.14005e-20
PLSCR2	112.353	3.65666	3.73694e-35
CLEC2B	876.214	3.64543	7.03313e-42
TLDC2	207.6	3.6416	3.01512e-62
XAF1	1889.57	3.60801	1.43969e-13
HES4	185.42	3.60658	5.04443e-58
DHX58	1097.24	3.60622	3.02394e-219
ADGRG5	4.53798	3.60094	0.0354863
SLIT2	333.968	3.59429	3.31463e-27
KIAA0040	31.766	3.58054	2.54384e-11
AC099521.3	15.9346	3.57109	2.09729e-06
SAMHD1	5815.32	3.56605	1.24775e-35
SULF1	529.262	3.56368	5.07749e-28
AL157871.2	24.1263	3.55502	6.66506e-09
AC008760.2	13.8211	3.55152	1.56202e-05
NIM1K	56.7781	3.55108	8.33339e-19
SAMD9L	5743.53	3.5501	2.91598e-35
LGI4	26.6982	3.53769	2.93058e-10
AC093001.1	13.3499	3.52344	4.50585e-05
GPR146	19.6799	3.51711	1.1355e-07
AC073957.2	12.7002	3.51026	4.40669e-05
AL035460.1	8.89045	3.4983	0.000613879
PDZK1IP1	16.883	3.49806	1.51935e-06
DENND5B-AS1	17.3998	3.48602	1.56846e-06
HAS2	54.5574	3.47983	2.55878e-15
AC097059.2	4.45759	3.47763	0.0233333
TTLL6	15.0711	3.47569	4.21562e-06
HELZ2	6146.79	3.473	1.11795e-17
CASZ1	27.4318	3.47208	1.59574e-09
IL15RA	2222.32	3.46649	2.19456e-276
C2orf72	12.7102	3.45917	3.95741e-05
GBP6	23.229	3.45078	6.09543e-09
CLIC2	135.486	3.43435	1.34189e-39
AC080079.1	8.37843	3.42626	0.000896486
APOL3	2033.21	3.42276	2.15173e-299
AC068724.2	33.1406	3.42057	5.7451e-12
UNC93B5	26.9109	3.41831	4.9907e-10
C4B-AS1	45.3454	3.40231	4.47347e-16
AC015688.5	339.369	3.38636	7.5492e-99
DDN	8.06621	3.36795	0.00130351
HSH2D	61.2989	3.36361	1.37456e-19
SLFN12L	108.931	3.35985	1.5428e-31
ZBP1	26.3253	3.35749	1.42616e-08
TNFAIP3	3075.02	3.35471	5.71587e-164
PARP14	9883.32	3.34583	2.15028e-24
CASC19	63.3635	3.34191	4.18589e-21
UNC93B6	44.7421	3.33884	6.91742e-16
CLDN7	35.1253	3.33803	3.95534e-12
ZMYND15	21.9237	3.33454	7.79346e-08
EGFL6	272.674	3.33246	5.55537e-84
AC015911.3	7.77135	3.33055	0.0026813
RNF213	31111.1	3.31514	3.73959e-33
CA9	16.4293	3.28926	1.21305e-05
CXCL3	25.9108	3.27855	7.0593e-08
ADORA2A	9.72199	3.27447	0.000864025
TMEM229B	89.7196	3.27334	2.00962e-25
UNC93B3	60.2571	3.27298	2.03572e-20
CXCL6	5.87528	3.27183	0.0123596
MIR155HG	3.8913	3.27139	0.0477758
ANO2	28.5038	3.267	1.22666e-09
AC005050.1	5.34363	3.25418	0.0193585
IL22RA1	27.817	3.25179	5.36259e-10
CHI3L2	25.0771	3.2506	2.52559e-08
HLA-DMB	23.532	3.2404	5.98542e-08
HLA-DOB	23.7282	3.23918	1.54261e-08
CDKL2	5.6301	3.23868	0.0116511
IGFLR1	50.8599	3.23635	6.7099e-16
GOLM1	6737.02	3.23589	0
SLC15A3	2156.65	3.23259	1.24881e-227
GZMH	7.09462	3.22827	0.00508801
CFHR3	71.4923	3.2268	1.13179e-23
HCAR2	10.9613	3.20646	0.000216258
IRF1	5464.01	3.2015	0
PARP10	2846.66	3.19938	2.21768e-36
CXCL16	350.953	3.1951	1.37681e-90
NGFR	8.94049	3.19223	0.000872141
PARP12	1997.43	3.19155	2.21494e-36
TMEM140	2020.73	3.18959	1.2556e-243
KLK10	56.6247	3.16707	3.941e-18
AC124319.2	299.79	3.16169	4.47934e-55
UNC93B1	1964.85	3.15635	4.52512e-265
NOD2	13.8816	3.14822	6.32148e-05
CPA2	5.34685	3.14679	0.0149062
APOL2	5411.43	3.13768	0
ATP10A	1228.22	3.1366	2.63765e-124
OTOF	13.9034	3.13179	0.000101942
BRIP1	349.863	3.117	8.70108e-92
C4A-AS1	39.0692	3.11262	1.27486e-12
C3	4572.99	3.10904	0
AL669918.1	3220.27	3.10297	6.07885e-300
PDZD2	280.484	3.10013	7.20693e-52
HAPLN1	8.49306	3.09532	0.00233511
PLEK2	119.433	3.09438	2.33306e-35
ANKRD1	128.413	3.09358	6.66666e-32
PTGS2	300.455	3.08214	1.11466e-66
CCR1	45.5891	3.08202	1.42544e-14
TMEM171	92.334	3.07966	6.60356e-26
SSTR2	205.681	3.07797	1.62917e-53
SERPING1	7367.69	3.07407	0
CD14	511.392	3.07026	4.53322e-88
TAP2	6808.24	3.06494	0
ARHGAP27	211.257	3.03989	6.33286e-46
RN7SL440P	27.6296	3.03782	3.01782e-09
FAM167B	22.5375	3.02658	8.45652e-08
C2	99.4885	3.02387	2.04252e-28
KYNU	559.276	2.9995	1.07912e-113
STOX1	6.11282	2.9845	0.0138509
TNFRSF8	4.95106	2.98269	0.0280988
DDX60	2219.04	2.98088	6.73733e-12
AC010655.2	12.6981	2.97901	0.000622438
MLKL	792.171	2.97746	1.85969e-135
AK4P3	15.5768	2.97226	2.0272e-05
SNX10	10.8806	2.9718	0.000307136
PNPT1P1	32.9199	2.94849	2.90306e-09
PARP9	3741.1	2.93729	2.47584e-17
PTGIR	602.683	2.93384	1.46891e-120
AC005035.1	6.2256	2.92136	0.0139381
PERM1	34.6438	2.92125	1.29574e-10
PSMB9	1649.42	2.91616	3.61331e-177
AL671883.3	2464.12	2.91495	5.34889e-235
AC113189.2	4.58167	2.9081	0.0410572
AC116407.2	10.7382	2.90737	0.000533949
AL445437.1	4.62369	2.89924	0.0332541
BEST3	21.404	2.89853	9.92651e-07
TREX1	171.726	2.89823	1.51943e-45
DNAH12	5.7515	2.89393	0.0149925
AC015712.1	363.713	2.89378	4.66621e-81
AC012498.2	418.626	2.89318	1.55537e-83
C17orf47	4.63046	2.88934	0.0349201
TMEM62	806.245	2.88263	2.0646e-136
PPFIA4	94.0854	2.86925	9.14861e-24
BATF3	216.922	2.86882	3.44017e-52
CLIC3	121.842	2.86227	1.49177e-32
FAM177B	110.99	2.84272	2.78099e-27
HLA-B	37766.1	2.8409	0
DYSF	27.2986	2.83556	9.69515e-09
CHRNA1	152.992	2.83485	3.14417e-41
FBXO6	906.508	2.83481	2.70622e-160
RGS18	63.2607	2.83438	1.89358e-17
OLR1	2312.81	2.83315	7.6391e-126
VEGFC	4381.62	2.83004	1.93351e-127
NMI	995.296	2.82362	2.47097e-150
HCAR3	4.42712	2.82012	0.0457682
IL7R	4670.08	2.81926	3.74494e-47
GGT5	302.436	2.81227	7.24893e-66
AL137783.1	32.1795	2.80911	1.22756e-09
SP110	1846.21	2.80328	1.69231e-32
NLRC5	2280.61	2.79412	3.1096e-156
AL645929.1	296.327	2.79163	6.82187e-65
RHBDF2	1017.86	2.79011	3.89309e-117
ZC3H12A	1660.43	2.78855	4.49173e-170
HIST2H2AC	100.427	2.78218	1.67972e-26
PLEKHN1	107.88	2.776	7.10613e-30
AC113189.4	12.4677	2.77132	0.00021575
CASP10	181.29	2.77114	7.65212e-46
BCL2L14	27.5928	2.77029	3.98029e-08
SOD3	1561.89	2.76777	2.57764e-205
STX11	278.645	2.75762	8.47741e-56
GBP3	7585.93	2.73868	3.09949e-275
HLA-E	32237	2.72776	0
COL11A1	160.602	2.72628	1.18027e-29
HLA-DPA1	115.262	2.72501	1.72172e-30
ANKRD45	27.6504	2.71519	5.19685e-08
SLFN13	112.974	2.70828	1.77767e-30
APOL4	160.542	2.70161	4.73667e-39
CCL5	555.871	2.70052	1.05231e-07
ZNFX1	10656.9	2.68966	3.50508e-31
MMP12	60.7812	2.68504	4.78991e-14
HLA-U	6.80845	2.67417	0.0139622
GALNT3	15.3627	2.66897	7.79557e-05
PML	5238.71	2.66782	2.2227e-146
AC015911.7	37.1834	2.66064	2.45629e-10
HIST2H2AA4	489.112	2.65477	1.16709e-91
LRRTM2	97.476	2.63675	4.10374e-25
STAT1	33840.6	2.63282	6.82998e-17
FP565260.3	7.83608	2.63246	0.0179273
TLR3	829.306	2.62489	2.30649e-135
ATF3	1435.62	2.6229	2.71183e-164
RRAD	378.326	2.62224	1.29873e-82
PLEKHA4	2433.36	2.60343	2.56905e-168
HIST2H2AA3	498.707	2.59866	5.53338e-87
C5orf56	936.167	2.58924	6.1086e-138
SLC8A2	5.00547	2.5817	0.0370142
IMPDH1P10	109.676	2.57304	6.86322e-24
HIST1H2AD	7.10516	2.57233	0.0116337
PNPT1	1373.21	2.57171	2.95827e-123
FAM83B	15.0496	2.57079	0.000206235
IL33	4.87575	2.56166	0.044372
TDRD7	1701.47	2.56027	1.20192e-128
EXOC3L1	28.0988	2.56011	7.81885e-08
MCUB	503.066	2.54892	5.76687e-84
ABI3BP	188.272	2.54828	1.06859e-33
L3MBTL4	10.7511	2.54717	0.00163394
THEMIS2	563.751	2.54178	6.05525e-79
SLC37A1	96.9864	2.54121	2.99599e-23
FZD8	187.281	2.53537	1.99671e-34
AC087894.1	14.3479	2.53033	0.000160015
SYCP2	47.3047	2.52691	2.51879e-12
TEX11	46.4397	2.52535	1.61133e-12
DTX3L	4669.39	2.5181	1.8704e-16
AC137055.1	25.9005	2.51343	2.37861e-07
SLC25A28	1231.46	2.50938	8.18461e-121
AC006970.1	1548.61	2.50267	3.14353e-118
ACVR2B-AS1	11.7326	2.5008	0.000934661
PTGES	518.761	2.49683	3.77643e-92
FGF11	14.1345	2.49471	0.000287338
AC004988.1	13.7113	2.48438	0.000401815
MYD88	3621.22	2.48162	1.8803e-115
AC087280.1	5.57972	2.47478	0.0344103
LINC01140	13.7934	2.47431	0.000500262
LINC02015	73.3806	2.47417	6.0887e-18
TGM1	114.273	2.47326	3.23445e-25
KIAA1217	519.518	2.4719	1.14533e-18
ADGRE1	6.85179	2.46925	0.0176451
IFI16	5638.11	2.46634	2.5508e-165
TMEM239	8.19731	2.45511	0.0086905
STAP2	68.5495	2.45168	1.16436e-16
CCL2	2863.33	2.45058	7.4942e-110
C10orf10	981.699	2.4447	7.55431e-114
TRAF1	197.254	2.44221	6.21721e-08
RPS6KA1	163.47	2.43772	3.30927e-34
BTN3A3	1675.03	2.43767	1.09639e-192
IFITM2	12695.4	2.43402	1.09871e-186
PSME2P2	1150.02	2.42992	4.98209e-136
ANO7	24.7075	2.4271	1.68506e-06
CYP27B1	18.9936	2.42157	3.84886e-05
AC110285.7	13.0065	2.42003	0.000789462
BNIP3P1	926.694	2.41083	1.48728e-88
HMGB1P3	26.4658	2.41008	5.16661e-06
AC021106.2	84.3698	2.39893	3.76845e-18
SAT1	2401.3	2.39786	1.49679e-141
PKN2-AS1	11.2078	2.39606	0.0019935
RAB27B	197.813	2.39535	2.63337e-38
AC083837.1	12.0721	2.39247	0.00281631
FAM8A1	1548.33	2.39193	3.82171e-167
GUCY1A3	28.2394	2.39122	2.22972e-07
CIR1P3	10.7277	2.39027	0.00398426
TRIM21	1884.3	2.38377	3.23203e-130
BANK1	11.7268	2.37839	0.00173978
HLA-G	2371.22	2.37421	2.2447e-202
IFITM9P	39.131	2.36851	5.35948e-09
HLA-J	595.715	2.36642	1.46167e-86
SPTBN5	77.3636	2.3625	1.59572e-17
PSME2P6	400.232	2.36035	1.96847e-63
AC007192.1	4007.36	2.35718	1.56269e-216
RPL23AP1	5.26432	2.35375	0.0442811
SCO2	316.757	2.34958	3.78129e-53
AC080112.2	454.812	2.34446	7.47811e-77
AC006058.1	16.5188	2.34333	0.000466933
AC124319.4	202.378	2.34251	6.76297e-25
NINJ1	3932.67	2.34085	2.46466e-161
BNIP3	2084.72	2.34043	1.71557e-94
LGMNP1	330.483	2.33219	2.73448e-60
H1F0	2272.2	2.33003	3.41864e-209
MTFP1	76.2691	2.31748	1.68591e-15
APOBEC3G	1060.84	2.31506	7.50932e-109
AC006058.4	6.61329	2.31281	0.0326977
AC116347.1	1418	2.31111	5.3509e-117
HLA-K	179.556	2.3105	1.65869e-28
GIMAP2	101.743	2.30962	1.19455e-21
PSME2	2175.47	2.30848	6.36144e-158
AC097462.2	14.8242	2.30842	0.000350748
C2orf27B	6.00517	2.30797	0.0400688
PLA2G2D	17.7927	2.3051	0.000103163
AC023157.1	2413.18	2.30262	1.07043e-148
VNN2	73.3734	2.30015	2.46469e-15
SLC2A6	2012.66	2.29232	4.36546e-135
TMTC2	40.9446	2.28856	2.42637e-09
FBXO39	6.53293	2.28422	0.0418661
MIR210HG	120.074	2.28291	5.73772e-21
MST1R	41.9489	2.28266	4.09265e-09
MAPK8IP2	145.127	2.27101	8.45475e-28
UNC93B4	7.12008	2.26674	0.0215347
NUB1	3233.85	2.26665	2.14447e-208
PSMB10	1019.59	2.2662	1.51928e-112
HLA-H	5389.63	2.26565	7.23212e-223
GRIN3A	6.18868	2.26243	0.0480528
ERAP2	274.75	2.26221	2.93516e-47
TNFSF18	89.5859	2.25924	6.89314e-18
CPEB3	33.8375	2.25833	2.18453e-07
BTN3A1	1877.31	2.2527	1.48058e-138
UBE2L6	4675.38	2.25224	9.77476e-145
STYK1	18.1805	2.25141	0.000106516
LY6E	7495.85	2.24695	7.21991e-125
LGMN	3294.86	2.24417	3.2994e-173
RIPK2	1199.24	2.24052	1.29862e-124
HAVCR2	50.6164	2.23722	2.8106e-11
Z95114.3	13.6364	2.23697	0.00200361
MIR1244-3	16.5774	2.23123	0.000404284
SLCO5A1	23.8603	2.22608	1.20981e-05
ENO2	1078.42	2.22498	1.10608e-76
AC093535.2	32.0033	2.22392	3.45295e-07
RNF19B	874.52	2.22353	2.23708e-81
MUC1	873.937	2.21608	1.23808e-96
TEC	40.9972	2.21277	5.12052e-09
KDM4D	15.7239	2.21199	0.000375099
NEB	16.8639	2.2113	0.000240871
LDHAP2	127.277	2.20728	9.37523e-22
INSIG1	4843.21	2.20705	8.87684e-136
SNHG28	33.0547	2.2045	2.45136e-07
AC006027.1	17.7315	2.20325	0.000144345
HIST2H2BE	569.591	2.20215	4.99765e-83
TNFAIP2	6834.83	2.19579	4.25834e-177
AC093700.1	696.092	2.19391	1.88954e-85
SLITRK6	51.3096	2.19046	2.99384e-08
NGF	22.5795	2.18816	3.35639e-05
CCRL2	39.5379	2.18711	4.31005e-08
AC010319.4	9.73946	2.18247	0.0111066
GSAP	406.704	2.17664	7.43632e-65
AC002480.2	6.61588	2.17584	0.0412635
ACOT4	17.0116	2.17347	0.000456095
AC097641.1	6.76864	2.16922	0.0327747
EPOP	19.8438	2.1685	0.00016752
JAK2	704.29	2.16589	2.84351e-90
CMAHP	50.6081	2.16112	1.35588e-10
GK3P	102.939	2.16093	1.94788e-19
AC116049.1	220.678	2.16076	1.71986e-34
APOL6	5904.87	2.15944	2.34938e-29
IMPG2	28.448	2.15708	5.59272e-06
AL136295.2	15.278	2.15445	0.000787582
AJ011932.1	26.4186	2.15395	7.83983e-06
ICAM2	27.6557	2.15359	1.87475e-06
WDR86	89.5657	2.15311	1.52521e-16
AP000253.1	28.2697	2.15157	1.82268e-05
GZMB	44.6598	2.14855	7.01841e-07
HIF1AP1	234.335	2.1477	3.37606e-36
ZCCHC2	307.039	2.14724	8.50034e-47
AC023449.2	14.3842	2.14556	0.00188054
AC040162.1	817.791	2.14004	1.10111e-94
AL096870.1	6.59021	2.13812	0.039595
ITPRIP	753.963	2.13598	6.11899e-63
IL12RB1	54.8096	2.1352	5.04599e-11
GABBR1	1070.19	2.1321	8.76061e-112
PFKFB4	751.899	2.13197	1.88542e-71
C1GALT1P2	14.3869	2.1246	0.00143805
LDHAP5	125.678	2.12197	4.37796e-20
ACSL5	778.732	2.12062	3.45195e-76
AC092535.2	8.44578	2.11893	0.0203908
FXYD6	10.8816	2.11579	0.00673241
MMP25-AS1	374.783	2.11573	2.30181e-44
TRAFD1	2866.5	2.11346	3.37936e-167
TRIM22	6953.51	2.11286	5.74989e-202
AL671277.1	2524.12	2.10895	4.70567e-105
HLA-A	25791.7	2.10753	6.04968e-258
CTNNBL1	1413.6	2.10698	1.00225e-133
BRIX1P1	155.566	2.10013	5.10923e-26
B2M	42055.4	2.09957	6.77857e-152
AL512428.1	11.2812	2.09923	0.00600743
AL139811.2	140.361	2.09452	8.44035e-23
SP100	3053.42	2.09179	1.63051e-23
AC015743.1	95.9979	2.09104	2.66086e-15
TRIM69	1369.43	2.09075	2.47001e-89
APCDD1L-AS1	262.098	2.08943	1.11754e-41
MICB	1284.87	2.0894	9.81156e-86
PPL	109.901	2.07778	2.05796e-17
LIN52	343.068	2.06676	1.70368e-53
THSD1	284.368	2.06496	1.9303e-37
JAK3	111.542	2.0638	2.00108e-20
SLC6A15	12.7167	2.0621	0.00308383
AC079089.3	82.6421	2.06109	1.67367e-15
ATP8B4	235.521	2.05953	5.99179e-38
XRN1	1737.66	2.04537	4.14605e-70
C1GALT1C1	643.525	2.04265	1.48251e-63
LDHAP4	1769.2	2.04258	3.58482e-109
LDHA	17484.3	2.04134	1.56489e-125
BDKRB1	2833.17	2.03893	1.14504e-113
LDHAP7	306.621	2.0325	9.68347e-45
RAB20	128.132	2.03228	4.35401e-22
TTC39A	40.1312	2.03063	3.10494e-08
AC134772.2	226.539	2.02796	1.74707e-34
AL021707.6	33.2092	2.02549	7.29979e-07
RNF114	3310.23	2.02203	8.07693e-161
GTPBP1	2204.02	2.02065	3.70854e-92
WBP1LP2	11.3689	2.01907	0.00601744
NAMPTP1	1333.56	2.01742	1.0424e-121
PPM1K	347.223	2.01685	1.13585e-46
IGFBP3	1856.36	2.0129	2.99149e-107
AC116366.1	69.0205	2.00581	1.09927e-12
SH2D2A	8.71879	2.00411	0.0233249
AC020931.1	78.7348	2.00402	2.04822e-11
HIF1A	10953.7	1.99332	9.36338e-94
HSD11B1	599.106	1.99273	1.54136e-71
LINC01679	74.4996	1.99272	9.77361e-13
CHST11	157.554	1.99232	3.92262e-22
IFIT5	1520.34	1.98918	1.87109e-89
SERPINB9P1	9.2692	1.98708	0.0217427
TMEM106A	729.633	1.98649	2.07171e-60
IL23A	11.5441	1.98068	0.00720203
BLZF1	1244.61	1.97833	5.0469e-108
NAMPT	2043.63	1.9739	3.81949e-129
RUNX3	32.4311	1.9724	8.92959e-06
IFITM3	18608.4	1.9688	2.2213e-107
AC079921.2	75.2845	1.96349	1.36164e-12
CPT1B	142.491	1.96155	3.28907e-22
C19orf66	1826.53	1.96038	3.74723e-85
POM121L9P	18.8776	1.94675	0.000495161
ITK	35.4937	1.94221	1.21245e-05
ADCY4	14.9818	1.93875	0.00491564
PIWIL4	59.5462	1.93856	1.88284e-10
PODXL	341.469	1.93849	1.65767e-31
GRAMD1B	203.449	1.93637	6.77936e-27
RASIP1	21.3884	1.936	0.000389416
ATG9B	12.7225	1.93594	0.00629265
PPP1R13L	117.069	1.93271	2.20492e-17
NUDCD1	799.943	1.93119	1.50606e-80
MEI1	69.9207	1.92875	3.53311e-12
AURKC	15.7115	1.9284	0.00183456
AC104662.2	171.536	1.92721	9.27265e-26
GGNBP1	12.7484	1.92418	0.00535373
GABRA2	12.0083	1.92405	0.0134909
SLC18B1	324.529	1.92261	3.99202e-35
AL162742.2	11.105	1.92238	0.0123167
PSMB8	2576.5	1.92181	8.99675e-117
LRRC3	59.9934	1.92159	2.09967e-09
DGKG	138.854	1.91936	3.47487e-20
CASP1P2	21.1202	1.91419	0.000211333
TRIM38	1712.77	1.9112	9.44851e-122
U62317.3	113.751	1.90627	6.78438e-18
C1GALT1	386.898	1.90432	1.21908e-51
AC067930.4	9.27453	1.90428	0.0210259
CARD6	356.132	1.9035	9.56166e-41
CSF1	9232.39	1.90271	2.39631e-82
KCNQ5	31.6873	1.90237	0.000121732
LDHAP3	347.928	1.90015	1.23535e-31
USP15	1546.32	1.89958	2.46811e-116
NTN1	21.231	1.89932	0.000310635
HLA-C	33432	1.89755	7.8036e-198
SPDYE14P	8.48652	1.89598	0.0306117
GK	635.881	1.89564	3.62847e-72
CDCP1	2577.28	1.89543	3.00134e-65
PTPRA	4866.9	1.8926	4.42641e-139
LDHAP1	229.533	1.89102	1.10105e-25
AC022034.2	26.8226	1.89061	7.59214e-05
AQP1	33.7362	1.89054	5.79387e-06
HIF1A-AS1	91.5068	1.89029	7.0709e-12
AC239868.1	15.8497	1.89028	0.00284048
LINC01914	44.1948	1.88815	8.03612e-08
AL133453.1	45.9875	1.88722	3.27655e-08
MMP25	69.6727	1.88686	2.23013e-10
CCDC184	40.0142	1.88641	8.97698e-07
OGFR	2422.81	1.88604	1.29831e-98
SRGN	90.8401	1.88289	4.96401e-14
NOD1	140.143	1.88184	1.08808e-18
AL671277.2	12.4128	1.88164	0.0068541
SOD2	58622.2	1.87996	4.37276e-178
TCAF2P1	90.4151	1.8798	1.17417e-14
KCNS3	45.0509	1.8782	8.31766e-06
C9orf84	9.47906	1.87752	0.035332
NKAPP1	7.51778	1.87595	0.0478481
CCDC71L	1438.09	1.87223	5.35926e-94
ADGRL2	335.329	1.86925	1.47902e-37
DAPP1	14.8455	1.86727	0.00837366
MYPN	2206.65	1.8669	1.33599e-16
AL157786.1	15.1365	1.86687	0.00342316
TRIM14	2540.88	1.86638	2.05181e-09
TNIP1	6455.63	1.86582	2.73813e-103
AGBL2	44.3549	1.86168	9.89246e-08
BRIX1	1409.2	1.86106	5.75686e-69
VRK2	690.069	1.86064	6.23755e-72
AC073264.3	115.103	1.85835	1.4221e-17
ANGPTL6	152.008	1.85622	9.00724e-23
HIST1H3D	12.7603	1.85255	0.0466674
KCTD12	1241.87	1.84816	9.67751e-91
AC007283.1	30.3278	1.84435	0.000216997
AL672207.1	329.923	1.84188	1.21284e-41
ELOVL7	17.2758	1.84151	0.00177257
CD68	2515.13	1.83978	5.80502e-115
SPDYE8P	32.1876	1.83849	6.81368e-06
PRR29	16.0724	1.8381	0.00249125
IL15	188.193	1.83793	1.58795e-25
NCOA7	667.005	1.83749	1.04589e-52
STAT2	8163.29	1.83184	8.87508e-68
CIR1P1	16.3536	1.83039	0.00241276
HIST1H4H	152.312	1.82681	1.35976e-21
NKX3-1	107.535	1.82672	6.27394e-13
TRIM5	3041.21	1.82662	6.71108e-100
SLC2A5	33.0587	1.82569	4.54237e-05
SLC12A7	2679.02	1.82482	3.07031e-79
TMX1	1525	1.82467	2.27907e-100
TGM2	14604.9	1.82185	2.86051e-141
AL603832.1	39.7093	1.82103	1.49625e-06
GJD3	66.4116	1.81878	4.56953e-10
UBA6	1486.65	1.81778	4.82583e-114
TEX29	27.8406	1.81482	7.99943e-05
STC1	1357.21	1.81301	8.41744e-65
HIST1H2BD	149.723	1.80872	3.13112e-17
SEMA3C	1647.93	1.80628	9.58552e-60
C3orf38	650.286	1.80006	2.15359e-56
HLA-L	480.306	1.79895	4.77595e-46
CX3CL1	54.7693	1.79886	3.78104e-08
SERPINB7	72.7673	1.79829	7.46278e-11
GVINP1	21.3873	1.79483	0.000478129
TMEM156	110.568	1.79264	4.20023e-16
EHD4	1641.89	1.78585	3.92376e-54
MIR1244-4	14.7242	1.78357	0.0173896
DCBLD1	1241.01	1.78322	5.02292e-83
PARP8	586.867	1.78093	1.38822e-50
PI4K2B	433.3	1.78029	3.78705e-46
RIPOR2	1030.68	1.77975	2.08181e-72
KLF5	496.108	1.77603	3.25379e-34
PHACTR4	1203.56	1.77293	2.51764e-13
TFAP2A	10.3615	1.7719	0.0234889
EIF2AK2	3331.87	1.76941	2.25589e-09
LGALS3BP	12261	1.76787	4.53919e-132
ZNF267	139.341	1.76714	9.86417e-17
FAM46A	741.988	1.76648	2.16911e-53
MSRB1	775.255	1.76291	2.13735e-61
PLOD2	2822.74	1.76266	1.81262e-107
RHEBL1	9.54408	1.76219	0.0318947
PTGES3P1	318.233	1.76096	7.30283e-36
INSIG2	323.276	1.75954	2.7715e-35
PCDH12	17.8459	1.75914	0.0018943
GRAMD2B	449.688	1.7549	5.57692e-49
HLA-W	54.7969	1.75438	2.03193e-07
RASSF7	141.389	1.74979	4.34112e-18
FKBP1B	201.616	1.74816	3.54082e-25
BTN3A2	1408.4	1.74737	4.25644e-96
PRDM1	125.522	1.74726	1.18679e-15
CMTR1	2432.51	1.74508	9.44335e-79
VNN3	14.7277	1.74465	0.00916465
FAM189B	2330.39	1.74204	9.98918e-74
LIMA1	4971.87	1.74038	1.23822e-127
CASP1	2473.91	1.74003	2.3355e-121
TLR1	18.7416	1.73495	0.00207451
TRAPPC3L	13.2226	1.73131	0.0127597
C8orf34	39.665	1.72736	6.73144e-06
SCARB2	9813.17	1.72681	5.60284e-169
PTPRU	196.981	1.7248	5.56365e-23
HILPDA	246.975	1.72472	3.77611e-18
SLC9A9	702.519	1.72385	1.52476e-48
C7orf69	14.6751	1.72179	0.00886928
FZD5	111.109	1.72155	1.99903e-14
TRANK1	702.363	1.72019	5.57801e-46
VCAM1	10538.4	1.71958	1.40224e-140
ADAR	13146.7	1.71933	1.16425e-20
CTSO	988.661	1.71859	4.70594e-67
LINC01828	10.7365	1.71586	0.0303935
LRCH2	511.159	1.71572	8.08513e-54
ELMO2	2093.85	1.71431	2.12823e-62
ALPK1	678.716	1.71287	3.75618e-57
DIO2	395.764	1.71235	9.58684e-38
STOML1	834.04	1.71147	3.43513e-66
AC009948.1	124.031	1.70168	2.00775e-16
TCAF2	351.12	1.70028	1.69571e-38
EID3	34.7476	1.69954	2.09482e-05
GCNT1	164.902	1.69889	1.10479e-20
TBX19	37.1796	1.6985	1.71486e-05
AP002414.3	15.4125	1.69805	0.0102547
KIF18A	160.925	1.69613	6.43054e-17
CDKN2D	168.057	1.69549	4.52627e-21
FAM8A6P	14.5971	1.69496	0.0118354
CLDN23	342.497	1.69493	1.81331e-37
B3GALT4	181.136	1.69467	4.55404e-21
AC005786.3	138.233	1.69385	2.86193e-17
AC093535.1	15.9214	1.69019	0.00604019
TMEM52B	501.885	1.68846	9.68347e-45
AC092368.2	31.4582	1.68723	4.74171e-05
GSDMD	1249.19	1.68643	1.95724e-75
RUBCN	1126.61	1.68621	9.94845e-35
CSRNP1	344.22	1.68619	2.699e-25
PMAIP1	934.404	1.68378	6.50517e-62
PSME1	3034.88	1.68061	1.86847e-102
PARP4P1	29.0396	1.67896	0.000276013
MSX1	109.235	1.67859	2.90054e-13
MDK	1622.59	1.67858	3.44786e-65
HERC4	8202.84	1.67841	1.43373e-120
AC073264.4	20.6317	1.67746	0.00167373
ITGA10	111.824	1.67703	2.12824e-13
CKBP1	15.4099	1.67602	0.00631079
MICC	40.1307	1.6724	6.68656e-05
AP5B1	408.963	1.67057	2.73225e-36
SLC16A3	8685.8	1.66898	3.71778e-117
NLRP10	39.5895	1.66859	0.000151684
U91328.3	35.1274	1.66858	3.28555e-05
CCL28	39.9611	1.66514	7.32625e-06
ELMO2P1	59.7184	1.66445	1.17069e-07
TNFSF15	92.6665	1.66308	2.55906e-11
MOV10	4323.5	1.66218	7.09305e-109
CNP	5549.27	1.66202	2.7597e-99
MB21D1	171.73	1.66169	3.04534e-18
CKB	1486.27	1.65903	1.16758e-91
AL353150.1	156.378	1.65849	1.15073e-18
RHBDL2	64.8716	1.65771	4.50268e-09
ARNTL2	1514.97	1.65612	1.89262e-91
OPTN	11483	1.65571	1.0196e-141
FAM117B	473.538	1.65267	7.89992e-35
AL133372.2	10.4578	1.65185	0.0327232
DOCK10	368.31	1.65174	4.8332e-28
ACTRT3	26.5675	1.64952	0.000346176
AC012651.1	69.3978	1.64925	1.11847e-09
HIST2H2BA	9.53277	1.64923	0.042246
RNF144B	108.614	1.64534	4.59144e-13
PPM1J	14.6441	1.64378	0.00848698
DYNLT1	1840.17	1.64324	2.48222e-54
DPYSL4	354.454	1.64293	3.47718e-26
PYCARD-AS1	42.8107	1.64098	3.07857e-06
NT5C3A	337.985	1.63969	8.33548e-31
AL136131.3	14.3725	1.6387	0.0104592
UBA7	2019.85	1.63791	2.3787e-78
AC110768.2	178.551	1.62938	2.88265e-19
SPDYE11	29.5192	1.62748	0.000376601
MCOLN2	85.9722	1.62308	3.87699e-11
PRKD1	1748.31	1.62171	3.70069e-89
BAZ1A	1716.45	1.62106	2.40317e-63
AL589642.2	20.8349	1.62005	0.00589568
AL354707.1	83.168	1.61934	1.23397e-09
RBM47	44.8605	1.61917	7.10675e-06
HSPA6	13.1545	1.61392	0.0406069
AC110373.1	68.6787	1.61204	4.38164e-09
AC007728.2	25.0517	1.60929	0.00123817
TNFRSF14	906.781	1.60918	8.71362e-61
FST	4665.25	1.60874	6.47254e-59
AC099548.2	257.55	1.60794	8.93162e-24
PLSCR4	378.225	1.60786	1.04099e-31
MASTL	351.34	1.60497	3.53897e-33
RNF122	55.4425	1.60332	6.55752e-07
PIWIL3	18.7421	1.60307	0.00838213
XDH	17.5316	1.60183	0.00485311
N4BP1	1486.29	1.60028	1.13445e-65
FHAD1	13.5073	1.59836	0.0171214
TMEM268	373.68	1.59769	4.67695e-26
LINC01483	10.0786	1.59735	0.0404938
DNAJC1	763.826	1.59557	8.57155e-58
GALNT12	46.8287	1.59452	2.2066e-06
MIR1244-2	16.7164	1.59359	0.0105138
EFNA3	15.5286	1.59333	0.0126994
HLA-DOA	11.8563	1.59291	0.0333225
CYP1B1	151.034	1.59074	9.61064e-13
AC073863.1	9.8033	1.58957	0.0459215
AKAP7	63.7627	1.58854	7.56819e-08
ZFYVE26	1418.3	1.58526	1.32757e-32
PRKD2	880.876	1.58287	8.2281e-41
CD34	33.7246	1.58278	5.31559e-05
SFMBT2	235.212	1.58148	1.17171e-17
PTK2B	247.669	1.58117	4.61051e-24
MFSD12	1546.82	1.57987	4.9381e-78
GPR160	16.8223	1.57783	0.0190218
AC044913.1	14.1449	1.57742	0.0142324
GYS1	3344.51	1.57616	3.3147e-63
CASP1P1	46.0779	1.57489	5.19516e-06
AC083862.2	98.4852	1.57451	9.87816e-12
P3H2	8471.74	1.57438	4.22748e-66
RIPK3	59.213	1.574	1.8143e-07
MT1G	75.4566	1.572	4.52445e-08
TMEM60	405.495	1.57197	2.75189e-33
MAP3K8	85.9253	1.57188	2.20772e-10
AL137129.1	192.744	1.56993	1.93726e-19
DKK1	866.568	1.56756	4.07145e-36
AC020659.1	16.1144	1.56693	0.00920926
ARHGAP20	479.214	1.56402	7.80648e-25
ERO1A	1628.29	1.56357	2.57188e-61
DPYD	432.31	1.56249	8.20841e-35
B3GALNT1	79.0924	1.56239	5.53485e-09
DOPEY1	813.007	1.55886	1.42349e-45
NR3C2	12.3941	1.55789	0.0298727
NKAPL	48.1929	1.55775	2.96289e-06
ZNF107	97.2448	1.55736	2.00863e-11
SLC38A5	544.93	1.5564	1.02085e-39
AC241377.1	10.8421	1.55629	0.0446964
PEX11B	996.529	1.55593	1.87598e-60
PFKP	5174.07	1.55574	2.56951e-79
KLF4	99.2071	1.55475	2.09373e-10
EBF4	88.1921	1.5528	5.04679e-10
PYCARD	282.601	1.55267	1.03739e-25
PLA2G4C	180.215	1.5516	1.22766e-17
IRF2	739.545	1.55119	1.02984e-38
AC010327.3	17.9641	1.54999	0.0055855
NRG4	27.1763	1.54947	0.00130749
DUSP5	837.19	1.54884	2.90904e-57
CARD8-AS1	17.8326	1.54425	0.00681659
PSMA2	1559.93	1.5418	3.61461e-74
LYN	159.748	1.5412	3.6893e-16
LINC01137	164.532	1.53998	2.47963e-14
CD53	15.7554	1.538	0.0206938
AL355102.2	1130.79	1.53598	9.71692e-44
TSKU	787.529	1.53333	1.43381e-44
TAPT1	333.163	1.53221	5.3789e-26
PCGF5	851.192	1.53105	1.19305e-57
TNFRSF1B	989.105	1.53051	6.07018e-52
TAPBP	6664.78	1.5302	4.59669e-79
AL590552.1	26.4431	1.528	0.000959068
CA13	58.9118	1.52766	2.55464e-07
BAK1P1	60.6845	1.52722	4.63306e-07
ADGRE5	2764.95	1.52592	9.23005e-84
SETDB2	892.422	1.52545	1.56898e-59
HIST1H3H	27.2251	1.52502	0.000889308
PPA1	2755.9	1.52402	3.09395e-66
ZBTB42	109.202	1.52234	1.16617e-11
AL451164.3	120.162	1.52226	2.73739e-12
LINC00908	37.2956	1.51811	7.17668e-05
SP140	121.055	1.5148	3.7522e-13
PDE4D	81.015	1.51415	8.31267e-09
ACP2	1663.42	1.51404	1.0251e-78
AD000671.2	71.7651	1.51322	1.99506e-08
NAGS	43.7197	1.51284	1.92638e-05
CEP57L1P1	21.8231	1.50969	0.00318244
NRG1	743.515	1.50741	1.08584e-51
SLFN11	647.669	1.50666	1.28229e-29
CRYBG1	780.26	1.50571	3.64033e-30
CNDP2	3023.66	1.50551	5.09252e-88
TMEM92	26.3727	1.504	0.000868528
SERPINB1	1681.89	1.5012	1.33326e-84
EREG	73.7597	1.50016	4.68038e-07
MAP3K14	279.626	1.49968	1.43607e-18
STARD4	1179.75	1.4963	2.01674e-46
SYTL3	98.3225	1.49544	7.63047e-11
AC093484.1	83.2186	1.49419	5.21778e-09
TOR1B	1553.93	1.49291	1.31175e-75
PGAM1	11992.4	1.4914	4.77859e-85
PLEKHF1	141.719	1.48853	8.1339e-15
ABHD16A	595.562	1.48393	4.15887e-46
AL357054.4	25.0938	1.48373	0.00254488
RASGRP3	99.7715	1.48096	3.0763e-10
HEXDC	270.512	1.47974	6.47833e-24
C10orf25	33.7197	1.47882	0.000236758
AC006116.1	26.3051	1.47846	0.00164333
PSMA4	2799.18	1.47827	3.01779e-65
CDK18	517.935	1.47792	2.59464e-28
AC211486.5	20.961	1.47782	0.00627384
C17orf67	114.898	1.47692	1.69146e-11
CDC25B	3312.17	1.47482	1.79072e-83
GSTK1	2556.93	1.47212	5.99315e-91
AF241726.1	59.6784	1.47182	6.56034e-07
TMEM217	119.766	1.47003	3.05786e-11
LIPG	162.124	1.46931	4.48922e-13
NFE2L3	2640.96	1.46742	6.44857e-89
SCAMP1-AS1	117.497	1.46646	3.92852e-11
AC025580.1	20.3631	1.46623	0.00505126
AC008429.2	566.19	1.46616	8.12933e-43
BAK1	751.807	1.46601	1.31305e-43
AC087292.1	132.485	1.46587	1.51947e-13
RBCK1	3279.93	1.46342	9.52107e-88
MT2A	5144.11	1.46125	4.55991e-12
HCG4B	17.4357	1.46087	0.0160836
ALDH1A2	35.6881	1.45689	0.00081704
AC010132.3	1733.35	1.45674	1.56412e-72
GEM	244.277	1.44861	1.51344e-22
RILP	223.475	1.44817	3.941e-18
C1QTNF1	1955.57	1.44661	3.08761e-62
AC012569.1	17.5303	1.4461	0.0123324
AC233279.1	44.5514	1.44574	0.00014685
CADPS2	43.1059	1.44533	0.000113163
SLA2	53.3257	1.44409	2.37027e-05
DNAJA1P3	223.774	1.44158	1.62348e-19
PATL2	30.8411	1.44151	0.000882212
PTPN2P1	41.5027	1.44093	0.000315857
POMP	1834.23	1.43783	5.90126e-38
AC011290.2	18.7835	1.43726	0.0110793
HIST1H2BJ	35.9071	1.43596	0.00029261
NR4A3	32.8112	1.4342	0.00168244
ADPRHL2	1098.94	1.4341	3.56644e-57
AC012085.1	2320.93	1.43017	1.75216e-83
CD47	4655.67	1.42959	1.1883e-54
ZDHHC23	120.976	1.42897	4.18944e-10
MT2P1	1029.08	1.42886	2.44391e-40
AL662899.1	990.851	1.42735	1.52056e-55
TPBG	554.853	1.42661	5.32377e-33
UHMK1	3402.95	1.42635	8.50302e-75
BISPR	28.4141	1.42434	0.00181041
CKM	26.0673	1.42316	0.00208616
AC073111.4	29.9896	1.42279	0.000974795
DNM3OS	36.436	1.42004	0.000218642
JUNB	1215.81	1.41976	4.32574e-53
IL18R1	122.236	1.41882	1.03618e-11
SLC31A2	184.735	1.41777	2.6702e-16
TNS1	3370.75	1.41708	1.13804e-36
TMEM132A	3356.66	1.41653	6.11937e-87
CIART	55.0636	1.41533	1.67227e-05
IFNAR2	443.806	1.41105	7.6122e-33
OTUD4P1	108.144	1.41096	2.34061e-09
FAS	1465.29	1.41093	1.8027e-70
TRPV2	4110.91	1.40892	1.28791e-80
AC005244.1	313.114	1.40852	5.94766e-20
MMAA	264.445	1.40797	8.62316e-21
MID2	148.46	1.40711	2.72231e-12
SERTAD4	79.1692	1.40709	1.49774e-07
ENDOD1	852.168	1.40487	3.07926e-39
FAM177A1	1741.03	1.40309	2.77988e-64
FAM69A	2128.34	1.40266	6.11211e-58
DSP	26.4176	1.40119	0.00269714
AC018463.1	83.6796	1.40053	4.94971e-08
CASP5	196.77	1.40002	5.20193e-17
MTMR11	412.416	1.39913	3.33838e-31
NT5C3AP1	89.4354	1.39783	2.61355e-08
AC104297.1	536.825	1.39698	1.26624e-32
WTAP	2732.45	1.39446	1.75841e-69
IL3RA	18.3187	1.39015	0.0127167
IKBKE	1534.26	1.39001	8.82161e-59
TMEM102	59.1155	1.38939	3.04878e-06
AP002004.1	125.478	1.38787	2.24805e-11
TMEM144	34.9167	1.38727	0.000543397
RAB31	1289.33	1.38701	3.92143e-55
VAMP5	2838.49	1.38578	2.15187e-46
OSTN-AS1	16.3647	1.38444	0.0365333
SPDYE9P	38.8524	1.38408	0.000475149
PGAM4	792.138	1.38263	5.72263e-42
NAPA	1929.62	1.38236	1.19688e-50
YEATS2	2351.1	1.38205	5.62066e-46
DNAJA1	5993.44	1.38069	2.05738e-91
AC078819.1	1930.58	1.38069	2.50453e-64
AL590002.1	46.625	1.37793	0.000128417
TMEM64	513.983	1.37754	4.04676e-35
CFLAR	2688.96	1.37628	2.60091e-46
PFKFB3	1939.58	1.37565	4.37903e-47
FCGR2A	23.9464	1.37482	0.00696571
ADCY7	854.239	1.37421	7.76637e-33
GANC	504.333	1.37296	7.44234e-31
AC073548.1	723.668	1.37196	1.18602e-34
MIR1244-1	14.5802	1.37121	0.0327735
AC012313.10	22.8528	1.36954	0.00678191
AC007362.1	40.0713	1.36886	0.000169805
AC008569.1	69.5093	1.36859	9.18805e-07
DUXAP10	38.4626	1.36592	0.000343437
PTGFR	135.969	1.36473	2.09315e-12
IKZF2	113.158	1.36204	1.45104e-10
IL17RE	95.0731	1.36139	7.19705e-07
SPNS2	14.0084	1.36054	0.0466689
AL022318.4	60.1655	1.35938	6.98612e-06
AC073111.5	227.528	1.35841	2.78205e-16
AC090502.2	51.2991	1.35774	3.71962e-05
KBTBD8	26.2002	1.35474	0.00306144
DENND5A	4724.32	1.35203	6.43947e-46
LUM	3894.69	1.35177	1.84428e-53
STBD1	335.613	1.3517	2.19371e-24
SLFN12	762.37	1.35149	1.88916e-32
PGM1	1181.4	1.35142	1.44655e-47
C4orf33	76.1088	1.3493	3.73462e-07
CD2AP	836.637	1.34909	8.35557e-44
HIST1H4I	103.781	1.34881	5.94998e-10
EGLN1	792.307	1.34843	1.70507e-41
PRKCD	1024.1	1.34823	1.03643e-36
CASP7	865.802	1.3465	2.56462e-42
TRPC3	77.5843	1.34538	2.9098e-07
SPHK1	55.0797	1.34503	1.03254e-05
AC093512.1	16.5089	1.3441	0.0281794
SQOR	4792.06	1.34133	2.78931e-98
NFKB2	1930.25	1.33807	4.30581e-43
AC093484.2	65.5758	1.33686	3.96262e-06
NBN	1263.9	1.33289	3.45218e-55
ANKRD37	37.1382	1.33194	0.000736828
ZC3HAV1	2370.7	1.32976	1.32579e-44
OTUD4	1204.97	1.32849	4.23225e-37
STXBP2	144.635	1.32496	1.49275e-12
AC098679.3	63.8979	1.32489	6.40028e-06
AC007537.1	64.5897	1.32462	1.21647e-05
TRIM36	20.4124	1.32402	0.0165168
FAM47E-STBD1	288.593	1.32347	4.75868e-19
CKS2	587.052	1.32281	3.83875e-23
ANKFY1	3125.94	1.32222	4.04975e-38
SLC39A14	2056.76	1.32155	9.82229e-44
ADGRE2	249.577	1.32122	6.29333e-16
PROSER2	405.464	1.32	1.7991e-26
EPG5	6624.33	1.31876	8.57727e-32
STAT5A	487.079	1.31819	1.07248e-31
ARID5A	185.993	1.31627	6.75561e-12
PIGG	1785.24	1.31508	6.33378e-58
AGTRAP	1121.63	1.31441	2.2933e-48
KIAA1755	111.973	1.31332	1.05355e-09
FBXL14	117.792	1.31185	3.71412e-08
SUB1P3	117.658	1.31072	7.79124e-08
C1S	25345.5	1.31043	5.27922e-94
C1R	13487.3	1.30891	5.63131e-82
PLEKHH1	46.4737	1.30758	8.56894e-05
PANX1	2128.03	1.30752	6.47254e-59
PGK1	10471.8	1.30681	2.49649e-48
IL6STP1	35.2639	1.30657	0.00294689
ANXA2R	53.8991	1.30343	8.54594e-05
NOCT	359.566	1.30268	8.90475e-22
DDO	26.7151	1.30122	0.0118385
DENND2D	83.2209	1.30055	5.13894e-07
ZNF221	71.2738	1.30055	1.70746e-06
ANKIB1	1985.1	1.30047	1.94948e-43
GNB4	1429.5	1.30039	1.67346e-38
AL136295.5	1390.49	1.30016	9.81831e-06
SOCS1	618.603	1.30014	2.06101e-31
MSC	469.751	1.29932	1.3984e-27
ADGRL4	205.67	1.29917	2.3438e-16
TRAM1L1	91.2832	1.29799	2.79258e-07
KLF6	3894.73	1.29614	2.71409e-62
TAPBPL	912.54	1.29445	2.16081e-43
AL356361.1	22.478	1.29442	0.00933726
CAPN3	50.8396	1.29423	8.48227e-05
TLCD1	172.39	1.29407	9.22023e-14
GPD2	985.826	1.2936	1.3923e-29
CLDN1	2428.98	1.2926	1.43233e-35
BHLHE40	749.361	1.29228	3.51103e-28
IRF9	702.226	1.29137	0.000221323
AC114876.1	86.8954	1.29093	1.07569e-07
LMNTD2	16.0883	1.29053	0.0407182
PCDH18	16804.2	1.29018	5.05989e-74
NRP2	2608.09	1.28845	5.43283e-40
HCST	16.917	1.28727	0.0483371
AC009950.1	55.5903	1.28643	0.00026932
AP000808.1	24.2601	1.28543	0.0122204
AL158201.1	750.306	1.28519	1.24509e-36
CYP51A1P2	179.927	1.283	1.89075e-12
STAT6	7564.81	1.28015	8.0873e-64
AIFM2	1455.49	1.28002	1.95619e-53
NTNG2	184.41	1.27885	3.27001e-11
ADGRF3	19.0034	1.2778	0.0489698
NOC3L	586.061	1.27522	2.05006e-30
ASPHD2	97.5461	1.27505	1.35008e-07
LIPA	2367.26	1.27481	5.62781e-64
FKBP5	473.911	1.27459	2.44948e-28
AC090527.2	2122.79	1.27185	4.00413e-59
HM13	5631.4	1.27158	8.05644e-66
WISP1	962.628	1.27144	3.32306e-30
TIFA	91.9966	1.27024	3.05123e-06
BTN2A1	1763.5	1.27006	4.78682e-43
RRN3P3	135.375	1.26871	8.29755e-10
KCNJ15	66.3307	1.26666	1.13105e-05
SPTLC3	80.1633	1.26619	3.84377e-07
AC007620.2	218.545	1.26543	8.60037e-15
SIX1	768.384	1.265	2.76411e-32
FGF7P3	91.5173	1.26483	1.54968e-07
NECTIN2	4049.74	1.26423	3.3273e-68
VIL1	24.0858	1.26293	0.0119717
FEM1C	473.688	1.26234	2.29851e-28
AC016876.1	60.0853	1.26138	4.46232e-05
AL158050.1	504.576	1.26075	3.21622e-29
FANCL	203.795	1.26054	3.31576e-13
BX664615.2	86.7591	1.25785	2.27123e-07
CARD16	1323.33	1.25559	1.84174e-49
SPAG4	26.6468	1.25536	0.00899696
AL121895.1	34.9413	1.25363	0.00239297
TNFRSF9	23.8686	1.25204	0.00900226
LPAR6	71.8227	1.25196	4.452e-06
C21orf91	146.586	1.24925	1.96353e-10
SPSB1	905.482	1.24895	2.22999e-39
DUXAP9	32.3569	1.24841	0.00280388
AC073136.2	15.4656	1.24771	0.0437623
AC078918.1	18.5379	1.24536	0.0281931
DCP1A	620	1.24506	2.15411e-17
SCLT1	226.413	1.24335	1.35352e-14
IL12A	351.862	1.24268	1.8029e-15
EGFLAM	269.379	1.2425	4.42727e-17
RMI2	120.298	1.24235	2.18523e-09
FHDC1	22.7028	1.24019	0.0193445
ATF5	934.307	1.23752	5.64683e-33
S100A3	215.538	1.2371	4.16796e-15
AC110998.1	115.001	1.23635	5.75124e-08
MTF2	221.766	1.23496	8.53914e-16
SPDYE10P	19.532	1.23301	0.0247634
EDNRB	176.451	1.23237	1.10835e-12
JADE2	1458.52	1.23214	8.69106e-26
PLA2G4A	199.98	1.23175	4.01484e-12
MOB3C	484.188	1.2305	6.13901e-22
SEC24A	1467.09	1.2303	5.25964e-30
SPTLC2	1891.32	1.22864	2.11684e-44
GPR180	408.426	1.22847	3.74536e-23
ELF1	1279.89	1.22699	2.91563e-33
ZC3H12C	515.507	1.22502	4.25705e-19
IRAK3	610.371	1.22332	1.15801e-30
IL2RB	46.1983	1.2215	0.00340388
CYP51A1	2147.23	1.22115	5.58534e-49
PRRX2	243.237	1.22109	1.28845e-14
APOBEC3D	87.6906	1.22091	5.69978e-07
ARHGAP24	225.741	1.21997	1.47297e-14
C19orf38	24.572	1.21945	0.00976882
AC023310.2	20.98	1.21814	0.0200183
RELA	2365.09	1.2167	8.14621e-34
AL035681.1	98.7376	1.21511	8.38777e-07
SCARF1	28.6573	1.21423	0.0108532
TRAF2	321.584	1.21342	9.82244e-18
TCIRG1	2024.52	1.21318	2.93082e-50
OLFML1	393.667	1.21029	3.77004e-18
AAED1	405.513	1.21022	2.46169e-24
HPCA	51.1612	1.20703	0.000131323
AC011481.2	30.4146	1.20646	0.00471681
PTGER4	540.482	1.20629	6.7986e-24
TMEM173	3105.86	1.20595	3.45686e-59
RNF149	633.54	1.20226	1.49177e-32
ABHD5	585.492	1.20167	3.41966e-27
PLA2G16	592.573	1.19995	2.52625e-27
AC080128.1	86.9308	1.19964	1.05569e-06
NREP	527.767	1.19911	2.19187e-25
ELMO1	59.4843	1.19856	5.83522e-05
SLC22A4	282.294	1.1984	3.3194e-18
NFKBIA	1851.74	1.19717	3.11111e-46
HIST1H2BC	112.199	1.19651	2.88248e-08
HIST1H2BE	29.8779	1.19605	0.0084443
MAP1S	1039.06	1.19524	3.05025e-27
FOXA1	32.2914	1.19496	0.00380331
ADPGK	2598.64	1.19363	7.0502e-54
COBLL1	104.154	1.19345	2.52428e-07
NUAK2	772.35	1.19288	7.67971e-18
AC007899.1	39.6289	1.19264	0.00107258
WASHC4	1414.73	1.19192	2.65725e-47
MRPL17	1231.11	1.19141	2.19526e-38
PRR26	50.6485	1.19121	0.00123508
YEATS2-AS1	127.321	1.19017	1.63454e-08
RAB8B	937.691	1.18967	9.38082e-31
AC108734.3	47.9962	1.18954	0.000527245
LCTL	77.9029	1.18938	5.22657e-06
SH2B3	1819.81	1.18913	5.14594e-37
MYO1G	27.7726	1.18757	0.0170921
CYP21A1P	16.0432	1.18689	0.0490709
RICTOR	678.496	1.18613	1.21944e-24
RBPMS-AS1	85.2012	1.18499	1.78747e-06
PTPN2	455.246	1.18482	3.94109e-23
PNRC1	821.593	1.18453	8.1521e-21
BLVRA	1221.74	1.18422	1.8858e-46
KCNG2	118.398	1.18364	1.34985e-08
PDPN	2272.33	1.18335	9.48985e-55
LRRD1	2009.36	1.18044	1.00778e-31
EIF1AY	433.72	1.17933	2.99275e-19
SP140L	859.252	1.17837	1.81916e-21
UHRF1BP1	741.984	1.17723	7.34025e-26
RELL1	82.3183	1.17704	4.49504e-06
ERP44	2066.45	1.17687	5.77219e-51
NT5E	10276.8	1.17675	8.07661e-53
PDE4B	98.8569	1.17544	4.67472e-07
TESK2	168.116	1.17492	2.20803e-11
AC079780.1	35.2092	1.17406	0.00498209
GKAP1	19.6485	1.17319	0.0308937
SMCHD1	1793.99	1.17216	2.66574e-38
SCO1	1158.67	1.17188	5.67425e-42
AC015912.1	124.892	1.17058	3.05283e-07
CBLN3	179.96	1.17037	2.26922e-10
HS3ST3A1	207.301	1.16929	2.05585e-10
AC105020.2	23.5692	1.16896	0.0167079
LGALS8	1367.04	1.16786	1.94234e-44
TMEM50A	2538.18	1.16636	1.19305e-57
DENND1A	566.321	1.16632	2.17372e-23
ACBD5	698.28	1.16577	2.79833e-30
CASP4	2934.18	1.16518	3.73872e-51
AL645608.6	299.895	1.1615	1.58203e-16
ENOX1	177.523	1.15965	6.69307e-12
ZNF804A	281.979	1.15938	6.78029e-14
CYP4V2	579.761	1.15839	9.69844e-25
HPSE	39.6618	1.15688	0.00177257
LMO7	7774.15	1.15453	2.44242e-32
CDC42EP2	1611.23	1.1541	9.42799e-40
PSEN2	887.124	1.15273	1.61486e-36
TRIM26	1440.51	1.15223	1.23663e-26
SFMBT1	144.718	1.15202	2.62185e-08
PTMA	3805.15	1.15135	8.21795e-59
ATXN7L1	467.237	1.15088	1.07131e-15
MT1A	28.5354	1.15011	0.00935522
GLA	660.148	1.14827	8.4521e-27
AC005736.1	84.4176	1.14639	5.5729e-06
CARD17	40.9215	1.1463	0.00247084
L3HYPDH	441.448	1.14605	1.23302e-22
RNF138	119.104	1.14561	7.5949e-08
LINC01138	103.752	1.1456	2.07046e-07
LIFR	2355.81	1.14541	5.11192e-36
STARD8	31.1626	1.14294	0.00559485
CDC42SE2	799.485	1.14266	6.50498e-28
PSMA6	1114.52	1.14127	1.05559e-39
NSMCE4A	237.265	1.14119	1.62623e-13
TNC	7831.38	1.14034	3.50123e-29
AC010245.1	21.5926	1.13844	0.0298225
NFE2L3P1	72.6652	1.13695	1.80552e-05
PDGFRL	447.964	1.1361	4.5692e-22
CEP57L1	201.105	1.13501	5.68986e-12
PDE6B	21.3126	1.13456	0.0344826
TINF2	1134.1	1.13455	2.03544e-25
RSU1	3964.7	1.13228	1.2828e-39
ITGA2	3031.56	1.13219	1.40684e-32
EPB41	579.417	1.13142	2.26963e-23
USP25	1590.69	1.13088	1.52671e-43
LYSMD2	167.079	1.12957	1.61156e-10
LINC00923	43.0864	1.12938	0.00213272
FZD9	50.1893	1.12891	0.00120799
ITPR3	1491.17	1.12819	1.21878e-06
ANK2	449.108	1.12813	7.16596e-16
CCND3P1	68.7562	1.12708	0.000301999
BOLA3	459.144	1.12616	5.71774e-22
ARHGEF37	77.359	1.12616	3.31942e-05
CYP51A1P1	128.608	1.12257	1.5603e-08
ABCD1	631.544	1.12162	3.24784e-22
RMDN3	985.812	1.12027	1.72142e-37
TRADD	488.488	1.11981	6.04682e-21
APOBEC3F	380.926	1.11861	1.45934e-18
SLC35G2	555.481	1.11817	1.13236e-20
PRKAR2B	701.258	1.11792	3.51463e-30
RSU1P1	40.9129	1.11675	0.00401748
GRAMD1C	110.951	1.11656	2.14898e-07
AC123769.1	446.467	1.11574	5.74517e-17
KCTD9P2	179.205	1.11404	1.1326e-09
PATL1	1785.95	1.1136	5.78163e-24
BCAP29	728.797	1.11245	1.51241e-26
AFAP1L1	220.634	1.11215	4.51785e-12
MILR1	177.598	1.11189	2.29717e-10
B4GALT5	1608.15	1.11114	1.10807e-27
ZNF277	269.685	1.11061	4.5265e-13
ZNF702P	54.1545	1.1103	0.000433844
CLUHP3	82.1195	1.11024	1.35404e-05
PSMA6P1	334.062	1.10801	2.56425e-12
AC104996.2	136.266	1.10684	2.75721e-08
PGK1P2	248.091	1.10651	1.56025e-11
GCNT2	149.77	1.10642	2.57746e-08
TCN2	356.351	1.10574	2.74676e-14
C3orf58	107.434	1.10551	5.73614e-06
AGPAT5	196.786	1.10512	6.98895e-12
AC012100.2	28.1165	1.10442	0.0168037
BAG1	745.291	1.10314	1.49242e-25
RIPK1	1415.55	1.10192	6.48763e-34
WISP1-OT1	60.8979	1.10125	0.000203073
AC113367.3	38.1963	1.10059	0.00538291
CIITA	223.041	1.10031	2.89517e-12
AP000943.3	19.8845	1.09986	0.0459215
FMR1	462.854	1.09902	1.33599e-16
KCTD9	1736.19	1.09884	5.29189e-42
PELO	2239.2	1.09855	3.4456e-47
H2BFS	138.282	1.09853	6.77446e-08
KIFAP3	512.668	1.09811	5.12489e-22
TMEM123	3718.29	1.09645	6.67344e-56
SLC16A1	863.349	1.09631	5.29664e-27
TBC1D9	1236.78	1.09607	6.78222e-28
AL161421.1	24.267	1.09586	0.03154
DLL1	94.2321	1.09579	2.16475e-06
IL10RB-AS1	98.8218	1.09346	3.77095e-06
ITM2B	5432.95	1.09337	6.16871e-40
SBNO2	2092.03	1.09319	3.30896e-39
AC138392.1	369.434	1.0918	3.2732e-17
LRRC8D	820.97	1.08663	1.0745e-28
AIDA	2579.12	1.08654	4.97656e-44
HIRA	675.02	1.08596	2.02303e-21
FILIP1L	14801.8	1.08473	1.31049e-64
HLX	424.183	1.08249	8.41532e-18
CYLD	1301.62	1.08239	9.85502e-36
SLFN5	4887.63	1.08172	3.26746e-21
PDCD10	573.192	1.08003	1.27097e-21
CEBPD	1520.27	1.07987	7.70336e-22
STARD13	1761.39	1.07963	2.64899e-26
AL049872.1	81.6928	1.07959	0.000103163
TPI1P1	2920.3	1.07887	1.51434e-26
TMEM63A	1323.41	1.07736	1.67062e-20
AC026412.2	37.5505	1.07657	0.0071692
TLK2	937.397	1.07572	2.24425e-23
MED15P6	30.0219	1.07547	0.0145832
SLC25A12	671.434	1.07375	1.29755e-24
PIM3	543.54	1.07295	2.32096e-23
MBOAT1	58.5605	1.07293	0.000249903
SLC25A22	544.656	1.07197	8.2273e-20
NT5C1B-RDH14	31.2405	1.0718	0.0117472
AP000781.2	95.6047	1.07147	1.67061e-05
LRIG3	485.032	1.07075	1.8474e-15
C1orf147	29.4279	1.06925	0.0147232
AC060766.5	64.8292	1.06864	0.000120814
AC053481.3	77.8142	1.06852	0.000309088
SEC11C	292.23	1.06692	2.03173e-11
RORA	179.259	1.06622	5.36474e-09
MT1P3	22.3286	1.06577	0.048524
PPP2R2A	1118.79	1.06397	5.86618e-34
CCDC9	499.857	1.06301	9.78591e-20
PCNX1	2693.78	1.06204	1.85974e-30
DUXAP8	31.1412	1.06096	0.0140177
FAM13A-AS1	61.0419	1.06081	0.0002225
HSCB	257.605	1.05925	8.05269e-12
AKAP3	31.673	1.05827	0.0119575
PPP3CC	444.773	1.05779	1.73117e-18
SCG2	101.026	1.0577	2.80368e-06
AC105202.1	22.7602	1.05713	0.0403163
Z99943.2	131.243	1.05671	6.19354e-07
TCF4	447.535	1.05487	1.42526e-17
RAB38	57.4394	1.05472	0.000566322
STAMBPL1	1781.51	1.05465	9.79915e-45
AC016716.1	39.8365	1.05446	0.00722484
SUSD6	1257.61	1.05344	8.10211e-29
ARHGAP25	25.8242	1.05299	0.0256644
AC025171.1	194.808	1.05278	3.70003e-10
MVB12A	502.93	1.05163	3.62486e-19
LRIF1	302.596	1.04967	2.58225e-12
PDE4DIPP1	27.8029	1.04769	0.0217345
AL606534.5	35.745	1.04675	0.00643098
CAB39L	544.675	1.04633	2.56782e-20
DNPEP	1107.59	1.04625	2.03997e-26
C19orf12	816.824	1.04542	1.41442e-29
UPP1	434.44	1.045	5.53141e-19
PCDH7	162.736	1.04463	2.44957e-08
CCND3	2258.78	1.04457	2.84013e-38
GAREM1	421.832	1.04439	6.78272e-17
SEMA4D	811.196	1.04401	1.01535e-25
AC002347.2	22.1956	1.04318	0.0489698
SERPINB2	1318.6	1.04279	0.00022108
AC093227.2	32.4825	1.04209	0.0334919
AC100757.1	62.0544	1.04054	0.000337592
PLK2	4491.46	1.04042	3.62091e-46
RBM34	295.51	1.03998	3.16567e-14
DRAP1	3893.67	1.03968	1.90853e-54
BIRC2	1047.7	1.03938	2.24204e-30
DUSP1	774.572	1.03731	9.75232e-19
P4HA1	3480.47	1.03524	1.30416e-37
AL139174.1	88.6537	1.03505	0.00138146
NCOA2	1296.16	1.03456	4.37254e-14
PSTPIP2	679.395	1.03448	3.68203e-23
AL645933.2	71.2706	1.03326	0.000291856
VEGFA	1446.39	1.03274	1.46715e-26
RNF13	575.938	1.0325	2.76332e-21
POU2F2	252.484	1.03213	2.02105e-06
CU639417.1	142.702	1.03124	6.59552e-08
AC116366.3	659.49	1.03022	2.38546e-24
TPGS2	2775.82	1.03018	2.1853e-34
STARD4-AS1	71.1468	1.02951	0.000263529
ADM	7666.67	1.02939	2.74834e-60
RNF217	367.799	1.02936	7.74308e-16
CHI3L1	39.2797	1.02927	0.0110954
MALL	27.0386	1.02919	0.0300393
PRPF3	909.587	1.02756	1.07381e-25
CCDC134	92.2154	1.02569	3.79409e-05
AL121594.3	1975.24	1.0247	1.21243e-35
CBR1	1579.48	1.02465	3.40409e-36
OAF	1877.4	1.02461	1.26979e-33
PTMAP8	55.2732	1.02383	0.00156588
PTMAP5	849.191	1.02328	4.31335e-23
AGRN	9945.9	1.01998	1.22061e-39
SNX6	2696.07	1.01848	2.91778e-41
RAD9A	223.907	1.01835	1.39542e-10
AC145676.1	28.5462	1.01789	0.032622
SLC7A7	112.082	1.01723	2.93793e-06
MFSD14B	1818.52	1.01716	5.35341e-34
PTMAP2	479.279	1.01714	1.0952e-19
GPBP1	823.686	1.01695	5.42029e-26
CHKB-CPT1B	473.079	1.01675	2.78366e-18
SGF29	50.4383	1.01654	0.0019935
DESI1	1521.98	1.01605	5.50539e-34
AC010619.2	100.936	1.0147	4.40456e-05
DOK3	56.7109	1.01411	0.00507731
AC007881.1	127.507	1.01286	8.80951e-06
SLC35A4	1891.11	1.01273	2.46748e-22
MIR100HG	1348.25	1.01241	4.77114e-32
DIAPH2	505.686	1.01215	3.36514e-14
AL121603.2	63.1217	1.01137	0.000567692
EPHB2	2501.83	1.01049	5.96857e-30
SLC43A3	198.251	1.01033	6.35603e-10
SPPL2A	1490.06	1.00992	9.9644e-26
PRR5L	56.9993	1.00945	0.00129243
HNMT	430.074	1.00879	2.20296e-17
AC103988.1	30.0438	1.00816	0.0203333
CARD11	73.8141	1.00803	0.000995483
HLA-DMA	274.075	1.00749	8.50259e-12
PLXNC1	929.543	1.00723	1.80614e-21
LINC01291	43.6413	1.00677	0.00386909
MEF2C	31.4954	1.00655	0.0264989
COL5A3	273.049	1.00371	6.20793e-12
OXSR1	1366.79	1.00343	3.05479e-21
C2orf27A	71.2983	1.00303	0.00024096
LACTB	698.114	1.00244	1.70591e-22
ZDHHC9	1825.58	1.00168	5.74902e-24
AC022306.1	73.0179	1.00131	0.000448401
C7orf49	499.259	1.00112	2.35385e-18
AK2P2	25.5767	1.0011	0.0360055
LAMA1	3918.89	1.00062	1.16473e-21
IL1RAP	198.603	1.00062	2.71075e-08
LOX	5707.79	1.00051	1.14066e-36
FLT3LG	112.704	0.99978	1.14854e-05
NAT1	72.583	0.999334	0.00129848
POLA2	319.256	0.999086	1.35275e-13
C18orf8	515.853	0.998533	3.64263e-17
HSD3B7	488.888	0.998232	6.93037e-18
MRPL32	709.925	0.997835	2.12937e-22
DNAJA1P5	45.5293	0.997671	0.00414847
KDM6A	403.344	0.997499	9.19862e-15
EMC7	1828.69	0.99628	1.12381e-24
AC135048.4	145.343	0.996116	1.75802e-07
TMED5	1311.03	0.996068	2.22449e-25
CXorf38	627.761	0.995924	1.98101e-22
CFLAR-AS1	31.946	0.995709	0.0249423
SYNE2	554.196	0.994923	9.3122e-14
PAPD5	354.198	0.994665	2.14335e-11
NNMT	1801.32	0.9944	2.21551e-25
SCPEP1	1471.14	0.993755	2.95863e-29
AF117829.1	75.8954	0.992127	0.000141262
LARP7	753.71	0.992127	2.72577e-22
AC244669.2	54.708	0.991487	0.00290326
AC108059.3	64.9636	0.991355	0.00141905
AC060766.7	150.695	0.990066	2.14441e-07
GRINA	6945.83	0.989929	2.25025e-33
KCTD19	26.4	0.989053	0.0414915
TPI1	8787.34	0.988899	7.8913e-31
SEMA3F	1730.67	0.988436	2.42835e-36
SH3D21	247.675	0.98803	1.42585e-09
HIST1H2BK	353.438	0.986979	1.2155e-13
PRICKLE3	202.653	0.98627	9.56451e-09
SERPINB10	301.897	0.984601	2.88565e-07
ALPK3	25.4737	0.983506	0.0431018
ZNF350	138.938	0.98322	2.21359e-07
EPS8L1	91.3702	0.983124	2.76167e-05
ZNF274	368.255	0.983015	5.83448e-15
CA11	66.478	0.982483	0.00115558
PRR16	604.386	0.981965	1.32289e-21
ECT2	536.572	0.981811	4.75534e-20
HIST2H4B	94.7645	0.981455	3.99561e-05
AC114947.2	231.437	0.981393	1.97256e-10
PPP1R12A	1797.04	0.980487	1.56247e-23
AC091799.1	341.605	0.979992	1.33401e-10
PAPD7	613.969	0.979478	1.61548e-16
FAM13A	506.998	0.977813	3.44559e-17
SYTL2	969.778	0.977396	7.66032e-27
ARRDC2	282.97	0.977347	1.09678e-11
NBPF13P	29.0971	0.975798	0.0327613
ZNF654	286.044	0.97553	2.1454e-12
ZMYM3	1377.2	0.975378	9.82037e-27
TMEM208	386.717	0.975289	1.03296e-14
COX10	313.417	0.974228	3.16129e-11
AC010768.1	27.5732	0.97422	0.0304981
CENPX	547.101	0.97398	1.36923e-14
A1BG-AS1	295.618	0.972578	8.65359e-13
NCEH1	1349.69	0.971965	7.39718e-19
SNX6P1	198.965	0.971865	2.62627e-09
AC025171.2	47.2717	0.97139	0.0111769
PTTG2	28.6311	0.970812	0.0404938
HHEX	395.73	0.970744	7.13814e-15
SUB1	1761.24	0.970318	1.22302e-20
UGP2	1483.94	0.969528	1.02315e-30
ATG7	1048.72	0.969034	2.79554e-28
CREM	340.651	0.968954	3.6978e-13
BAIAP2L2	26.9428	0.968763	0.0452563
PNPLA8	759.395	0.967806	2.34952e-20
NR1I3	55.3395	0.966773	0.00248083
NR4A2	79.6201	0.965217	0.00055592
CTSC	33586.4	0.963733	4.41655e-54
TMEM220	141.654	0.963352	5.31134e-07
C8orf31	97.8039	0.96276	0.000319686
ARHGEF19	110.904	0.962613	7.35371e-06
CNTLN	309.994	0.961387	1.75881e-12
REC8	76.3558	0.960732	0.00522151
HDAC9	127.78	0.960485	9.27232e-06
TMBIM1	5613.57	0.96021	4.61322e-45
AP002409.1	37.5468	0.959933	0.0171606
AL691447.3	102.547	0.959742	0.000175707
KATNBL1P6	44.9571	0.958669	0.00634285
RELB	623.72	0.958047	2.21819e-18
AP000688.1	172.097	0.95789	6.97458e-08
FRRS1	82.0556	0.956973	0.000423943
PXDC1	1052.04	0.956618	7.68928e-22
AC024937.2	48.1138	0.95525	0.00657458
MEIS1	596.848	0.955149	2.56782e-20
DECR1	1271.66	0.954954	3.28327e-26
AC010776.2	161.803	0.954921	1.38907e-05
BRCA2	82.457	0.954587	0.000539383
ITPR2	810.567	0.95338	3.31428e-19
WDR45P1	208.001	0.952455	8.46962e-09
BBX	1452.01	0.952088	2.99486e-19
EEF1AKMT3	212.142	0.952016	1.52471e-07
ICOSLG	32.2916	0.951643	0.0236151
CREBRF	540.93	0.95035	1.41147e-17
AL355312.3	30.9602	0.949678	0.0293655
TBK1	611.141	0.949503	1.90438e-17
TRIM25	4359.08	0.948723	4.17297e-06
TSPO	2500.41	0.948517	3.11548e-32
AC060766.1	137.898	0.94843	3.09982e-05
SLC10A7	100.686	0.947316	4.70469e-05
CD164	3345.4	0.947253	5.86009e-41
UGCG	2758.84	0.947046	3.31191e-30
PTCHD4	47.2427	0.946945	0.00488129
PPAN	288.02	0.946442	4.1269e-10
AC098591.1	70.5525	0.943323	0.00054657
ERAP1	2192	0.943113	3.68063e-24
SDSL	401.177	0.942179	4.19031e-11
LMF2	3055.19	0.940258	1.71799e-30
KARS	3804.35	0.939608	2.1277e-37
ATP6V1C2	985.83	0.939245	7.75071e-18
CCDC117	377.947	0.939133	3.41607e-14
AL365475.1	35.6789	0.938774	0.0228131
GPR150	33.5549	0.938109	0.0337691
ME2P1	79.6081	0.937989	0.000486478
PSD4	78.7308	0.93679	0.000352793
OSMR	7128.68	0.936773	2.31192e-28
ADAMTSL1	31.4353	0.936683	0.0294848
LINC00987	165.685	0.9357	4.35063e-05
SUGT1P2	36.3454	0.935263	0.0306986
SCYL3	253.429	0.934629	1.255e-10
AC021087.2	65.8549	0.933294	0.00137223
NDUFV2P1	350.421	0.933284	1.03015e-11
MSMO1	4015.04	0.933163	6.59773e-22
ABCB6	253.92	0.933134	5.62648e-10
NFE2L1	11215.8	0.932494	5.22125e-36
HSPB2-C11orf52	80.3727	0.931804	0.00149761
HSPB2	93.2589	0.931656	0.000111329
NFKBIE	403.817	0.930237	1.11954e-13
GPR37	1158.23	0.929746	3.19592e-21
ST7-AS1	37.6085	0.92964	0.0208115
CKAP4	20931.7	0.928935	2.21416e-47
HMGCS1	5547.54	0.928793	1.25176e-24
TMEM170A	130.364	0.928323	5.1136e-06
CDK17	598.845	0.928169	9.7217e-14
TM9SF2	2958.49	0.927321	6.3771e-36
NAGK	1552.89	0.926951	2.57223e-31
C1orf167	78.103	0.926326	0.000722977
SYNGR2	1584.81	0.925524	4.97006e-32
MORC3	526.661	0.925508	2.55819e-16
CHSY1	1070.93	0.925439	4.76448e-20
ATP6V1B2	2447.81	0.925196	1.58448e-38
TICAM2	157.004	0.925037	6.93865e-07
AC241585.2	163.14	0.923927	2.22125e-07
FUT4	182.835	0.92259	2.16493e-06
AC118553.2	676.616	0.921417	1.99693e-17
CBR3	135.486	0.921205	1.73833e-05
GPR135	70.5494	0.920872	0.00175075
POLK	597.311	0.919907	6.36134e-19
PUS7	228.491	0.918683	1.69879e-08
MCL1	4803.98	0.918218	5.22349e-44
TICAM1	508.463	0.917963	1.15812e-13
TAF8	351.063	0.917696	7.03013e-13
TNFRSF10A	210.321	0.916227	2.21287e-07
MIIP	262.944	0.915696	1.34916e-10
SUB1P1	457.956	0.9155	1.44059e-12
C9orf64	222.19	0.91521	1.29031e-08
SEC16B	43.6458	0.914413	0.0165267
STX17	297.007	0.914361	2.56725e-10
Z82190.1	44.4893	0.914223	0.00955018
GPRC5B	2153.55	0.91416	6.23971e-31
CD82	2599.43	0.913937	3.7316e-38
AC004477.2	117.686	0.913815	1.00326e-05
AL110118.1	81.148	0.913668	0.00954505
AKR1B1P4	349.381	0.913361	7.60841e-12
PINLYP	31.0353	0.913247	0.0380496
AC239800.3	109.845	0.911558	3.50478e-05
IPPK	213.944	0.911109	8.97595e-08
PPP4R2	903.773	0.91092	2.65138e-19
WSB1	2754.54	0.910368	2.84308e-23
ARMC8	610.708	0.909295	1.00304e-17
HTATIP2	753.375	0.908886	9.11616e-19
JKAMP	1153.96	0.908711	4.06106e-23
CHD8	2847.94	0.908388	6.25246e-14
SAMD4A	2904.54	0.908239	8.78938e-18
AC092069.1	829.671	0.90716	1.29273e-19
PARP4	3698.53	0.906939	5.38136e-26
TOMM40L	375.164	0.906306	2.49198e-11
FBXO7	2383.66	0.906228	9.13573e-38
COX19	378.412	0.90592	2.25239e-12
CALCOCO2	1814.54	0.905807	3.16167e-28
PLEKHA2	622.244	0.905381	7.12217e-17
DHX36	1189.9	0.904793	1.86763e-25
TTC9C	484.422	0.903768	2.9612e-15
RALB	1825.57	0.903093	4.30752e-33
MR1	917.341	0.902823	3.04304e-23
RBMS2P1	593.332	0.902072	5.66644e-09
MBP	29.7998	0.901845	0.04347
DARS	1054.69	0.90133	3.68561e-20
SMARCA5	3033.45	0.90089	2.67208e-39
UBR2	1297.57	0.900732	2.26534e-23
PSMA5	1821.2	0.899617	1.57109e-26
HOXB5	385.982	0.898674	2.67787e-11
SETBP1	40.9511	0.897858	0.0232984
DBNDD2	102.445	0.897852	5.5839e-05
C1RL	3481.19	0.897432	7.71141e-36
AC103988.2	74.849	0.897189	0.000870596
NECAP1	735.743	0.896779	2.63877e-19
ARL6IP6	274.066	0.896496	6.94497e-10
UBE2E1	1121.32	0.896182	9.54352e-19
UAP1	1055	0.895905	1.66708e-19
EFTUD1P1	46.4058	0.895865	0.00947355
HSD17B7	244.559	0.895341	2.00513e-08
PPAN-P2RY11	279.989	0.894944	4.83121e-10
PTGES3P3	35.9407	0.89469	0.0482772
TMEM179B	820.94	0.894523	2.01641e-20
FGL2	751.742	0.894398	1.54342e-18
EFL1	627.332	0.894072	1.1109e-16
FYTTD1	1753.36	0.893888	4.09026e-28
FOXN2	204.692	0.893152	1.76287e-06
SOCS3	1131.83	0.892401	2.49164e-20
FGD6	134.572	0.891006	3.07568e-05
XPNPEP1	1948.63	0.89062	4.58555e-26
LDLR	9399.25	0.89057	2.49122e-22
AC138150.2	52.3916	0.890172	0.0101243
AL137782.1	940.744	0.889485	3.79146e-18
KARSP1	150.329	0.889032	0.00030168
ZFP36L1	6292.36	0.888907	1.70677e-28
SEMA3A	1741.37	0.888659	7.12047e-19
APCDD1L	1196.69	0.888547	4.17072e-16
TGIF2-C20orf24	705.017	0.887888	1.04902e-17
KDM3A	444.114	0.887706	1.04637e-13
AKR1B1P2	458.727	0.887629	1.93221e-13
EDN1	93.0896	0.887146	0.00542266
C6orf62	3167.71	0.886177	6.94741e-32
MTMR9LP	131.149	0.886122	7.73928e-06
CCDC94	316.615	0.886015	3.46158e-11
TMEM54	582.814	0.884277	5.18901e-16
MAGOH3P	41.1351	0.883876	0.014701
SNX7	752.514	0.883586	1.37014e-17
BAZ2A	3472.69	0.883321	7.51638e-19
DTX2	288.988	0.881732	8.06174e-09
HRH1	1257.91	0.881705	1.5129e-18
PSMD12	879.471	0.881592	2.39292e-18
PPIF	1091.4	0.88072	3.88593e-15
WWC1	309.244	0.880477	7.36177e-08
HIST2H4A	88.0832	0.879547	0.000431907
MYL12AP1	1067.5	0.878992	1.66528e-22
RBM43	524.299	0.878595	1.37392e-14
ENY2	613.44	0.877176	4.17292e-14
PTN	1484.8	0.876645	5.88162e-24
P2RY11	130.088	0.876467	1.6093e-05
MAPK7	810.701	0.873663	3.26987e-16
DNAJB9	294.474	0.873367	1.13189e-09
NECAP1P1	57.1324	0.872691	0.00658187
MGLL	8644.14	0.871405	1.2574e-15
AL512633.1	138.045	0.871003	1.52812e-05
PDIA3P1	2982.88	0.871003	3.26053e-34
AC006369.1	113.622	0.870919	0.000138317
MGAT1	6038.6	0.870517	9.11278e-41
NFKB1	1487.3	0.870441	6.73384e-18
AC016876.2	7265.81	0.870409	2.20436e-37
GULP1	339.503	0.870046	5.94081e-10
AL358790.1	36.7222	0.869484	0.0255023
ACSL3	3348.16	0.868984	3.44547e-36
ZBTB21	543.082	0.868955	1.66955e-13
VPS54	518.549	0.867347	3.4763e-15
ASAH2B	89.3155	0.866806	0.000541057
ACVRL1	1569.34	0.866573	1.32691e-22
TBC1D10B	1461.01	0.866475	1.81835e-20
C20orf24	927.728	0.865908	2.21128e-14
UBC	35459.9	0.865556	2.16071e-48
SLC38A2	10962.6	0.86503	1.38249e-36
C6orf47	392.659	0.864493	1.52988e-12
SLC30A1	761.991	0.864041	5.73334e-16
RNF31	600.735	0.863423	8.8465e-13
MOCOS	506.078	0.862441	2.17746e-12
ME2	884.523	0.862438	2.17998e-21
B3GNT2	417.312	0.861882	1.36055e-10
PFKL	2765.26	0.861657	2.22518e-27
PRRT2	59.9348	0.861347	0.00431363
GREM1	5043.83	0.860723	5.68037e-20
C6orf47-AS1	54.4554	0.860249	0.00612074
ENTPD5	762.383	0.8598	2.3335e-13
ENO1	28745.6	0.858469	1.24007e-33
PHLDA2	1822.2	0.857636	3.73342e-21
MYL12A	6556.49	0.856893	1.94105e-38
ZNF138	39.0594	0.856892	0.0335674
FBXL5	908.286	0.856811	2.16818e-21
MICALL2	1079.15	0.85564	4.47498e-20
KIAA0513	978.658	0.855028	2.35584e-18
ARHGAP42	209.863	0.85426	3.69385e-07
SOAT1	1539.18	0.854001	1.80914e-25
AP005263.1	1350.46	0.853934	5.60706e-24
LARP4	846.387	0.853021	2.93395e-15
BCRP3	59.6288	0.852128	0.00858194
BLOC1S3	339.181	0.851951	8.97068e-10
AL356652.1	61.9544	0.851464	0.00504482
SLC8A1-AS1	72.2346	0.851081	0.00242562
HDHD5	384.437	0.850996	3.07539e-11
CHMP5	1692.52	0.850093	2.93823e-21
TSFM	308.742	0.848722	3.70003e-10
MALT1	782.676	0.847994	4.60425e-18
CR383656.2	56.434	0.847895	0.0115512
GNG5	1420.81	0.846779	3.30616e-17
TMBIM4	662.571	0.846031	6.88941e-10
KIAA0368	3423.12	0.845821	5.93465e-22
USF1	677.136	0.845713	1.04572e-15
MT1XP1	67.6548	0.845402	0.00253689
RAB2B	391.245	0.84526	1.86508e-12
CIR1	756.575	0.845057	1.00507e-18
SERTAD1	456.046	0.844794	2.22607e-13
MYL12BP2	238.28	0.844792	3.02943e-08
PGAM1P8	74.4239	0.844699	0.00240518
FAM124A	230.101	0.84441	5.46967e-07
ITGA5	11291.3	0.842944	5.60376e-26
PTX3	12132	0.842756	3.97375e-22
LNPEP	1028.1	0.842264	3.07191e-15
DRAM1	4927.91	0.841799	2.06825e-36
CBX4	723.357	0.840452	6.21135e-17
SAP30	143.317	0.839368	0.000112351
AC004832.3	78.692	0.839093	0.00314588
PDIA3	10120.4	0.838786	1.15326e-40
PDP1	408.415	0.838613	7.71853e-11
CCDC74BP1	52.8378	0.838409	0.0127526
AC135457.1	73.0315	0.83817	0.00421078
NDUFV2	1030.71	0.837992	4.26919e-18
PLAGL1	1277.47	0.837071	3.70112e-18
MAP2K1	1075.3	0.836054	1.26995e-22
PIGH	112.671	0.835214	0.000112542
HK2P1	134.353	0.835187	5.11209e-05
FZD1	549.074	0.834219	6.96519e-14
TRIM58	166.648	0.833089	6.73777e-05
IGSF8	920.347	0.832841	2.04855e-15
EDARADD	2070.09	0.832814	3.63908e-20
TFPI2	3870.46	0.832584	1.42146e-26
THTPA	274.742	0.831467	8.13902e-09
C4orf3	2232.66	0.831163	2.68061e-14
RB1	910.126	0.831075	9.87158e-13
LMO4	755.169	0.830506	2.42689e-16
GTPBP2	1378.3	0.830482	3.55447e-23
P2RX4	597.311	0.83043	2.46833e-13
CDK7	770.612	0.827836	1.00173e-13
MTHFD1	1196.08	0.826588	4.31856e-17
P2RX5	229.799	0.826287	8.79876e-08
ZFAND2A	232.859	0.825983	6.04347e-08
MANEA	379.771	0.82551	1.63781e-06
GUK1	2799.19	0.825497	1.13382e-27
DLL4	643.104	0.825258	1.09581e-08
PTGES3	2395.04	0.824343	9.91114e-16
SETX	2059.19	0.824279	1.74219e-15
AC020915.2	224.771	0.823715	2.72288e-07
ZUFSP	156.428	0.823688	2.16259e-05
MAP3K14-AS1	65.2139	0.822023	0.00560939
PARP4P2	199.128	0.821813	8.58183e-07
RRAGC	745.252	0.821798	8.41549e-15
MCMBP	1044.74	0.821701	3.26482e-21
SCML1	306.804	0.821498	3.96762e-09
AC015563.2	43.8931	0.821409	0.0222285
AC005832.4	399.107	0.821211	1.63109e-11
TPI1P2	154.359	0.819911	3.2886e-05
TNFAIP8L3	55.747	0.819218	0.0113522
USP42	305.981	0.819183	1.23011e-07
FAM122C	91.0834	0.818416	0.000705009
LTK	84.2178	0.818404	0.00247102
ARHGAP17	2145.16	0.818337	2.0197e-18
MTHFR	951.419	0.817866	6.70257e-18
ZNF395	275.809	0.8176	4.34462e-07
FUT11	591.512	0.817011	2.78237e-14
LRP11	1384.23	0.816628	1.81209e-24
AC068993.1	92.9622	0.81642	0.00120236
HMGA2	1429.87	0.816054	2.75311e-13
PSEN1	1931.8	0.815534	2.25968e-24
ENO1P1	1448.16	0.815101	5.87214e-22
FGF7P6	169.229	0.814221	6.40028e-06
CAND1	1984.27	0.813614	3.35803e-27
TMED7	1069.36	0.813366	6.14483e-16
RSPRY1	878.464	0.812799	1.72719e-18
CDR2	1147.2	0.811492	2.01688e-22
SIDT2	1295.81	0.810854	7.10372e-16
AC114755.1	45.0817	0.81056	0.0197184
ARL5B	360.639	0.810348	2.10745e-10
STX18	815.143	0.810248	4.62086e-17
L2HGDH	151.228	0.810171	2.54733e-05
ACOT2	522.379	0.809608	1.96597e-10
PIEZO1	8009.59	0.809347	7.29017e-18
SSPN	63.5603	0.809134	0.00676663
FGF5	1409	0.807573	0.00229894
RIOK3	1569.08	0.807443	4.66265e-23
HS3ST3B1	544.874	0.807344	1.27689e-12
CPEB2	374.789	0.80671	5.16984e-09
CDK7P1	114.149	0.806097	0.000134497
RILPL1	414.084	0.805955	1.49235e-10
EZR	2397.11	0.805811	2.39624e-19
GTF2B	517.179	0.804761	2.32624e-11
SLC25A30	705.98	0.804709	1.00271e-13
Z83844.1	146.686	0.803968	6.74536e-05
PSMG2	639.531	0.803915	3.87913e-13
IFI27L1	182.668	0.803892	1.16471e-05
KLHL5	6016.13	0.803751	5.98457e-31
HARS	1694.2	0.802987	4.96482e-20
AC024560.2	38.5098	0.802744	0.0402965
AL354702.1	521.089	0.802609	5.67251e-13
MELK	351.704	0.802409	4.29258e-09
ZNRF2	60.6516	0.80234	0.0108489
STIL	170.277	0.801996	1.22144e-05
ZNF462	642.312	0.801513	8.3716e-08
MMP17	240.324	0.80023	5.6844e-07
MADD	943.539	0.80002	1.87785e-16
MKL1	1391.04	0.799222	7.2407e-15
CSRNP2	1028.44	0.799053	1.13627e-16
ABI3	47.9445	0.79885	0.0280274
MIS12	150.967	0.798831	3.60114e-05
MMP1	15122.1	0.798653	8.06589e-35
SLC4A1APP1	62.82	0.798506	0.00798495
AC009093.9	84.3235	0.797951	0.0013839
C17orf62	1068.65	0.797944	2.73706e-16
TBX3	1589.04	0.797282	6.1087e-21
AP000295.1	222.714	0.797248	8.21058e-07
INO80D	300.677	0.79693	1.9888e-06
TVP23B	415.962	0.796348	8.34171e-09
NAA16	194.059	0.796001	4.07267e-06
ATAD1	766.719	0.79562	3.42149e-16
HDAC4	439.101	0.795127	4.04447e-08
CACNA2D1	1615.17	0.795007	5.2933e-20
ACOT1	334.035	0.794666	4.41768e-09
RUSC1	920.74	0.794512	1.38469e-13
DCLK2	178.483	0.794223	1.68529e-05
AC005833.3	264.353	0.793926	2.98019e-07
RMI1	102.566	0.793786	0.00050899
MFSD14A	720.885	0.793727	2.19548e-16
SLC35A1	328.079	0.793555	4.00769e-07
RNF19A	500.017	0.793085	5.11938e-13
AL035411.1	478.818	0.79245	3.29817e-11
POLD3	205.962	0.792126	1.49283e-06
CCDC82	306.384	0.791267	5.97278e-08
STAT3	5133.41	0.791051	2.86773e-28
APOBEC3A	49.3817	0.790816	0.020432
TLE4	950.703	0.789543	4.90053e-17
SGCB	3992.24	0.788712	6.16067e-32
ELF4	900.534	0.788443	3.60829e-12
SRD5A3-AS1	54.6549	0.788348	0.0118601
ZFHX4	309.215	0.787828	3.02094e-06
HK2	2821.14	0.787801	2.0533e-21
TMEM87B	898.932	0.787723	2.91933e-16
GAREM2	114.44	0.78716	0.000942076
WDR75	655.661	0.786866	1.03808e-13
ALDOAP2	1076.97	0.786858	6.00289e-18
MLLT3	620.461	0.785355	8.32854e-14
KIAA1958	54.0534	0.785302	0.0172289
ADPRM	103.505	0.784528	0.00047413
TGIF2	233.303	0.784439	7.92781e-07
PCDH9	96.2537	0.784175	0.00214602
ELK1	1133.41	0.784166	4.87099e-16
LEPROTL1	1187.6	0.784112	4.69671e-17
PGAP1	203.152	0.783882	3.05102e-06
ZNF790	60.9134	0.783816	0.0129667
JKAMPP1	50.7142	0.782972	0.0292849
SLC15A4	478.477	0.782453	8.32891e-12
STT3B	2354.14	0.781857	3.82947e-26
PEX12	168.306	0.781623	6.45936e-05
HIST2H2BF	80.7497	0.781501	0.00260635
ZNF675	97.3077	0.780795	0.00133319
KCNE4	127.505	0.780391	0.000527968
MBLAC1	47.6655	0.780072	0.0255125
MAN1A1	2653.82	0.779769	2.99389e-22
AC010619.1	49.2522	0.779578	0.0313034
TRIM46	207.86	0.779413	1.06567e-06
CAMK2D	2643.63	0.779307	2.00089e-15
NOTCH1	1245.76	0.779271	4.12262e-10
RPS6KB1	586.499	0.778957	1.10019e-12
RAPGEF2	1859.98	0.778497	0.000621473
PDK1	383.176	0.777885	8.47218e-09
AL354798.1	57.7938	0.777474	0.0164689
EXOC6	398.681	0.777279	2.90489e-10
AKR1B1	21110.4	0.776983	8.65918e-35
MYCBP2-AS1	92.5384	0.776038	0.00207305
TMEM87A	860.904	0.775962	4.28306e-13
VAPA	1977.88	0.775784	1.2851e-21
SLC17A9	53.5949	0.775118	0.0178231
ETV6	386.354	0.774802	1.198e-07
C3orf52	87.2279	0.774667	0.00347902
INTS13	448.495	0.77411	3.0338e-09
AL355315.1	388.487	0.773967	5.26341e-08
ZC3H3	588.588	0.773126	2.30653e-10
PLEKHF2	270.881	0.772365	1.13699e-06
USPL1	328.473	0.771717	8.48935e-09
IDI1	2238.06	0.771691	1.15666e-12
FES	179.876	0.771596	1.67207e-05
TNS3	13456.2	0.771413	1.58291e-17
ALDOA	17443.3	0.771385	1.23016e-26
RPS6KC1	878.647	0.771315	1.30121e-15
FICD	238.594	0.771201	9.0666e-06
XKR8	296.228	0.770892	4.60007e-07
AFAP1L2	239.366	0.77059	1.3273e-06
FANCM	50.6405	0.770283	0.0188157
VCPIP1	626.555	0.770138	7.01247e-09
ACOT7	1848.78	0.770119	7.70999e-24
AGPAT3	3668.28	0.769037	1.05998e-21
DIP2B	1214.3	0.768814	4.36951e-12
AC008906.1	70.8617	0.768543	0.00782996
ZNF470	163.308	0.768449	0.000127393
HIST1H2AC	707.759	0.768386	1.16739e-11
AC112220.4	46.9842	0.768325	0.038206
FBXL7	412.893	0.768091	3.71311e-07
HK1	5433.29	0.768019	3.17759e-22
STX12	1518.72	0.767557	3.252e-21
AC099063.4	41.1546	0.766982	0.0479571
REEP5	3908.84	0.766458	3.47487e-20
ZBTB7B	684.832	0.765173	5.2888e-09
FNDC3A	2080.57	0.765105	6.07497e-13
SAP18P2	422.662	0.765094	3.11641e-09
AC138028.2	148.093	0.765093	0.000410109
MED15	2515.99	0.764625	1.37128e-15
SREBF1	779.838	0.764605	6.747e-11
ZNF600	132.769	0.763928	0.00016185
COQ10B	699.877	0.762983	1.86895e-12
SNX3	2800.27	0.762845	1.24097e-18
ZNF438	194.907	0.762032	7.26726e-06
BVES	617.808	0.76199	2.92021e-11
RAD1	788.336	0.7618	4.12097e-13
AC098617.1	71.5256	0.761595	0.00643783
NOTCH2	9061.09	0.761587	9.18795e-11
NEK7	927.768	0.761479	9.64447e-15
OGDH	3137.14	0.760988	1.93907e-14
PSMB3P2	88.4752	0.76072	0.00223447
HDX	88.1459	0.759243	0.00472588
RCC2	828.972	0.759121	1.53154e-14
FABP3	161.832	0.758561	4.85156e-05
THAP8	188.036	0.758502	8.38419e-06
PPP2R5B	768.899	0.757834	5.29105e-10
MYL8P	141.355	0.757434	0.000138204
BACH1	1037.85	0.756055	2.24584e-14
CLIC4	11476.5	0.756042	1.63097e-31
AL592429.1	52.8868	0.755335	0.026036
ETS2	4363.57	0.754847	5.11986e-27
TEP1	906.167	0.753472	1.33374e-12
AC138932.3	260.326	0.752763	1.14742e-06
AC018638.2	61.925	0.752508	0.010814
CLIC4P1	408.187	0.752419	1.66847e-08
DPYSL3	3092.14	0.751893	8.64937e-20
AC022167.2	509.827	0.751687	3.40037e-10
CCSER2	1105.59	0.751532	3.65216e-16
CCDC68	797.888	0.751142	2.07617e-12
H3F3C	1048.77	0.750854	2.7947e-12
ARID4B	1308.17	0.750425	5.29376e-18
WNT16	438.41	0.750333	2.69557e-09
[truncated: 54,610 more rows]

## Sheet: no-peptide_versus_10ng-peptide
Gene_symbol	baseMean	log2FoldChange	padj	no-peptide_versus_10ng-peptide
CXCL9	380.564	10.8882	7.24632e-18
IDO1	147.672	8.04675	8.97301e-19
CXCL11	299.306	6.62717	1.50335e-05
GBP5	180.509	4.4371	5.76148e-49
IFI44L	696.262	4.37552	0.0141798
OAS1	417.746	4.26952	0.000353693
IFI27	598.545	4.23657	3.46137e-05
CD74	164.685	4.10267	5.16362e-15
BST2	727.235	4.08013	4.97643e-08
OAS2	1176.65	3.96906	0.00739198
RSAD2	107.908	3.91461	6.03094e-35
CMPK2	88.1884	3.82555	2.41932e-07
CXCL10	1352.08	3.79044	1.40974e-20
HLA-DRA	17.2529	3.62975	1.83661e-05
GBP4	290.036	3.49034	1.81612e-77
LGALS9DP	103.859	3.3283	7.17145e-31
CTSS	696.522	3.21866	1.09208e-159
IFI6	5382.24	3.20595	0.00349275
OAS3	3295.48	3.12336	7.65536e-05
ISG15	3282.98	2.9903	3.26315e-05
ISG20	123.376	2.97328	3.34729e-34
PANDAR	220.536	2.84728	1.17383e-53
HLA-DRB1	23.2222	2.79333	1.69169e-05
IFI30	647.211	2.77888	4.1914e-139
TNFSF13B	123.67	2.76758	2.54293e-05
LAP3P2	220.168	2.69294	1.93493e-53
GBP2	7300.24	2.6748	0
TYMP	247.791	2.61867	2.44819e-54
CD40	31.5429	2.60021	4.66288e-07
USP30-AS1	43.4822	2.59714	3.6525e-10
IFIT2	766.837	2.57869	4.65037e-18
LAP3	3579.52	2.56122	2.68811e-172
LGALS9	445.843	2.55861	4.0192e-87
RARRES3	477.933	2.50663	3.22462e-60
ODF3B	43.7616	2.48895	4.69087e-09
IFITM1	3762.04	2.47518	1.35578e-09
BATF2	297.383	2.45148	8.06286e-12
IFIT3	2433.44	2.44456	0.000133138
GBP1P1	521.104	2.43067	7.3223e-61
EPSTI1	644.622	2.40694	7.30798e-09
TNFSF10	16.916	2.34785	0.00143631
GBP1	4934.94	2.24969	4.59519e-33
RTP4	51.3882	2.24752	7.02788e-09
AL645922.1	617.236	2.24569	3.04134e-89
HERC6	882.906	2.24072	0.0246432
CFB	510.113	2.22125	1.10333e-68
ADAP1	87.5551	2.21484	1.03897e-16
CD53	23.941	2.21133	0.00107315
CLIC2	68.148	2.20889	2.88513e-10
AL157871.4	612.38	2.15953	2.09171e-92
IL18BP	766.921	2.15564	5.2386e-96
MX2	754.704	2.14778	0.00678163
WARS	30073.6	2.14645	0
APOL1	1691.45	2.13431	6.56215e-171
ANO7L1	14.0867	2.05889	0.0237172
GRIP2	78.6798	2.02555	4.73213e-13
IFI35	1625.65	2.01873	3.49208e-19
IFIT1	2555.02	2.01299	0.00383926
IFI44	430.363	1.96386	0.00721776
STAT1	24088.4	1.95448	7.44803e-09
IL7	13.9995	1.92059	0.0354859
SAMHD1	2238.06	1.88756	7.40234e-10
TAP1	5194.77	1.87799	2.73286e-92
IFIH1	422.746	1.87738	0.000765154
IL32	2234.07	1.8547	2.17654e-136
C4A	491.206	1.83346	6.63486e-58
PPP1R16B	19.6885	1.82283	0.0276348
C4B	477.246	1.80602	2.15563e-54
PSMB8-AS1	517.783	1.80311	6.50203e-45
ETV7	178.019	1.79683	5.28368e-21
SECTM1	905.259	1.79085	2.18382e-52
TLDC2	72.0327	1.78311	1.83006e-08
PSMB9	897.998	1.77369	2.84459e-61
IFIT1B	35.067	1.73002	0.00715435
PLSCR1	729.424	1.69491	1.43757e-05
ACKR4	64.6365	1.68156	2.73714e-07
RGS18	34.1806	1.67889	0.000938536
DDX60	1094.39	1.66589	0.00240046
XAF1	627.705	1.66448	0.0101851
GZMB	35.3866	1.62955	0.0103984
CFH	1023.98	1.62886	1.17859e-72
PRAL	353.422	1.62366	0.00535879
NKG7	32.4683	1.61593	0.0277
CEACAM1	18.9916	1.61464	0.0368424
CD3E	47.6963	1.58887	0.00827853
CFHR1	53.0772	1.52887	4.89992e-05
AL645929.1	151.099	1.50608	1.23995e-13
TMTC2	27.7753	1.49138	0.0116015
AC012498.2	198.39	1.48454	1.27334e-15
USP18	545.369	1.48345	0.00228329
USP41	88.7761	1.47092	2.56155e-05
HLA-F	176.201	1.4562	9.93486e-15
GCH1	131.282	1.45313	3.26255e-10
HAVCR2	34.7793	1.45028	0.0075346
AL671883.3	1125.3	1.43546	3.40994e-54
MAPK8IP2	96.3159	1.41923	2.07283e-08
HLA-E	16338.1	1.41783	2.68959e-112
PARP9	1666.27	1.41603	0.000281692
HLA-B	17805.2	1.40992	3.14132e-126
AC021106.2	51.6342	1.40886	0.000173486
CD14	209.092	1.40467	4.1714e-15
PARP14	3381.1	1.3967	0.00036213
SLC15A3	788.945	1.38653	3.62685e-41
SMPD3	57.5825	1.38366	0.000179311
UBE2L6	3063.85	1.3729	9.15381e-61
ACSL5	545.885	1.35721	6.04658e-29
CXCL8	32.3068	1.35416	0.0317689
PSME2P2	674.101	1.35313	7.31394e-38
TRIM69	971.819	1.34807	2.03139e-38
SAMD9	533.764	1.34651	0.00344088
AL669918.1	1246.75	1.33825	3.89559e-57
TAP2	2695.6	1.33603	7.56227e-64
GOLM1	2394.68	1.33278	1.97863e-87
FAM177B	50.6676	1.33026	0.00171315
IL2RB	51.2519	1.32995	0.0199972
DDX60L	593.167	1.32958	0.000717228
DHX58	306.939	1.31982	9.94583e-18
PATL2	30.4959	1.31909	0.0311244
IL12RB1	37.2654	1.30465	0.00839827
AC006970.1	848.156	1.30456	6.41134e-33
C3	1726.81	1.29563	1.39196e-74
PSME2P6	236.779	1.288	3.65433e-14
AC116347.1	857.791	1.27839	6.26658e-36
SAMD9L	1627.73	1.27838	0.00017312
TMEM140	711.986	1.25522	2.5066e-31
GMPR	371.033	1.23099	5.91136e-17
PSME2	1280.46	1.21886	1.26155e-41
BIRC3	43.9646	1.21814	0.00573787
PARP10	977.148	1.21632	5.83507e-05
CCDC184	29.8265	1.2132	0.0364868
CXCL16	120.883	1.21253	2.8236e-07
VNN2	43.2749	1.21227	0.00628589
PSMB10	607.174	1.19181	6.31068e-26
PSMB8	1859.91	1.19109	1.65044e-43
HLA-DPA1	52.1703	1.18555	0.00379594
AC023157.1	1395.36	1.17612	1.58557e-38
CADPS2	39.4835	1.1719	0.0292843
NLRC5	980.405	1.16508	2.04375e-29
BTN3A3	889.132	1.16135	2.99261e-39
TLR3	393.818	1.15841	7.95452e-19
EGFL6	83.5617	1.15591	4.64394e-05
RARRES1	62.5337	1.15285	0.00111699
IL4I1	70.0918	1.15264	0.000413835
NLRC3	45.6154	1.14615	0.0443264
AC093700.1	421.727	1.14447	1.73512e-20
ICAM1	3282.08	1.14408	9.43547e-39
AC015688.5	99.6918	1.13766	8.01358e-06
APOL6	3627.25	1.13281	3.84242e-08
RN7SL1	84.0696	1.12032	0.0097777
DDX58	884.588	1.11859	0.000501254
APOL3	577.279	1.11185	9.76439e-26
IFITM3	12589.4	1.11108	1.0626e-43
BTN3A2	1074.7	1.11014	5.31587e-39
AC015743.1	60.5345	1.09799	0.00384064
DTX3L	2276.7	1.08367	0.00576243
B2M	26040.5	1.07671	8.19469e-49
IL6	79.5225	1.07436	0.00231064
SERPING1	2555.12	1.07356	2.54896e-56
HBD	375.704	1.06805	4.62278e-14
HLA-G	1247.28	1.06387	4.56094e-35
HLA-H	3015.88	1.06167	4.04767e-49
CTSO	747.845	1.05791	7.07322e-24
LY6E	4214.59	1.04998	2.99433e-31
ANKRD1	43.4892	1.0451	0.0348518
AC040162.1	487.475	1.04336	2.90795e-20
TGM2	10369.9	1.04203	7.90086e-70
HAPLN3	200.724	1.03428	9.47591e-10
SOD3	638.892	1.02472	2.72624e-24
RPS6KA1	81.055	1.02153	0.000557207
FBXO6	351.99	0.997459	4.34843e-12
BTN3A1	1018.13	0.978982	4.38179e-30
HLA-J	300.737	0.967479	7.06567e-11
RAB27B	97.2768	0.947576	0.00228329
PARP12	605.432	0.943701	5.98088e-10
RNF213	8675.66	0.928909	0.000489932
HLA-K	92.1637	0.926512	0.00547725
IRF1	1633.27	0.922862	1.42087e-32
IFITM2	6025.9	0.917564	1.81124e-38
GBP3	3004.86	0.917298	2.15171e-35
STAT2	5436.19	0.915554	2.90795e-20
GIMAP2	51.6712	0.908817	0.0465424
HLA-A	14643.9	0.898309	4.17304e-59
BRIX1P1	88.7059	0.896364	0.00211243
IL15RA	554.514	0.893928	5.94863e-17
C1S	21875.3	0.890525	3.27985e-53
TREX1	60.755	0.883041	0.0208547
AC124319.2	89.7576	0.875418	0.0036163
AL671277.1	1415.05	0.87123	2.68323e-17
PTGS2	94.2744	0.866415	0.00593442
C1R	11499.7	0.861637	4.54513e-43
NKX3-1	70.1458	0.857912	0.0478908
APOL2	1634.33	0.857656	1.34372e-25
HLA-C	20887.3	0.851998	1.39418e-49
AL136295.5	1178.32	0.839974	0.0435026
VSTM2L	244.856	0.830276	2.59554e-07
C10orf10	444.728	0.828616	1.77003e-09
CLEC2B	189.487	0.826614	0.00273698
CPT1B	85.059	0.826425	0.010454
TNFRSF14	650.914	0.817313	1.45864e-16
AC007192.1	1902.34	0.81714	3.79731e-27
SOD2	36279.6	0.809438	9.01549e-44
ERAP2	137.472	0.806265	0.00173561
DTL	134.756	0.798534	0.00210633
HIST2H2AA4	193.199	0.795732	0.000119018
AC011511.5	461.059	0.795449	3.11121e-08
UNC93B1	569.869	0.792512	4.73733e-13
APOBEC3G	510.825	0.792489	4.26507e-10
C5orf56	383.027	0.788862	5.66103e-10
ATP8B4	130.826	0.784737	0.00303965
NMI	353.316	0.782411	3.44999e-07
BRIX1	870.432	0.779654	1.01014e-12
DPYD	312.507	0.777187	1.58153e-06
SLC18B1	193.349	0.774114	3.34369e-05
NAMPT	1182.68	0.773131	5.36564e-18
TAPBPL	752.166	0.768518	1.03961e-15
AC080112.2	212.792	0.764926	2.60391e-05
HLA-L	304.65	0.764052	5.87372e-06
IL15	116.839	0.763826	0.00802825
UBA7	1391.88	0.759619	1.03645e-18
ZNFX1	4047.91	0.757598	0.00152545
NAMPTP1	748.341	0.757361	1.15046e-13
TRIM22	3690.75	0.753397	2.04375e-29
PLEKHA4	970.779	0.750512	2.67797e-13
SP110	650.682	0.745794	6.7435e-07
PSME1	2032.43	0.744159	1.33453e-15
ATF3	563.011	0.736074	8.56888e-10
SCO2	145.139	0.724537	0.00256765
ATP10A	349.807	0.723016	6.41684e-07
ADGRL2	200.979	0.722176	0.000669189
MUC1	429.921	0.714078	2.87495e-08
H1F0	1047.31	0.713175	2.37185e-17
EXO1	93.785	0.701665	0.0460353
GSDMD	815.816	0.693315	1.5282e-12
FP671120.1	94.0247	0.690646	0.0489926
CASP1	1567.34	0.688858	1.28197e-12
LGALS3BP	7647.84	0.687676	5.33585e-27
TRIM21	831.037	0.682619	1.90819e-09
HIST2H2BE	278.725	0.68103	2.58566e-05
ENOX1	149.624	0.668577	0.00562907
GK	367.035	0.667492	1.12446e-06
MLKL	242.894	0.662577	0.000343698
NUB1	1511.21	0.660311	5.36564e-18
IFI16	2341.52	0.655949	1.29791e-12
MCUB	198.87	0.653944	0.000728365
SLC25A28	497.519	0.650807	1.27083e-06
HIST2H2AA3	190.395	0.647035	0.00627078
SP100	1561.93	0.640785	0.0342858
CEBPD	1314.47	0.639313	1.53866e-13
IFIT5	820.84	0.631311	2.87495e-08
MICB	654.944	0.628434	7.12905e-08
TMEM62	258.025	0.627981	0.000642732
TDRD7	658.764	0.620312	6.91599e-07
ZC3H12A	558.959	0.614375	1.606e-06
TAPBP	4563.72	0.614006	1.04462e-17
MMP25-AS1	186.773	0.612761	0.00409426
ERAP1	1993.08	0.609714	1.56648e-09
SLC9A9	433.346	0.603273	0.0002071
OLR1	753.999	0.602206	7.07362e-07
AL645608.6	245.333	0.597818	0.000748315
PRKAR2B	584.49	0.594198	1.32276e-07
TMEM132A	2411.24	0.588977	7.82821e-18
C1RL	3202.59	0.587454	4.4664e-18
GSAP	193.599	0.585725	0.0106569
C19orf66	980.774	0.580979	2.75792e-07
CTSK	2153.74	0.580364	4.1642e-10
MYD88	1443.06	0.579624	3.44463e-08
PLA2G4A	156.406	0.576347	0.0445046
MDK	1012.49	0.575899	8.02793e-08
TAPT1	224.236	0.572845	0.00439258
CLDN23	211.317	0.568964	0.00518228
AC114947.2	203.409	0.568664	0.0362973
TMEM52B	310.352	0.567526	0.000821544
TNFAIP3	714.733	0.566447	1.75268e-06
CKS2	436.709	0.557638	0.0014853
CCL2	1151.1	0.556573	2.78975e-07
MOV10	2698.47	0.555897	1.33075e-16
ADAR	7928.7	0.547103	3.74422e-08
AGTRAP	832.274	0.544039	1.20677e-07
POMP	1279.43	0.542054	1.98759e-05
PLXNC1	797.824	0.54192	7.01832e-06
SHISA5	5704.01	0.538253	2.11918e-09
TNFAIP2	3154.67	0.534168	2.32279e-14
PSMA4	1905.04	0.533055	3.38423e-07
HSD11B1	309.797	0.533041	0.000876018
C1GALT1C1	322.067	0.521281	0.0059504
AL672207.1	184.293	0.519309	0.0267592
THAP8	178.037	0.507297	0.041266
AL662899.1	684.438	0.506713	1.58018e-06
ARNTL2	929.45	0.505404	8.4968e-07
ITPRIP	355.322	0.504369	0.0017945
HLA-DMA	231.784	0.503735	0.0098957
TRAFD1	1368.93	0.5031	9.6416e-10
HERC4	4964.56	0.501535	9.02681e-10
AKR1B1P2	409.385	0.50026	0.000821544
TMEM60	259.509	0.49986	0.0083639
ALPK1	402.945	0.499293	0.00091859
PML	1807.99	0.49813	4.9027e-09
MASTL	220.626	0.498	0.0135581
INSIG1	2181.26	0.489432	6.87067e-07
PRKD1	1084.18	0.488469	3.0532e-07
OLFML1	300.182	0.488292	0.0113408
TMEM97	2274.73	0.488076	1.5024e-05
VAMP5	1985.31	0.485857	2.07978e-05
RHBDF2	323.271	0.473916	0.00847018
WTAP	1893.92	0.473644	8.25122e-10
NEMP1	244.009	0.47262	0.0423048
CYP4V2	450.516	0.471953	0.000497855
ABHD16A	393.155	0.466396	0.00115322
PPA1	1781.44	0.463736	8.7273e-08
CDCP1	1365.7	0.462134	0.000501254
SOCS1	446.765	0.460106	0.0034617
VEGFC	1345.89	0.45207	0.000584812
APOBEC3F	299.101	0.451104	0.0156213
SQOR	3376.34	0.449101	3.56165e-11
RASL11A	393.656	0.448761	0.00636824
PNRC1	624.434	0.446394	0.00127289
IL7R	1436.77	0.440017	0.00462662
SCARB2	5643.18	0.438077	1.58056e-13
CCDC71L	764.528	0.436156	0.000281633
UHMK1	2285.04	0.435897	2.37362e-05
AGRN	8132.05	0.435742	6.56206e-09
TNFRSF1B	628.196	0.429384	0.00492857
AL158050.1	366.615	0.426006	0.00818206
IRF2	463.942	0.425899	0.00742246
CD47	3109.07	0.425836	9.51743e-09
ITM2B	4276.95	0.425733	8.27073e-10
GTPBP1	1073.16	0.423042	0.000303565
CMTR1	1376.04	0.421972	3.51615e-05
VCAM1	6038.61	0.419574	1.33529e-08
RGS2	376.069	0.419558	0.0275433
MCM3	540.632	0.415485	0.01489
MCM4	693.893	0.415015	0.023947
GSTK1	1663.33	0.414354	3.19176e-07
RIPOR2	570.322	0.413078	0.000977517
GPRC5B	1831.32	0.412454	5.99217e-08
TRIM38	882.454	0.41222	3.27614e-05
IL17RC	416.031	0.410819	0.0083639
SMAD9	577.563	0.40971	0.000766376
SLC2A6	835.315	0.407749	0.000204322
NAPA	1309.18	0.407131	4.04384e-05
AC090527.2	1520.93	0.405159	5.08611e-06
AAED1	299.241	0.404044	0.0477466
FKBP5	338.662	0.402598	0.0235215
RBCK1	2132.39	0.401905	7.78251e-08
NRG1	472.507	0.400431	0.0050617
CHMP5	1475.2	0.400393	0.000638852
CD68	1340.56	0.400175	2.43531e-06
MSRB1	430.385	0.399345	0.0139016
NFE2L3	1711.78	0.398827	2.62315e-06
SAT1	933.743	0.396186	0.0112261
ABHD5	431.145	0.388871	0.0141122
TMEM69	349.293	0.38622	0.0431259
CYP51A1	1565.22	0.386106	7.17752e-05
SLC12A7	1430.63	0.384758	0.000191363
N4BP1	893.36	0.382601	0.00143582
CARD16	947.11	0.381832	0.000982716
RAB31	864.282	0.380532	0.000261981
TUBA4A	527.928	0.378265	0.00721776
ELL	375.37	0.376256	0.0495886
AC073548.1	487.485	0.375183	0.0096189
MIPEP	503.547	0.374041	0.0075816
NINJ1	1566.75	0.374013	8.82829e-05
FAM69A	1411.84	0.37385	9.74446e-05
CSF1	4705.75	0.373028	1.58018e-06
MYPN	1145.68	0.372409	0.00946246
PLPP3	5741.47	0.371891	1.31743e-08
AKR1B1	18784.4	0.371644	4.16882e-11
NNMT	1453.7	0.370762	0.00200173
PHF11	484.544	0.369469	0.0275289
ISOC1	549.711	0.369042	0.00653814
LIMA1	2758.94	0.366137	1.16002e-06
TRIM5	1610.84	0.365965	8.84843e-05
GREM1	4313.46	0.365523	3.98199e-05
DNPEP	870.061	0.364809	0.00393084
FAM198B	1044.25	0.363299	0.00040501
SETDB2	553.353	0.36159	0.00622502
MTHFD1	1036.5	0.360956	0.00706836
LRRC58	437.098	0.360869	0.0360267
OGFR	1240.1	0.360718	0.00167301
DNAJC1	456.949	0.360712	0.0224728
MFSD12	931.365	0.359329	0.000563172
ORC3	566.864	0.359145	0.0194397
HIST1H2AC	629.522	0.358148	0.0169144
WISP1	676.549	0.356273	0.0136426
CNDP2	1889.17	0.355394	1.46015e-05
TNS1	2200.63	0.354045	0.00124423
MSMO1	3308.44	0.353916	0.00013627
MTHFR	825.335	0.353276	0.00261393
NRP2	1813.69	0.351192	1.78935e-05
C14orf159	487.253	0.350978	0.0493518
CASP4	2166.57	0.350438	4.71794e-05
TMX1	803.609	0.349621	0.00373139
DNAJA1	3978.87	0.348601	4.32494e-07
UBA6	785.965	0.348368	0.00252942
PDPN	1661.61	0.347636	6.39753e-05
IKBKE	1012.6	0.346083	0.000535733
TRPV2	2683.75	0.342222	4.19966e-05
CALCOCO2	1506.99	0.3413	0.000215869
RNF114	1560.23	0.340789	0.000215869
OPTN	6598.82	0.340648	6.77063e-07
FILIP1L	11292.5	0.336159	7.30798e-09
ANKFY1	2122.63	0.332931	0.00458693
AKR1B1P1	1072.21	0.332693	0.00293049
CASP7	581.206	0.33266	0.0184897
LRRD1	1462.52	0.33215	0.0119776
HMGCS1	4537.48	0.330109	0.00206886
ELOVL2	1423.27	0.329505	0.000635285
ACP2	1024.18	0.328938	0.00146106
CTSC	27013.9	0.327101	1.66048e-08
TMEM176A	5262.63	0.325643	1.94004e-06
MRAS	1193.73	0.325047	0.000636868
DAB2	14243.2	0.324466	0.000340969
DEK	1094.97	0.324462	0.00272344
JUNB	784.155	0.323419	0.0122732
ITPR2	653.552	0.322803	0.0445046
CLSTN3	1022.57	0.32257	0.00531619
ATP6V1B2	1999.32	0.321714	3.90955e-05
DPP4	7277.56	0.32122	8.15925e-07
KCTD12	639.162	0.320926	0.0269859
CNP	3153.42	0.320752	0.000154025
FAM189B	1268.79	0.320602	0.00298173
STOM	22517.1	0.319214	5.37363e-07
PTN	1238.26	0.319039	0.0062768
C1orf198	5114.36	0.317331	1.02927e-05
BAMBI	1390.23	0.315733	0.0075346
CDC25B	2064.65	0.30869	0.000101797
C1QTNF1	1236.13	0.308201	0.00138968
AC092069.1	679.273	0.30526	0.0196537
PATL1	1326.9	0.304623	0.0144266
AL121594.3	1531.1	0.30307	0.00208132
TMEM179B	674.527	0.301538	0.0419407
SCO1	837.29	0.301078	0.0289451
PARP3	607.484	0.298734	0.0455441
BDKRB1	1299.48	0.2952	0.00706836
LSS	7705.13	0.294753	0.00486886
AL355102.2	678.73	0.293273	0.0423168
NBN	841.372	0.292898	0.022673
TNFRSF19	1824.77	0.292543	0.000584957
NT5E	7377.3	0.292086	0.00172356
NFKB2	1279.99	0.291003	0.0176287
DENND5A	3110.21	0.290556	0.0057452
PGAM1	7361.16	0.289633	0.000277339
MME	1908.99	0.289558	0.00130814
ERP44	1482.47	0.289177	0.00518228
LMF2	2445.97	0.287646	0.00168523
STAT3	4393.49	0.287554	8.83962e-05
AGPAT3	3166.75	0.284962	0.0011482
CHD6	1272.57	0.284705	0.0224373
DESI1	1175.42	0.284516	0.00821022
ARHGAP28	1488.54	0.283169	0.00180118
PCDH18	11366.6	0.280525	0.000143431
TMEM50A	1823.73	0.279966	0.0160209
ATP6V1C2	787.466	0.277541	0.0420567
DENND4A	985.942	0.274647	0.0370119
TM4SF1	3166.32	0.274164	0.000261956
SUCLG2	1123.12	0.273602	0.021668
TOM1	930.155	0.270607	0.0274511
HIF1A	5105.83	0.270452	0.000831752
CERS2	4454.76	0.269483	0.000202282
KARS	3024.32	0.267758	0.000844075
AIDA	1915.33	0.267482	0.00769383
IDI1	1916.82	0.266605	0.0384023
CCND3	1709.26	0.2663	0.0083639
TMEM123	2746.41	0.265902	0.000843528
GUK1	2341.1	0.265576	0.00447565
BMP4	2311.22	0.265527	0.0109031
TNIP1	3220.71	0.265142	0.000391513
STAT6	5109.26	0.263264	0.000537351
ACOT7	1582.3	0.262561	0.00602759
P3H2	4928.6	0.261787	0.0112261
REEP5	3346.43	0.259314	0.0181286
SMARCA2	1448.46	0.258588	0.00804229
GRINA	5370.2	0.255831	0.000535733
ACSL3	2734.97	0.254863	0.00836191
LUM	2529.83	0.252498	0.0368472
WDFY1	2172.23	0.250561	0.00666705
VAPA	1680.05	0.248996	0.0083639
NFKBIA	1294.82	0.248156	0.0267045
HSP90B2P	2053.42	0.247868	0.00622502
TMEM158	1393.97	0.247763	0.0384023
ADM	5803.15	0.247256	0.0059504
USP47	2371.94	0.246656	0.0140548
C6orf62	2559.3	0.246413	0.00554117
PTPRA	2375.15	0.245274	0.0109031
HMGCR	2898.01	0.244433	0.0414062
ADAMTS1	34992	0.243976	0.000528558
C5orf15	1694.37	0.240065	0.0247555
NR2F1	2298.83	0.239704	0.0112261
PLK2	3371.54	0.238389	0.012977
CD164	2619.57	0.236789	0.0061802
PTMA	2707.44	0.235222	0.0247332
TMEM176B	7418.5	0.232721	0.00862915
TSPO	1954.01	0.232098	0.0346448
CARHSP1	1503.2	0.231062	0.0431259
FTH1P10	5697.92	0.229879	0.0344207
SBNO2	1525.88	0.229248	0.0274511
SNX6	2036.33	0.227226	0.0164922
AC012085.1	1434.82	0.226664	0.0423168
LPCAT1	2773.35	0.224218	0.0083639
EIF5A	5890.11	0.223618	0.0137607
PTGES3	1972.68	0.223577	0.0166678
RND3	20961	0.222618	0.0103575
MMP1	12587.2	0.221842	0.0138669
C6orf106	2462.02	0.220834	0.0439916
ENG	6615.46	0.219991	0.00214116
LDHA	7783.89	0.218619	0.0137941
FBXO7	1885.21	0.213422	0.0364539
TM9SF2	2317	0.21274	0.0349911
ELL2	5021.87	0.207948	0.0247607
TNS3	11265.9	0.20616	0.0113408
NMT1	3310.54	0.204312	0.0267547
CLMP	5598.65	0.201898	0.00592172
MCL1	3756.01	0.197357	0.0215273
ACSL4	9629.18	0.197164	0.00735321
GNAI1	3666.01	0.195822	0.0307332
ZFP36L1	4978.1	0.19395	0.0475285
LRP10	10611.5	0.193493	0.0227636
MVP	9760.27	0.192982	0.00508499
TRAM1	7272.37	0.182885	0.01489
UBC	28211	0.180276	0.0119776
HSP90B1	15021.2	0.176354	0.0455441
QSOX1	52450.7	0.171685	0.0470561
MFGE8	17010.1	-0.175466	0.0302287
SPARC	28042.7	-0.176475	0.0155871
CLU	10006.7	-0.179198	0.023947
MCAM	3548.68	-0.1803	0.0467509
COL5A1	10435.7	-0.187203	0.0120963
CALD1	14936.2	-0.188652	0.00666623
AC098614.1	4242.48	-0.189885	0.0420567
SLC25A6	6544.73	-0.190629	0.0280988
ABCC4	4366.74	-0.193374	0.0228625
KIF1C	5084.6	-0.196518	0.0195551
COL7A1	4547.93	-0.204166	0.0275892
ITGA11	5209.78	-0.207441	0.0151682
IARS	6655.59	-0.207491	0.00853666
NORAD	6068.28	-0.208454	0.00795152
SDC3	6315.34	-0.211067	0.00621248
MTCO3P12	7844.17	-0.213429	0.0280251
RPL3	12069	-0.213993	0.0151395
LAMA5	4688.37	-0.215522	0.0425779
RPL7A	5752.74	-0.216418	0.0167332
CAV1	7118.14	-0.217671	0.00562907
ABLIM3	1607.77	-0.221282	0.0439916
EEF1G	8111.6	-0.221934	0.0194552
TMCO3	2070.87	-0.222335	0.0263655
PYGB	2924.61	-0.222642	0.012304
VAT1	9051.64	-0.222732	0.00518228
CFL2	1672.32	-0.224505	0.0380216
SLC2A1	7281.43	-0.226113	0.00573787
NLRP1	4413.37	-0.226662	0.0154323
PREPL	1557.32	-0.22679	0.0267045
COL1A1	163175	-0.229474	0.000124054
AP002990.1	8324.47	-0.22999	0.00502988
HSPG2	6904.52	-0.230483	0.0308434
PLXND1	2312.9	-0.231651	0.0141874
NES	5931.74	-0.23184	0.00207128
PLAU	27198.8	-0.233047	0.000322229
AC008038.1	4250.67	-0.234231	0.012304
EIF3L	2457.78	-0.234891	0.00827887
EIF4B	4028.95	-0.235098	0.00489071
ANTXR1	6126.12	-0.235634	0.00127289
TPM2	29383.5	-0.236459	0.00531619
EML1	1608.33	-0.237543	0.0428248
RPL37A	6033.44	-0.237771	0.0110212
LTBP4	4622.24	-0.239298	0.0059504
HSPA2	1136.66	-0.239792	0.0419407
JUP	3429.81	-0.239856	0.0228842
LOXL2	8985.11	-0.24032	0.000617316
RPL7AP6	2480.91	-0.24197	0.0104896
RPL4	13136.9	-0.244052	0.0027836
COL6A3	112971	-0.248497	0.000567817
GATD1	1060.45	-0.249152	0.0419407
CHD3	3016.03	-0.249756	0.00413143
TPM1	7111.06	-0.251586	0.000137558
FO393411.1	2466.91	-0.251642	0.0386005
RPL4P4	5486.11	-0.253121	0.00211243
ZNF106	3772	-0.259046	0.0176027
RPLP0P6	10789.9	-0.259239	0.00104584
MT-ND5	44546.9	-0.259354	0.0275892
THY1	12859.5	-0.259876	0.000338653
RPS6	10362.1	-0.260255	0.0161517
SRPX2	1399.05	-0.26091	0.0101027
RIN2	1147.67	-0.262495	0.0228625
PRSS23	3904.92	-0.263643	0.000540017
TSPAN9	1190.2	-0.263758	0.0188176
NOTCH3	1532.59	-0.26412	0.0169462
MEG3	10830.6	-0.264925	0.0125014
MT-CO3	62440.5	-0.265732	0.0075346
GALNT5	5071.39	-0.266153	0.000932047
GSTM3	1983.07	-0.267505	0.0199657
SLC6A8	867.379	-0.26756	0.0419305
F2RL2	1482.31	-0.267573	0.0377296
SRSF6	1482.43	-0.269197	0.00602759
CSRP1	5747.13	-0.270822	7.55283e-05
RPL5	6723.73	-0.270906	0.0096189
RPL7	3075.83	-0.271364	0.00447565
MAPK8IP3	1028.81	-0.272477	0.0220401
RPLP0	9995.4	-0.273056	2.78152e-05
GDF11	888.856	-0.273471	0.0418828
PGPEP1	847.316	-0.276634	0.0492687
TYRO3	986.227	-0.277095	0.023947
RPL31	3650.03	-0.277415	0.016461
AC115223.1	1863.8	-0.278804	0.00547725
PTPRF	3520.73	-0.281276	0.00602759
PSD3	1226.45	-0.281302	0.012304
PLCD3	1689.32	-0.283073	0.00658753
NUPR1	2566.89	-0.285954	0.0478908
H2AFV	898.809	-0.287064	0.0491693
AP005202.1	3422.71	-0.288094	0.00785074
STEAP3	2178.87	-0.288726	0.00152177
MARCKSL1	1467.39	-0.290449	0.0366134
MT-CYB	37235.1	-0.291088	0.00996824
GLT8D2	651.964	-0.291376	0.0459185
IGFBP5	164571	-0.291653	0.0105096
ZMAT3	1977.94	-0.291973	0.00130922
VAT1L	1223.78	-0.294682	0.0129401
EEF1B2	2452.42	-0.297243	0.0394801
AL138963.3	2510.57	-0.297373	0.0349911
AP003396.5	1423.91	-0.300272	0.00409504
TRNP1	1147.97	-0.302023	0.00546842
SERPINE1	19523.2	-0.303494	0.00068265
ITGA8	6152.66	-0.304963	3.07217e-05
FAM168B	2390.09	-0.305342	0.000104768
COTL1	11229.9	-0.308206	1.11219e-07
FZD7	1936.38	-0.308779	0.000417799
RPS3AP6	2239.91	-0.309134	0.0075346
PRKCA	2517.93	-0.311195	0.00168998
RGMB	1362.35	-0.312609	0.00946246
WNT5B	2102.02	-0.312925	0.000798834
MICAL2	2314.36	-0.313552	0.00350104
HIPK2	9008.33	-0.313897	0.00669398
TBXAS1	1078.77	-0.315811	0.0159445
ELK3	934.37	-0.316379	0.0134113
GALNT11	750.563	-0.316529	0.0180475
C1orf115	1937.23	-0.316982	0.000642732
LOXL1	1297.52	-0.317267	0.00304313
ADAMTS12	1500.31	-0.317638	0.00946246
EPAS1	15406.1	-0.31902	3.14877e-06
EIF4BP6	824.753	-0.320543	0.0130983
H2AFZ	651.971	-0.320637	0.0320697
NTN4	2307.6	-0.320958	0.000191363
ADGRA3	681.873	-0.321256	0.0349031
CERK	1156.36	-0.321926	0.00452352
LTBP1	13360.7	-0.322083	2.11175e-06
RPS3AP26	1725.12	-0.32281	0.0184099
MGAT5	5165.27	-0.323475	0.00332323
TAGLN	11635.4	-0.324274	5.22491e-06
RPL23	3950.59	-0.325494	2.70752e-05
TMEM106C	639.153	-0.32578	0.0349031
AK5	1205.46	-0.329283	0.000407232
LRRC17	1633.63	-0.329315	8.43938e-05
FITM2	558.667	-0.330375	0.0209829
LRRC75A-AS1	4419.07	-0.330378	0.0022564
EEF1B2P3	1329.76	-0.333532	0.00439258
PYCR1	843.291	-0.334871	0.0125941
KLHL36	1116.21	-0.336059	0.00161841
RAP2B	472.256	-0.336183	0.0379383
NPTXR	553.291	-0.336207	0.0198393
CASS4	483.179	-0.338905	0.0320787
MYH10	2049.52	-0.339574	0.000256578
SPOCD1	1531.14	-0.340353	0.000130845
SH3D19	1441.97	-0.342009	0.00183779
HGNC:18790	2909.38	-0.342058	0.000454119
ANGPTL2	5197.9	-0.35087	1.72864e-05
CAMK1D	889.142	-0.352236	0.00068265
CTGF	9787.34	-0.354732	0.00187936
FAM171A1	821.194	-0.358956	0.00171315
FAM212B	938.884	-0.35896	0.00068265
OBSCN	977.897	-0.359832	0.00247709
Z74021.1	980.801	-0.361058	0.00306825
FBN2	10378.3	-0.363065	3.00955e-05
FDXR	701.638	-0.369172	0.0089848
IL16	600.551	-0.369622	0.00802412
PABPC4	2319.63	-0.37031	6.91616e-06
PHGDH	1381.98	-0.375353	0.0072496
CCDC80	13166.7	-0.375538	8.16192e-08
TTC3	3365.05	-0.379632	2.07283e-08
EIF4BP7	619.888	-0.381568	0.00230995
NMT2	774.017	-0.382471	0.000793418
CMTM4	364.098	-0.382502	0.0342858
SEMA3B	1024.24	-0.383616	0.000161721
SPEG	509.459	-0.388378	0.00602759
COL13A1	442.124	-0.390566	0.00726732
APPL2	929.44	-0.39224	0.000281633
LMOD1	1307.29	-0.395896	2.14556e-05
SMO	433.083	-0.397186	0.0200218
MXRA5	968.659	-0.397511	0.0029107
SDC2	1052.74	-0.39813	0.00171315
AC007688.1	411.839	-0.40174	0.0345599
FAM107B	913.272	-0.403219	3.65863e-05
TSLP	639.319	-0.404256	0.00460549
AC008522.1	724.525	-0.404495	0.00127289
ODC1	1896.48	-0.405738	2.03515e-06
AC009093.1	276.81	-0.410079	0.0363715
JCAD	3397.8	-0.410386	6.08951e-07
OLFML2A	1029.38	-0.416017	0.000377875
SMOX	475.299	-0.418586	0.00942903
PLAT	10172.6	-0.423366	0.000256578
C7	349.857	-0.423923	0.0117658
TIMP3	7751.13	-0.424202	5.38969e-09
AL162151.2	613.06	-0.434	0.00212479
PRADC1	230.26	-0.436375	0.0476222
ABLIM1	403.91	-0.438586	0.0279435
SMTN	1185.13	-0.438619	0.000273749
ADAM33	714.971	-0.441009	7.64747e-05
DGKA	771.798	-0.442752	1.41175e-05
CCDC3	421.591	-0.451461	0.00373139
ITIH5	259.717	-0.467541	0.0182356
GAS7	309.648	-0.469254	0.011278
VCAN	562.925	-0.474969	0.000966379
PRSS12	442.072	-0.489317	0.00329764
TTC3P1	343.446	-0.492327	0.0018685
CSGALNACT1	373.268	-0.493651	0.00147261
HSPA4L	339.95	-0.497701	0.00982043
BORCS5	207.711	-0.502378	0.0306072
ACTA2-AS1	439.935	-0.509975	0.000164784
INMT	689.471	-0.532042	1.80043e-07
LAMA3	485.41	-0.532406	2.23936e-05
PM20D2	170.705	-0.5419	0.0419407
MTURN	352.622	-0.546911	0.00120269
ACTG2	4802.95	-0.548789	1.53713e-13
CPNE2	174.741	-0.552178	0.0240341
CLN8	424.947	-0.55659	5.5155e-05
SLC4A3	158.693	-0.563386	0.0373925
LINC02407	159.157	-0.569446	0.0307332
LINC00475	534.244	-0.57308	1.27083e-06
ASB1	845.6	-0.591096	4.77703e-09
FGF1	133.194	-0.591854	0.0465424
ACTA2	2455.19	-0.598483	3.15687e-14
AC027309.2	286.184	-0.609712	0.0310753
FAM46C	600.285	-0.623644	4.7164e-07
SDC1	962.67	-0.626752	9.93084e-10
EGR1	248.25	-0.633895	0.000423248
SLC25A29	1002.42	-0.649539	4.34843e-12
SLC7A14	489.998	-0.663718	4.12697e-07
RASSF2	1823.93	-0.664012	2.24536e-14
PIEZO2	736.246	-0.672914	2.4115e-11
MLPH	101.977	-0.675684	0.0270316
ASIC1	215.219	-0.678839	0.000394591
FAM172A	296.357	-0.679197	4.50844e-06
DNM1	176.168	-0.680458	0.000685281
TMEM35A	228.883	-0.699513	0.000163909
CNN1	472.369	-0.725948	2.01895e-09
PITPNM3	185.548	-0.732848	0.000357909
DNM1P47	232.527	-0.78698	2.05958e-05
AL157871.1	86.8167	-0.791626	0.014575
NT5DC2	825.766	-0.796978	1.60554e-16
L1CAM	64.0185	-0.819138	0.0401641
FER1L4	53.6316	-0.881735	0.0385208
SIPA1L2	556.874	-0.895427	2.36811e-15
HSD17B14	65.8256	-0.898394	0.0122732
HSD17B6	51.9625	-0.952686	0.0372521
LINC01641	85.0595	-0.983705	0.0125941
CDK15	99.7995	-1.00812	0.000164784
DANCR	230.999	-1.01778	7.86468e-11
AC106820.4	36.6099	-1.0701	0.0371475
CCDC81	51.2372	-1.22846	0.0013012
AL031985.3	35.9363	-1.24965	0.0117539
TNFRSF10D	932.836	-1.52805	1.11152e-45
FABP4	60.895	-1.8677	4.19657e-09
HEXDC	180.992	0.492169	0.050014
MFSD14B	1371.91	0.223638	0.0503186
PSMA3	1052.22	0.306229	0.0505225
BCAM	615.431	-0.294089	0.0505363
SNAP25	90.1481	-0.660869	0.0506469
SLC38A2	8780.23	0.197876	0.0506469
MAGED4	1219.73	-0.22974	0.0507584
HIST2H2AC	40.3999	1.02266	0.0512523
PNPLA8	606.879	0.312726	0.0512677
RPL7P1	1868.67	-0.24447	0.0516151
RPL7P23	1015.74	-0.282525	0.0516151
RECQL	905.698	0.252859	0.0517318
UBASH3B	1163.82	-0.275488	0.0521964
RPL7AP30	2467.06	-0.210939	0.053038
SVIL	3112.57	-0.206583	0.0530703
NDUFA9	667.701	0.290105	0.053148
AKR1B1P7	624.734	0.30471	0.0534174
ATP6V0A1	767.206	-0.272026	0.0536999
BDKRB2	7303.17	0.200752	0.0543113
MR1	744.619	0.278796	0.0546012
UGCG	2178.21	0.258812	0.0546205
USP15	761.417	0.277684	0.0548622
SEMA3C	862.638	0.307788	0.0553737
SUCLG2P2	164.876	0.511799	0.0555319
PDS5A	1616.58	0.22068	0.055679
GLS	1042.45	-0.251629	0.055679
TNFSF4	416.189	-0.356231	0.0557005
GAS5	706.741	-0.29016	0.0558036
TRIM14	1613.05	0.851862	0.055804
LYPD5	21.5724	1.443	0.0559325
BASP1	5613.47	0.18167	0.0559999
RUNX3	28.402	1.63131	0.0560612
SUMO2	1706.58	0.221106	0.0560983
MTCO1P12	45118.8	-0.239643	0.0562402
EEF2	44641.2	-0.147124	0.0562402
ADAM15	1772.59	0.208425	0.0562402
MT-CO1	188390	-0.224919	0.0563786
RPL14	3093.2	-0.208139	0.0572735
BATF3	73.6588	0.753685	0.0572735
MFSD6	972.007	0.248606	0.0574728
CCRL1P1	18.4179	1.58046	0.0579261
TTC9C	402.512	0.340917	0.0580999
AC026403.1	1726.57	-0.235762	0.0581131
SMARCA5	2383.14	0.189268	0.0581782
TPGS2	2066.44	0.204745	0.0581782
CD2AP	555.512	0.308041	0.0607386
LDLR	7555.61	0.239206	0.0615529
RPL41P2	2451.32	-0.251817	0.0615529
TOMM40L	317.798	0.391304	0.0617633
TGM1	52.1012	0.877486	0.0618324
COTL1P1	149.729	-0.566277	0.063147
MT-ND1	19973.8	-0.231499	0.0636499
COL27A1	630.521	-0.28009	0.0638513
LSP1	46.4407	1.07518	0.0640503
NRSN2	1736.39	0.203258	0.0646184
SPRY2	213.888	-0.429845	0.0646364
MGAT1	4764.37	0.163443	0.0649059
MOXD1	1298.74	-0.248387	0.0654988
COLEC10	1418.29	-0.226853	0.0657815
TBK1	495.186	0.32859	0.0668458
ACKR3	527.292	-0.300477	0.0668458
RPL4P5	2723.85	-0.213563	0.0672475
AC245033.1	192.841	-0.591068	0.067513
AL133260.1	486.425	-0.311186	0.0677262
MARCH4	732.833	-0.319557	0.06787
TMEM97P2	39.3862	0.964109	0.06787
PSMA6	808.339	0.272529	0.068741
MTND4P35	148.233	-0.558745	0.0688205
U62317.3	67.8314	0.757273	0.0696228
TCAF2	205.388	0.448207	0.0698567
ARSA	1201.14	0.232022	0.0699425
AL358472.1	131.094	-0.719432	0.0707171
FEM1C	335.898	0.368452	0.0712563
IDH2	811.832	-0.272021	0.0717241
MYL9	16984.8	-0.146418	0.0725181
TNFSF18	46.3806	0.88891	0.0725903
TCIRG1	1388.3	0.217166	0.0726302
AC078814.1	2569.94	-0.216066	0.0726302
NAXE	626.254	-0.280522	0.0727322
SAMD4A	2349.62	0.277644	0.0727322
BIRC6	5426.67	0.262058	0.0727322
RPL4P3	663.128	-0.289717	0.0727322
KYNU	160.589	0.54814	0.0727652
EDIL3	2809.81	0.187948	0.0745778
RPL12	2968.18	-0.188196	0.0747221
CHRNA1	55.5102	0.845185	0.0748024
RMI2	95.479	0.621834	0.0748668
SLC7A2	6580.98	0.221978	0.0750854
RAD1	680.029	0.271873	0.0750854
MTATP6P1	16979.9	-0.2322	0.0762485
DECR1	1007.8	0.276157	0.0762485
AL157935.2	612.52	-0.288356	0.0767775
NPTX1	1862.21	0.296355	0.0769641
ADAMTS9	756.516	-0.263955	0.0769641
MYO1G	32.5644	1.41051	0.0769641
SLC39A14	1349.4	0.241619	0.0769641
PLA2G12A	308.731	-0.359345	0.077598
GALNT18	125.64	-0.586333	0.077598
IRF7	267.977	1.7247	0.0776646
CYLD	968.51	0.268248	0.078034
SLC9A3-AS1	456.739	-0.31775	0.0785924
MRPL44	688.581	0.308677	0.0791242
PLSCR2	30.4393	1.28937	0.0791242
CD52	28.2384	1.32953	0.0792328
GYG2	557.139	-0.300474	0.0797988
ME2	725.787	0.259167	0.0797998
TLN2	1526.45	-0.225176	0.0805092
XPR1	1521.57	0.219876	0.0805905
RFC1	652.391	0.291074	0.081743
TRO	617.234	-0.285276	0.0819015
TMED5	1010.03	0.252321	0.0822725
TRAK2	2091.38	-0.202711	0.0823932
PSMA5	1462.27	0.24503	0.0824003
GRK5	2475.14	0.202385	0.0825891
XRN1	812.46	0.354308	0.0832502
EPB41L2	16833.6	0.164332	0.0834196
NUDCD1	398.665	0.352059	0.0834366
HSD17B7	210.805	0.420337	0.0834414
AP001610.1	40.077	3.50402	0.083452
LUZP2	18.3221	-1.47144	0.0837964
RPL3P2	1738.99	-0.232192	0.0844788
LRRC75A	984.028	-0.301795	0.0845926
AC010468.1	385.395	-0.38792	0.0846107
MRGPRF	2791.66	0.171585	0.0855323
USP46	1359.94	-0.22248	0.0855323
RPL9P7	2182.39	-0.280615	0.0855323
LRCH2	286.79	0.359419	0.0855425
FHOD3	137.51	0.512802	0.0857979
VSIR	789.33	0.270477	0.0864032
DAP	5386.17	-0.176639	0.0868307
AL512633.1	125.908	0.538111	0.0868307
RPS3A	2753.81	-0.279116	0.0874087
MVK	710.41	0.267103	0.0875206
ADAMTS19	361.687	-0.348542	0.0875206
CHKB-CPT1B	373.586	0.341646	0.0875206
PARD6G	294.747	-0.408468	0.0879403
RMDN3	719.296	0.262975	0.0893217
WASHC4	985.491	0.230473	0.0901061
STAM	806.704	0.2556	0.0901061
CBR1	1196.75	0.243412	0.0903083
PLK1	203.466	-0.437646	0.0903083
SF3A2	704.456	0.261369	0.0903989
SMS	2216.61	-0.190963	0.0905739
IRF9	611.272	0.89046	0.0908909
TBC1D8	549.936	-0.286712	0.0908909
SLC6A6	1736.55	-0.234204	0.0912856
AC008429.2	358.998	0.340194	0.0916707
RNF152	92.1169	-0.641325	0.0916707
TBX2	3850.68	-0.172935	0.0916707
SERINC2	7330.97	-0.164543	0.0919262
ZNF469	2064.42	-0.236252	0.0919771
ARMCX4	334.114	-0.386735	0.0921813
PTGES3P1	181.022	0.453712	0.0924364
MMP19	924.903	-0.229386	0.0925264
SEPT5	215.059	-0.423776	0.0925915
GLRX	3800.12	0.174659	0.0925915
MTND4P12	2964.63	-0.224417	0.0925915
LTBP2	6357.2	-0.172487	0.0932833
RAD50	505.739	0.312963	0.0940202
NFKBIZ	773.054	0.29066	0.0940202
RFC2	232.062	0.404456	0.0946475
PMP22	4897.9	0.191628	0.0951647
TBCC	530.648	0.289214	0.0951647
EIF4BP3	421.761	-0.303466	0.0954665
AC116049.1	105.475	0.577311	0.0954851
ADPRHL2	684.443	0.252229	0.0975037
DBN1	5195.77	-0.157628	0.0975037
XPNPEP2	17.0514	-1.39036	0.0978431
RPS27AP16	2910.95	-0.276996	0.098222
PSMF1	2064.93	0.188668	0.0983484
SLC39A8	17.1507	1.42832	0.0983484
INSC	253.832	-0.39506	0.0989654
MT-CO2	56093.7	-0.203178	0.100129
ZNF664	1263.83	-0.216495	0.100129
RGMB-AS1	88.1257	-0.621615	0.10017
N4BP2L2	657.027	-0.263335	0.100304
RPL6	4748.38	-0.199636	0.100593
ITGB3	435.802	-0.375316	0.102011
KCTD14	15.0153	1.56963	0.102011
SGIP1	1744.73	-0.19679	0.102698
SULF1	111.228	0.640737	0.102946
LTB	21.463	1.5679	0.102946
SNHG25	18.8684	-1.48113	0.103581
DACT3	233.562	-0.391189	0.103581
PXDN	30161.5	-0.154064	0.103581
RPL3P4	5460.35	-0.196908	0.103581
MEST	2215.78	-0.177019	0.103654
TCF4	345.985	0.336052	0.103654
AC009245.1	1441.84	-0.253086	0.103654
C2	35.1798	1.03204	0.103798
PYCARD	180.007	0.463102	0.103918
NAV1	6381.21	-0.242031	0.103918
MTND5P11	748.727	-0.268975	0.103918
RASSF7	87.1528	0.632068	0.104076
CCND2	1117.13	-0.236902	0.104123
ADPGK	1777.47	0.184828	0.104279
MVB12A	392.03	0.351755	0.104498
PMEPA1	156.949	-0.493712	0.104693
PODN	2241.05	-0.187787	0.104709
C9orf72	57.07	-0.76199	0.104713
MMADHC	1499.93	0.215927	0.104713
CPA4	625.952	-0.286139	0.104713
ZC3H7B	14802.9	0.174019	0.105182
PDE5A	13583.7	-0.145744	0.105221
NFE2L1	8566.75	0.151756	0.105687
RELL1	70.0039	0.709147	0.105904
NADK	1464.55	0.195827	0.106004
DDX24	4053.84	0.159195	0.106066
FSTL3	823.453	-0.268075	0.106222
TOX2	242.435	-0.387953	0.106293
ASAP3	788.713	0.239467	0.106678
SCARA3	1730.26	-0.223296	0.106984
NCOA4	3482.2	0.162862	0.107095
BAALC	31.9364	-0.977428	0.107095
YBX1P10	983.251	-0.235801	0.10744
EIF2AK4	2596.32	-0.198899	0.108136
PSMA2	921.463	0.255995	0.108224
CYB5A	1552.33	0.231571	0.108227
PIM3	414.409	0.320246	0.110126
TMEM119	1381.78	-0.237442	0.110448
SLC2A3	1023.43	-0.225868	0.110464
PDIA4	3610.19	0.160639	0.111189
MBD2	870.22	0.241413	0.111213
MKL1	1156.83	0.222151	0.111213
JAZF1	736.326	0.273823	0.11227
ATP2A3	46.4655	0.954091	0.112942
IRAK3	431.394	0.31082	0.112943
NFE2L2	4915.32	0.164772	0.113014
AC134772.2	115.027	0.539353	0.114044
PLA2G4C	119.308	0.561501	0.114079
GLA	482.634	0.303942	0.115688
RPS6P25	400.206	-0.344318	0.115989
PSD4	77.7403	0.799996	0.116204
NUP54	393.21	0.319562	0.116204
LIPA	1568.05	0.203873	0.117274
FAM117B	277.192	0.38447	0.117274
AGBL5	905.608	-0.23709	0.117274
TMEM173	2105.27	0.176398	0.117307
AIG1	335.734	-0.328989	0.11733
SLA2	43.2996	0.896931	0.118648
COL12A1	23833.2	-0.221572	0.119605
AC138392.1	284.828	0.371843	0.122467
AL354707.1	58.0292	0.769991	0.122704
HSD3B7	382.917	0.30112	0.123881
PARP4	2890.6	0.183515	0.123881
MIR6723	641.18	-0.32251	0.124702
OASL	119.07	2.40106	0.125373
HSPD1	2442.43	0.166159	0.125643
CHST3	1078.97	-0.218285	0.125643
TXNP5	453.895	0.3724	0.125912
STN1	264.281	-0.370333	0.126183
SEMA4D	620.693	0.293779	0.126183
GALNT15	160.429	-0.480092	0.126183
TMCO4	682.478	0.248461	0.126183
ITGB2	25.9929	1.36781	0.126393
BICC1	1501.16	0.208956	0.126694
NFIL3	445.375	0.292567	0.126694
NSMF	784.156	-0.237908	0.127092
SH3PXD2B	1789.09	-0.187385	0.127839
EEF1A1P12	3594.67	-0.200253	0.128318
ZCCHC2	141.785	0.469388	0.128852
RPS6KA2	3583.49	-0.180161	0.129103
ARMC9	1319.5	-0.207432	0.129208
CRYBG1	487.362	0.356606	0.129428
CREB5	154.884	-0.446692	0.130415
ECT2	422.942	0.295309	0.130415
RAB8A	976.709	0.215986	0.130668
ELF1	880.352	0.2442	0.131748
TMEM64	339.541	0.332248	0.132289
CDC26	237.318	0.424881	0.133132
HERC5	46.9352	2.37349	0.133158
MBP	32.5315	0.976739	0.134258
CAPN2	15304.6	-0.143012	0.135402
TCN2	272.428	0.368885	0.136068
DYNLT1	1034.59	0.265492	0.136535
FOXL1	1091.01	-0.211412	0.138172
FEZ1	903.686	-0.243811	0.138835
AC131235.1	1147.19	-0.305117	0.140971
PDIA3	8067.77	0.15282	0.142002
S100A11	9954.75	0.136864	0.142408
NLK	1013.77	0.239628	0.142671
CXCL1	18.1126	1.34646	0.142892
DRAP1	2848.67	0.168296	0.142892
STMN1	2321.49	-0.186078	0.144166
PSPH	362.637	-0.314895	0.144305
PTGER2	1469.81	0.183933	0.145363
CACNB3	915.627	-0.224534	0.145363
ADAMTS10	98.0089	-0.596243	0.145363
MYO5A	1682.87	-0.224039	0.145363
MYL6B	3807.85	-0.181766	0.145363
BEND7	119.167	-0.506284	0.145481
LGALS8	956.044	0.211622	0.145481
GABBR1	380.062	-0.291988	0.145641
GPATCH11	187.021	-0.401943	0.145641
RPL23P8	1063.92	-0.237206	0.145654
GUCD1	1840.23	0.190603	0.145654
CIB2	93.4942	-0.591522	0.145654
SHANK1	84.7254	-0.604812	0.145654
AC073283.2	87.5684	-0.58912	0.145654
WFDC1	3142.27	-0.172845	0.145654
COL4A6	672.086	-0.247117	0.145654
GSN	6777.73	-0.146555	0.145654
AC025048.4	35.7746	-0.996395	0.145654
RACK1	9565.21	-0.144255	0.145654
SLFN11	403.035	0.347076	0.145718
MCMBP	860.668	0.221209	0.145823
RHOG	785.026	0.247538	0.145823
DNAJC7	1411.28	0.200026	0.145823
PNPT1	468.998	0.323319	0.146569
SF3B4	1679.47	0.2034	0.146981
PCGF5	509.231	0.276521	0.147201
PTPRU	116.9	0.518988	0.147201
MFAP4	2427.41	-0.184264	0.147201
RPL13A	7785.67	-0.18672	0.147201
Z98749.3	766.638	-0.244192	0.147985
AC006453.2	295.941	-0.328976	0.147985
RNF31	498.273	0.291548	0.14847
EIF3LP1	407.409	-0.306516	0.14847
SLC39A10	505.938	-0.266469	0.148956
GPR68	222.683	-0.381351	0.149078
ZNF804A	213.353	0.406004	0.149202
CFHR3	23.6241	1.16066	0.14933
MGARP	602.351	-0.295829	0.150304
COL5A2	28460.4	0.141388	0.150665
RPL5P1	504.453	-0.301328	0.150665
SGCB	3257.1	0.155903	0.151296
NMNAT1	320.256	-0.331944	0.151463
RAB10	2564.62	0.169833	0.152899
MMAA	179.61	0.436915	0.154396
AKR1B1P4	290.979	0.356478	0.154534
C15orf59	98.8504	-0.547274	0.154534
XPO7	1901.6	0.218415	0.154771
ELL2P1	792.973	0.224575	0.154771
RPS4Y1	3177.49	-0.181891	0.155694
ARHGAP17	1761.43	0.210244	0.156647
AC104297.1	349.295	0.314003	0.156647
TMEM168	336.48	-0.30628	0.15766
IGFLR1	17.7277	1.31242	0.158142
LRP6	1759.47	-0.241108	0.158142
PNKD	1236.47	0.191764	0.158142
FDFT1	5065.06	0.177635	0.158645
DRAM1	3925.57	0.15499	0.160477
ARHGAP10	749.875	-0.232175	0.160941
BTG2	810.525	-0.245709	0.161149
NAA38	477.8	-0.283486	0.161433
AL133346.1	70.0529	-0.868258	0.163366
CDH13	3018.6	-0.157786	0.163957
CAND1	1617.33	0.182591	0.163957
IMMP1L	29.8423	-0.947723	0.164467
KITLG	733.605	-0.225552	0.165009
WASF1	360.195	0.330269	0.165009
KIAA0368	2745.57	0.179191	0.165111
NTF3	199.49	-0.380961	0.165403
AC005832.4	339.128	0.304271	0.165515
C10orf55	572.121	-0.250669	0.165637
PSEN2	631.319	0.237041	0.166274
CASP10	63.6702	0.694892	0.166501
KATNBL1P6	44.5024	0.81561	0.166501
AC116366.1	40.2245	0.832987	0.167374
LGMN	1296.43	0.195307	0.167374
RPS9	2916.79	-0.202341	0.167428
FARP1	5624.95	-0.142887	0.167942
AC144831.1	29.7718	-1.04336	0.168143
LMO4	628.023	0.257596	0.168609
AC020658.2	116.741	-0.544867	0.168609
HELZ2	1535.24	0.907153	0.16875
HPSE	36.4265	0.86681	0.169228
CDC42EP2	1129.85	0.200758	0.170047
RPLP1	6980.25	-0.148605	0.17052
DERL1	1239.34	0.192395	0.170933
SEPT11	10779.2	-0.184138	0.171165
REC8	74.5904	0.794089	0.171941
SLIT2	70.7916	0.710948	0.172338
SCN5A	233.078	-0.421611	0.172338
PTPN1	3236.68	0.151331	0.17252
ATCAY	217.859	-0.405367	0.172527
FST	2619.47	0.215436	0.173258
PABPC1	15446.9	-0.13737	0.173565
PRR13	1901.97	0.177327	0.173746
C17orf62	887.363	0.215149	0.173885
MATN2	868.568	-0.2406	0.174232
SERPINF1	327.314	-0.332256	0.174271
GRN	7579.2	0.149282	0.174271
ERO1A	933.861	0.208392	0.175458
FAM162A	293.505	-0.365414	0.175458
PWAR5	21.6933	-1.15244	0.175629
GXYLT2	217.631	-0.375618	0.175629
TMBIM1	4249.09	0.161603	0.176735
HM13	3661.39	0.149662	0.176735
PLEKHO2	2377.67	0.16865	0.176735
PCNX1	1971.98	0.199834	0.176887
RPL29P11	807.799	-0.284496	0.177046
PALM	534.651	-0.292141	0.177357
MRPL52	581.148	-0.275244	0.177557
ENTPD4	1851.92	-0.209389	0.177557
MAP4K4	4476.69	-0.139736	0.178031
HIP1	1317.23	-0.254046	0.178031
IGSF8	761.998	0.249422	0.178031
AGAP1	888.644	-0.212003	0.17913
XRN2	2351.66	0.159194	0.17913
HES4	41.792	0.847756	0.17913
ACTA1	67.635	-0.681886	0.179375
POP1	621.999	0.242133	0.179375
SUB1P3	88.1256	0.555011	0.179375
PCBP4	1237.95	-0.196997	0.179565
ADI1	1457.82	-0.193793	0.179565
AC138123.1	69.919	-0.736313	0.180137
EIF3LP2	224.086	-0.36191	0.180137
OSMR	5506.46	0.188228	0.180142
AC092683.1	160.927	-0.484385	0.180622
MT-ATP6	44067.2	-0.19738	0.180622
BMP5	68.9165	0.700691	0.180622
PARP8	317.435	0.35857	0.181047
AL590133.2	795.124	0.221643	0.181152
EPHA2	1006.18	-0.259132	0.181474
BOLA3	340.149	0.311515	0.182507
MAPKAP1	1567.04	-0.176868	0.182767
CALR	18629.4	0.148175	0.182767
CD96	51.1298	0.982061	0.182811
RCC2	706.865	0.239768	0.182882
SNCAIP	48.9847	-0.749682	0.183317
PDGFD	322.129	-0.329918	0.18345
SFPQ	3433.14	-0.160865	0.183489
TNFAIP6	31.7361	0.932172	0.183728
CARD10	121.806	-0.480597	0.184613
MYO1B	7446.85	0.134177	0.184613
RPS7	2266.26	-0.231208	0.184613
H2BFS	113.001	0.524485	0.184613
C8orf4	30.458	1.01112	0.185198
FBLN5	4852.53	0.14075	0.185738
SEMA6A	1671.45	-0.270355	0.186923
PHACTR4	633.274	0.275575	0.186923
[truncated: 55,417 more rows]

## Sheet: no-peptide_versus_1ng-peptide
Gene_symbol	baseMean	log2FoldChange	padj	no-peptide_versus_1ng-peptide
[truncated: 56,609 more rows]

[truncated: 2 more sheets: no-peptide_versus_Tcells-only, no-peptide_versus_no-Tcells]
