# Supplementary material for: The effector program of human CD8 T cells supports tissue remodeling
Source: J Exp Med. 2024 Jan 16;221(2):e20230488. doi: 10.1084/jem.20230488 (PMC10791561; doi:10.1084/jem.20230488)
Supplement: Table S2 — shows bulk RNA-seq results of primary human fat fibroblasts stimulated with SN generated from autologous CD8 T cells isolated from fat tissue and stimulated with IL-2 and beads o/n or empty medium ctrl. [file JEM_20230488_TableS2.xlsx]

## Sheet: Figure 2b Rpkm table
EnsemblID	gene_symbol	1_1_bead_SN_ctrl_S1_R1_001	2_1_bead_SN_ctrl_S2_R1_001	3_1_bead_SN_ctrl_S3_R1_001	4_1_bead_SN_ctrl_S4_R1_001	1_2_CD8 T cell supernatant_SN_S6_R1_001	2_2_CD8 T cell supernatant_SN_S7_R1_001	3_2_CD8 T cell supernatant_SN_S8_R1_001	4_2_CD8 T cell supernatant_SN_S9_R1_001	5_2_CD8 T cell supernatant_SN_S10_R1_001
ENSG00000000003	TSPAN6	4.0107	2.3505	4.2634	4.3382	2.6774	1.9164	2.9282	3.0193	3.0438
ENSG00000000005	TNMD	0.0796	0.0676	1.0138	0.1481	0.1657	0.1636	0.4625	0.1406	0
ENSG00000000419	DPM1	18.2528	18.1136	17.9951	17.0898	12.3811	11.1277	16.5542	18.0943	11.6823
ENSG00000000457	SCYL3	1.5818	1.5645	2.1524	1.6284	3.6638	3.3288	2.6325	3.2552	3.4287
ENSG00000000460	C1orf112	0.8801	1.6224	0.7785	0.9192	1.4087	0.9489	0.9983	1.1947	0.8955
ENSG00000000938	FGR	0.1475	0.0313	0.0361	0.0343	0.0768	0	0.1786	0	0.1282
ENSG00000000971	CFH	7.9574	5.7691	14.5203	12.6187	87.2811	94.3485	98.0954	94.3483	122.824
ENSG00000001036	FUCA2	26.278	34.8163	23.5995	24.8884	23.3607	29.2302	27.9047	25.4842	20.3005
ENSG00000001084	GCLC	1.9373	2.4934	3.0412	2.2119	1.3716	1.307	2.2876	1.6045	1.0874
ENSG00000001167	NFYA	4.3693	3.9958	3.4591	5.2249	5.4968	4.8373	4.5591	6.1761	4.6347
ENSG00000001460	STPG1	0.7826	0.9457	0.8851	0.4903	0.2979	0.4641	0.6708	0.3058	0.279
ENSG00000001461	NIPAL3	1.471	3.8748	2.8303	1.9019	0.6669	1.5823	2.3227	1.6485	1.1206
ENSG00000001497	LAS1L	4.7211	4.4567	4.0659	4.6507	4.7508	3.5105	4.2412	4.515	4.6475
ENSG00000001561	ENPP4	0.6885	1.5669	1.8896	1.2818	0.7172	1.1042	1.0673	0.9732	0.7978
ENSG00000001617	SEMA3F	0.2123	0.1578	1.0146	0.3953	1.2165	0.6548	3.8317	0.891	1.4148
ENSG00000001626	CFTR	0.1203	0.0255	0.0295	0.042	0	0	0.0146	0.0531	0.0349
ENSG00000001629	ANKIB1	8.4793	10.511	12.1147	11.221	13.6048	13.3155	14.2555	15.3472	13.2398
ENSG00000001630	CYP51A1	10.564	12.4417	24.3456	20.9259	15.4258	20.6534	23.9437	21.832	20.7303
ENSG00000001631	KRIT1	2.684	3.752	4.0676	5.1506	2.8389	3.4172	4.4009	4.1404	3.7083
ENSG00000002016	RAD52	1.9565	1.6355	2.3372	4.2685	1.5285	1.477	2.1326	3.6189	2.09
ENSG00000002079	MYH16	0.0812	0	0	0	0.0423	0	0	0	0.1412
ENSG00000002330	BAD	16.9484	19.7419	20.9494	18.5692	16.1707	19.582	20.3451	17.8882	19.2921
ENSG00000002549	LAP3	13.9763	11.8974	12.8701	11.5926	323.999	316.339	293.163	286.532	318.148
ENSG00000002586	CD99	129.804	160.409	122.759	146.137	94.0172	105.655	109.291	75.704	85.5581
ENSG00000002587	HS3ST1	0.1098	0.0799	0.0307	0.146	0	0.0161	0.0304	0	0.0909
ENSG00000002726	AOC1	0.1675	0.0284	0.0985	0.0312	0	0	0	0	0
ENSG00000002745	WNT16	0.1964	0.0334	0.3465	0.1463	0	0	0	0.0694	0.091
ENSG00000002746	HECW1	0.211	0.0701	0.1349	0.1195	0.2675	0.2452	0.2133	0.0324	0.0957
ENSG00000002822	MAD1L1	2.87	3.5956	2.2575	2.2099	1.5317	1.9305	2.0083	1.7999	1.4371
ENSG00000002834	LASP1	51.482	51.7286	60.241	50.8107	65.0417	66.482	64.1176	49.296	49.6719
ENSG00000002919	SNX11	4.5822	3.3181	4.0736	3.2404	4.1442	4.6376	3.4416	3.8912	4.1984
ENSG00000002933	TMEM176A	16.1629	4.5335	14.5073	18.7813	27.8822	10.1814	20.155	24.6226	40.4879
ENSG00000003056	M6PR	16.1424	14.6008	11.9998	16.0052	25.0818	20.3948	14.9833	17.2571	17.6054
ENSG00000003096	KLHL13	0.4035	0.3738	0.1618	2.0319	0.0191	0.0943	0.0889	0.2755	0.0425
ENSG00000003137	CYP26B1	4.2143	1.2363	8.2364	8.8207	1.8092	0.1313	2.7469	5.6636	2.4565
ENSG00000003147	ICA1	0.2357	0.2446	0.1283	0	0.0273	0.1077	0.0507	0.0925	0.0607
ENSG00000003249	DBNDD1	0.0802	0.1589	0.3407	0.0498	0.0278	0.1924	0.0777	0.1181	0.1549
ENSG00000003393	ALS2	2.171	2.294	2.5511	3.2495	2.3129	2.1557	2.3545	2.9968	2.0726
ENSG00000003400	CASP10	1.2138	1.2312	1.1567	1.3653	4.2497	4.038	3.0871	3.3957	3.7507
ENSG00000003402	CFLAR	3.7752	3.4762	3.6558	4.7897	10.8559	12.0169	7.7617	10.0608	12.5638
ENSG00000003436	TFPI	2.668	3.6214	3.344	4.8553	0.7859	0.7644	2.4368	1.3717	1.4318
ENSG00000003509	NDUFAF7	3.1224	3.1282	4.1609	4.8987	2.0466	2.3082	3.1953	3.0374	2.4799
ENSG00000003756	RBM5	6.2142	7.1969	9.191	11.5117	5.611	4.6483	7.182	9.8229	9.1049
ENSG00000003987	MTMR7	0.09	0.1529	0.1985	0.1466	0.0938	0.1157	0.0654	0.2187	0.1304
ENSG00000003989	SLC7A2	0.3889	0.0963	0.6829	1.8854	3.6965	1.4825	3.2184	4.3374	5.37
ENSG00000004059	ARF5	29.6431	29.9398	29.6595	30.0155	23.1057	15.9758	21.5575	19.8377	17.9287
ENSG00000004139	SARM1	1.8747	1.6213	1.5106	2.1091	1.1382	0.8513	1.5267	1.3819	0.9196
ENSG00000004142	POLDIP2	36.7174	38.1547	34.2731	31.9306	28.1199	29.5513	30.0754	26.6227	18.5447
ENSG00000004399	PLXND1	27.3592	18.7206	23.3616	17.5826	11.2492	10.8446	12.961	18.5927	18.0009
ENSG00000004455	AK2	10.579	7.3122	8.1113	7.4534	13.5129	11.1973	9.1231	12.2703	12.2847
ENSG00000004468	CD38	0.1869	0.0317	0.0916	0.1044	23.6881	17.1728	10.3919	14.0975	29.4906
ENSG00000004478	FKBP4	7.3193	5.9216	6.5683	8.3325	14.4504	8.5412	8.1459	9.6557	7.4214
ENSG00000004487	KDM1A	9.4033	8.8258	10.0255	12.2634	6.1865	6.2992	6.8731	9.0569	7.674
ENSG00000004534	RBM6	10.139	10.3081	11.6574	14.0102	8.04	7.3034	10.7755	14.5828	14.8793
ENSG00000004660	CAMKK1	1.2422	3.868	2.4521	2.0236	0.8627	0.4966	1.6382	0.7926	0.2599
ENSG00000004700	RECQL	15.6296	22.3417	18.7759	15.0226	25.7109	21.0168	22.1076	18.6004	20.7437
ENSG00000004766	VPS50	1.5716	1.4497	1.5272	1.8035	1.3267	1.1421	1.444	1.5201	1.5857
ENSG00000004776	HSPB6	31.0359	42.6618	38.8831	24.595	13.4901	28.9216	29.4938	7.167	8.0208
ENSG00000004777	ARHGAP33	0.4383	1.0546	1.1934	2.3575	0.3551	0.2754	0.5899	1.0757	0.9312
ENSG00000004779	NDUFAB1	16.3312	12.6447	11.064	6.9305	15.094	9.2174	11.7124	10.7502	7.4214
ENSG00000004799	PDK4	4.3083	3.1772	8.4459	15.8574	0.5315	1.3404	4.8335	3.3555	4.3027
ENSG00000004809	SLC22A16	0	0	0.0321	0.1526	0	0	0	0	0
ENSG00000004838	ZMYND10	0.2876	0.1357	0.1566	0.1784	0.0998	0.0328	0.2477	0.3387	0.1851
ENSG00000004846	ABCB5	1.1623	0.5523	0.217	3.98	0.2018	0.1565	0.1207	0.4645	0.2565
ENSG00000004848	ARX	0	0	0	0	0	0.0425	0	0	0
ENSG00000004864	SLC25A13	3.6597	2.9025	3.2149	1.9604	4.2078	4.9335	3.2782	3.0196	2.0004
ENSG00000004866	ST7	2.2798	3.1299	3.9665	5.9953	1.8009	2.5195	3.0189	3.2394	2.3336
ENSG00000004897	CDC27	7.602	7.8104	8.408	6.8144	7.5278	7.3519	7.3837	7.9762	7.156
ENSG00000004939	SLC4A1	0.0727	0.0617	0.1187	0.0902	0.0757	0.1245	0.1408	0.0856	0.1404
ENSG00000004948	CALCR	0.0634	0	0	0	0	0.0977	0	0	0
ENSG00000004961	HCCS	8.5026	6.9875	6.9899	4.8	16.1714	15.508	8.3977	7.6571	8.645
ENSG00000004975	DVL2	6.7755	10.0029	10.044	12.7925	5.8858	4.4303	7.0519	9.2431	7.5185
ENSG00000005001	PRSS22	0.322	0	0	0	0	0	0	0	0
ENSG00000005007	UPF1	14.2386	12.104	12.7593	15.1399	13.3738	10.182	12.0786	14.0002	13.2031
ENSG00000005020	SKAP2	4.3392	5.4386	7.4602	8.5969	3.1182	5.2003	5.2385	5.5555	4.8938
ENSG00000005022	SLC25A5	54.0532	71.8619	44.4445	39.7446	59.42	42.4879	47.4908	44.6603	41.5596
ENSG00000005059	MCUB	5.8189	9.0287	6.3373	9.3287	16.5008	15.4719	13.1901	10.694	9.9062
ENSG00000005073	HOXA11	3.0537	2.6403	1.7959	2.0673	0.4049	0.6279	0.6993	0.3924	0.7721
ENSG00000005075	POLR2J	13.5178	15.2521	11.4894	10.7354	11.6196	9.1348	9.5254	12.1093	9.9682
ENSG00000005100	DHX33	3.6865	4.8903	3.4637	3.655	2.6131	3.0946	3.2971	3.4688	2.7552
ENSG00000005102	MEOX1	0.142	0	0.6029	0.044	0.6901	0.0973	0.7335	0.5434	0.8225
ENSG00000005108	THSD7A	0.0352	0.01	0.023	0.0327	0.0122	0.012	0.0114	0.0104	0
ENSG00000005156	LIG3	2.1812	1.305	1.4772	1.5782	1.3633	1.1619	1.3449	1.3489	1.1604
ENSG00000005175	RPAP3	2.9993	2.7491	2.8232	2.3931	3.1243	2.4471	2.4678	2.7759	2.2894
ENSG00000005187	ACSM3	0.1965	0.0278	0.0803	0.1677	0.0853	0.0505	0.0317	0.1157	0.1518
ENSG00000005189	REXO5	0.4982	0.7667	1.1292	1.0723	0.8432	0.2881	0.6637	0.4126	0.5051
ENSG00000005194	CIAPIN1	8.9432	7.3775	9.1237	6.3881	7.5669	5.8915	7.3918	6.9657	5.2028
ENSG00000005206	SPPL2B	5.4253	5.9954	5.8637	6.0704	3.2562	3.3981	5.1174	5.9357	4.8296
ENSG00000005238	FAM214B	6.8551	5.7704	4.4468	3.7208	3.9972	4.6022	3.3887	3.5842	2.9644
ENSG00000005243	COPZ2	31.209	15.4549	19.1953	13.785	11.101	11.809	9.856	5.1353	3.9292
ENSG00000005249	PRKAR2B	0.267	0.529	0.2908	0.3866	4.3879	3.4764	1.1784	1.2055	2.1999
ENSG00000005302	MSL3	3.5887	3.3656	2.7251	3.4507	5.2788	6.0001	4.6234	5.0344	4.7297
ENSG00000005339	CREBBP	6.9203	7.7794	9.7331	10.5673	6.6662	6.3918	8.9402	9.3642	8.1342
ENSG00000005379	TSPOAP1	0.2256	0.0766	0.188	0.9346	0.0823	0.1276	0.153	0.7973	0.8628
ENSG00000005381	MPO	0.0727	0.1234	0	0.0676	0	0	0	0.0321	0
ENSG00000005421	PON1	0.0452	0	0	0.0842	0.0471	0.0465	0	0.0799	0.0524
ENSG00000005436	GCFC2	1.0781	1.4928	1.7689	1.5709	1.2208	1.1565	1.3853	1.2217	1.1407
ENSG00000005448	WDR54	1.7467	3.8793	1.8437	3.627	2.0994	1.4733	3.2979	4.3919	3.7366
ENSG00000005469	CROT	1.4406	2.0754	2.9502	2.3708	0.9915	1.3488	1.5205	2.2955	1.0732
ENSG00000005471	ABCB4	0.564	0.0581	0.3183	0.3819	0.1246	0	0.1159	0.0755	0.0198
ENSG00000005483	KMT2E	5.5087	7.07	9.6974	11.9737	6.8514	6.5618	6.5743	9.8437	11.3198
ENSG00000005486	RHBDD2	19.3628	19.6065	17.2303	14.9958	11.7522	15.9135	16.6761	16.9206	15.8703
ENSG00000005513	SOX8	0.0578	0	0.2833	0.3766	0.1204	0	0.084	0.1021	0
ENSG00000005700	IBTK	7.4016	6.6969	8.6799	5.3178	8.5515	6.9296	6.403	6.2016	5.4967
ENSG00000005801	ZNF195	3.0064	1.2194	2.0232	1.4411	2.0567	1.2916	2.3043	1.9821	2.4439
ENSG00000005810	MYCBP2	9.3265	9.3321	10.8502	10.955	8.8115	10.1246	11.0445	13.0724	16.0854
ENSG00000005812	FBXL3	4.8472	5.9132	6.4175	6.9365	7.1405	8.7388	7.2024	8.2129	8.6139
ENSG00000005844	ITGAL	0.3167	0.0336	0.1552	0.0921	0.2886	0.2035	0.4027	0.035	0.4357
ENSG00000005882	PDK2	3.225	3.7111	3.6421	7.1136	1.2172	1.3213	2.9209	2.9936	1.4353
ENSG00000005884	ITGA3	0.6534	0.455	2.3055	0.4622	0.5853	1.1419	3.773	2.0318	1.1054
ENSG00000005889	ZFX	3.912	4.0923	4.6958	4.7234	6.9689	5.8866	4.2023	5.3093	5.5022
ENSG00000005893	LAMP2	30.3879	33.6393	34.0115	42.0749	33.3208	35.4571	32.6994	31.2489	29.9487
ENSG00000005961	ITGA2B	0.0923	0.0588	0.1357	0.1718	0	0.0237	0.1118	0.0204	0.0535
ENSG00000005981	ASB4	0.2503	0.0472	0.0545	0.1036	0.029	0.0286	0.027	0.0246	0.0645
ENSG00000006007	GDE1	14.0677	16.1581	18.1387	20.1963	13.7779	14.4618	18.0986	19.6543	17.2426
ENSG00000006015	C19orf60	5.0171	6.2939	5.5137	9.4467	2.336	3.3603	3.7563	6.1113	6.3863
ENSG00000006016	CRLF1	79.4928	89.8142	28.829	15.2104	14.1474	64.4861	19.286	6.1117	4.5738
ENSG00000006025	OSBPL7	0.8381	0.5296	1.0316	0.9071	0.1421	0.1202	0.6421	0.6543	0.655
ENSG00000006042	TMEM98	10.5938	11.5755	14.2323	13.4474	8.7717	7.4889	9.2833	4.0141	5.58
ENSG00000006047	YBX2	0	0	0	0	0	0	0	0.0245	0
ENSG00000006059	KRT33A	0.0995	0	0	0	0	0	0	0	0
ENSG00000006062	MAP3K14	2.0356	2.3977	2.0596	1.8541	1.3908	1.6651	2.5449	3.3066	2.79
ENSG00000006071	ABCC8	0.0189	0	0.0556	0.0176	0	0	0.0183	0.0167	0.3504
ENSG00000006116	CACNG3	0	0	0	0.0386	0.0864	0.0853	0	0	0.0961
ENSG00000006118	TMEM132A	7.0994	4.3682	2.7109	4.0832	8.9001	9.5439	5.3766	7.3769	4.3073
ENSG00000006125	AP2B1	19.837	24.917	25.8976	32.6726	14.8078	18.8829	20.954	21.2836	19.9546
ENSG00000006128	TAC1	0.0678	0.0576	0.0665	0	0.0707	0	0	0	0
ENSG00000006194	ZNF263	4.5739	2.9914	3.8505	4.0345	2.6897	2.6734	3.2165	3.1121	2.3082
ENSG00000006210	CX3CL1	0.4068	0.0364	0.2308	0.1594	23.6393	50.6417	17.59	3.5179	19.6729
ENSG00000006282	SPATA20	10.632	8.4784	10.7271	12.8684	2.9251	4.9345	5.3949	7.1242	3.8935
ENSG00000006283	CACNA1G	0.4222	0.1905	0.6207	0.0982	0.0825	0.0271	0.1023	0.035	0
ENSG00000006327	TNFRSF12A	63.4203	56.5637	37.8415	6.9682	49.4579	45.6738	39.2193	15.2472	11.0839
ENSG00000006377	DLX6	0.1486	0	0	0	0	0	0	0	0
ENSG00000006432	MAP3K9	0.1034	0.0439	0.0608	0.0674	0.0646	0.0532	0.0501	0.0274	0.0479
ENSG00000006451	RALA	23.8702	20.5375	17.7448	21.114	18.9311	21.1977	13.0708	9.8185	9.7197
ENSG00000006453	BAIAP2L1	0.614	0.3174	0.3402	0.3479	0.2503	0.3293	0.2845	0.1887	0.4331
ENSG00000006459	KDM7A	2.9883	2.0762	3.0089	6.4864	5.023	4.3287	3.1849	7.68	10.4828
ENSG00000006468	ETV1	0.1199	0.3054	0.5614	0.2976	0.0971	0.1095	0.3485	0.2001	0.1235
ENSG00000006530	AGK	2.1912	2.4755	1.63	2.2219	4.8504	7.2607	3.1467	2.8	4.4435
ENSG00000006534	ALDH3B1	2.1071	2.922	1.7622	1.9254	0.4833	0.9539	1.386	1.537	1.0752
ENSG00000006555	TTC22	0.1269	0.018	0.0415	0.0394	0	0	0	0.0374	0.0245
ENSG00000006576	PHTF2	2.0741	2.5035	2.0765	2.4685	0.8488	0.9899	1.7512	1.7407	1.1502
ENSG00000006606	CCL26	0.3629	1.2325	0.5335	0.8444	4.1578	9.3256	1.5821	0.3206	2.1024
ENSG00000006607	FARP2	1.8218	2.0754	2.8136	2.1923	3.4716	3.5265	3.0137	2.7244	4.0781
ENSG00000006611	USH1C	0.0261	0	0	0.0243	0	0	0	0	0
ENSG00000006625	GGCT	9.0632	8.9224	6.4465	6.0475	7.4359	4.8647	6.5277	6.5898	3.4388
ENSG00000006634	DBF4	0.4472	1.0443	0.6575	0.5203	0.4949	0.6034	0.6499	0.7901	0.4534
ENSG00000006638	TBXA2R	1.0089	1.5967	1.4834	2.1772	1.3854	2.1687	1.8662	2.7145	2.4977
ENSG00000006652	IFRD1	7.2861	5.1706	6.4711	6.9894	5.1846	6.3298	4.2258	2.9616	3.4882
ENSG00000006659	LGALS14	0.2374	0	0	0	0.1237	0.4881	0.5751	0.3146	0.8254
ENSG00000006695	COX10	4.6034	3.0176	3.7602	2.4057	4.2064	4.2343	3.7951	3.8529	3.6499
ENSG00000006704	GTF2IRD1	3.8241	1.925	2.2413	2.9359	1.2115	1.1753	1.8908	1.9504	1.4162
ENSG00000006712	PAF1	13.3945	18.2645	20.423	35.5288	18.5039	16.6818	16.5132	22.4368	16.801
ENSG00000006715	VPS41	4.2855	5.8701	6.4698	5.2426	3.1642	6.2961	5.6795	4.6128	4.6996
ENSG00000006740	ARHGAP44	0.5244	0.5977	0.6493	1.2333	0.5463	0.4824	0.682	0.8413	0.7996
ENSG00000006744	ELAC2	6.8435	8.5715	8.5283	8.3623	8.9793	9.5048	10.6795	10.0586	10.1057
ENSG00000006747	SCIN	0.3196	0.0749	0.1512	0.1744	0.1033	0.068	0.0747	0.0876	0.1022
ENSG00000006756	ARSD	3.2432	2.6922	4.7862	4.2232	2.6762	4.0646	5.0136	5.3763	5.4895
ENSG00000006757	PNPLA4	3.4246	2.5921	2.7	2.2177	1.4347	1.6455	2.5968	2.1705	1.596
ENSG00000006788	MYH13	0.0628	0.0355	0	0	0.0436	0.043	0	0.0185	0.0243
ENSG00000006831	ADIPOR2	12.203	12.7869	14.2466	14.6456	12.848	13.7771	14.2727	14.8043	16.8426
ENSG00000006837	CDKL3	1.1313	0.2846	0.616	0.273	0.2182	0.2154	0.3248	0.3702	0.2913
ENSG00000007001	UPP2	0.0866	0	0	0.0403	0	0	0	0.0383	0
ENSG00000007038	PRSS21	0	0.0553	0	0.0606	0.0678	0	0	0	0
ENSG00000007047	MARK4	4.2261	3.6866	4.0105	4.3094	2.3412	2.9819	2.8662	3.1056	1.9143
ENSG00000007062	PROM1	0	0.0146	0	0	0	0.0177	0	0	0
ENSG00000007080	CCDC124	23.2256	20.7059	17.2441	13.2163	17.4421	19.1963	19.4381	15.2697	14.8427
ENSG00000007129	CEACAM21	0	0	0	0.0607	0	0	0	0	0.0756
ENSG00000007168	PAFAH1B1	14.0271	18.0952	18.2601	15.669	12.4612	15.6354	16.4007	14.1328	12.7844
ENSG00000007171	NOS2	0	0	0.0301	0.0571	2.2366	0.6937	0.2675	0.1626	0.5687
ENSG00000007174	DNAH9	0.1207	0.0064	0.0222	0.0702	0.0157	0.0388	0.0439	0.0133	0.0262
ENSG00000007202	KIAA0100	20.9019	27.3961	24.4166	23.0333	23.4637	24.2395	23.9609	23.2201	19.7528
ENSG00000007216	SLC13A2	0	0	0	0	0	0	0	0	0
ENSG00000007237	GAS7	16.7022	14.5603	16.9678	26.7154	15.5094	8.2787	10.6165	25.7242	18.4873
ENSG00000007255	TRAPPC6A	7.0016	3.2643	6.19	8.9457	1.0011	1.9759	3.9905	4.3663	6.6816
ENSG00000007264	MATK	0.0928	0.1576	0.0606	0.1152	0.2255	0.0318	0	0.1093	0.0358
ENSG00000007306	CEACAM7	0.1934	0	0	0	0	0	0	0	0
ENSG00000007312	CD79B	0.1232	0	0	0.0573	0	0	0	0.1632	0.0714
ENSG00000007314	SCN4A	0.1399	0.0924	0.0152	0	0	0.0319	0	0.0137	0
ENSG00000007341	ST7L	1.3739	1.2606	1.6253	1.2348	1.2338	0.8442	1.6678	1.437	1.3359
ENSG00000007350	TKTL1	0.0351	0	0	0	0	0	0	0	0
ENSG00000007372	PAX6	0.0308	0.0052	0.006	0	0.0128	0.0063	0.0119	0	0
ENSG00000007376	RPUSD1	6.3373	6.0494	4.8062	4.8227	6.9388	5.9918	4.9301	4.7814	4.0202
ENSG00000007384	RHBDF1	8.9667	24.9462	19.1109	18.1495	8.6888	10.7453	12.956	11.1686	11.1456
ENSG00000007392	LUC7L	4.9153	4.6672	5.4481	6.2937	4.5801	3.39	4.9433	5.7166	7.1378
ENSG00000007402	CACNA2D2	0.1216	0.0172	0.1787	0.1509	0.0422	0	0.0589	0.0358	0.0939
ENSG00000007516	BAIAP3	0.3543	0.4778	0.3473	0.3686	0.4342	0.4499	0.4644	0.5339	0.4347
ENSG00000007520	TSR3	23.9071	23.0145	24.6453	19.7604	24.2596	29.1321	19.6691	19.6641	21.0162
ENSG00000007541	PIGQ	2.8198	3.8533	3.161	4.239	2.2789	2.1657	3.2659	3.5219	3.9623
ENSG00000007545	CRAMP1	2.6771	2.9619	2.9389	4.5569	4.2388	4.4191	3.5573	4.595	5.9385
ENSG00000007866	TEAD3	14.2554	11.2486	14.1377	10.0992	8.498	13.3579	12.3046	12.3339	9.2097
ENSG00000007908	SELE	0	0	0	0	0.873	0.0574	0	0	0
ENSG00000007923	DNAJC11	7.9378	7.1687	6.9407	6.9668	7.5337	7.0463	7.4224	6.9459	7.6214
ENSG00000007933	FMO3	0.2219	0.2513	0.9789	0.3099	0.2312	0.1521	0.43	0.2287	0.3
ENSG00000007944	MYLIP	0.8869	0.3945	2.0283	2.9484	0.22	0.4341	0.8593	2.1266	0.783
ENSG00000007952	NOX1	0.0506	0.043	0.1489	0.0471	0.0528	0.0521	0	0	0
ENSG00000007968	E2F2	0.3286	2.8504	0.3911	0.2403	0.3423	0.3378	0.6368	0.3318	0.0544
ENSG00000008018	PSMB1	34.6906	31.918	29.8291	29.8613	41.4005	39.0479	39.2779	41.3314	36.4489
ENSG00000008056	SYN1	0.2346	0.3415	0.3285	0.0624	1.2917	0.7235	0.3247	0.3849	0.1165
ENSG00000008083	JARID2	1.9378	3.5986	2.8387	2.0219	2.1517	1.7294	2.3315	1.1288	1.1598
ENSG00000008086	CDKL5	1.0652	0.3058	0.5441	0.9427	0.633	0.4473	0.3707	0.4241	0.6346
ENSG00000008118	CAMK1G	0.0957	0	0	0.1337	0.2992	0.246	0	0	0.0555
ENSG00000008128	CDK11A	3.1062	3.8409	4.2197	4.3625	3.8317	3.8935	4.1975	4.1403	4.3887
ENSG00000008130	NADK	12.3489	15.0562	14.8541	12.7154	13.0074	12.7895	14.9282	21.1489	25.1021
ENSG00000008196	TFAP2B	0	0	0	0	0	0	0	0	0
ENSG00000008197	TFAP2D	0.069	0	0	0	0	0	0	0	0
ENSG00000008226	DLEC1	0.5069	0.7697	0.5722	0.8008	0.5441	0.5843	0.5656	0.855	0.7299
ENSG00000008256	CYTH3	25.1192	22.3799	19.7792	9.3613	8.2703	10.8824	11.2609	6.2737	7.4111
ENSG00000008277	ADAM22	0.273	0.1159	0.5043	0.2834	0.0328	0.0432	0.1119	0.0742	0.073
ENSG00000008282	SYPL1	17.0845	14.5857	17.9996	19.3478	16.0837	13.2898	14.9156	18.4026	15.5626
ENSG00000008283	CYB561	10.353	14.7619	9.9354	20.3952	18.6348	20.1476	19.3622	23.8869	21.9851
ENSG00000008294	SPAG9	12.1739	11.1836	11.0091	12.0001	10.8411	10.5558	10.094	11.0483	10.2111
ENSG00000008300	CELSR3	0.2493	0.1882	0.3258	0.2492	0.0481	0.0664	0.2326	0.1631	0.0642
ENSG00000008311	AASS	2.232	2.4877	3.7192	5.6877	2.7029	1.8643	2.514	5.1761	5.1405
ENSG00000008323	PLEKHG6	0.1503	0.1021	0.0884	0.1399	0.1253	0.4327	0.2039	0.2391	0.8362
ENSG00000008324	SS18L2	3.1578	5.3632	3.5788	3.95	4.8314	2.8405	3.6333	4.1846	5.3745
ENSG00000008382	MPND	3.3757	1.8049	3.125	4.4807	3.0606	4.9483	3.6341	4.639	6.4471
ENSG00000008394	MGST1	22.5704	23.231	24.4687	29.6962	22.1125	24.6364	23.9202	45.3247	54.563
ENSG00000008405	CRY1	2.9606	2.5356	4.142	3.863	3.0313	3.0435	4.4131	4.538	4.6622
ENSG00000008438	PGLYRP1	0	0	0	0	0	0	0	0	0
ENSG00000008441	NFIX	66.8896	90.1311	96.3038	91.6673	52.211	54.9108	71.3081	67.0483	60.3648
ENSG00000008513	ST3GAL1	11.9886	7.5513	10.4996	5.7643	16.7989	17.7853	11.3456	10.2802	11.9368
ENSG00000008516	MMP25	0.0621	0.1582	0.2434	0.2312	3.6866	3.3191	4.1809	1.6456	4.7485
ENSG00000008517	IL32	12.8527	4.2709	11.1504	16.9431	624.189	560.972	444.828	425.521	598.288
ENSG00000008710	PKD1	14.1138	17.5026	16.5642	14.4828	9.835	10.3384	12.2618	11.8521	12.4384
ENSG00000008735	MAPK8IP2	0.369	0.0922	0.383	0.5051	0.1357	0.2231	0.1893	0.8629	0.4779
ENSG00000008838	MED24	5.8874	5.4839	5.5724	7.587	5.6346	4.7284	6.1143	6.9404	7.5471
ENSG00000008853	RHOBTB2	3.1535	4.6782	3.7779	4.9288	2.4739	2.5015	3.0932	3.4051	2.3685
ENSG00000008869	HEATR5B	2.3414	2.7173	3.4577	4.4462	3.0406	2.9365	2.9037	3.1165	4.0878
ENSG00000008952	SEC62	11.2287	11.4287	14.886	15.9419	10.4514	10.8458	11.2396	13.7738	10.4094
ENSG00000008988	RPS20	66.3482	59.2773	68.3789	73.4387	42.3574	36.0117	44.648	43.5751	40.2464
ENSG00000009307	CSDE1	75.882	77.5785	83.2651	74.7635	80.0845	76.0027	87.3331	82.3531	80.3275
ENSG00000009335	UBE3C	11.0167	12.1395	11.7107	9.5439	10.6511	11.8538	10.4453	9.4136	7.5502
ENSG00000009413	REV3L	9.0925	12.4486	12.0042	19.9698	11.0179	5.3201	15.0324	20.009	11.9578
ENSG00000009694	TENM1	0.298	0.1518	0.6718	1.202	0.0517	0.0204	0.2117	0.1755	0.1381
ENSG00000009709	PAX7	0.0812	0	0.0199	0	0	0	0	0	0
ENSG00000009724	MASP2	0.3917	0.1791	0.4135	0.589	0.1883	0.0929	0.2627	0.3461	0.6285
ENSG00000009765	IYD	0.2967	0.1155	0.0848	0.1381	0.1159	0.2287	0.1677	0.1638	0.2578
ENSG00000009780	FAM76A	2.0321	2.3728	2.9255	2.9853	3.4399	2.7746	4.1532	2.6929	3.753
ENSG00000009790	TRAF3IP3	0.1157	0.0561	0.0486	0	0.0861	0.1019	0.0801	0.146	0.0958
ENSG00000009830	POMT2	2.2398	2.7715	3.199	2.7044	1.8132	1.6183	2.9637	2.578	2.6696
ENSG00000009844	VTA1	5.0974	5.1525	5.5842	4.0226	4.2626	3.7715	4.6484	4.3163	3.4951
ENSG00000009950	MLXIPL	1.0375	1.2199	0.9126	2.4268	0.2217	0.1641	0.2062	0.47	0.4932
ENSG00000009954	BAZ1B	16.5263	24.444	20.4354	24.479	18.2369	16.8587	22.3294	22.5421	19.0874
ENSG00000010017	RANBP9	27.2862	27.9485	26.4453	25.9699	17.7399	18.8054	19.615	22.3141	16.0977
ENSG00000010030	ETV7	0.4856	0.504	0.7404	1.5067	29.1698	39.4366	32.2024	32.3177	38.0759
ENSG00000010072	SPRTN	1.5832	1.0498	1.4243	1.5747	1.5588	1.4938	1.6601	1.5136	1.533
ENSG00000010165	METTL13	8.9699	7.9298	8.2672	10.3126	8.5768	8.4986	10.0205	10.6152	9.5797
ENSG00000010219	DYRK4	0.799	0.8789	1.0323	0.2874	1.3619	2.1654	1.038	0.3208	0.3367
ENSG00000010244	ZNF207	5.153	4.8705	5.4156	5.098	5.9998	5.9959	6.3879	7.2395	7.1711
ENSG00000010256	UQCRC1	18.8807	20.4703	17.1098	17.6492	14.9261	16.6021	18.562	17.5195	12.7053
ENSG00000010270	STARD3NL	6.157	5.2535	5.4285	4.5247	7.3342	7.3591	5.8228	5.101	5.5302
ENSG00000010278	CD9	6.7558	31.8831	18.3434	17.2761	1.456	1.5567	5.1162	2.8127	2.6545
ENSG00000010282	HHATL	0	0	0	0	0.0462	0	0	0	0.0513
ENSG00000010292	NCAPD2	6.2395	11.1002	6.7739	9.9622	4.5456	4.4251	7.0403	7.7277	7.9854
ENSG00000010295	IFFO1	4.5297	10.2437	7.1667	15.881	3.7184	5.9474	7.6567	9.5478	8.5011
ENSG00000010310	GIPR	0.2975	0.1148	0.1591	0.0755	0.1127	0.0556	0.1048	0.2867	0.188
ENSG00000010318	PHF7	0.9891	1.3245	0.8949	1.0624	0.317	0.2346	0.5529	0.6722	0.3527
ENSG00000010319	SEMA3G	0.2045	0	0.0752	0.0952	0.0533	0.0263	0	0	0.0296
ENSG00000010322	NISCH	9.9971	8.4538	12.9921	18.0653	3.7577	3.3634	6.9903	10.7095	8.1983
ENSG00000010327	STAB1	0.1815	0.113	0.2016	0.1689	0.0126	0.0124	0.0586	0.0214	0
ENSG00000010361	FUZ	3.6038	4.7196	5.1497	6.3457	2.9399	3.0799	4.5014	5.7539	3.8239
ENSG00000010379	SLC6A13	0.0604	0	0	0	0	0.031	0	0.0533	0
ENSG00000010404	IDS	8.326	13.5087	13.2278	16.2708	8.1992	10.4157	11.4462	12.9576	15.159
ENSG00000010438	PRSS3	0.154	0.7844	0	0.1433	0.0802	0	0	0	0
ENSG00000010539	ZNF200	1.4179	0.8994	0.8205	0.6997	1.1211	1.2644	0.8276	1.3583	1.1481
ENSG00000010610	CD4	0.1397	0.0237	0.0274	0	0	0	0	0.0494	0
ENSG00000010626	LRRC23	1.8035	1.1753	1.2744	2.1863	0.7427	0.6899	1.3817	1.371	1.3122
ENSG00000010671	BTK	0.084	0	0	0.0782	0	0	0	0.0495	0
ENSG00000010704	HFE	1.8282	2.4917	2.876	2.3952	0.8229	1.2994	1.6183	1.2562	1.5693
ENSG00000010803	SCMH1	5.7895	4.5006	7.0299	5.3892	2.4303	3.4348	4.1582	4.733	4.339
ENSG00000010810	FYN	21.4661	21.9569	22.4637	28.7989	17.95	16.5418	21.0163	31.4239	24.8747
ENSG00000010818	HIVEP2	4.6885	8.024	8.674	10.5817	12.366	10.5026	8.702	9.3223	10.7131
ENSG00000010932	FMO1	0.889	0.2416	3.137	1.5558	0	0	0.379	0.0314	0.0412
ENSG00000011007	ELOA	9.3851	8.9987	9.7114	9.7094	18.4389	16.1208	12.7535	13.329	14.3169
ENSG00000011009	LYPLA2	10.0324	7.6279	8.1184	8.4702	10.0253	10.1336	8.4206	10.409	9.057
ENSG00000011021	CLCN6	4.2093	5.2207	6.9307	9.1256	4.1732	5.6558	6.8331	9.7371	9.5201
ENSG00000011028	MRC2	127.099	98.5447	141.637	136.98	72.8408	58.1223	90.3288	46.1711	37.2799
ENSG00000011052	NME1-NME2	162.355	143.13	135.666	80.3218	129.342	97.299	104.404	87.6281	86.1141
ENSG00000011083	SLC6A7	0.0292	0.0743	0	0	0.0304	0	0.1413	0.1031	0
ENSG00000011105	TSPAN9	3.4874	2.7567	4.3274	6.1473	2.4541	1.5065	1.9231	1.983	1.7196
ENSG00000011114	BTBD7	3.9558	4.2806	5.1292	4.8501	3.3672	3.5786	3.4933	3.964	3.654
ENSG00000011132	APBA3	2.5821	2.1144	2.9602	3.3264	2.4736	4.0053	3.7303	4.2567	3.7401
ENSG00000011143	MKS1	1.6647	1.627	1.016	2.1052	0.5562	1.1624	1.5825	1.8037	1.7107
ENSG00000011198	ABHD5	5.0072	4.8008	3.5227	3.383	2.4818	4.2758	4.4994	4.5663	2.3864
ENSG00000011201	ANOS1	0.8442	0.3356	0.6162	0.5351	0.4678	0.1293	0.1566	0.2856	0.2081
ENSG00000011243	AKAP8L	3.4285	3.9604	5.2384	8.3072	3.8602	3.4986	5.4468	8.2626	9.0558
ENSG00000011258	MBTD1	1.4408	1.2688	2.1445	2.3678	0.8338	0.7497	1.4132	2.2315	1.4635
ENSG00000011260	UTP18	7.3906	8.1149	6.8289	7.1426	8.5323	7.5977	8.301	7.9016	8.7278
ENSG00000011275	RNF216	9.7508	8.3089	9.7388	11.7841	7.8281	7.9328	9.2195	11.0947	9.2341
ENSG00000011295	TTC19	3.8001	3.6646	3.6827	3.3376	2.3483	2.163	3.6612	3.9832	4.0055
ENSG00000011304	PTBP1	23.6897	30.2627	25.1354	22.3293	31.8692	30.7432	35.1057	30.5299	29.5647
ENSG00000011332	DPF1	0.1067	0.1133	0.1046	0.0248	0.0556	0.0549	0.0517	0.0236	0.1237
ENSG00000011347	SYT7	0.624	6.9798	2.0879	1.6224	2.2638	4.1806	0.7505	0.5513	0.0748
ENSG00000011376	LARS2	3.9189	3.0052	3.6317	3.8249	6.5811	5.2007	6.0062	4.3015	4.5687
ENSG00000011405	PIK3C2A	2.9364	4.9753	5.8519	4.8968	3.3198	3.9057	4.9081	4.4998	3.2253
ENSG00000011422	PLAUR	10.2884	17.6934	6.3662	4.8421	19.2493	13.3243	10.0242	9.9526	7.5263
ENSG00000011426	ANLN	0.49	8.413	1.3156	1.5073	0.9765	0.5695	1.5689	0.9223	0.2222
ENSG00000011451	WIZ	10.9836	12.4681	11.1284	10.0147	8.8952	9.572	9.7227	9.675	9.392
ENSG00000011454	RABGAP1	5.1588	4.8913	6.6872	6.7282	4.4126	4.944	13.8843	8.1146	11.8262
ENSG00000011465	DCN	380.067	401.364	540.057	1001.31	287.42	276.259	398.996	331.455	263.765
ENSG00000011478	QPCTL	2.1918	2.633	2.2008	3.2346	1.5036	0.7694	1.1395	1.3224	2.2301
ENSG00000011485	PPP5C	6.5686	12.2039	7.0787	6.0639	7.0126	6.361	6.9445	5.3863	5.53
ENSG00000011523	CEP68	1.8271	2.5228	4.1204	5.13	1.1141	1.5423	2.7489	2.4146	2.8746
ENSG00000011566	MAP4K3	2.7235	3.0299	4.1181	2.9086	3.7827	3.299	4.2752	2.7604	2.9113
ENSG00000011590	ZBTB32	0.0925	0.0393	0.0453	0.1291	0.0963	0.0475	0.1344	0	0.0536
ENSG00000011600	TYROBP	0	0	0	0	0	0	0	0	0
ENSG00000011638	TMEM159	10.866	14.9678	20.8104	25.1239	7.3026	11.9941	11.3043	9.7323	9.342
ENSG00000011677	GABRA3	0	0	0	0	0	0	0.0296	0	0
ENSG00000012048	BRCA1	0.7178	5.2911	1.0695	1.5636	1.8694	1.3283	2.1978	1.04	0.7653
ENSG00000012061	ERCC1	8.3616	8.7392	7.8806	5.7735	5.5755	4.6994	6.8106	5.9056	5.1108
ENSG00000012124	CD22	0.1664	0.0706	0.1223	0.0581	0.0433	0.1497	0.0806	0.147	0.1687
ENSG00000012171	SEMA3B	1.1992	0.9429	1.2189	2.4186	0.5089	0.3653	0.5164	0.3924	0.2831
ENSG00000012174	MBTPS2	3.9602	3.5092	4.2473	2.7381	3.4826	2.5223	2.9195	2.231	2.494
ENSG00000012211	PRICKLE3	2.0051	2.0092	2.6729	2.7625	3.7597	4.8235	3.225	3.4012	4.0894
ENSG00000012223	LTF	0	0	0	0	0	0	0.0292	0.0266	0
ENSG00000012232	EXTL3	3.2071	3.7025	4.3116	3.2559	3.3307	3.2172	3.4171	2.8761	2.616
ENSG00000012504	NR1H4	0.1851	0	0	0	0	0	0	0	0
ENSG00000012660	ELOVL5	35.4065	25.1034	31.4121	25.7355	108.268	51.8352	54.6804	48.6411	36.4743
ENSG00000012779	ALOX5	0.103	0	0	0	0	0	0	0	0
ENSG00000012817	KDM5D	0.176	0.1954	0.1194	0.2898	0.2538	0.1391	0.1705	0.0957	0.1882
ENSG00000012822	CALCOCO1	14.3376	20.4879	21.4047	25.0447	8.0375	11.7352	21.0189	18.7964	18.8328
ENSG00000012963	UBR7	7.1083	14.6344	9.5505	9.9415	8.416	6.8441	9.5414	7.9953	6.3084
ENSG00000012983	MAP4K5	11.0102	6.9945	8.1723	7.2604	4.4651	3.6116	4.7557	4.1284	4.2074
ENSG00000013016	EHD3	1.9064	2.1585	2.4644	1.4145	1.0361	1.0509	1.633	1.0984	1.3447
ENSG00000013275	PSMC4	22.9668	19.5944	18.8298	17.2831	24.5391	20.0798	22.8765	27.0692	21.2039
ENSG00000013288	MAN2B2	12.567	17.0284	11.6547	13.5609	14.4105	17.0627	12.5667	11.2422	13.5616
ENSG00000013293	SLC7A14	0.4776	0.6448	1.0804	1.6416	0.1276	0.0881	0.3441	0.3246	0.1561
ENSG00000013297	CLDN11	24.9933	123.017	89.1668	134.81	19.2666	12.0937	99.251	53.9159	20.3989
ENSG00000013306	SLC25A39	13.0413	19.8973	17.0913	17.8208	11.8821	13.6308	15.8387	16.4637	14.6491
ENSG00000013364	MVP	32.4549	49.081	42.9743	72.0334	56.5565	50.947	84.2725	89.131	75.0475
ENSG00000013374	NUB1	10.2026	10.3927	13.7592	14.1908	51.1421	65.0721	65.3208	68.7616	76.2298
ENSG00000013375	PGM3	11.6999	9.891	10.1672	4.8766	7.7674	5.5112	4.8221	4.2271	3.6424
ENSG00000013392	RWDD2A	3.558	2.789	3.1857	2.8662	1.0691	1.442	2.0883	1.2996	1.0307
ENSG00000013441	CLK1	4.7816	7.2164	10.1751	15.2674	2.9937	3.4129	7.3695	11.0971	9.7325
ENSG00000013503	POLR3B	3.6913	3.3138	3.644	3.4116	5.5481	4.3911	4.3174	4.4491	4.2774
ENSG00000013523	ANGEL1	1.8173	1.4754	2.4468	4.0525	1.4978	2.1761	3.4248	5.2751	2.3604
ENSG00000013561	RNF14	8.8868	5.7581	7.3009	5.3317	5.351	5.8881	6.6694	5.2643	4.7025
ENSG00000013563	DNASE1L1	2.6672	1.5539	2.4928	2.1075	0.8723	0.6377	1.6828	1.3974	0.7907
ENSG00000013573	DDX11	1.2696	4.4553	2.4738	2.6484	2.2307	2.2014	2.7269	3.027	2.7119
ENSG00000013583	HEBP1	15.2202	16.0219	16.3776	12.3321	6.9776	7.4217	13.4128	8.6464	7.2446
ENSG00000013588	GPRC5A	1.3507	2.6291	2.0379	4.2805	0.2213	0.1404	0.7205	0.6972	0.3166
ENSG00000013619	MAMLD1	3.7837	2.5742	5.0785	0.7805	1.9036	1.4587	1.1248	0.9686	0.5481
ENSG00000013725	CD6	0.1505	0	0.0421	0.1601	0.0672	0.0884	0.0417	0	0.0996
ENSG00000013810	TACC3	0.726	5.5486	1.1539	0.8767	0.8993	0.8674	1.692	1.0227	0.6594
ENSG00000014123	UFL1	6.8573	6.8537	7.4406	7.4866	5.0561	5.0188	5.6871	6.6565	7.1287
ENSG00000014138	POLA2	1.5211	5.3759	1.5348	2.5196	5.1265	2.7366	4.3565	4.1699	2.3848
ENSG00000014164	ZC3H3	6.2139	4.2273	6.932	7.1585	8.118	9.0702	12.4072	11.1006	13.7248
ENSG00000014216	CAPN1	14.1943	21.0977	14.661	16.6072	19.4321	23.4484	18.2715	16.5103	18.0204
ENSG00000014257	ACPP	0.0611	0.0519	0.0299	0.0284	0.2546	0.1884	0.0888	0.081	0.354
ENSG00000014641	MDH1	11.166	11.6401	10.4163	11.0632	13.4765	11.8483	12.6592	12.9034	12.7011
ENSG00000014824	SLC30A9	4.769	6.2327	5.5607	4.9839	3.9151	4.5199	4.4489	3.8216	3.4924
ENSG00000014914	MTMR11	1.8531	3.8149	4.7336	9.5659	2.1936	3.2039	5.604	9.1034	8.264
ENSG00000014919	COX15	5.7344	6.2758	6.1016	6.9365	4.2804	4.2558	5.5263	5.4724	5.5789
ENSG00000015133	CCDC88C	1.1751	1.5319	1.4549	1.1994	1.0845	0.71	0.8789	0.9744	0.7764
ENSG00000015153	YAF2	0.969	0.7025	0.7413	0.407	0.7386	0.3159	0.5496	0.5742	0.5614
ENSG00000015171	ZMYND11	13.5338	14.3456	14.9949	12.1933	8.333	7.9006	10.1157	10.2271	8.0095
ENSG00000015285	WAS	0.0538	0.0457	0.0527	0.1002	0.1121	0.1106	0.0521	0.0951	0.0623
ENSG00000015413	DPEP1	0.0468	0	0.0459	0.0436	0.0487	0	0	0	0.0542
ENSG00000015475	BID	4.2638	5.2355	5.0547	4.0764	17.9765	13.15	9.1278	7.1011	8.8135
ENSG00000015479	MATR3	7.003	7.3774	7.7261	8.2546	6.9087	6.121	8.3352	8.8824	8.2869
ENSG00000015520	NPC1L1	0.0488	0.0207	0.0478	0.0454	0	0	0	0.0215	0.0283
ENSG00000015532	XYLT2	5.4072	5.4863	5.2542	6.1011	5.0962	5.2219	4.1278	3.8051	4.2315
ENSG00000015568	RGPD5	2.2591	1.8033	1.8866	1.8926	1.8826	1.4306	1.8386	2.1874	2.1047
ENSG00000015592	STMN4	0.0389	0.066	0	0	0	0	0	0	0
ENSG00000015676	NUDCD3	6.2949	6.0339	7.0764	7.9112	4.2484	5.2213	5.6328	6.6242	5.812
ENSG00000016082	ISL1	0.1333	0	0	0.1241	0	0	0	0	0
ENSG00000016391	CHDH	0.5448	0.9674	1.0357	1.7828	0.0688	0.0849	0.2719	0.3209	0.2105
ENSG00000016402	IL20RA	0.8666	0.3449	1.1414	0.479	0.0282	0.0557	0.0525	0.0239	0
ENSG00000016490	CLCA1	0	0	0	0	0	0	0	0	0
ENSG00000016602	CLCA4	0.1115	0	0.0364	0	0	0	0	0	0
ENSG00000016864	GLT8D1	14.5593	20.5295	23.6629	19.1631	6.2781	7.6925	13.516	9.4524	8.004
ENSG00000017260	ATP2C1	9.0816	9.025	10.6231	10.8153	12.0715	12.2372	10.5154	11.7098	14.1765
ENSG00000017427	IGF1	16.6307	1.0895	7.2501	4.5116	5.3622	2.0353	3.9593	5.0934	6.6257
ENSG00000017483	SLC38A5	5.1057	3.035	3.8159	2.1684	7.5789	2.854	3.7411	4.2851	4.7331
ENSG00000017797	RALBP1	10.9567	13.0775	12.9873	11.4149	11.8946	16.4208	11.7887	10.3128	10.9249
ENSG00000018189	RUFY3	2.5237	2.5879	3.4693	5.0974	1.9014	2.2517	3.7831	4.7535	5.4258
ENSG00000018236	CNTN1	0.53	0.0871	0.6536	1.3528	0.2315	0.0527	0.381	0.5589	0.2179
ENSG00000018280	SLC11A1	0.3691	0.2382	0.1737	0.2061	0.1538	0.0607	0.0715	0.2087	0.154
ENSG00000018408	WWTR1	11.2056	12.0757	13.1176	14.4843	7.2162	7.1058	10.7096	15.3606	12.0852
ENSG00000018510	AGPS	5.7416	5.3235	7.2789	4.6903	4.5163	3.7342	5.0096	4.2831	4.2432
ENSG00000018607	ZNF806	0.0722	0	0	0	0	0	0	0.0638	0
ENSG00000018610	CXorf56	6.0569	5.2278	4.039	5.176	6.6714	7.2474	4.4254	5.7457	9.3774
ENSG00000018625	ATP1A2	0.183	0.0345	0.0199	0.0189	0.0636	0.0418	0.0591	0.0539	0.0236
ENSG00000018699	TTC27	3.0564	4.2348	3.5871	5.5405	5.3204	6.2428	4.4031	5.0806	4.1942
ENSG00000018869	ZNF582	0.9559	0.6494	1.2742	0.8542	0.7568	1.022	0.778	1.4525	0.9747
ENSG00000019102	VSIG2	0.0894	0	0	0	0	0	0	0	0
ENSG00000019144	PHLDB1	7.5301	5.373	8.5021	8.8594	5.9398	4.2252	5.1477	6.1367	4.6533
ENSG00000019169	MARCO	0.1232	0.157	0.0604	0	0	0.19	0.1194	0.0544	0
ENSG00000019186	CYP24A1	0.0322	0	0.0632	0	0.0672	0.0995	0.0312	0.1709	0
ENSG00000019485	PRDM11	0.6616	0.476	0.8646	0.9323	0.3637	0.2078	0.8013	0.7468	0.5643
ENSG00000019505	SYT13	0.2834	0.0602	0	0.0659	0	0	0	0.0209	0
ENSG00000019549	SNAI2	51.7816	17.3225	26.3745	34.8396	43.8303	14.2192	13.7394	27.6738	21.1462
ENSG00000019582	CD74	0.8046	0.2391	1.9716	1.4605	214.306	129.568	351.501	494.256	599.862
ENSG00000019991	HGF	0.3599	1.0025	1.6793	0.6969	0.9148	0.8288	1.3391	0.6741	1.3179
ENSG00000019995	ZRANB1	5.8348	6.0076	6.599	6.9037	2.9611	3.5155	5.2392	5.1925	3.3435
ENSG00000020129	NCDN	10.2377	9.7556	8.0687	8.754	11.2615	9.132	8.203	9.896	10.5653
ENSG00000020181	ADGRA2	42.0491	53.7928	52.3464	42.0129	32.5019	34.2014	60.6551	38.206	23.9216
ENSG00000020219	CCT8L1P	0	0	0	0.0712	0	0.0787	0	0	0
ENSG00000020256	ZFP64	3.0205	2.7516	3.3016	2.7095	2.4027	3.0863	2.9088	2.4421	2.3546
ENSG00000020426	MNAT1	1.9553	1.8293	1.7866	0.5861	1.6571	1.1584	2.1835	1.6981	1.4593
ENSG00000020577	SAMD4A	3.5364	4.7638	5.0344	4.8497	10.0866	16.4029	9.0657	9.5586	15.4037
ENSG00000020633	RUNX3	0.0566	0	0	0	3.3335	14.0324	0.6036	0.2001	1.8377
ENSG00000020922	MRE11	2.4322	3.1971	1.8778	3.1634	1.7006	1.3187	2.0821	2.6785	1.5636
ENSG00000021300	PLEKHB1	0.0779	0.0441	0.1782	0.145	0.0541	0	0.1006	0.0229	0.0602
ENSG00000021355	SERPINB1	9.6045	9.6327	10.6315	11.5997	16.7755	16.8108	14.9616	17.5555	21.9715
ENSG00000021461	CYP3A43	0.5829	0.165	0.1428	0.2713	0.1518	0	0.0471	0.0858	0.1689
ENSG00000021488	SLC7A9	0.0493	0.1675	0.0483	0.0918	0	0.1014	0	0.0436	0.1143
ENSG00000021574	SPAST	2.7028	2.6082	2.9142	3.2479	1.4589	1.6924	2.6664	2.6483	1.8792
ENSG00000021645	NRXN3	0.1814	0.084	0.1616	0.0691	0.1632	0.0593	0.0879	0.0728	0.0382
ENSG00000021762	OSBPL5	7.4973	7.1679	6.6424	8.1129	5.8618	3.9683	5.9343	8.0785	6.5208
ENSG00000021776	AQR	2.8784	3.6504	2.8121	3.3493	2.7222	2.8228	3.2017	2.9779	3.2038
ENSG00000021826	CPS1	1.1161	0.6249	1.0098	0.7877	0.4982	0.7565	0.7249	0.5201	0.5258
ENSG00000021852	C8B	0.0469	0.0399	0	0.0437	0	0	0	0	0
ENSG00000022267	FHL1	38.5525	11.6807	40.7821	32.8057	3.3819	0.8124	4.5528	4.1513	3.366
ENSG00000022277	RTFDC1	14.0289	13.8408	15.4812	14.4677	13.1359	13.709	12.3402	12.8394	10.7402
ENSG00000022355	GABRA1	0.0554	0	0	0	0	0	0	0	0
ENSG00000022556	NLRP2	0.2232	0.0517	0.0199	0.0567	0.0634	0.0834	0.0197	0.0179	0.0235
ENSG00000022567	SLC45A4	0.7142	1.2257	0.6563	1.1358	1.116	1.5909	1.1246	1.3277	1.1208
ENSG00000022840	RNF10	20.1959	18.8064	19.7957	19.1427	17.8551	24.8385	20.5337	21.6901	19.4354
ENSG00000022976	ZNF839	1.4665	1.2259	1.3027	1.3864	0.7161	0.8951	1.1989	1.2146	1.2214
ENSG00000023041	ZDHHC6	10.0475	11.1442	6.9005	9.512	11.4987	12.964	11.3244	11.8957	11.3657
ENSG00000023171	GRAMD1B	0.0978	0.0755	0.0523	0.0331	0.1945	0.2559	0.5427	0.1178	0.1648
ENSG00000023191	RNH1	35.9564	54.1941	32.6047	36.7694	22.2923	26.0355	29.9912	24.1542	23.1276
ENSG00000023228	NDUFS1	6.5882	7.7403	7.1842	6.6576	5.6121	6.8801	6.4743	7.084	5.3839
ENSG00000023287	RB1CC1	6.5432	8.4132	8.2271	11.2892	4.4505	5.7755	7.2361	7.118	5.4771
ENSG00000023318	ERP44	13.0358	13.1763	13.6309	11.496	24.6295	19.5047	22.7551	19.4428	17.8272
ENSG00000023330	ALAS1	12.627	15.741	14.06	10.3906	75.2374	91.1253	29.4113	29.2716	45.886
ENSG00000023445	BIRC3	0.4259	0.3762	0.7682	0.6027	13.3819	11.4898	6.0088	6.1562	13.8003
ENSG00000023516	AKAP11	5.7072	9.068	9.4036	9.6637	5.7702	5.0839	8.332	12.6278	7.2119
ENSG00000023572	GLRX2	3.6484	5.2753	2.5129	1.744	5.5467	4.1561	3.3439	3.6587	3.4279
ENSG00000023608	SNAPC1	8.8254	4.9963	6.6178	4.8035	5.6767	4.809	5.2801	5.3257	2.9618
ENSG00000023697	DERA	7.4763	11.9328	7.9903	10.3135	7.1781	9.5378	9.1639	8.2761	8.2981
ENSG00000023734	STRAP	45.8823	35.6177	34.6383	22.7574	35.5446	29.3609	29.5809	24.2083	19.5352
ENSG00000023839	ABCC2	0.596	1.9723	1.1886	3.75	0.4496	0.3592	0.6373	3.1776	1.1432
ENSG00000023892	DEF6	0.2013	0.171	0.148	0.3748	0.0524	0.1035	0.0488	0.1334	0
ENSG00000023902	PLEKHO1	7.3946	6.8262	4.8766	7.8642	10.7921	16.2265	5.7657	8.0496	7.5061
ENSG00000023909	GCLM	6.7116	9.2918	8.5707	3.8938	16.4939	19.3629	11.3114	8.6644	11.3648
ENSG00000024048	UBR2	4.202	5.7708	7.087	7.2565	9.7958	10.7546	14.2356	12.7497	15.8669
ENSG00000024422	EHD2	122.701	156.767	141.775	116.529	59.8266	89.0156	101.739	73.1514	68.2924
ENSG00000024526	DEPDC1	0.3688	0.8475	0.1276	0.1414	0.0904	0.0223	0.0631	0.0383	0
ENSG00000024862	CCDC28A	6.0347	7.3621	8.4144	4.4307	4.0728	5.2426	5.7647	5.9321	5.1216
ENSG00000025039	RRAGD	0.9091	1.4583	0.5198	3.1031	0.9207	1.0904	0.2936	0.5355	0.2048
ENSG00000025156	HSF2	3.8872	3.7036	5.1577	4.3245	1.8765	1.1209	4.0878	2.9316	2.6917
ENSG00000025293	PHF20	5.302	5.0604	5.7361	6.5143	4.1542	4.3353	5.0927	4.6166	5.0993
ENSG00000025423	HSD17B6	0.9584	0.4309	1.271	0.2624	0.3524	0.1739	0.2185	0.0498	0.196
ENSG00000025434	NR1H3	1.5541	1.1758	1.828	2.4199	2.7963	1.801	1.232	1.9472	1.9974
ENSG00000025708	TYMP	19.4447	13.9569	11.8364	14.581	174.341	203.703	113.638	222.809	259.569
ENSG00000025770	NCAPH2	6.3659	13.463	6.3987	9.5493	5.871	6.2108	6.2072	7.4867	6.7189
ENSG00000025772	TOMM34	11.1813	16.1944	9.9855	11.1023	12.4887	12.7718	8.7271	5.9818	5.7586
ENSG00000025796	SEC63	16.8706	15.0738	14.5039	11.9553	11.4052	12.1449	10.5215	9.2641	8.1931
ENSG00000025800	KPNA6	10.206	8.8123	10.4065	10.2975	8.812	9.0308	8.7769	9.8031	8.7112
ENSG00000026025	VIM	365.913	875.488	509.403	585.327	911.724	917.274	1113.79	629.42	692.67
ENSG00000026036	RTEL1-TNFRSF6B	1.935	3.4232	2.4282	3.0975	3.3288	2.3508	3.6785	4.5715	4.4165
ENSG00000026103	FAS	8.4629	7.3913	7.7343	5.7753	27.3256	28.577	16.4286	18.8378	21.5678
ENSG00000026297	RNASET2	0.8547	0.7116	0.7392	1.1544	0.2444	0.4307	0.8931	0.9476	0.6603
ENSG00000026508	CD44	27.6376	100.519	51.5581	80.0147	159.71	143.697	94.8834	108.648	97.1854
ENSG00000026559	KCNG1	2.191	2.2407	1.5933	0.329	0.8589	1.5984	0.6391	0.1873	0.1911
ENSG00000026652	AGPAT4	1.5483	1.3024	2.0188	2.9778	0.9586	1.1713	0.9199	1.2905	1.1341
ENSG00000026751	SLAMF7	0.318	0.0225	0.0779	0.074	1.4632	2.3159	0.1798	0.3044	0.7985
ENSG00000026950	BTN3A1	4.7568	4.216	7.5823	11.7794	21.4322	22.9314	29.4209	33.8847	39.8696
ENSG00000027001	MIPEP	2.8573	2.6818	2.5427	2.5898	2.2714	2.0484	2.477	2.5575	2.8317
ENSG00000027075	PRKCH	0.2465	0.0493	0.1279	0.054	0.0755	0.0894	0.1405	0.1025	0.0672
ENSG00000027644	INSRR	0.1256	0	0.1477	0	0	0.0774	0.0487	0	0.0291
ENSG00000027697	IFNGR1	34.4259	21.2382	27.1999	33.2982	26.6233	18.694	23.0736	24.9559	21.8802
ENSG00000027847	B4GALT7	5.0955	3.6868	3.8987	3.509	4.5767	4.0356	4.131	3.5829	3.4945
ENSG00000027869	SH2D2A	0.102	0	0.1	0	0.2125	0.3669	0.1482	0.4955	0.1773
ENSG00000028116	VRK2	2.7377	3.7198	2.8266	3.5339	9.1259	14.9352	8.6651	5.9982	6.4717
ENSG00000028137	TNFRSF1B	4.2855	5.7476	5.3007	8.8966	25.1905	18.846	17.1031	19.1704	23.5292
ENSG00000028203	VEZT	3.803	4.2232	4.9176	3.7307	4.0073	5.6989	5.2295	3.9154	3.6611
ENSG00000028277	POU2F2	0.1977	0.6475	1.3978	0.1709	7.5597	7.925	3.2011	1.3721	1.6688
ENSG00000028310	BRD9	2.0474	2.8522	2.4134	2.4913	2.2164	2.71	2.8654	2.6836	2.7136
ENSG00000028528	SNX1	11.9313	13.1794	12.3239	18.202	8.5951	10.5557	12.6135	14.278	12.8242
ENSG00000028839	TBPL1	2.0081	1.4894	1.3953	2.2242	1.1651	1.8292	1.724	1.6169	1.3844
ENSG00000029153	ARNTL2	1.1373	3.8942	1.708	1.3148	24.2093	34.7154	13.3649	10.355	16.1542
ENSG00000029363	BCLAF1	6.7988	10.3147	10.5755	11.0816	6.7463	7.1274	9.6727	12.262	10.2761
ENSG00000029364	SLC39A9	8.3466	7.3165	9.2368	7.6359	10.7139	8.9864	8.0348	6.3113	6.5103
ENSG00000029534	ANK1	0.0712	0.695	0.3837	1.5016	0.5189	0.6706	0.4482	0.5449	0.6185
ENSG00000029559	IBSP	0	0	0	0	0.0863	0	0.1605	0.2196	0
ENSG00000029639	TFB1M	1.6854	1.1529	2.6156	1.1331	1.5606	2.2139	1.3154	1.9025	1.0307
ENSG00000029725	RABEP1	10.6691	10.2593	12.5146	9.9863	7.4161	7.5809	7.962	7.8489	7.9088
ENSG00000029993	HMGB3	4.3267	3.2355	2.7218	1.2323	1.0763	1.5601	1.8458	0.7702	0.4864
ENSG00000030066	NUP160	4.0924	5.8597	4.875	5.8949	8.1681	6.633	6.9028	5.5946	6.2652
ENSG00000030110	BAK1	9.6124	6.7368	6.1299	4.2044	14.5975	12.6796	10.7722	7.0085	5.7707
ENSG00000030304	MUSK	0	0.0256	0.1183	0.0842	0.0314	0.031	0.0585	0.08	0
ENSG00000030419	IKZF2	0.1256	0.1244	0.2051	0.2922	0.1417	0.0968	0.2433	0.2034	0.2061
ENSG00000030582	GRN	87.0513	112.614	78.2296	87.3516	80.7095	95.3945	83.0289	66.1738	70.4626
ENSG00000031003	FAM13B	6.0394	7.5891	7.1184	7.7586	4.1549	4.9708	3.8464	5.1527	4.8618
ENSG00000031081	ARHGAP31	4.8866	2.2835	4.2412	1.7407	9.3843	7.3669	2.8831	1.2903	2.246
ENSG00000031691	CENPQ	1.2565	6.402	0.8694	1.3072	1.9248	1.6716	2.22	2.2201	1.0278
ENSG00000031698	SARS	81.7414	70.7754	63.9857	41.2469	35.2005	47.9544	49.2408	30.8564	27.5496
ENSG00000031823	RANBP3	6.0388	6.8229	6.6948	8.0557	5.4662	5.2353	6.2344	7.9645	6.4794
ENSG00000032219	ARID4A	1.811	1.8972	2.2064	3.4976	1.0402	1.3049	1.7055	2.6914	1.9024
ENSG00000032389	EIPR1	2.4841	2.9006	1.8262	0.9704	2.5646	3.101	2.0201	1.3716	1.7734
ENSG00000032444	PNPLA6	5.9551	7.0767	7.2607	8.3996	7.0355	8.455	8.602	9.1426	7.5739
ENSG00000032742	IFT88	1.2157	1.335	1.4381	1.3853	1.1135	0.9912	1.7262	2.3332	1.5788
ENSG00000033011	ALG1	6.2392	5.1773	5.5291	5.0918	4.867	3.9245	4.7478	5.5875	3.6314
ENSG00000033030	ZCCHC8	2.5831	2.6704	2.697	2.3261	1.5063	1.2411	2.1491	2.4433	2.8143
ENSG00000033050	ABCF2	19.3803	15.993	14.3671	11.8751	16.6785	13.4105	16.4618	15.5442	12.1131
ENSG00000033100	CHPF2	21.3836	17.1241	21.7062	16.5594	19.6096	17.7553	17.0884	18.6491	17.2959
ENSG00000033122	LRRC7	0.035	0	0	0.0244	0	0.009	0.0085	0.0154	0
ENSG00000033170	FUT8	8.2397	7.8088	7.0458	9.9302	3.6842	2.437	4.7975	3.4455	2.8356
ENSG00000033178	UBA6	2.084	2.0171	2.493	2.2841	3.0462	3.6398	3.2025	2.8508	2.6876
ENSG00000033327	GAB2	10.1774	9.494	9.8645	7.0614	3.3106	4.0256	6.8183	5.0304	3.332
ENSG00000033627	ATP6V0A1	2.584	4.4978	3.9997	6.3453	2.5334	3.9786	4.5314	5.8155	4.5253
ENSG00000033800	PIAS1	1.5809	2.1197	2.3535	3.1866	2.1173	1.8329	2.3034	2.9718	2.9476
ENSG00000033867	SLC4A7	3.5166	5.3277	3.943	7.5513	2.456	1.9445	4.5042	6.0604	4.9085
ENSG00000034053	APBA2	0.6899	0.2375	0.4204	0.1562	2.7389	5.0033	1.2286	0.972	1.1885
ENSG00000034152	MAP2K3	9.108	16.8491	9.1266	5.4842	16.0128	19.9448	7.8734	6.2218	8.1609
ENSG00000034239	EFCAB1	0.0883	0.0375	0.0433	0.0205	0.046	0	0	0	0
ENSG00000034510	TMSB10	1581.22	1851.09	1473.43	1334.17	2435.33	2945.48	2619.96	2365.63	2609.15
ENSG00000034533	ASTE1	1.4203	1.9996	1.9783	2.4703	1.4016	1.6522	1.7383	2.0142	1.7324
ENSG00000034677	RNF19A	8.8139	6.8535	9.0972	9.4106	7.5884	9.1482	9.651	13.3593	15.4801
ENSG00000034693	PEX3	3.747	3.7693	3.6162	5.0978	3.9032	3.5556	3.407	4.3797	3.7407
ENSG00000034713	GABARAPL2	12.1165	11.293	15.7661	13.5975	10.9064	13.541	10.7579	12.8675	10.9584
ENSG00000034971	MYOC	0.1831	0.4146	1.914	1.8178	0.1271	0.1882	1.419	0.4852	0.6364
ENSG00000035115	SH3YL1	1.4226	1.3152	1.5518	1.8155	0.8246	0.6015	0.7781	0.8311	1.1566
ENSG00000035141	FAM136A	6.6825	7.6838	6.7942	5.5637	7.307	5.5897	5.5899	6.8204	5.2907
ENSG00000035403	VCL	37.3676	44.9369	47.2444	42.5647	26.8004	38.3356	37.4973	35.7871	34.2102
ENSG00000035499	DEPDC1B	0.101	0.3429	0	0	0.0701	0	0	0.0297	0
ENSG00000035664	DAPK2	1.3362	0.9909	1.1437	0.6832	1.0782	1.6348	1.3767	1.3467	1.2213
ENSG00000035681	NSMAF	7.7081	13.7266	9.0827	8.8773	4.9562	5.3184	8.7971	7.4338	5.7541
ENSG00000035687	ADSS	11.1457	11.2748	8.1165	8.0985	6.4057	8.5127	10.2574	7.0995	6.6804
ENSG00000035720	STAP1	0.0774	0.0657	0	0	0	0	0	0	0
ENSG00000035862	TIMP2	463.555	574.716	416.544	593.163	358.524	366.49	300.205	181.401	164.422
ENSG00000035928	RFC1	6.7866	8.4991	6.8764	8.3405	7.7447	8.3486	8.7736	8.9093	8.3282
ENSG00000036054	TBC1D23	5.8492	8.5451	6.8994	5.7448	4.9571	5.1723	4.9469	6.2842	4.7963
ENSG00000036257	CUL3	3.5404	3.6305	4.0268	3.4925	2.7834	3.136	3.495	3.5113	2.9415
ENSG00000036448	MYOM2	0.127	0.4005	0.3733	0.2364	0.1134	0.1678	0.1757	0.2564	0.042
ENSG00000036473	OTC	0.0808	0	0	0	0	0	0	0	0
ENSG00000036530	CYP46A1	0.5479	0.1047	0.1745	0.2805	0.0999	0.0986	0.0398	0.3146	0.2381
ENSG00000036549	ZZZ3	4.5786	5.6149	6.3416	5.7181	3.7919	3.596	4.6842	4.9369	4.004
ENSG00000036565	SLC18A1	0.0328	0.0278	0	0.0305	0	0	0	0	0
ENSG00000036672	USP2	0.4234	0.2157	0.2767	0.2627	0.0882	0.2031	0.1641	0.2244	0.0981
ENSG00000036828	CASR	2.4713	0.2457	0.2954	0.5611	0.2512	0.285	0.1285	0.2024	0.2794
ENSG00000037042	TUBG2	7.9478	10.5162	9.5113	11.0545	5.2466	5.5578	7.432	8.2053	7.2821
ENSG00000037241	RPL26L1	9.6836	8.784	8.521	4.9169	5.3876	4.6381	6.6104	6.8051	4.0805
ENSG00000037280	FLT4	0.0868	0.0492	0.0567	0.0404	0.0452	0.0893	0.014	0.0895	0.0168
ENSG00000037474	NSUN2	10.1661	9.5812	8.9613	6.6048	11.7046	11.1445	8.8357	9.0635	9.5968
ENSG00000037637	FBXO42	3.5786	3.1842	3.885	3.5834	2.6436	2.7115	3.0943	2.7207	2.5938
ENSG00000037749	MFAP3	3.9293	3.5183	4.2444	2.9609	3.7311	4.2317	3.4963	2.999	3.0045
ENSG00000037757	MRI1	4.5958	6.5464	5.9941	7.0726	2.2392	2.7433	3.986	7.0397	5.5403
ENSG00000037897	METTL1	3.763	3.32	2.4909	1.4557	7.3307	4.7225	3.1251	4.1447	3.1147
ENSG00000037965	HOXC8	24.4107	10.8254	18.4104	8.4581	6.0745	6.7616	11.6287	8.9857	6.6003
ENSG00000038002	AGA	4.0222	4.3915	4.2241	3.1647	4.1899	3.052	5.1498	5.2032	2.5524
ENSG00000038210	PI4K2B	2.7137	5.285	2.9791	4.345	6.5583	5.468	6.03	6.9366	8.0503
ENSG00000038219	BOD1L1	3.9816	6.289	6.4279	7.2924	3.8026	3.6116	5.2819	6.4999	5.8491
ENSG00000038274	MAT2B	6.2143	7.388	8.4301	7.6589	10.1761	12.3168	13.2462	14.4277	12.7314
ENSG00000038295	TLL1	0.4768	0.0289	0.434	0.0317	0.0177	0	0.1485	0	0
ENSG00000038358	EDC4	5.8307	5.8853	5.5117	7.2433	5.5766	5.6101	5.1266	7.0209	7.8145
ENSG00000038382	TRIO	11.4694	24.6508	21.4295	31.1507	14.9058	21.738	21.3815	16.6571	14.7325
ENSG00000038427	VCAN	165.528	123.807	132.144	64.2275	60.4929	40.2818	44.7685	64.5264	59.7972
ENSG00000038532	CLEC16A	2.2542	2.1602	2.0981	2.0214	2.1112	1.9453	1.8535	2.028	2.037
ENSG00000038945	MSR1	0.2623	0.2645	0.1286	0.3816	0.1196	0.1011	0.1906	0.1883	0.095
ENSG00000039068	CDH1	0.4147	0.0352	0.2236	0.0772	0.1944	0.3411	0.6429	0.1466	0.1682
ENSG00000039123	SKIV2L2	10.5539	8.0694	8.9324	11.1838	7.5862	5.8452	9.622	10.9237	8.4841
ENSG00000039139	DNAH5	0.0622	0.2443	0.16	0.1592	0.0648	0.2558	0.3239	0.1374	0.0721
ENSG00000039319	ZFYVE16	4.3475	3.2648	4.2723	3.9221	2.9221	2.9297	3.5626	3.5051	2.8232
ENSG00000039523	RIPOR1	9.2892	15.5827	10.691	11.1986	15.7639	16.7899	12.0619	10.5441	15.242
ENSG00000039537	C6	0.027	0	0	0	0	0	0	0	0
ENSG00000039560	RAI14	12.0473	11.2493	15.0914	5.1807	48.6534	43.5784	20.0357	12.4833	11.4308
ENSG00000039600	SOX30	0.1845	0.0313	0.0362	0	0.0769	0.1138	0	0	0.1283
ENSG00000039650	PNKP	3.9242	4.2476	3.7922	5.3507	4.5484	4.5171	4.1502	6.1524	5.508
ENSG00000039987	BEST2	0.0484	0	0.1423	0.0451	0.0504	0	0	0	0
ENSG00000040199	PHLPP2	1.5687	2.1854	2.7536	2.8155	2.7555	2.4875	2.7815	2.4094	2.6851
ENSG00000040275	SPDL1	4.0757	5.3509	4.6782	1.4477	1.7597	1.1853	1.5588	1.137	0.6214
ENSG00000040341	STAU2	2.4342	2.466	3.3208	2.1069	1.1121	1.5366	1.6689	1.4966	1.4516
ENSG00000040487	PQLC2	4.9118	7.4917	5.5623	5.3269	4.3714	5.0985	5.6831	4.8028	3.2051
ENSG00000040531	CTNS	8.2175	8.0667	8.3503	11.2286	4.7513	6.394	8.2177	6.394	7.7752
ENSG00000040608	RTN4R	0.1151	0.0326	0.1128	0.0357	0	0.0789	0	0	0
ENSG00000040633	PHF23	19.6528	11.0218	11.0527	11.6963	10.3559	10.8824	11.7728	12.7269	8.8
ENSG00000040731	CDH10	0.105	0.1783	0.2401	0.1303	0	0.036	0.0678	0.0309	0
ENSG00000040933	INPP4A	1.729	2.2683	2.0279	1.7903	1.285	1.6576	1.9387	1.536	1.8684
ENSG00000041353	RAB27B	0.1034	0.8781	0.1351	0.3048	0.0898	0.124	2.0205	1.3856	0.0999
ENSG00000041357	PSMA4	10.9303	7.9293	8.3269	7.9932	21.9901	17.8242	22.6355	23.1786	20.8341
ENSG00000041515	MYO16	0.1808	0.1417	0.15	0.1165	0.0435	0.143	0.0809	0.0246	0
ENSG00000041802	LSG1	6.8058	7.1566	6.5667	5.6672	9.4158	8.1171	7.6503	8.0325	8.8724
ENSG00000041880	PARP3	12.8613	9.9559	10.9341	12.8681	6.9722	8.4097	14.8349	16.4638	14.5487
ENSG00000041982	TNC	199.563	60.933	137.823	20.5281	323.213	202.394	205.863	81.0062	37.153
ENSG00000041988	THAP3	5.5048	4.4876	4.8715	5.0657	4.6202	4.1068	5.8212	5.3634	4.775
ENSG00000042062	RIPOR3	3.5172	3.6022	7.3754	18.652	15.2102	10.5403	21.8304	36.7218	31.5924
ENSG00000042088	TDP1	1.5633	1.3101	1.0484	1.8956	1.2856	1.5225	1.8336	1.999	1.2395
ENSG00000042286	AIFM2	9.828	10.2523	8.3129	7.6858	22.762	20.2068	15.2261	20.9792	18.9328
ENSG00000042304	C2orf83	0.2205	0.0312	0.036	0.0684	0.0383	0	0.178	0.2597	0
ENSG00000042317	SPATA7	0.8388	0.7914	1.0048	1.1625	0.3495	0.2874	0.614	0.8892	0.6696
ENSG00000042429	MED17	0.8097	0.609	0.5745	0.7322	0.6346	0.6184	0.7173	0.838	0.7149
ENSG00000042445	RETSAT	14.296	18.4681	18.7776	17.7734	5.2971	7.8579	10.9696	10.1434	10.8958
ENSG00000042493	CAPG	13.8062	25.3258	22.779	24.8804	4.6574	4.7479	7.4263	5.2087	5.0102
ENSG00000042753	AP2S1	56.2265	50.2367	34.1135	25.4001	43.5364	46.9834	35.6146	28.7548	30.4868
ENSG00000042781	USH2A	0.0937	0.0212	0.0061	0.0058	0.0065	0	0.0061	0.0055	0
ENSG00000042813	ZPBP	0.1454	0	0	0	0	0.0498	0	0	0
ENSG00000042832	TG	0.1151	0.1954	0.1015	0.1071	0.0719	0.0473	0.1226	0.0407	0.0533
ENSG00000042980	ADAM28	0.0959	0	0	0	0	0.0141	0.0133	0	0.0317
ENSG00000043039	BARX2	0.035	0.1783	0.1029	0.1303	0.1094	0.1439	0.0339	0.2783	0
ENSG00000043093	DCUN1D1	1.9947	2.3016	1.9552	1.6726	1.7131	1.8471	2.0065	1.9102	1.6233
ENSG00000043143	JADE2	1.9452	6.2882	4.182	6.8568	9.078	8.559	9.2856	12.4422	11.2857
ENSG00000043355	ZIC2	0.0387	0	0	0	0	0	0	0	0
ENSG00000043462	LCP2	0.053	0	0	0	0.8841	1.1088	0.5654	1.484	3.3808
ENSG00000043514	TRIT1	2.3569	5.3508	3.5831	4.6117	3.2568	3.6096	4.2409	6.289	2.9541
ENSG00000043591	ADRB1	0.0898	0	0.088	0.0836	0.0468	0.0462	0	0.0397	0
ENSG00000044012	GUCA2B	0	0	0	0	0	0	0	0	0
ENSG00000044090	CUL7	9.9002	6.7258	12.8494	13.5801	6.1878	6.5043	8.9749	9.5908	8.5976
ENSG00000044115	CTNNA1	42.198	45.9847	49.1961	36.4723	54.7161	63.9448	54.266	42.4701	49.0667
ENSG00000044446	PHKA2	0.9647	1.2529	0.9455	1.7299	0.4433	0.4958	0.9347	1.4037	1.3644
ENSG00000044459	CNTLN	0.9146	1.337	0.8738	1.7027	2.014	2.0232	1.8845	2.4137	1.9586
ENSG00000044524	EPHA3	0.0576	0.0163	0.602	0.0536	0.1999	0.0986	0.4649	0.1865	0.1779
ENSG00000044574	HSPA5	266.075	188.903	168.856	87.3506	239.03	115.774	115.753	107.89	98.711
ENSG00000046604	DSG2	2.2348	3.8835	0.6896	2.0996	0.7113	1.7869	0.9022	0.7861	0.5755
ENSG00000046647	GEMIN8	3.8046	4.3527	4.0918	5.1648	2.9174	2.4445	3.6863	5.5086	4.225
ENSG00000046651	OFD1	1.3621	1.7876	2.8402	3.1584	1.3157	1.3748	2.0876	2.7787	3.1568
ENSG00000046653	GPM6B	0.2257	0.115	0.177	0.1891	0.4467	0.5337	0.4155	0.319	0.3923
ENSG00000046774	MAGEC2	0.1287	0	0	0	0	0	0	0	0
ENSG00000046889	PREX2	0.2762	0.0451	0.1458	0.1285	0	0.0328	0.0206	0.0282	0.0123
ENSG00000047056	WDR37	4.1443	5.2694	5.1276	6.24	3.7981	4.1673	5.1125	5.1818	4.6187
ENSG00000047188	YTHDC2	2.2264	2.5443	2.368	2.0284	3.1951	3.1166	2.0424	2.1552	2.0584
ENSG00000047230	CTPS2	1.3018	1.678	1.4811	2.943	1.5498	1.41	1.5091	2.3618	2.1011
ENSG00000047249	ATP6V1H	6.5931	5.9194	5.2538	5.4815	5.8457	6.364	5.2665	6.8696	6.7653
ENSG00000047315	POLR2B	12.4159	12.7739	13.8719	16.2656	16.4835	14.9953	16.0257	16.1465	15.0414
ENSG00000047346	FAM214A	1.42	1.7148	1.826	2.3769	0.4343	0.5625	1.0982	1.5192	1.1624
ENSG00000047365	ARAP2	0.0825	0.035	0.0808	0.0096	0.161	0.2755	0.2996	0.0819	0.0717
ENSG00000047410	TPR	9.7596	16.8662	13.3886	17.3106	10.7823	10.4595	14.772	16.0531	15.1432
ENSG00000047457	CP	0.3687	0.3429	0.3614	0.4739	0.4023	0.0902	0.5953	0.4343	0.2848
ENSG00000047578	KIAA0556	2.4743	2.8238	2.8616	3.7535	2.7138	2.3821	3.3106	3.8861	3.5802
ENSG00000047579	DTNBP1	2.4342	3.6352	4.0314	4.2974	4.2844	7.0757	5.8149	5.302	4.8146
ENSG00000047597	XK	0.0738	0.0209	0	0	0	0	0	0	0
ENSG00000047617	ANO2	0.0205	0	0.0401	0	0	0.0211	0.0198	0.0181	0
ENSG00000047621	C12orf4	3.916	3.7659	3.2538	2.5348	5.349	3.8925	2.7138	2.6806	2.8249
ENSG00000047634	SCML1	0.9554	1.8402	1.9185	1.2364	7.7431	9.9411	9.6855	11.7544	13.4737
ENSG00000047644	WWC3	5.3835	7.492	7.8888	6.436	11.1409	11.0502	10.3101	6.1559	7.678
ENSG00000047648	ARHGAP6	0.601	1.5588	1.5126	3.236	1.6414	2.3714	3.683	4.1475	4.0472
ENSG00000047662	FAM184B	0.3288	0.3942	0.6067	1.0083	0.2015	0.2386	0.2436	0.769	0.5155
ENSG00000047849	MAP4	32.8385	38.7467	39.9846	35.7869	40.9044	49.9198	54.4905	50.5406	57.4221
ENSG00000047932	GOPC	17.8239	8.8136	11.6109	9.1461	11.1286	8.3365	7.6158	8.0444	6.703
ENSG00000047936	ROS1	0.2283	0.0277	0.0959	0	0.5605	0.9889	0.4581	0.1296	0.1323
ENSG00000048028	USP28	3.3371	4.1843	3.0515	4.5867	4.1995	3.6379	3.19	5.6985	5.2166
ENSG00000048052	HDAC9	0.6242	1.8681	1.5146	0.5527	0.5709	0.5869	0.8113	0.3026	0.3617
ENSG00000048140	TSPAN17	7.8597	7.3627	6.2835	5.3958	8.3153	10.5544	8.9479	7.1172	7.9408
ENSG00000048162	NOP16	8.2349	5.0547	5.2203	3.9995	5.1749	4.5089	5.9407	5.3377	4.3564
ENSG00000048342	CC2D2A	1.8188	1.8305	2.1294	2.4925	0.3508	0.4674	1.2074	0.9968	0.6245
ENSG00000048392	RRM2B	5.033	6.0581	6.0874	6.211	4.1125	5.0316	6.2187	7.9138	7.1966
ENSG00000048405	ZNF800	1.9679	2.3471	2.449	2.1406	2.6488	2.5458	2.4851	2.6566	1.9985
ENSG00000048462	TNFRSF17	0	0	0	0.1066	0.1193	0.1178	0.111	0	0
ENSG00000048471	SNX29	6.5756	9.6179	9.6346	12.316	2.3265	3.5314	6.8105	6.4102	4.0069
ENSG00000048540	LMO3	0.3119	0.2754	0.8926	2.9495	0.117	0.0769	0.1209	0.3416	0.1879
ENSG00000048544	MRPS10	21.1255	17.8365	16.8986	15.653	18.7811	15.1023	15.4102	14.3729	14.2096
ENSG00000048545	GUCA1A	0	0	0	0	0.057	0.0562	0.053	0	0
ENSG00000048649	RSF1	2.7668	3.0199	3.7649	3.5906	2.4159	2.3341	2.9094	3.645	2.8856
ENSG00000048707	VPS13D	3.7103	4.3948	5.035	6.6575	4.3114	4.4719	5.0763	7.2	6.2342
ENSG00000048740	CELF2	5.7289	11.3845	7.5138	24.8938	3.1844	4.8938	4.2619	8.4215	9.4102
ENSG00000048828	FAM120A	19.7715	25.8491	21.7324	21.1522	21.4292	21.6416	22.8088	20.8915	19.0994
ENSG00000048991	R3HDM1	2.5138	2.9059	2.9567	2.8835	1.6049	1.7339	1.8699	2.4357	1.8793
ENSG00000049089	COL9A2	0.1851	0.131	0.121	0.1436	0.0321	0.1586	0.0897	0.0545	0.0358
ENSG00000049130	KITLG	5.268	12.4826	8.1409	5.0224	7.6782	3.3847	8.4177	2.2707	2.3384
ENSG00000049167	ERCC8	1.4534	1.1894	1.0102	0.6888	0.7708	0.7335	1.229	1.0973	0.5206
ENSG00000049192	ADAMTS6	1.1812	4.2153	2.5793	1.3918	0.3582	1.1835	1.579	0.9246	0.3119
ENSG00000049239	H6PD	17.2186	15.6722	19.4769	32.1845	28.057	24.4255	29.1589	36.2509	39.571
ENSG00000049245	VAMP3	33.1359	34.3262	31.6148	33.7829	36.0159	38.9784	36.6469	31.2009	31.6752
ENSG00000049246	PER3	2.8626	7.7896	9.0841	9.6135	2.6359	4.276	5.7616	3.3952	2.694
ENSG00000049247	UTS2	0.7152	2.1864	3.2246	2.663	0.596	1.2499	1.9402	0.9477	0.3315
ENSG00000049249	TNFRSF9	0.3035	0.2749	0.3371	0.4897	3.9622	3.6814	0.6469	0.6971	1.4536
ENSG00000049283	EPN3	0	0	0	0.0514	0	0	0	0.0244	0
ENSG00000049323	LTBP1	12.1464	19.5014	4.6081	5.2711	4.3147	5.0307	3.8439	4.6011	3.2403
ENSG00000049449	RCN1	42.7256	39.8955	35.6752	21.1898	55.4581	68.053	58.5397	46.0626	44.0249
ENSG00000049540	ELN	736.4	273.625	263.516	69.8051	278.196	121.07	73.6624	8.0952	2.9268
ENSG00000049541	RFC2	6.4305	15.6442	5.3377	5.177	12.7936	9.5884	7.6899	6.6534	4.6992
ENSG00000049618	ARID1B	1.6135	1.5603	2.0147	2.2435	1.8201	1.6856	2.0028	2.4683	2.3279
ENSG00000049656	CLPTM1L	12.9124	11.4793	10.1673	8.0374	14.5495	13.736	12.5487	10.8379	9.213
ENSG00000049759	NEDD4L	0.4183	0.6792	0.4316	1.1271	0.4434	0.6035	0.3484	0.564	0.3316
ENSG00000049768	FOXP3	0.0484	0	0.0949	0.1351	0.252	0	0	0	0
ENSG00000049769	PPP1R3F	1.0743	0.9644	1.9255	1.1143	0.5755	0.5995	0.7138	0.7864	0.8181
ENSG00000049860	HEXB	23.2313	32.1571	25.8929	37.2502	18.8806	20.1921	23.4886	18.2235	14.0606
ENSG00000049883	PTCD2	1.015	1.221	1.2747	1.1515	1.0243	0.9239	1.2907	1.3357	1.1394
ENSG00000050030	NEXMIF	0.0981	0.0093	0.0214	0.0507	0.034	0	0	0.0192	0.0126
ENSG00000050130	JKAMP	5.5652	5.2511	5.8878	5.7835	6.38	5.9633	7.6175	6.4514	5.903
ENSG00000050165	DKK3	8.9882	4.0636	14.8158	6.34	6.6727	3.0453	16.3625	2.9302	0.3521
ENSG00000050327	ARHGEF5	2.2456	1.6452	1.9422	1.6395	2.0411	4.0513	1.5998	1.9644	2.0154
ENSG00000050344	NFE2L3	0.5125	0.384	0.4432	1.1505	1.5701	3.3469	4.4104	2.5034	3.5282
ENSG00000050393	MCUR1	4.0814	5.3335	4.8711	3.563	4.0753	4.3479	4.1594	2.8584	4.1169
ENSG00000050405	LIMA1	50.3066	66.2927	67.495	96.0363	84.8473	94.886	109.252	137.074	138.982
ENSG00000050426	LETMD1	4.7566	3.8409	4.4958	6.9777	2.4774	1.6372	3.4977	3.9959	3.2235
ENSG00000050438	SLC4A8	0.4274	0.1754	0.1885	0.1326	0.0668	0.1318	0.138	0.151	0.2064
ENSG00000050555	LAMC3	0.3036	0.444	0.0661	0.6751	0.3514	0.5722	0.1961	0.4172	0.4495
ENSG00000050628	PTGER3	1.7781	1.0029	2.9394	1.8899	1.092	0.9685	0.54	0.3986	0.2614
ENSG00000050730	TNIP3	0.136	0.1155	0.1666	0.0633	1.0269	0.4194	0.1647	0.0901	0.0788
ENSG00000050748	MAPK9	4.7917	4.5185	3.9957	3.7015	2.9055	2.7203	2.8965	2.9443	2.9006
ENSG00000050767	COL23A1	0	0	0.035	0	0	0	0	0	0
ENSG00000050820	BCAR1	7.0059	5.9968	5.5949	4.0793	18.841	18.5794	7.694	7.2497	8.2316
ENSG00000051009	FAM160A2	4.5437	4.157	4.6922	6.1178	3.2681	3.531	4.35	5.9495	5.9233
ENSG00000051108	HERPUD1	34.1651	26.5863	30.2488	15.4507	12.5016	12.5419	12.9281	10.1416	8.9258
ENSG00000051128	HOMER3	9.8817	11.7608	9.5758	13.4843	4.9909	4.8484	4.7509	5.3901	2.776
ENSG00000051180	RAD51	1.4297	6.1421	0.9892	0.274	3.9862	2.6802	2.3631	0.9288	0.6335
ENSG00000051341	POLQ	0.1908	1.3423	0.1069	0.1395	0.4968	0.2101	0.3961	0.301	0.0947
ENSG00000051382	PIK3CB	0.8811	0.9699	0.8637	0.805	0.5609	0.6039	0.9486	0.8793	0.8319
ENSG00000051523	CYBA	8.4705	7.744	5.6847	8.4533	11.0892	10.5122	6.5435	9.5732	12.6453
ENSG00000051596	THOC3	4.1917	6.6466	1.9998	2.3826	2.3958	2.555	1.9408	2.2285	1.0316
ENSG00000051620	HEBP2	4.2795	3.7392	3.1157	2.3257	1.8811	3.2042	2.8282	2.5897	2.2359
ENSG00000051825	MPHOSPH9	1.1934	1.5412	0.792	0.9604	0.9971	0.6773	1.1803	1.0104	0.7491
ENSG00000052126	PLEKHA5	2.5703	1.689	3.0693	5.0796	0.6694	0.8074	1.6109	2.1626	1.3238
ENSG00000052344	PRSS8	0.1702	0.0361	0.0834	0	0	0.0437	0	0.0376	0.0986
ENSG00000052723	SIKE1	4.8028	3.3218	5.3253	4.3696	3.7353	3.5522	3.6217	4.1278	3.5508
ENSG00000052749	RRP12	3.0186	2.1935	1.9284	2.1389	3.5199	2.0534	2.721	2.9056	2.4712
ENSG00000052795	FNIP2	4.349	4.9242	3.8815	3.807	2.2467	3.1259	1.3132	1.8742	1.6252
ENSG00000052802	MSMO1	27.6373	27.9452	71.11	39.1261	28.0974	35.1959	60.4217	51.3366	43.0603
ENSG00000052841	TTC17	4.6994	5.9186	6.8649	7.3227	3.9376	4.9128	5.9061	5.9368	5.5114
ENSG00000052850	ALX4	0.0668	0	0.3275	0	0	0	0	0.059	0.0258
ENSG00000053108	FSTL4	0.1141	0.0162	0.0186	0.0531	0.0396	0.0196	0	0	0.022
ENSG00000053254	FOXN3	10.9014	8.3208	9.3425	12.7955	3.9183	7.4832	5.7592	7.9795	8.1256
ENSG00000053328	METTL24	1.5163	1.0423	1.2739	0.3361	1.7299	2.7464	3.4279	0.5103	0.6693
ENSG00000053371	AKR7A2	17.4764	22.475	14.3807	20.419	6.0683	4.4361	10.104	8.1963	6.5838
ENSG00000053372	MRTO4	12.7997	10.2142	8.6755	5.3237	12.1986	10.0321	8.5756	8.0599	6.9953
ENSG00000053438	NNAT	0.395	0.587	0.0968	0.6435	0.7201	0.1015	0.5741	0.349	0.9155
ENSG00000053501	USE1	6.2701	4.1164	4.4931	3.8257	3.5676	3.7374	3.1141	3.398	4.1518
ENSG00000053524	MCF2L2	0.3674	0.0846	0.0732	0.0638	0.1362	0.128	0.1267	0.1596	0.2887
ENSG00000053702	NRIP2	0.6398	0.3104	0.2687	0.2552	0.476	0.6107	0.2214	0.3633	0.2648
ENSG00000053747	LAMA3	0.36	1.3434	0.3621	0.5291	0.5032	1.227	1.1197	0.544	1.5477
ENSG00000053770	AP5M1	1.6313	1.3352	1.7338	1.8662	1.1363	1.5255	1.5711	1.7103	1.4804
ENSG00000053900	ANAPC4	1.3845	2.2643	2.0942	2.6571	1.7983	1.8098	2.6166	2.718	2.2579
ENSG00000053918	KCNQ1	0.0323	0	0	0	0	0	0	0	0.1495
ENSG00000054116	TRAPPC3	11.8392	12.2742	11.4977	9.8037	12.5597	11.1629	10.8024	11.7748	10.0579
ENSG00000054118	THRAP3	27.2079	32.8428	30.433	31.4952	30.5397	29.1937	35.0617	39.2331	34.4429
ENSG00000054148	PHPT1	29.3204	24.5614	23.3653	17.8259	25.0798	23.1987	32.72	39.8726	47.6035
ENSG00000054179	ENTPD2	0	0	0.143	0	0	0	0.0471	0.043	0
ENSG00000054219	LY75	0.1019	0.1113	0.6707	0.1897	0.091	0.3442	0.9169	0.283	0.2193
ENSG00000054267	ARID4B	3.7479	3.3595	4.1725	4.964	5.4345	4.3048	4.7858	6.3258	6.2465
ENSG00000054277	OPN3	3.0333	1.9612	2.5678	1.1551	0.8618	0.7441	0.8349	0.7308	0.3994
ENSG00000054282	SDCCAG8	6.3298	5.5387	5.3787	4.8392	3.9612	2.6227	3.8244	3.7422	4.1276
ENSG00000054356	PTPRN	0.3256	0.6452	0.2736	0.0289	0.0485	0.4622	0.2103	0.0822	0.0359
ENSG00000054392	HHAT	0.6172	0.6388	1.2099	0.7002	0.3817	0.2776	0.2243	0.2045	0.2906
ENSG00000054523	KIF1B	3.0793	4.1802	4.407	6.352	4.0209	4.9862	4.6574	5.9837	6.7094
ENSG00000054598	FOXC1	2.8384	4.793	3.7096	1.64	7.3749	8.4185	5.3739	4.7846	5.6331
ENSG00000054611	TBC1D22A	5.0127	6.0781	4.2519	5.1821	5.4978	6.0698	6.0243	4.833	6.1437
ENSG00000054654	SYNE2	1.1268	1.6711	0.9524	1.6418	0.9994	0.8226	1.1748	2.11	3.5813
ENSG00000054690	PLEKHH1	0.3671	0.3017	0.3366	0.3417	0.3824	0.3287	0.4245	0.6381	0.7547
ENSG00000054793	ATP9A	9.7179	15.9816	14.1596	13.1606	7.7808	15.0724	12.1314	7.7689	12.4031
ENSG00000054796	SPO11	0.1372	0	0	0	0	0.0705	0	0	0
ENSG00000054803	CBLN4	0.0847	0	0	0	0	0	0	0	0.0491
ENSG00000054938	CHRDL2	1.9612	0.0694	0	0.038	0.5533	0.588	0.0792	0.2166	0
ENSG00000054965	FAM168A	12.3752	9.4194	12.4005	13.8781	4.4324	4.5245	7.3956	7.5468	6.455
ENSG00000054967	RELT	0.8915	0.6366	0.2185	0.1509	1.2663	0.8123	0.3337	0.2148	0.0704
ENSG00000054983	GALC	3.2468	2.9803	3.0721	5.573	2.1896	1.8136	1.9457	3.0176	2.7184
ENSG00000055044	NOP58	7.7653	8.1768	7.8017	4.9515	11.1628	8.382	9.2919	8.198	7.8735
ENSG00000055070	SZRD1	27.6845	33.3166	26.8978	26.7252	44.7477	46.8235	38.8236	38.4271	40.8667
ENSG00000055118	KCNH2	0.1308	0	0.0427	0.0406	0.0681	0.0896	0.0634	0.1348	0.0505
ENSG00000055130	CUL1	15.632	18.7622	16.9145	16.7021	17.9007	20.0782	19.2733	18.7536	16.5245
ENSG00000055147	FAM114A2	3.1714	2.5934	2.5329	2.5877	3.1608	3.0992	2.6175	2.8882	2.9037
ENSG00000055163	CYFIP2	0.5002	0.5802	0.3827	0.5225	0.1525	0.0502	0.201	0.3665	0.3252
ENSG00000055208	TAB2	11.8711	9.7732	12.0745	11.9234	23.5109	17.221	11.8736	10.0921	10.8172
ENSG00000055211	GINM1	24.5009	33.4347	36.0229	34.529	25.0474	20.1499	28.0451	30.8068	26.5426
ENSG00000055332	EIF2AK2	4.0858	5.6546	6.2232	6.653	10.8078	10.2741	12.4647	20.5209	17.5164
ENSG00000055483	USP36	4.7296	6.5369	5.7235	5.6938	4.1755	4.0494	4.8782	4.0559	4.002
ENSG00000055609	KMT2C	2.993	4.0775	5.9236	7.4395	2.733	3.0507	4.0969	5.4346	5.2245
ENSG00000055732	MCOLN3	0.1547	0.4763	0.5497	0.9902	0.0806	0.1193	0.0375	0.393	0.5603
ENSG00000055813	CCDC85A	0.7398	0.2732	0.8198	0	0.2681	1.0251	0.4675	0.0284	0.0745
ENSG00000055917	PUM2	8.921	12.0961	12.0188	12.0806	8.9105	6.9443	9.9063	10.7841	9.8696
ENSG00000055950	MRPL43	6.8113	7.2149	7.4845	7.8421	4.5932	5.7123	6.5995	8.6778	6.9374
ENSG00000055955	ITIH4	0.1642	0.2589	0.1609	0.3056	0.2687	0.2893	0.4317	0.3108	0.7065
ENSG00000055957	ITIH1	0.1128	0	0	0	0	0	0	0	0
ENSG00000056050	HPF1	6.2439	9.0896	6.5573	9.4656	6.8758	4.86	8.8152	6.2254	6.7185
ENSG00000056097	ZFR	14.0686	16.4631	18.4664	16.8879	13.9479	14.7342	16.7191	16.3442	12.8279
ENSG00000056277	ZNF280C	0.9951	1.1736	1.0295	1.5953	0.5759	0.5683	1.0445	1.1966	1.089
ENSG00000056291	NPFFR2	0.1629	0.1383	0	0.1516	0	0	0	0.048	0.1888
ENSG00000056487	PHF21B	0.0445	0	0	0.0207	0	0	0	0.0393	0.0258
ENSG00000056558	TRAF1	0.7547	1.1469	1.7911	1.9968	51.9519	43.2254	4.4839	9.721	26.8361
ENSG00000056586	RC3H2	3.7278	4.3999	5.8289	3.9142	5.3972	5.0869	6.3531	5.1851	5.5025
ENSG00000056736	IL17RB	0.4638	0.8235	0.6199	0.9027	0.4392	0.3034	0.7353	0.2607	0.342
ENSG00000056972	TRAF3IP2	5.1016	7.4694	4.6748	8.4972	13.7846	11.1724	11.8556	18.4254	14.5415
ENSG00000056998	GYG2	1.4368	0.5952	1.5114	0.5546	1.0222	1.5852	1.3582	1.1455	1.1371
ENSG00000057019	DCBLD2	5.3285	16.1604	10.9135	9.4761	5.8702	4.9872	9.3018	7.7788	5.2793
ENSG00000057149	SERPINB3	0.2162	0	0	0	0	0	0.0698	0	0
ENSG00000057252	SOAT1	9.3438	10.5899	6.9541	8.1191	14.438	13.7787	10.0808	10.1609	8.5814
ENSG00000057294	PKP2	0.3455	0.1236	0.4278	0.1185	0.0189	0.0374	0.0705	0.0964	0.1054
ENSG00000057468	MSH4	0.1177	0	0.0384	0.0365	0	0.0403	0	0	0
ENSG00000057593	F7	0.2363	0.4586	0.2647	0.5027	0.211	0.1735	0.4251	0.4771	0.4302
ENSG00000057608	GDI2	48.5929	49.9223	47.7231	46.4459	43.6379	37.3189	37.3269	40.4322	29.4057
ENSG00000057657	PRDM1	0.2413	0.1879	0.2168	0.4119	3.1215	3.6801	1.9096	4.2464	3.519
ENSG00000057663	ATG5	4.1791	3.6868	4.1645	3.9118	2.6845	2.8402	2.6544	3.9792	2.8249
ENSG00000057704	TMCC3	0.3539	0.3673	0.2313	1.3909	0.1638	0.1213	0.3619	1.2332	0.8885
ENSG00000057757	PITHD1	15.9964	15.4748	9.534	11.727	9.6439	10.4209	8.7998	10.6637	10.117
ENSG00000057935	MTA3	2.4819	1.8917	2.6225	2.8963	1.2737	1.1326	1.8182	1.9466	1.3889
ENSG00000058056	USP13	2.0033	2.9255	2.2165	1.5257	3.2408	1.8878	2.2057	2.6279	2.8138
ENSG00000058063	ATP11B	6.0172	7.641	8.5875	5.8606	4.643	6.0426	6.5048	3.9623	4.5516
ENSG00000058085	LAMC2	0.6656	4.2225	1.8421	1.0023	1.1828	2.5357	2.4658	0.467	0.2495
ENSG00000058091	CDK14	8.3882	6.3282	9.0661	7.2332	2.1065	2.0596	3.9548	2.7128	1.4971
ENSG00000058262	SEC61A1	152.086	130.633	117.45	70.139	138.939	112.726	86.4533	62.3017	55.6484
ENSG00000058272	PPP1R12A	4.9761	4.5295	5.4832	4.9651	6.9904	7.2776	9.086	8.3996	8.7687
ENSG00000058335	RASGRF1	0.0645	0	0.0126	0	0.0134	0	0	0	0.0149
ENSG00000058404	CAMK2B	0.0471	0.04	0	0	0	0	0.0152	0	0.0182
ENSG00000058453	CROCC	3.4365	3.188	4.1892	5.215	1.5643	2.8203	3.2736	3.8779	3.7646
ENSG00000058600	POLR3E	3.105	2.6941	2.9773	2.7396	2.011	1.8319	2.4198	2.6716	2.0493
ENSG00000058668	ATP2B4	20.687	53.3173	22.1368	35.3494	21.6181	16.0516	25.3674	20.9417	15.5436
ENSG00000058673	ZC3H11A	5.5647	6.0004	7.3968	7.4253	5.8071	4.6712	5.8086	7.1178	6.8078
ENSG00000058729	RIOK2	2.6307	2.8468	2.0765	2.6005	2.3523	1.4838	2.2556	2.6737	2.4009
ENSG00000058799	YIPF1	7.7273	9.1868	7.756	7.4233	10.8829	10.8036	11.1407	12.1789	10.7452
ENSG00000058804	NDC1	3.2178	3.8128	2.8362	2.6703	2.7023	2.154	3.5286	2.9529	1.3874
ENSG00000058866	DGKG	0.1867	0.1684	0.0915	0.0652	0.5712	0.8396	0.3278	0.2474	0.1758
ENSG00000059122	FLYWCH1	6.8768	5.956	6.2633	10.5794	3.7878	5.0362	4.7024	7.7823	5.5182
ENSG00000059145	UNKL	4.9567	4.2528	4.8082	6.412	4.1841	4.0238	5.0179	7.3386	6.8529
ENSG00000059377	TBXAS1	0.124	0.0877	0.0607	0.0577	0.0215	0.0212	0.02	0	0
ENSG00000059378	PARP12	1.8342	2.8902	2.7167	3.0354	16.5803	19.254	17.7913	19.8592	25.2456
ENSG00000059573	ALDH18A1	25.5088	15.8565	24.8032	15.2921	16.9708	8.4964	11.6987	11.5083	9.5378
ENSG00000059588	TARBP1	1.5219	2.4303	2.1728	2.6332	1.413	1.2754	1.9554	2.0314	1.9936
ENSG00000059691	GATB	1.2747	1.0639	1.2067	1.4401	0.9646	1.176	1.2139	1.2705	1.0352
ENSG00000059728	MXD1	3.8521	2.5519	2.6687	2.6284	1.7017	1.4306	1.6414	1.6392	1.8229
ENSG00000059758	CDK17	3.0912	4.7516	5.0626	3.9156	3.057	3.4191	4.1703	4.1309	3.242
ENSG00000059769	DNAJC25	4.5569	3.3229	3.9325	4.2419	3.0442	2.9533	2.4475	4.1571	3.4438
ENSG00000059804	SLC2A3	7.6325	12.751	5.83	6.2143	10.182	7.2263	6.8712	5.4017	5.1331
ENSG00000059915	PSD	0.2829	0.2746	0.1189	0.2258	0.2105	0.187	0.0979	0.2142	0.1171
ENSG00000060069	CTDP1	4.6122	4.2394	3.5726	3.8914	3.8508	4.3153	4.4855	4.8682	3.7232
ENSG00000060138	YBX3	14.0436	16.9285	18.0523	17.9751	13.1723	17.7711	21.6355	21.3571	17.8251
ENSG00000060140	STYK1	0.0748	0.0318	0	0	0.0779	0.7691	0.1087	0	0
ENSG00000060237	WNK1	11.6322	18.4768	18.1903	19.3412	10.6501	13.7267	12.7905	15.1273	13.4793
ENSG00000060303	RPS17P5	11.9298	10.9305	9.847	15.1965	5.2325	1.9364	5.7794	6.1017	2.5465
ENSG00000060339	CCAR1	8.2024	8.24	9.7182	8.639	7.6194	8.2149	10.8354	11.5606	10.3377
ENSG00000060491	OGFR	9.3437	10.5718	11.5083	13.2116	21.4529	24.1119	25.8134	31.0455	25.7901
ENSG00000060558	GNA15	0.098	0.0416	0	0.0456	1.9404	0.252	0.0475	0	0
ENSG00000060566	CREB3L3	0.0957	0	0	0.089	0	0	0.0463	0	0
ENSG00000060642	PIGV	3.8252	4.1489	4.529	5.1825	3.7085	3.8935	3.743	3.7809	2.5016
ENSG00000060656	PTPRU	4.4856	6.6904	6.8769	11.8306	0.8187	1.2415	2.2473	3.3023	2.2657
ENSG00000060688	SNRNP40	6.5348	6.25	4.9495	5.1306	4.6069	3.8339	4.8606	4.5194	3.3655
ENSG00000060709	RIMBP2	0.045	0	0.0147	0.0279	0	0	0	0.0928	0
ENSG00000060718	COL11A1	7.3133	2.6707	10.7525	0.014	5.0161	8.6475	8.0044	0.0399	0.0872
ENSG00000060749	QSER1	2.4434	4.7072	4.2894	4.2094	3.5076	2.9992	3.1918	3.4151	3.099
ENSG00000060762	MPC1	5.4682	7.7393	7.5525	7.4039	4.9194	7.0693	8.8302	9.735	8.4486
ENSG00000060971	ACAA1	3.533	4.3625	4.1343	4.5304	3.4362	4.0396	4.2789	5.4143	5.4934
ENSG00000060982	BCAT1	14.2175	12.5445	10.2785	3.6352	8.6006	7.7273	10.4027	6.4772	4.9539
ENSG00000061273	HDAC7	15.0434	14.6483	14.1003	16.4535	10.5635	10.5841	13.3255	18.556	14.3075
ENSG00000061337	LZTS1	0.3816	0.1906	0.242	0.1045	0.304	0.2308	0.5002	0.119	0.1301
ENSG00000061455	PRDM6	0.7124	0.5002	0.4431	1.288	0.4138	0.4507	0.3982	0.8714	1.9049
ENSG00000061492	WNT8A	0.0613	0	0	0	0	0	0	0	0
ENSG00000061656	SPAG4	0.3431	0.2914	0.2802	0.3194	0.5361	0.3527	0.2216	0.3536	0.1988
ENSG00000061676	NCKAP1	6.5921	7.5928	8.1451	5.9034	4.7754	5.4144	6.58	4.5073	4.1259
ENSG00000061794	MRPS35	13.7214	12.4216	13.7032	11.6281	14.2935	12.9748	12.6049	12.5225	9.6751
ENSG00000061918	GUCY1B3	2.0637	1.0223	2.3262	4.0022	3.7621	2.4751	6.0986	4.4364	3.6668
ENSG00000061936	SFSWAP	4.7165	4.9369	5.5748	5.8226	3.7439	3.0855	4.5576	5.4703	5.1731
ENSG00000061938	TNK2	1.3219	1.1769	1.6928	1.9947	0.5442	0.7233	0.9916	1.1302	1.1489
ENSG00000061987	MON2	2.8549	2.6281	3.4803	3.5881	2.5408	2.4417	2.7816	3.2146	3.4843
ENSG00000062038	CDH3	0.4724	0.1047	0.2416	0.1912	0.1712	0.1267	0.2587	0.1452	0.357
ENSG00000062096	ARSF	0.1162	0	0	0.1623	0	0.0597	0.0563	0.1027	0
ENSG00000062194	GPBP1	6.1155	5.8823	7.7401	9.2299	6.9064	7.2227	8.8592	8.8297	10.2514
ENSG00000062282	DGAT2	1.1018	0.6467	0.5082	0.4223	0.2532	0.3498	1.0519	0.9162	0.4506
ENSG00000062370	ZNF112	1.3981	1.1024	1.4356	1.6113	0.8669	0.9924	1.2578	0.9116	0.5786
ENSG00000062485	CS	12.4247	15.5291	12.3353	12.5715	14.5266	13.6778	11.8832	12.3906	11.9864
ENSG00000062524	LTK	0.1101	0	0	0	0.1529	0.2264	0.1067	0.0973	0.1701
ENSG00000062582	MRPS24	4.4608	6.1608	4.5165	5.3388	6.5871	7.6598	5.4144	6.496	7.8957
ENSG00000062598	ELMO2	8.3865	8.622	9.4	8.4935	26.6937	30.9535	20.4835	25.966	33.9012
ENSG00000062650	WAPL	4.5543	6.2903	6.8958	6.0211	7.2178	6.2122	7.8295	6.7007	6.6123
ENSG00000062716	VMP1	18.2242	10.4903	14.2142	11.6372	9.9743	12.0901	15.1452	23.365	15.1303
ENSG00000062725	APPBP2	3.5796	2.9627	3.8646	4.1411	2.0941	2.4	3.7071	4.5947	3.622
ENSG00000062822	POLD1	2.7421	8.0381	3.8766	3.2643	4.367	3.0358	4.5217	3.4474	2.8414
ENSG00000063015	SEZ6	0.1002	0	0.0245	0	0	0	0	0	0
ENSG00000063046	EIF4B	32.4701	46.2271	57.8925	72.8866	18.2796	16.6686	30.2084	34.4855	29.3667
ENSG00000063127	SLC6A16	0.3203	0.0302	0.1047	0.1656	0.0741	0.0366	0	0.0629	0.0412
ENSG00000063169	BICRA	3.0542	2.6371	2.124	3.2242	2.1506	1.8944	2.4798	2.9545	2.7483
ENSG00000063176	SPHK2	2.5792	2.0817	1.6715	3.0359	1.2213	1.7969	1.2805	2.3351	2.0255
ENSG00000063177	RPL18	43.6699	45.6898	50.7686	57.9596	22.6343	21.0859	30.0753	32.1815	23.6271
ENSG00000063180	CA11	1.2963	0.7339	1.6942	5.4014	5.6586	7.6785	3.0503	5.1808	8.8699
ENSG00000063241	ISOC2	4.6493	3.9482	4.6711	4.1115	5.7815	5.3173	5.4901	5.9301	8.014
ENSG00000063244	U2AF2	28.7926	29.2878	25.293	30.1344	31.4521	27.6154	28.7417	33.4392	30.0822
ENSG00000063245	EPN1	8.5799	8.6197	6.8348	7.222	6.3851	7.1086	6.6223	5.8905	5.3166
ENSG00000063322	MED29	10.5877	22.1798	17.1546	32.3035	11.1683	13.2536	14.8214	18.3829	13.1591
ENSG00000063438	AHRR	1.9519	1.9267	1.7006	0.4659	0.4344	1.372	1.4871	0.3537	0.522
ENSG00000063515	GSC2	0	0	0	0	0	0	0	0	0
ENSG00000063587	ZNF275	3.2262	4.1162	2.7303	2.8127	2.8853	2.8474	2.2262	2.4887	1.9331
ENSG00000063601	MTMR1	2.2891	3.4233	4.4875	3.2246	5.7397	7.7261	5.2602	3.9193	5.2347
ENSG00000063660	GPC1	25.1419	30.3312	26.7245	13.8337	12.0609	17.3589	20.0747	5.6615	7.8815
ENSG00000063761	ADCK1	1.0841	0.7569	0.8264	1.1437	0.4768	0.3715	0.8403	0.7023	0.6979
ENSG00000063854	HAGH	2.1223	3.9322	2.8787	2.255	1.5855	2.7988	2.4509	2.4621	2.7326
ENSG00000063978	RNF4	9.6198	12.897	10.2063	8.0364	12.2233	10.9218	9.9352	8.8255	7.7174
ENSG00000064012	CASP8	2.4228	1.9373	2.5481	2.9138	3.8317	3.836	4.0095	4.812	4.7952
ENSG00000064042	LIMCH1	18.9738	3.0543	9.8479	4.2482	9.1147	6.9948	6.8668	4.5526	4.6324
ENSG00000064102	INTS13	5.7056	4.4549	5.3673	2.6734	6.0631	4.094	5.4168	5.6157	4.0379
ENSG00000064115	TM7SF3	7.709	10.4072	10.3656	10.4268	4.8731	5.8591	7.8523	9.0225	8.5895
ENSG00000064195	DLX3	0.2831	0	0.3699	0.3952	0.0491	0	0	0.125	0.164
ENSG00000064199	SPA17	0.7629	0.5642	0.4583	1.0767	1.1792	0.5313	1.216	1.3262	1.0551
ENSG00000064201	TSPAN32	0.1688	0.0574	0.1986	0.1886	0.0352	0	0.0654	0.1193	0.1174
ENSG00000064205	WISP2	246.405	217.347	189.219	615.462	142.536	73.6505	88.2513	117.794	85.7606
ENSG00000064218	DMRT3	0.2683	0.0456	0	2.1479	0.2236	0.331	0.052	4.551	4.104
ENSG00000064225	ST3GAL6	0.2037	0.4498	0.2596	0.2465	0	0.0419	0.0197	0.162	0.1652
ENSG00000064270	ATP2C2	0.1045	0	0.0512	0.0324	0.0907	0.0537	0	0.0616	0.0202
ENSG00000064300	NGFR	1.1111	0.0262	1.2706	0.6608	5.8194	1.2057	1.7943	1.3906	1.5022
ENSG00000064309	CDON	3.3835	8.6094	13.7868	12.767	4.4434	3.1801	8.1722	7.1952	6.9873
ENSG00000064313	TAF2	4.3629	4.8679	3.912	4.2434	4.4021	3.9622	5.2698	5.2198	3.4233
ENSG00000064393	HIPK2	2.9274	3.7571	5.4371	5.9841	2.9628	3.89	3.3037	3.3356	3.1416
ENSG00000064419	TNPO3	12.135	13.4918	12.3509	12.469	13.611	12.1371	10.3244	13.4795	9.9671
ENSG00000064489	BORCS8-MEF2B	1.8573	1.4082	1.7555	2.2229	1.382	1.5002	1.671	2.0511	1.7679
ENSG00000064490	RFXANK	8.239	5.3452	4.715	5.24	6.9299	6.7338	7.5365	5.7416	5.0998
ENSG00000064545	TMEM161A	3.4745	3.713	4.7067	2.9436	1.9113	1.8461	2.7991	2.5867	2.2167
ENSG00000064547	LPAR2	0.6447	0.4015	0.8847	0.5602	0.3582	0.3093	0.708	0.5316	0.6475
ENSG00000064601	CTSA	39.7651	69.9141	37.6048	57.9472	37.3216	58.4183	44.1445	39.6716	37.8165
ENSG00000064607	SUGP2	7.1093	8.9016	10.2895	12.0247	5.4203	6.2511	7.7089	8.8464	10.026
ENSG00000064651	SLC12A2	1.5855	1.5096	1.6129	1.3082	1.1386	0.8273	1.478	1.1142	0.6681
ENSG00000064652	SNX24	3.1391	4.0138	3.0061	1.8137	3.1196	3.4867	2.0626	2.3269	2.8849
ENSG00000064655	EYA2	2.1596	1.2928	1.4228	1.3182	0.5163	0.3276	0.4459	0.1877	0.2051
ENSG00000064666	CNN2	106.231	54.6395	101.611	58.2266	51.8704	62.8583	77.5613	61.5315	42.3903
ENSG00000064687	ABCA7	0.2449	0.598	1.2304	0.912	0.0638	0.2361	0.267	0.7574	0.6918
ENSG00000064692	SNCAIP	0.2448	0.1336	0.1543	0.8139	0	0	0.1017	0.0309	0.2634
ENSG00000064703	DDX20	3.2985	3.1986	3.0245	2.5752	1.7956	1.8158	2.3093	2.8389	2.8359
ENSG00000064726	BTBD1	10.9377	12.2626	14.3649	11.8404	16.5785	16.4241	15.5392	12.1058	11.8913
ENSG00000064763	FAR2	1.1126	2.6736	1.949	4.4732	1.6521	2.0198	2.5688	2.6559	1.591
ENSG00000064787	BCAS1	0.1565	0.2923	0.138	0.5389	0.0326	0.1126	0.3487	0.47	0.1088
ENSG00000064835	POU1F1	0	0.0693	0	0	0	0	0	0	0
ENSG00000064886	CHI3L2	1.4772	2.1787	1.7527	5.2108	4.4139	4.0762	3.0132	8.4483	7.9281
ENSG00000064932	SBNO2	15.1943	14.446	10.0803	10.0771	39.0659	35.4332	24.2928	31.7653	35.3484
ENSG00000064933	PMS1	1.4326	1.9744	2.348	1.574	1.1743	1.2554	1.6156	1.5976	1.1702
ENSG00000064961	HMG20B	8.6344	10.8292	10.2861	14.9931	7.0917	7.8522	9.9425	11.3541	11.3524
ENSG00000064989	CALCRL	0.4378	0.2124	0.3065	0.2717	0.3258	0.15	0.2222	0.0737	0.0966
ENSG00000064995	TAF11	10.1336	9.9134	11.1246	9.2821	5.4891	6.3338	7.3049	7.4485	7.2335
ENSG00000064999	ANKS1A	2.5138	2.6804	2.9827	4.3457	2.6776	2.351	3.4428	4.3915	3.6357
ENSG00000065000	AP3D1	15.5028	17.2876	16.3487	18.285	20.3377	18.0806	15.5257	16.5247	15.4968
ENSG00000065029	ZNF76	2.9244	3.1723	3.1993	4.4785	1.8081	1.9202	2.9066	3.5836	3.1483
ENSG00000065054	SLC9A3R2	2.9226	1.4707	3.961	1.0412	0.9396	2.5594	4.3349	2.582	3.303
ENSG00000065057	NTHL1	1.2124	2.3276	2.17	1.6683	1.0433	1.4631	1.9407	2.7475	1.6492
ENSG00000065060	UHRF1BP1	3.219	4.3913	4.435	2.6716	4.4036	7.5221	5.9247	6.2359	7.7599
ENSG00000065135	GNAI3	2.9177	2.6579	2.6659	2.8213	3.1769	2.9995	2.7585	2.8234	2.3651
ENSG00000065150	IPO5	26.1315	59.5765	37.9985	19.9853	18.8049	17.006	22.5855	12.286	7.4743
ENSG00000065154	OAT	24.3473	29.954	31.0909	37.7268	16.9739	17.1787	19.3777	24.9833	19.0134
ENSG00000065183	WDR3	3.6276	3.0382	2.6026	2.7386	2.5062	1.8967	2.4519	3.0837	2.3402
ENSG00000065243	PKN2	3.3986	4.3843	5.8069	6.1199	4.4302	4.6203	5.4342	5.6933	5.3586
ENSG00000065268	WDR18	7.5538	6.4608	8.0433	9.0551	8.1517	6.0336	9.8989	10.4662	7.1159
ENSG00000065308	TRAM2	36.4721	49.7251	36.4944	72.3549	17.4801	18.261	33.7749	33.2042	22.6895
ENSG00000065320	NTN1	4.6355	4.8055	4.6026	8.7609	25.377	30.5521	21.9317	16.3278	23.9046
ENSG00000065325	GLP2R	0.0847	0.0359	0.0207	0.0394	0.0441	0	0.041	0	0
ENSG00000065328	MCM10	0.3288	3.9289	0.4144	0.2842	1.8593	0.9416	1.297	0.6432	0.1905
ENSG00000065357	DGKA	1.931	1.906	1.8559	2.2411	0.5355	0.3996	1.0934	1.2186	0.9735
ENSG00000065361	ERBB3	0.2811	0.1633	0.2175	0.482	0.0616	0.1217	0.2293	0.0392	0.0514
ENSG00000065371	ROPN1	0.0567	0	0	0	0	0.0583	0	0	0
ENSG00000065413	ANKRD44	1.0045	0.4114	1.39	0.539	1.0217	0.9233	1.248	0.7412	0.9723
ENSG00000065427	KARS	25.3341	21.2727	18.5004	19.7403	75.0676	72.8841	58.801	54.0884	62.6571
ENSG00000065457	ADAT1	3.4263	3.9765	3.9741	4.2261	3.8071	3.4636	4.0114	4.0108	3.0771
ENSG00000065485	PDIA5	13.7305	11.5789	10.4988	10.9766	12.482	7.8745	10.2856	7.6937	6.6663
ENSG00000065491	TBC1D22B	4.3658	4.1787	5.4398	4.2362	6.2051	8.1015	5.0187	6.145	7.5886
ENSG00000065518	NDUFB4	12.4766	12.4376	9.8366	13.0658	10.1713	10.8744	9.8548	12.4601	12.2576
ENSG00000065526	SPEN	5.8292	7.7484	9.4535	8.7627	11.8734	11.4205	11.0531	15.2707	16.3009
ENSG00000065534	MYLK	4.0968	1.2464	3.7494	0.312	2.4077	2.4296	2.8441	0.4543	0.8772
ENSG00000065548	ZC3H15	12.4604	8.9802	10.2047	9.615	11.0585	7.5425	9.2135	9.777	9.1669
ENSG00000065559	MAP2K4	4.6402	3.9405	5.0316	4.1943	4.1331	3.2493	3.41	4.4163	3.7665
ENSG00000065600	TMEM206	2.3297	2.1277	1.8957	1.8413	1.4652	1.8075	1.4054	1.4757	1.0697
ENSG00000065609	SNAP91	0.0963	0	0	0	0.0201	0	0	0	0
ENSG00000065613	SLK	5.831	9.8896	8.2503	9.4502	10.1234	10.8493	7.7663	8.0747	7.9109
ENSG00000065615	CYB5R4	2.8183	1.3773	1.6809	1.6706	1.6756	1.6947	1.4942	1.2332	1.14
ENSG00000065618	COL17A1	0.0598	0.1185	0	0.0186	0	0.0615	0	0	0
ENSG00000065621	GSTO2	0.4131	0.0767	0.0633	0.1082	0.1076	0.0929	0.1251	0.057	0.1496
ENSG00000065665	SEC61A2	2.1915	1.7777	2.1801	2.1618	1.1925	1.2105	1.648	1.9361	1.0992
ENSG00000065675	PRKCQ	0	0	0	0	0.0405	0.1199	0.0377	0.0343	0.0901
ENSG00000065717	TLE2	3.0135	3.3402	5.0058	3.3662	1.0904	1.5653	1.6289	1.5974	1.8011
ENSG00000065802	ASB1	6.1538	9.835	6.2351	5.1169	3.8534	3.9628	4.4885	3.5887	3.3451
ENSG00000065809	FAM107B	3.668	2.0146	2.701	6.1154	6.5773	6.8474	4.385	10.6243	10.5521
ENSG00000065833	ME1	11.1711	5.1627	8.8641	4.4213	2.454	5.4687	6.4427	4.6996	4.6672
ENSG00000065882	TBC1D1	2.2265	3.4925	2.7245	2.5346	4.2103	5.3796	4.0122	3.508	3.5825
ENSG00000065883	CDK13	3.8623	5.3404	5.8123	5.413	3.6793	4.4281	4.8273	4.4523	4.0929
ENSG00000065911	MTHFD2	51.5509	42.1909	31.426	6.3167	32.6036	30.4183	24.3878	12.5475	12.8921
ENSG00000065923	SLC9A7	1.3788	4.3474	3.191	1.1171	2.1677	3.5305	5.4179	1.4324	0.6805
ENSG00000065970	FOXJ2	7.2426	9.6575	9.2926	9.2986	5.9339	5.4796	7.4313	6.3446	6.2473
ENSG00000065978	YBX1	275.224	305.125	251.685	250.947	253.928	239.066	228.597	188.795	185.496
ENSG00000065989	PDE4A	4.1822	5.3191	6.3285	8.3065	3.8346	3.4078	3.604	6.0445	4.1763
ENSG00000066027	PPP2R5A	3.7171	6.0287	6.3677	6.702	2.7209	2.8917	4.1855	3.8755	3.4536
ENSG00000066032	CTNNA2	0.034	0.0144	0	0.0158	0.0177	0.0175	0	0	0
ENSG00000066044	ELAVL1	8.894	9.3666	8.9163	7.9192	10.876	9.3704	9.2062	9.1263	7.5963
ENSG00000066056	TIE1	0.4401	0.0487	0.15	0.1425	0.0399	0.0984	0.1298	0.186	0.0887
ENSG00000066084	DIP2B	3.2143	3.1915	3.8534	4.4306	3.0778	3.406	3.1143	4.8274	5.0283
ENSG00000066117	SMARCD1	8.7288	9.0855	8.3846	7.3825	9.0147	8.8964	8.3365	8.1961	8.9588
ENSG00000066135	KDM4A	13.423	10.2841	10.8266	10.3742	9.5969	7.5106	9.9821	9.7582	8.179
ENSG00000066136	NFYC	4.3623	4.0494	3.668	3.8418	3.9204	3.1435	3.4186	4.8929	4.3364
ENSG00000066185	ZMYND12	0.3501	0.1487	0.5148	0.5432	0.0608	0.06	0.2262	0.6702	0.0676
ENSG00000066230	SLC9A3	0.1841	0.469	0.5414	0.7712	0.0479	0.0473	0.0892	0.2846	0.4267
ENSG00000066248	NGEF	0.575	5.7199	0.5636	1.0705	0.0856	0	0.5306	0.3628	0.0952
ENSG00000066279	ASPM	0.1412	0.9791	0.3114	0.219	0.098	0.0363	0.2622	0.2287	0.0409
ENSG00000066294	CD84	0.3737	0.1528	0.1492	0.1546	0.3893	0.2276	0.0805	0.2812	0.3368
ENSG00000066322	ELOVL1	32.4947	29.6769	27.7441	28.3935	38.3732	43.2271	30.098	29.204	29.3657
ENSG00000066336	SPI1	0.0619	0	0	0	0	0.1909	0	0	0
ENSG00000066379	ZNRD1	2.3022	1.4811	1.607	1.7859	1.3808	0.8606	1.7913	1.9415	1.2126
ENSG00000066382	MPPED2	0.1875	0.0663	0.0153	0.0436	0.0163	0.0643	0	0.0552	0
ENSG00000066405	CLDN18	0.2641	0.1121	0.1618	0.4302	0.0688	0.2036	0.1599	0.0875	0.0765
ENSG00000066422	ZBTB11	2.539	3.0214	3.3351	3.4246	2.9327	3.1073	2.7612	3.2349	2.9421
ENSG00000066427	ATXN3	2.33	1.3113	1.3578	1.6193	0.6907	0.7844	1.0165	1.4084	1.6421
ENSG00000066455	GOLGA5	25.8509	21.3912	26.7864	16.9352	19.4777	17.0241	19.9622	17.8926	14.1896
ENSG00000066468	FGFR2	1.5381	0.1005	0.5302	0.8182	0.1937	0.1043	0.6878	0.1792	0.2546
ENSG00000066557	LRRC40	2.3983	3.2058	3.0473	3.8863	2.9147	2.6025	3.9159	2.9428	3.5511
ENSG00000066583	ISOC1	4.2256	5.6068	4.0124	4.9783	15.4749	15.0682	9.8516	10.0327	12.2414
ENSG00000066629	EML1	3.4832	5.8059	6.0242	8.4143	1.2445	0.9766	2.6637	2.9374	1.8013
ENSG00000066651	TRMT11	2.7618	3.7201	3.8272	3.413	1.6865	2.3496	2.1222	2.6923	3.5314
ENSG00000066654	THUMPD1	6.3443	4.6848	4.9826	4.7686	4.8027	4.6384	5.2498	4.8738	5.3426
ENSG00000066697	MSANTD3	8.3476	11.3018	7.0243	9.8231	11.6898	13.6009	5.9897	5.7049	4.0609
ENSG00000066735	KIF26A	0.019	0	0	0.0176	0.0395	0	0.0184	0.0167	0
ENSG00000066739	ATG2B	2.3316	3.3711	3.7551	3.8486	2.5371	3.5909	2.9645	3.1625	3.1035
ENSG00000066777	ARFGEF1	4.4744	5.139	4.6377	4.785	4.6975	5.8368	4.9692	5.4082	5.1579
ENSG00000066813	ACSM2B	0.4239	0.0667	0.0923	0.0731	0	0.0484	0.0304	0.111	0
ENSG00000066827	ZFAT	1.1082	1.2099	1.2555	1.045	1.2593	0.7989	1.2271	1.1316	1.1341
ENSG00000066855	MTFR1	4.5934	4.4411	4.4209	3.5031	2.2483	1.3939	2.681	2.0779	1.6994
ENSG00000066923	STAG3	0.6417	1.2546	1.2141	1.2364	0.4042	0.5676	1.0845	1.6744	1.2624
ENSG00000066926	FECH	5.6699	5.4714	4.7155	5.4912	3.4901	5.1811	5.3271	4.579	3.1856
ENSG00000066933	MYO9A	2.2072	3.2546	3.3661	4.1917	1.6009	1.7814	2.065	2.2908	2.4038
ENSG00000067048	DDX3Y	0.0223	0	0	0	0.0233	0	0	0	0
ENSG00000067057	PFKP	16.4745	19.928	13.0326	9.1718	31.3705	42.8033	18.5541	20.3341	25.3824
ENSG00000067064	IDI1	9.4576	11.3348	22.4933	15.8801	10.3352	12.0707	17.7046	17.6881	17.8245
ENSG00000067066	SP100	4.5884	5.7929	5.1243	6.7375	17.6699	16.384	16.7401	20.9316	22.4558
ENSG00000067082	KLF6	18.6113	25.2661	17.8129	17.888	30.6674	57.3769	26.9679	24.737	37.2337
ENSG00000067113	PLPP1	60.1684	16.7258	35.3108	53.1702	16.4138	20.3786	37.6747	46.2518	29.1554
ENSG00000067141	NEO1	10.2098	6.9415	10.5952	6.8893	4.6355	2.8389	5.9017	4.6563	6.2721
ENSG00000067167	TRAM1	48.6524	40.0812	56.4617	32.345	47.3776	43.9377	43.9711	31.5727	27.7105
ENSG00000067177	PHKA1	0.2622	0.137	0.4943	0.2817	0.042	0.0207	0.2541	0.0535	0
ENSG00000067182	TNFRSF1A	56.2245	51.3577	51.9439	67.9081	58.5684	53.5257	57.1409	66.5678	59.3338
ENSG00000067191	CACNB1	1.9681	2.6066	2.9379	2.4035	2.257	4.492	3.3064	3.2222	4.9797
ENSG00000067208	EVI5	3.1109	3.7589	4.9304	4.0628	1.9669	2.132	3.1941	2.4338	1.8473
ENSG00000067221	STOML1	1.7754	1.6221	1.9323	1.8465	2.3214	2.9958	2.5625	2.4014	3.2066
ENSG00000067225	PKM	89.5467	166.527	90.1888	93.1222	210.456	230.309	188.032	216.074	239.292
ENSG00000067248	DHX29	6.2231	7.1458	7.1076	6.0448	6.088	7.1207	7.7598	7.2189	6.8037
ENSG00000067334	DNTTIP2	7.6148	3.9927	5.0928	4.234	4.2767	4.203	4.5885	4.6052	4.4416
ENSG00000067365	METTL22	3.0261	2.5302	2.3425	1.7913	1.0669	1.1008	1.3983	1.5218	1.3307
ENSG00000067369	TP53BP1	5.7285	6.1122	7.5962	11.3626	5.7311	5.4633	7.0884	10.6966	10.0086
ENSG00000067445	TRO	2.651	1.2795	3.7014	4.4739	1.9073	1.2744	2.0142	2.8981	2.5637
ENSG00000067533	RRP15	1.4624	1.5454	1.2741	1.4672	1.9803	1.4532	1.2752	1.7369	1.0356
ENSG00000067560	RHOA	225.618	201.114	223.334	160.287	161.075	167.631	174.477	144.145	145.323
ENSG00000067596	DHX8	5.7008	6.2326	5.8712	6.268	6.7847	7.4318	7.7382	6.7151	6.9092
ENSG00000067601	PMS2P4	1.2084	0.6157	1.4213	0.5624	0	0.4969	0.2342	0.6405	0.2801
ENSG00000067606	PRKCZ	0.2852	0.2564	0.2302	0.2186	0.0874	0.2932	0.0975	0.0889	0.2138
ENSG00000067646	ZFY	0.0232	0.0197	0.1136	0.0863	0.0483	0.0476	0.0225	0.0819	0.1074
ENSG00000067704	IARS2	19.7437	23.0863	21.1912	23.9612	15.7935	18.7478	19.4277	25.9466	27.9749
ENSG00000067715	SYT1	0.0394	0	0	0	0.0205	0	0.0191	0.0174	0
ENSG00000067798	NAV3	5.3093	6.391	7.1181	5.8168	15.4044	13.3685	16.1587	13.1483	6.6294
ENSG00000067829	IDH3G	7.8729	7.6865	8.2714	9.2596	7.9556	7.2696	8.1762	9.9541	8.7407
ENSG00000067836	ROGDI	8.4511	1.4471	2.9316	4.4352	1.4491	1.1798	0.9435	1.567	1.9344
ENSG00000067840	PDZD4	1.1508	0.2255	0.4627	0.6043	0.8299	0.182	0.4288	0.2867	0.5813
ENSG00000067842	ATP2B3	0.068	0	0	0.0158	0	0	0	0	0
ENSG00000067900	ROCK1	4.7257	8.7503	7.4451	6.4375	5.3549	8.7327	6.7899	6.3336	5.3158
ENSG00000067955	CBFB	5.4598	6.7176	5.7469	4.5915	5.2027	4.4966	4.749	4.385	4.0621
ENSG00000067992	PDK3	0.7604	0.9283	0.6522	0.4867	3.5152	1.9544	0.7829	2.4773	3.7451
ENSG00000068001	HYAL2	5.1855	4.0445	4.8618	5.3255	4.11	2.6654	3.7682	3.7346	3.1351
ENSG00000068024	HDAC4	1.6864	2.6363	2.733	5.5478	1.5171	1.9897	2.9615	3.0897	3.4198
ENSG00000068028	RASSF1	10.19	15.5051	9.579	8.7086	17.2083	13.443	12.0634	10.1085	11.526
ENSG00000068078	FGFR3	0.4505	0.4725	0.1039	0.222	0.1656	0.2179	0.2567	0.0702	0.0307
ENSG00000068079	IFI35	9.9328	11.9632	7.3815	7.1311	135.998	150.431	107.184	114.249	122.925
ENSG00000068097	HEATR6	3.6574	5.0498	5.1582	3.6985	3.5084	4.4361	5.0988	4.1377	4.0247
ENSG00000068120	COASY	11.7224	9.6039	9.6529	10.2023	11.119	12.4101	13.6048	13.6959	12.2217
ENSG00000068137	PLEKHH3	5.067	5.0276	5.4894	5.6601	3.2503	3.1528	4.0309	5.2775	4.45
ENSG00000068305	MEF2A	5.4195	6.3771	7.542	6.2673	4.3737	4.3924	4.9821	4.4937	4.1152
ENSG00000068308	OTUD5	15.8327	14.5352	15.0296	17.5266	14.8212	16.6796	14.753	18.9019	17.603
ENSG00000068323	TFE3	28.2614	31.1865	32.5086	28.8689	27.6638	33.2959	33.8152	38.2043	35.2441
ENSG00000068354	TBC1D25	5.0046	3.8635	5.0838	4.8281	3.4755	4.0847	3.5853	4.6357	3.4093
ENSG00000068366	ACSL4	10.0434	12.1065	17.164	17.7875	38.1253	19.5617	19.8877	28.3296	15.7104
ENSG00000068383	INPP5A	5.5645	7.6897	5.5898	6.0486	2.4842	3.4465	3.3488	2.8091	3.3242
ENSG00000068394	GPKOW	12.2059	7.93	10.3063	10.6092	11.8722	9.6755	13.3224	11.8227	11.7583
ENSG00000068400	GRIPAP1	4.3813	4.8177	5.1754	5.9085	6.6704	6.9101	7.5831	8.7339	9.1994
ENSG00000068438	FTSJ1	13.8257	14.2024	11.497	8.3862	12.4508	10.9578	11.0191	7.6832	9.0441
ENSG00000068489	PRR11	0.5337	1.2263	0.8001	0.526	0.1635	0.4196	0.6084	0.2219	0.2183
ENSG00000068615	REEP1	0.0952	0.1213	0.07	0.0222	0	0.0245	0	0	0
ENSG00000068650	ATP11A	4.0573	7.2472	6.3355	8.7257	3.3423	4.4874	3.9672	5.4796	4.561
ENSG00000068654	POLR1A	5.6374	5.8735	5.8322	5.7152	5.8626	4.7337	5.8477	6.4201	5.1492
ENSG00000068697	LAPTM4A	193.251	180.821	206.195	269.103	175.321	179.517	216.386	233.995	220.734
ENSG00000068724	TTC7A	9.4006	13.1328	9.1601	12.1653	6.7012	6.8975	7.7867	10.2428	7.2409
ENSG00000068745	IP6K2	5.6483	5.5314	9.1974	11.9785	2.6097	2.7628	4.5679	7.163	5.2784
ENSG00000068781	STON1-GTF2A1L	0.3281	0.2026	0.731	0.6387	0.0621	0.0307	0.1156	0.0527	0.0346
ENSG00000068784	SRBD1	3.199	3.6221	3.8573	3.4742	3.3853	2.1402	3.1487	2.8935	2.9126
ENSG00000068796	KIF2A	5.5539	6.7897	6.0224	6.0691	9.9778	7.9161	6.8889	7.1584	7.4929
ENSG00000068831	RASGRP2	0.0421	0.0715	0.1445	0.0784	0.0219	0.1515	0.0612	0.0744	0.0732
ENSG00000068878	PSME4	4.1399	5.7992	5.3206	4.1448	5.1073	5.5932	5.3806	3.9558	4.6089
ENSG00000068885	IFT80	2.41	3.9264	3.8496	4.4536	1.0786	0.7891	1.5048	1.7664	1.4481
ENSG00000068903	SIRT2	4.9803	5.5574	6.7777	9.023	4.9307	6.1353	4.965	6.2725	5.9619
ENSG00000068912	ERLEC1	25.5485	20.6465	25.3327	23.9663	20.8481	15.7992	19.9181	17.5066	15.5184
ENSG00000068971	PPP2R5B	6.2602	6.6049	7.1774	8.7589	11.422	10.4921	7.2787	6.4021	7.9577
ENSG00000068976	PYGM	0.4114	0.0873	0.5545	0.5506	0.7768	0.7666	0.2741	0.9769	1.9965
ENSG00000068985	PAGE1	0.1926	0	0	0	0	0	0	0	0
ENSG00000069011	PITX1	0.6202	0.3408	0.6437	0	1.4441	2.1377	2.0148	0.4835	1.1837
ENSG00000069018	TRPC7	0.1609	0.0342	0	0	0	0	0	0	0
ENSG00000069020	MAST4	1.0561	0.6745	1.2234	1.3487	1.5457	1.5344	0.8119	1.2415	1.6082
ENSG00000069122	ADGRF5	1.0979	0.0491	0.1699	0	0.0803	0	0.056	0	0.0223
ENSG00000069188	SDK2	0.1104	0.0375	0.0541	0.0514	0	0	0	0.039	0.0128
ENSG00000069206	ADAM7	0.0857	0	0	0	0	0	0	0	0
ENSG00000069248	NUP133	5.2457	6.4225	6.3601	7.8247	5.1791	4.9162	6.3073	7.2586	6.0054
ENSG00000069275	NUCKS1	29.9186	33.582	31.6847	31.7301	27.2523	19.9145	25.9547	27.5207	25.6222
ENSG00000069329	VPS35	7.067	8.4599	8.9651	10.6089	6.4157	6.2098	7.7398	7.3014	6.7405
ENSG00000069345	DNAJA2	8.8511	9.986	9.2706	9.4634	11.512	11.4389	11.4426	11.4165	10.2273
ENSG00000069399	BCL3	8.6525	8.0857	6.8158	11.5482	21.6893	17.3837	15.5035	25.6546	23.3949
ENSG00000069424	KCNAB2	0.7658	1.2778	0.8296	1.2631	0.7137	0.6215	0.5988	0.9377	0.5293
ENSG00000069431	ABCC9	8.8987	7.0417	3.1885	8.7352	0.9534	1.5757	0.6838	1.1787	0.8561
ENSG00000069482	GAL	1.5765	2.7611	2.0281	17.243	0.6158	0.2026	0.0955	1.6539	0
ENSG00000069493	CLEC2D	2.6697	1.6104	1.4437	1.6625	1.9754	1.2871	1.4093	1.4476	1.1948
ENSG00000069509	FUNDC1	4.8525	4.2762	3.6794	4.3466	4.5779	2.1648	4.2581	2.9928	2.5463
ENSG00000069535	MAOB	1.0633	0.1129	1.3897	0.8661	40.2453	43.771	54.5186	75.8573	87.8447
ENSG00000069667	RORA	0.3082	0.9575	1.3115	1.6094	0.556	0.5255	0.823	1.0227	0.9582
ENSG00000069696	DRD4	0.3469	0	0	0.3229	2.7101	1.8722	0.7562	1.5323	4.4217
ENSG00000069702	TGFBR3	10.0352	33.3625	30.8357	79.7037	3.648	3.1766	14.8127	19.5641	8.4743
ENSG00000069712	KIAA1107	0.2766	0.3523	0.4338	0.7724	0.1152	0.2275	0.5092	0.3665	0.3846
ENSG00000069764	PLA2G10	0.1148	0	0.1125	0	0	0	0	0.3042	0.266
ENSG00000069812	HES2	0.379	0.1609	0.3483	0.2205	0.1727	0.2435	0.1607	0.3349	0.3843
ENSG00000069849	ATP1B3	21.5628	25.8038	21.1355	12.3202	18.4341	27.0081	17.4342	10.0723	9.1905
ENSG00000069869	NEDD4	6.2939	4.1132	3.8781	4.4695	2.8454	3.2279	3.3833	3.8064	2.5779
ENSG00000069943	PIGB	1.2126	0.8621	1.3268	1.3913	1.0282	1.2466	1.0383	1.9682	1.3725
ENSG00000069956	MAPK6	9.2437	10.0122	7.9009	7.8021	6.0364	6.7818	5.3038	4.8006	4.6006
ENSG00000069966	GNB5	1.3674	2.3223	1.6045	2.5277	0.5617	1.0988	1.1849	1.3611	1.1493
ENSG00000069974	RAB27A	3.9535	3.5707	3.5391	3.3185	5.8799	6.4605	4.6941	5.7741	5.7729
ENSG00000069998	HDHD5	4.3336	3.7903	3.739	3.6959	5.2712	3.388	2.8914	4.4704	3.8189
ENSG00000070010	UFD1	4.4133	4.1213	3.3773	3.494	4.6584	4.0697	3.7504	4.6373	4.0947
ENSG00000070018	LRP6	6.0469	5.4717	8.7084	8.8701	2.6848	2.7133	3.9139	4.138	3.6615
ENSG00000070019	GUCY2C	0.1227	0.1042	0.0902	0.0571	0.0319	0.0315	0.1188	0.0542	0.1421
ENSG00000070031	SCT	0	0	0	0	0	0	0.3391	0.6184	0
ENSG00000070047	PHRF1	8.9922	9.5781	7.3776	9.8586	11.6567	10.0886	9.616	12.0437	9.4423
ENSG00000070061	ELP1	4.6169	7.8054	7.6808	7.9055	3.9931	4.5068	6.115	6.2679	6.0127
ENSG00000070081	NUCB2	7.0915	9.2991	7.6767	5.3685	6.4823	8.7394	7.409	4.705	3.7622
ENSG00000070087	PFN2	13.0322	14.0075	17.5185	11.9927	6.6326	10.4882	10.8953	9.408	7.896
ENSG00000070159	PTPN3	0.205	0.0762	0.2638	0.0596	0.2002	0.0527	0.2235	0.0793	0.1188
ENSG00000070182	SPTB	0.1821	0.0368	0.085	0.1372	0.0452	0.0446	0.042	0.1149	0.0804
ENSG00000070190	DAPP1	0.1408	0.0717	0.1104	0.2097	0.176	0.1158	0.0546	0.1742	0.1305
ENSG00000070193	FGF10	0.9359	1.5172	2.752	5.0291	0.5318	0.4811	1.1541	0.9771	1.0352
ENSG00000070214	SLC44A1	7.4715	8.6056	10.1186	11.2161	4.3738	4.457	7.2697	8.4693	8.9017
ENSG00000070269	TMEM260	2.3629	2.02	2.2228	2.4653	1.5694	1.1575	2.2894	1.6392	1.4517
ENSG00000070366	SMG6	6.4323	5.9261	7.3755	7.8179	7.9394	7.3612	5.8795	6.6047	6.6661
ENSG00000070367	EXOC5	3.504	3.4513	3.5044	2.6549	3.8198	3.843	3.1384	3.3475	3.0335
ENSG00000070371	CLTCL1	0.5736	0.801	1.2369	0.8543	0.3851	0.2097	0.7039	0.473	0.4579
ENSG00000070388	FGF22	0.1844	0.3132	0.1356	0.2575	0.1441	0.2844	0.134	0.3259	0.1069
ENSG00000070404	FSTL3	38.0047	11.1715	25.2163	4.5874	5.2205	6.9982	10.4803	5.1285	3.0005
ENSG00000070413	DGCR2	13.4601	11.8766	14.7837	23.634	11.974	8.9743	13.8386	15.9897	14.0086
ENSG00000070423	RNF126	6.4117	6.876	5.6382	3.9563	7.2897	6.7797	6.1058	5.276	4.4579
ENSG00000070444	MNT	3.3314	4.6734	3.2078	5.0683	2.2472	3.4398	3.441	3.734	3.6903
ENSG00000070476	ZXDC	2.3852	2.7648	2.9352	2.901	2.1582	2.7384	2.699	3.0762	3.1675
ENSG00000070495	JMJD6	4.2918	2.533	2.2296	2.0974	4.5601	5.2724	2.5782	3.2418	2.5612
ENSG00000070501	POLB	0.6239	0.7417	0.7338	1.0164	0.5199	0.4169	0.7859	1.0197	0.8314
ENSG00000070526	ST6GALNAC1	0.0743	0	0.0364	0	0	0	0	0	0
ENSG00000070540	WIPI1	15.7757	24.5232	19.0428	32.5947	10.9817	12.8503	19.4073	27.5082	13.4815
ENSG00000070601	FRMPD1	0.5895	0.5191	0.856	0.9145	0.1819	0.202	0.0846	0.3279	0.3542
ENSG00000070610	GBA2	7.1205	6.6128	8.8875	10.203	5.7505	6.4427	7.7	10.1309	8.2202
ENSG00000070614	NDST1	42.6378	46.0588	51.1078	29.505	20.5694	23.9614	36.0502	21.0786	14.6729
ENSG00000070669	ASNS	23.0875	16.2852	14.5136	3.2117	8.6556	14.8968	13.288	4.5213	4.5977
ENSG00000070718	AP3M2	3.5716	6.014	2.9807	3.3247	2.9339	2.266	2.452	2.2718	1.7737
ENSG00000070729	CNGB1	0.0702	0.0149	0	0	0.0183	0.0361	0	0	0.0407
ENSG00000070731	ST6GALNAC2	0	0.1756	0.0405	0.1924	0	0.2125	0.0401	0.1096	0.1437
ENSG00000070748	CHAT	0.1366	0	0	0	0	0	0	0	0
ENSG00000070756	PABPC1	140.137	186.871	183.569	167.208	186.973	169.695	178.714	136.258	158.391
ENSG00000070759	TESK2	0.8868	0.9823	1.1338	1.5434	5.3018	4.598	3.1008	3.4745	4.1106
ENSG00000070761	CFAP20	7.6044	9.4345	7.718	6.6771	5.5618	3.9919	5.0687	6.7181	4.3122
ENSG00000070770	CSNK2A2	7.4571	7.5455	7.4366	8.3058	6.3767	6.1405	7.1174	5.8014	5.7823
ENSG00000070778	PTPN21	6.8755	7.7946	10.4228	9.431	5.8451	7.3352	7.8866	5.814	6.3417
ENSG00000070785	EIF2B3	5.0695	6.1864	5.1162	5.2433	5.1243	3.9376	4.7663	4.8435	3.4811
ENSG00000070808	CAMK2A	0.479	0	0.1837	0.0194	0.217	0.1285	0.2018	0.184	0.1448
ENSG00000070814	TCOF1	4.0205	4.533	3.6402	3.1822	4.3301	3.3159	3.5764	4.0235	3.5666
ENSG00000070831	CDC42	48.9142	40.5702	52.7601	37.1487	52.7705	49.992	42.0466	40.9488	38.0763
ENSG00000070882	OSBPL3	5.7086	6.7546	5.704	4.6221	1.5155	2.4547	3.6312	1.4809	1.3377
ENSG00000070886	EPHA8	0.0956	0	0	0.0668	0	0	0	0	0
ENSG00000070915	SLC12A3	0.0829	0	0	0.0193	0	0	0.0201	0.0183	0.024
ENSG00000070950	RAD18	1.1373	2.4144	1.4024	1.0586	1.3757	0.9806	1.0486	0.8751	0.7014
ENSG00000070961	ATP2B1	6.4361	14.8955	15.0638	7.1593	48.955	45.7049	12.9687	9.6197	10.1787
ENSG00000070985	TRPM5	0.0323	0	0.0317	0	0	0	0	0.0571	0
ENSG00000071051	NCK2	9.1247	9.4584	9.7416	8.6135	11.5578	15.2816	7.7202	7.5314	9.1836
ENSG00000071054	MAP4K4	29.8776	40.0039	33.7045	40.0337	14.4907	15.2253	20.2743	25.4683	15.8094
ENSG00000071073	MGAT4A	0.1995	0.1355	0.2477	0.1362	0.2217	0.1367	0.2577	0.235	0.8169
ENSG00000071082	RPL31	41.4943	39.4253	46.0052	49.2089	17.7182	16.4852	24.9453	23.7028	19.5306
ENSG00000071127	WDR1	56.3117	43.6921	39.2673	27.8471	73.03	74.3093	46.4581	38.9054	42.08
ENSG00000071189	SNX13	1.6462	2.2327	2.3935	2.0262	1.2759	1.4918	1.7386	1.5853	1.4284
ENSG00000071203	MS4A12	0	0	0	0	0	0	0	0	0
ENSG00000071205	ARHGAP10	2.3334	3.5991	2.9173	4.8319	1.5254	2.0561	1.8456	1.9878	1.8762
ENSG00000071242	RPS6KA2	25.282	31.498	27.7814	11.4851	4.0953	6.8051	10.7197	5.0244	3.0251
ENSG00000071243	ING3	1.0072	2.1279	1.4207	1.2806	1.6378	1.288	1.3805	1.4324	1.1387
ENSG00000071246	VASH1	2.364	3.58	3.4371	6.8768	2.0521	2.0252	2.3286	4.2987	3.6296
ENSG00000071282	LMCD1	24.1726	20.015	17.8217	9.5857	22.959	22.1962	22.5509	21.8015	12.3066
ENSG00000071462	BUD23	4.2083	3.2177	3.6034	3.5122	3.2416	2.7681	3.1557	4.0312	3.5313
ENSG00000071537	SEL1L	24.6421	25.2841	27.5029	14.9307	20.0721	18.7205	15.8653	14.0754	14.0058
ENSG00000071539	TRIP13	1.0794	5.3469	0.8111	0.8708	1.3118	0.6658	1.3247	0.8264	0.4169
ENSG00000071553	ATP6AP1	16.8634	14.6098	14.9096	17.1624	13.687	13.777	12.0954	12.2798	10.8494
ENSG00000071564	TCF3	11.7555	13.6144	11.667	15.3749	7.7687	6.1724	8.3281	10.0318	7.0796
ENSG00000071575	TRIB2	5.779	3.4851	6.3486	0.7277	1.1924	0.4592	1.2443	0.444	0.3882
ENSG00000071626	DAZAP1	7.7401	8.3107	6.6316	5.987	9.484	10.1753	7.8906	9.6175	8.4691
ENSG00000071655	MBD3	12.1965	11.8547	12.0348	8.1009	10.579	10.6416	9.555	8.2364	6.8112
ENSG00000071677	PRLH	0	0	0	0	0	0	0	0	0
ENSG00000071794	HLTF	4.3164	5.3628	3.1471	4.493	2.2814	1.7706	3.4611	3.0244	2.4147
ENSG00000071859	FAM50A	22.6038	24.7035	18.7811	19.2297	19.9596	20.1594	17.308	18.0297	19.8327
ENSG00000071889	FAM3A	7.1607	4.5446	5.024	5.8003	4.2661	4.0294	4.0898	4.6835	4.4837
ENSG00000071894	CPSF1	12.2772	13.1665	13.0471	18.7923	7.2735	6.3757	9.1771	13.3995	8.7756
ENSG00000071909	MYO3B	0.1866	0.066	0.1067	0.2172	0.081	0.1599	0.0301	0.0275	0.0901
ENSG00000071967	CYBRD1	108.835	160.993	183.788	247.935	73.9319	63.5236	121.587	76.3434	53.022
ENSG00000071991	CDH19	0.0373	0	0	0.0347	0	0	0	0	0
ENSG00000071994	PDCD2	4.8063	4.7701	4.963	4.6397	3.276	3.4973	3.9669	4.5082	3.988
ENSG00000072041	SLC6A15	0.1313	0.161	0.7006	0.4345	0	0.09	0.4947	0.3479	0.0169
ENSG00000072042	RDH11	9.4244	6.5444	9.5789	8.8593	9.1402	8.6385	7.7819	10.3152	10.4098
ENSG00000072062	PRKACA	13.5927	14.3223	15.6324	16.4567	11.5533	10.0515	10.6249	13.5372	11.62
ENSG00000072071	ADGRL1	2.6261	2.5633	4.1125	3.3999	0.8018	1.0395	2.0618	1.8267	1.574
ENSG00000072080	SPP2	2.4301	0.086	0.2977	0.4713	0.3164	0.1041	0.1962	0.2684	0.352
ENSG00000072110	ACTN1	42.3103	19.7869	39.3568	13.1061	54.7349	66.2228	43.8443	21.3519	27.4198
ENSG00000072121	ZFYVE26	2.8136	2.604	2.8138	4.7144	4.4006	4.041	4.3618	7.2121	7.9383
ENSG00000072133	RPS6KA6	0.3766	0.3582	0.192	0.3787	0.0314	0.0929	0.0584	0.0932	0.1222
ENSG00000072134	EPN2	2.6318	3.295	4.3928	4.9978	2.3499	2.5355	3.1183	3.1754	2.9452
ENSG00000072135	PTPN18	3.7268	5.9717	4.414	5.5136	4.252	6.3855	5.4164	6.0166	7.5062
ENSG00000072163	LIMS2	9.7496	10.4709	8.2694	3.0486	2.6569	3.4599	3.6265	1.12	1.5215
ENSG00000072182	ASIC4	0.0488	0.0207	0.0478	0	0	0	0	0	0
ENSG00000072195	SPEG	0.9941	0.7288	1.5072	1.6444	0.0745	0.0809	0.8177	0.6445	0.1409
ENSG00000072201	LNX1	1.0292	1.444	1.7983	4.2695	0.8623	0.437	0.8671	3.0242	1.0889
ENSG00000072210	ALDH3A2	3.4318	3.6049	8.0109	17.1732	4.5461	3.3241	8.1686	10.6027	10.3901
ENSG00000072274	TFRC	23.7597	21.8592	17.2079	13.0164	30.4007	17.1296	9.9448	19.0106	17.8406
ENSG00000072310	SREBF1	6.8112	7.5043	5.8475	8.8497	3.9214	5.0998	4.5593	7.1447	4.695
ENSG00000072315	TRPC5	0.0658	0	0	0	0	0	0	0	0
ENSG00000072364	AFF4	9.955	11.3133	12.8806	11.8738	14.87	14.2552	12.216	11.8799	10.5897
ENSG00000072401	UBE2D1	2.2781	2.3402	3.9257	2.8389	2.4114	2.6063	3.2753	4.999	2.6824
ENSG00000072415	MPP5	2.0218	2.3762	2.5848	2.2229	2.5944	2.3194	2.3137	1.6955	1.8335
ENSG00000072422	RHOBTB1	10.3984	4.4264	10.4776	1.7734	1.7088	1.7408	3.5378	0.6779	0.7665
ENSG00000072501	SMC1A	8.8943	15.0127	8.9935	8.632	13.9741	11.1783	11.5179	10.6101	9.9103
ENSG00000072506	HSD17B10	35.9566	18.6327	21.7319	18.0722	34.8229	31.1774	29.1619	32.6793	24.3607
ENSG00000072518	MARK2	2.8515	3.7294	3.509	4.4369	4.9867	5.2423	4.2753	5.0383	4.2449
ENSG00000072571	HMMR	0.0976	1.5199	0.2233	0.2423	0.5085	0.4349	0.536	0.345	0.0754
ENSG00000072609	CHFR	2.2361	2.0132	1.9866	2.0676	2.7033	2.7524	2.0072	2.5636	2.8772
ENSG00000072657	TRHDE	0.0965	0	0.1786	0.0798	0	0	0.0208	0.0284	0.0124
ENSG00000072682	P4HA2	18.5458	25.5234	14.1468	11.0931	26.8834	26.3757	9.5465	6.3088	7.1927
ENSG00000072694	FCGR2B	0.2889	0	0.0189	0	0	0	0.0187	0	0.0223
ENSG00000072736	NFATC3	2.6909	3.3227	4.0063	3.8048	1.7879	1.7346	2.6072	2.8399	1.7192
ENSG00000072756	TRNT1	3.5283	2.74	3.0716	2.8523	2.1521	2.8159	2.4515	3.0761	3.0934
ENSG00000072778	ACADVL	44.2319	44.1794	49.0843	43.527	38.3691	35.132	48.341	43.1007	50.6758
ENSG00000072786	STK10	4.4844	4.0596	5.1834	2.2972	6.3754	8.0314	5.3971	3.5756	7.4353
ENSG00000072803	FBXW11	8.6586	9.9273	10.5356	8.8298	6.8664	7.8388	8.9457	7.9336	8.0641
ENSG00000072818	ACAP1	0.3625	0.2492	0.3214	0.3374	0.1079	0.142	0.2341	0.5185	0.08
ENSG00000072832	CRMP1	2.3757	3.2316	3.4066	5.4058	1.3519	1.0176	2.046	2.3709	1.8862
ENSG00000072840	EVC	8.3863	18.1083	17.9156	17.3813	6.2159	8.7134	11.6674	8.5804	8.0983
ENSG00000072849	DERL2	4.4528	4.2412	4.7971	3.2488	4.1579	3.6084	3.7313	4.306	3.9745
ENSG00000072858	SIDT1	0.2066	0.054	0.0935	0.1775	0.1159	0.049	0.0924	0.1123	0.1105
ENSG00000072864	NDE1	2.6724	3.5718	2.6194	3.6774	2.687	3.0817	2.5442	2.9152	3.2044
ENSG00000072952	MRVI1	2.1126	0.3955	1.5327	0.1703	0.3812	0.513	1.5473	0.7936	0.6168
ENSG00000072954	TMEM38A	0.3836	0.7601	0.4178	1.5475	0.2664	0.2629	0.2065	0.6025	0.2964
ENSG00000072958	AP1M1	4.2247	6.7514	4.1672	5.4427	6.2392	7.715	6.4855	8.5513	7.3847
ENSG00000073008	PVR	16.9256	16.784	10.9173	2.7445	8.5312	23.1249	10.4038	3.3443	2.3198
ENSG00000073050	XRCC1	4.2215	6.9496	4.4282	6.9631	5.7476	4.1875	6.0994	6.3466	5.3209
ENSG00000073060	SCARB1	2.4489	3.6534	3.3248	3.5889	1.017	2.6366	1.5872	3.2891	2.1283
ENSG00000073067	CYP2W1	0	0.1961	0.1811	0.129	0	0.095	0.1343	0	0.2141
ENSG00000073111	MCM2	2.9265	24.8298	3.9442	3.4053	18.1007	9.3211	12.051	4.4553	1.8773
ENSG00000073146	MOV10L1	0.1678	0.0791	0.1644	0.0868	0.0582	0.0192	0.0361	0.0988	0
ENSG00000073150	PANX2	1.1975	1.9987	0.4857	0.9609	1.3334	3.3535	1.2402	1.9699	1.8661
ENSG00000073169	SELENOO	5.9084	6.9047	7.4915	9.4862	6.9453	5.1824	6.9326	8.4283	12.0601
ENSG00000073282	TP63	0.1375	0.0146	0.0505	0.064	0.1432	0.4593	0.2664	0.2884	0.2589
ENSG00000073331	ALPK1	2.276	1.5268	1.966	2.6314	4.7309	4.0705	6.1927	8.1622	8.2252
ENSG00000073350	LLGL2	0.1134	0.0138	0.0635	0.0603	0.0169	0.0999	0.0157	0.0858	0.0751
ENSG00000073417	PDE8A	3.281	4.5517	4.6329	5.6094	4.4837	4.2579	2.6754	3.1712	3.0303
ENSG00000073464	CLCN4	0.6415	0.6889	2.2562	4.1097	0.6682	1.1831	1.9194	3.1336	3.6074
ENSG00000073536	NLE1	3.5639	2.9269	3.6771	3.1211	1.4166	1.3016	2.3853	1.7814	1.3585
ENSG00000073578	SDHA	7.3189	10.7695	8.6116	14.9344	7.5763	8.9219	13.0574	17.0759	13.9167
ENSG00000073584	SMARCE1	4.0674	4.2139	4.5563	7.3236	3.2201	2.8314	3.9747	5.3182	4.5921
ENSG00000073598	FNDC8	0	0.4702	0.5427	0.3436	0.0961	0.0949	0.2682	0.0815	0
ENSG00000073605	GSDMB	1.5401	0.921	0.9142	1.3327	0.6553	1.1373	1.0298	1.0348	1.4076
ENSG00000073614	KDM5A	3.6654	4.0482	5.0361	6.2028	4.4693	4.378	5.0603	6.5607	6.4325
ENSG00000073670	ADAM11	0.1611	0.1368	0.0263	0.25	0.1958	0	0	0.1898	0.0934
ENSG00000073711	PPP2R3A	1.8632	2.2346	2.6113	2.6777	1.3961	2.0834	2.0586	1.8049	1.2121
ENSG00000073712	FERMT2	25.9337	18.6356	21.4216	15.5102	29.0218	27.8518	20.7376	14.2547	13.9707
ENSG00000073734	ABCB11	0.0249	0	0	0.0694	0.0259	0	0.0482	0	0.0576
ENSG00000073737	DHRS9	0.3074	0.029	0	0	0	0	0	0	0.0396
ENSG00000073754	CD5L	0.1043	0	0	0	0.1087	0	0.0505	0.0461	0
ENSG00000073756	PTGS2	0.5348	0.4954	0.3812	0.3168	19.7268	13.2952	2.5909	2.5342	7.2115
ENSG00000073792	IGF2BP2	4.9233	8.8212	10.2879	3.198	5.4104	9.7611	10.6151	4.5407	3.981
ENSG00000073803	MAP3K13	0.8118	0.8186	0.6167	0.7273	0.6659	0.6468	0.5997	0.6634	0.5056
ENSG00000073849	ST6GAL1	0.4059	0.1545	0.2195	0.2476	3.4265	1.5253	1.0714	2.3371	2.9358
ENSG00000073861	TBX21	0.049	0	0	0	0.051	0	0	0.0433	0.1703
ENSG00000073905	VDAC1P1	21.7508	22.0622	18.8028	15.0448	28.322	26.087	18.2938	13.8781	11.2021
ENSG00000073910	FRY	1.0481	0.7955	1.3273	0.2072	0.4058	0.3623	0.8178	0.0328	0.1612
ENSG00000073921	PICALM	26.4609	23.2163	23.0522	18.1927	37.972	40.1827	25.9571	22.9113	22.5962
ENSG00000073969	NSF	8.5989	9.8014	9.1309	8.6954	8.6108	9.2871	10.1664	8.4785	8.185
ENSG00000074047	GLI2	5.7231	2.43	4.4124	3.151	1.4722	1.2735	1.5891	1.7727	1.5164
ENSG00000074054	CLASP1	5.4239	5.3047	6.7251	7.3577	6.5193	6.9818	5.4237	6.2252	7.2119
ENSG00000074071	MRPS34	25.9212	26.5732	21.1729	24.3467	19.3392	18.2452	23.8707	25.6853	19.4836
ENSG00000074181	NOTCH3	5.5904	1.6789	4.6777	1.1423	0.3551	0.1682	0.7927	0.1927	0.158
ENSG00000074201	CLNS1A	8.5913	10.4698	10.1435	8.3869	7.9906	8.1151	9.0268	8.4278	7.0464
ENSG00000074211	PPP2R2C	0.0418	0.0828	0.0273	0.0519	0	0.0143	0.0135	0.0246	0
ENSG00000074219	TEAD2	12.6799	5.0371	9.3951	11.0831	4.8804	3.4908	6.5801	8.2022	6.8237
ENSG00000074266	EED	1.5153	1.8759	1.6821	1.5975	2.3202	1.3513	1.6628	1.7419	1.7559
ENSG00000074276	CDHR2	0.0719	0.061	0	0	0	0.0492	0	0.0212	0
ENSG00000074317	SNCB	0	0	0	0	0	0	0	0	0
ENSG00000074319	TSG101	11.7445	12.1833	12.4274	9.1312	14.8755	12.9997	11.3146	10.1693	10.207
ENSG00000074356	NCBP3	3.4202	3.4587	3.6083	3.8562	2.3208	2.514	3.2717	3.3214	3.1565
ENSG00000074370	ATP2A3	0.6875	0.647	0.2186	0.3633	0.2129	0.0955	0.09	0.2134	0.0646
ENSG00000074410	CA12	11.4199	25.0325	8.8587	35.7717	63.0923	38.0825	37.4029	107.574	89.3852
ENSG00000074416	MGLL	6.213	32.9804	11.8565	11.3427	7.4494	20.7774	13.7225	5.9593	6.5236
ENSG00000074527	NTN4	9.931	13.5247	13.8026	17.6303	2.2419	3.3188	13.9417	7.0895	8.1589
ENSG00000074582	BCS1L	2.9568	3.9916	3.2697	4.6226	1.8164	2.4161	3.1586	5.4252	4.3048
ENSG00000074590	NUAK1	14.3295	2.7628	11.1791	1.8375	3.1986	1.3716	5.2065	1.647	0.6142
ENSG00000074603	DPP8	3.2489	3.2596	3.8485	3.7016	3.7633	3.7268	3.4274	4.5548	4.1573
ENSG00000074621	SLC24A1	2.0023	1.7362	2.4325	2.1526	0.7344	0.9422	1.5165	1.8436	1.9444
ENSG00000074657	ZNF532	10.4498	6.4074	9.8015	11.8226	8.8647	10.379	10.8206	11.7316	11.1653
ENSG00000074660	SCARF1	0.5164	0.3727	0.329	0.8172	0.5379	0.637	0.8756	0.9124	0.8078
ENSG00000074695	LMAN1	19.4016	21.3139	26.1044	16.3512	27.9791	21.93	22.5395	16.7557	15.1783
ENSG00000074696	HACD3	9.5836	10.284	10.3843	10.8028	7.8587	7.4401	8.9708	9.2798	7.069
ENSG00000074706	IPCEF1	0.1058	0.0128	0.0444	0.0281	0.0157	0.0311	0.0732	0.0401	0.2452
ENSG00000074755	ZZEF1	3.7431	4.7063	4.7838	7.2165	5.5378	4.9344	4.721	6.0435	6.5903
ENSG00000074771	NOX3	0	0	0	0	0	0	0	0	0
ENSG00000074800	ENO1	209.058	239.529	134.082	93.5975	381.002	374.039	232.908	246.332	285.754
ENSG00000074803	SLC12A1	0.0719	0.061	0.0403	0.0287	0.0535	0.0422	0.0696	0.0091	0
ENSG00000074842	MYDGF	52.8994	56.7843	40.2537	24.2304	70.6103	72.3519	53.2512	33.314	34.5859
ENSG00000074855	ANO8	2.2381	4.1508	4.1354	5.7234	2.6798	3.4645	3.4647	4.7728	5.4255
ENSG00000074935	TUBE1	2.5533	3.2134	3.7631	2.5307	1.7413	2.0961	2.4027	2.2882	1.8306
ENSG00000074964	ARHGEF10L	4.162	5.2876	4.6417	7.2452	4.5233	5.8452	6.1441	7.3828	7.3103
ENSG00000074966	TXK	0.3689	0.094	0.2531	0.1374	0.0769	0.0379	0.2145	0.3585	0.2565
ENSG00000075035	WSCD2	0.0391	0.0166	0.0383	0.2728	0	0	0.0189	0.069	0
ENSG00000075043	KCNQ2	0.0301	0	0	0	0	0	0	0	0
ENSG00000075073	TACR2	0.1338	0.0758	0.0875	0.2907	0.0929	0.2293	0.1297	0	0.1034
ENSG00000075089	ACTR6	2.3515	1.6545	1.7451	1.5948	2.2745	2.5555	2.4411	2.1961	2.4524
ENSG00000075131	TIPIN	2.4641	2.8427	2.0507	2.0341	4.5525	1.864	2.6578	2.218	1.7779
ENSG00000075142	SRI	9.7343	7.2138	8.771	8.5267	9.6993	8.0492	8.2014	7.6383	6.4107
ENSG00000075151	EIF4G3	14.1356	15.9485	15.818	12.7608	7.6336	8.8782	11.8207	12.2051	8.9867
ENSG00000075188	NUP37	3.2646	3.8936	3.3437	3.5852	2.7511	1.6592	3.3763	3.3702	2.1252
ENSG00000075213	SEMA3A	0.1367	0.3018	0.6565	0.2036	0.1424	0.0141	0.1854	0	0.0158
ENSG00000075218	GTSE1	0.2718	2.1026	0.3848	0.3654	0.0944	0.2794	0.2926	0.3201	0.07
ENSG00000075223	SEMA3C	76.1622	121.596	129.555	199.756	49.7056	51.1121	125.451	80.916	46.6499
ENSG00000075234	TTC38	5.2624	4.1952	4.6318	6.7648	4.3258	4.5634	4.6479	8.3178	5.7247
ENSG00000075239	ACAT1	5.4135	7.9475	5.8233	7.8578	2.7957	3.0184	4.3783	3.7288	3.8542
ENSG00000075240	GRAMD4	3.6447	4.1416	4.986	5.3454	0.9287	1.5095	1.6767	2.3628	1.7015
ENSG00000075275	CELSR1	0.3101	0.0849	0.2157	0.1769	0.0417	0.0617	0.0388	0.0972	0
ENSG00000075290	WNT8B	0.1213	0	0	0	0	0	0	0.0536	0
ENSG00000075292	ZNF638	5.7708	5.9382	6.5522	8.1057	4.7813	4.7397	6.7654	7.5748	6.9014
ENSG00000075303	SLC25A40	1.3109	2.1622	1.4579	1.4315	1.3655	1.1921	1.1968	1.3808	1.4314
ENSG00000075336	TIMM21	3.1727	3.2581	3.0375	2.8389	2.1008	2.0733	2.24	2.5422	1.938
ENSG00000075340	ADD2	0.192	0.1974	0.0594	0.1411	0.3264	0.3013	0.0588	0.1518	0.0937
ENSG00000075388	FGF4	0.0396	0	0	0	0	0	0	0	0
ENSG00000075391	RASAL2	2.8581	3.8983	3.2475	1.7836	4.1	4.5714	3.3416	1.8479	1.4062
ENSG00000075399	VPS9D1	7.4357	6.6634	6.3727	7.4434	11.2098	13.137	9.9559	10.8604	10.3483
ENSG00000075407	ZNF37A	2.622	2.3338	2.7984	2.7661	1.6691	1.6472	1.9947	2.5051	1.7892
ENSG00000075413	MARK3	7.3761	7.8664	8.4726	7.7647	10.1898	8.2196	6.7699	7.3437	8.6142
ENSG00000075415	SLC25A3	31.1294	29.6017	31.6414	24.0853	17.9384	19.6421	23.3115	19.6656	16.4178
ENSG00000075420	FNDC3B	15.8204	12.7297	19.2251	14.8885	25.4589	22.9716	18.106	19.1271	21.4643
ENSG00000075426	FOSL2	36.3844	21.4291	16.1739	22.5906	31.544	26.8249	27.8659	50.9274	24.9695
ENSG00000075429	CACNG5	0	0	0	0	0	0	0	0	0
ENSG00000075461	CACNG4	0.3032	0	0	0.0353	0	0	0	0	0
ENSG00000075539	FRYL	1.1708	2.1561	2.0878	1.9368	2.3584	2.3854	2.1389	2.4176	2.3701
ENSG00000075568	TMEM131	4.5672	5.5621	5.3469	6.0604	9.3302	10.5666	8.7738	7.2157	8.2644
ENSG00000075618	FSCN1	48.8137	42.7486	31.1833	30.0991	13.6247	30.4941	12.1685	12.4132	17.3272
ENSG00000075624	ACTB	1441.9	703.843	744.505	543.363	1515.94	1925.13	1180.29	1182.16	1259.81
ENSG00000075643	MOCOS	4.9759	10.1308	6.5563	1.5946	2.6341	5.5346	6.4216	2.9006	3.5447
ENSG00000075651	PLD1	1.3148	0.8543	1.5231	4.2653	1.3697	1.0342	1.7662	4.1976	3.2666
ENSG00000075673	ATP12A	0.0865	0	0.0283	0	0	0	0	0	0
ENSG00000075702	WDR62	0.4717	1.5245	0.2826	0.4269	0.5323	0.3233	0.3174	0.2431	0.1822
ENSG00000075711	DLG1	4.832	5.1711	5.7862	3.9885	4.2087	3.5669	4.6817	4.1865	4.5334
ENSG00000075785	RAB7A	78.7764	102.887	74.1652	88.2075	95.6144	107.3	83.4065	82.7561	78.8844
ENSG00000075790	BCAP29	2.9551	3.6477	3.7475	2.9351	4.7443	5.4494	3.6749	3.6334	3.0889
ENSG00000075826	SEC31B	0.9036	0.8907	1.5658	2.4934	0.2185	0.2654	0.7973	1.0834	1.2715
ENSG00000075856	SART3	7.6983	7.2255	7.3558	6.8382	7.4137	6.3566	6.9127	8.3574	8.0021
ENSG00000075884	ARHGAP15	0.7818	0.1048	0.0605	0.1532	0	0.1269	0.0399	0.0182	0.0715
ENSG00000075886	TUBA3D	0	0	0.2357	0.1492	0	0	0	0.0708	0.0929
ENSG00000075891	PAX2	0	0	0	0	0	0	0	0	0
ENSG00000075914	EXOSC7	3.8928	3.7955	5.8507	27.6745	2.6433	2.5494	5.476	8.687	6.4156
ENSG00000075945	KIFAP3	9.3403	10.8815	10.4162	19.9282	17.2347	18.8337	17.626	20.0269	27.2524
ENSG00000075975	MKRN2	13.2226	12.1834	11.9907	9.9222	7.5428	8.0449	9.6739	9.7743	7.4005
ENSG00000076003	MCM6	13.095	33.9945	13.7501	10.7131	23.9769	15.8921	21.7892	10.2498	5.3705
ENSG00000076043	REXO2	20.9152	19.0843	19.0072	9.4123	7.3586	8.152	10.3337	7.801	5.7782
ENSG00000076053	RBM7	3.2002	2.3313	2.6113	2.3892	2.3352	2.3046	2.7229	2.8128	2.4283
ENSG00000076067	RBMS2	6.6894	6.0388	7.4691	7.0122	5.8019	8.327	8.4258	11.0359	10.1277
ENSG00000076108	BAZ2A	5.9011	8.0996	9.6479	12.1658	12.6364	12.3259	16.0388	20.2833	21.031
ENSG00000076201	PTPN23	8.6948	12.0029	12.0281	16.0281	11.3551	12.395	11.9312	14.2845	15.7585
ENSG00000076242	MLH1	9.8641	12.1337	10.0596	8.0344	10.3887	7.1207	7.4842	8.9387	8.4888
ENSG00000076248	UNG	7.0855	21.9493	9.4884	8.8717	10.9154	7.1302	13.1502	6.5242	4.5101
ENSG00000076258	FMO4	1.0687	1.4261	2.1947	6.632	0.6361	0.5232	0.6903	1.6185	0.5897
ENSG00000076321	KLHL20	5.6005	6.1111	6.7881	7.1193	4.2657	3.9311	5.543	6.0118	5.3384
ENSG00000076344	RGS11	0.5606	0.8388	0.8373	1.8887	0.1947	0.4391	0.3104	0.8962	0.3403
ENSG00000076351	SLC46A1	1.7976	1.7624	1.81	2.434	1.3448	0.7392	1.7892	1.718	1.1741
ENSG00000076356	PLXNA2	1.8217	2.6046	2.3778	0.6922	1.2974	1.4906	1.666	1.0839	0.8939
ENSG00000076382	SPAG5	0.2809	2.6636	0.4818	0.8498	0.7803	0.5775	0.9072	0.4343	0.3797
ENSG00000076513	ANKRD13A	13.0005	17.1223	19.473	13.4645	14.432	21.7491	23.4702	15.1649	15.287
ENSG00000076554	TPD52	0.2656	0.0929	0.0919	0.0582	0.0977	0.0643	0.0908	0.1381	0.1811
ENSG00000076555	ACACB	0.8919	2.5046	1.9735	3.1154	0.7083	0.8987	1.0781	1.4121	1.3098
ENSG00000076604	TRAF4	4.3755	3.2423	3.7424	1.9457	4.1515	2.9796	3.0783	1.6496	1.421
ENSG00000076641	PAG1	0.3021	0.4737	0.4784	0.357	0.3268	0.3345	0.5179	0.0821	0.2289
ENSG00000076650	GPATCH1	2.7113	1.9631	1.9023	2.3113	2.0811	1.7017	2.4611	2.7231	2.6127
ENSG00000076662	ICAM3	0.3908	1.0324	0.6809	0.7679	0.7689	0.6249	0.589	0.959	0.956
ENSG00000076685	NT5C2	10.0116	9.3245	9.2774	6.5676	6.2366	7.4828	6.6674	6.4086	6.3908
ENSG00000076706	MCAM	1.139	0.1026	0.5244	0.0643	0.4135	0.0887	0.4682	0.1067	0.08
ENSG00000076716	GPC4	16.0885	8.5965	13.1624	5.6492	5.8644	7.7254	5.8549	2.829	3.8902
ENSG00000076770	MBNL3	0.5355	0.5528	0.7513	1.0849	0.6453	0.4318	0.763	0.7328	0.6205
ENSG00000076826	CAMSAP3	0.0793	0	0	0	0	0	0	0	0
ENSG00000076864	RAP1GAP	0.0223	0.1512	0.1963	0.0414	0.0927	0.1144	0.0647	0.0393	0.1032
ENSG00000076924	XAB2	6.9896	6.6106	7.4959	12.6301	6.6528	7.2418	8.3923	10.2432	9.37
ENSG00000076928	ARHGEF1	6.7485	7.9727	6.8474	7.8007	8.5749	9.4229	8.1194	9.7095	9.9169
ENSG00000076944	STXBP2	0.2546	0.1081	0.1664	0.0988	0.2432	0.4145	0.5757	0.2625	0.2213
ENSG00000076984	MAP2K7	6.7965	7.336	7.7843	9.7334	5.6535	5.8353	6.7781	9.7434	7.6161
ENSG00000077009	NMRK2	0	0	0	0	0	0	0	0	0
ENSG00000077044	DGKD	1.7697	1.8034	1.7732	2.2209	0.833	0.8355	1.0542	1.0886	1.0482
ENSG00000077063	CTTNBP2	0.2367	0.2783	0.6603	0.322	0	0.0187	0.0706	0.1287	0
ENSG00000077080	ACTL6B	0	0	0	0	0	0	0	0	0
ENSG00000077092	RARB	0.2079	0.0294	0.1358	0.387	2.3098	0.4986	0.5707	1.3468	2.6096
ENSG00000077097	TOP2B	13.2242	10.906	11.8819	14.6182	14.3053	11.3072	13.4906	14.6224	14.5137
ENSG00000077147	TM9SF3	20.4725	17.2011	20.3498	16.9398	17.8468	16.1836	18.4189	18.3575	15.3553
ENSG00000077150	NFKB2	5.1418	9.6061	9.2118	11.1948	76.8907	57.8217	28.5353	36.1384	54.0217
ENSG00000077152	UBE2T	2.0446	9.9069	2.2399	2.1272	2.5057	0.8655	3.1463	2.2313	0.4181
ENSG00000077157	PPP1R12B	1.3192	0.7486	1.5732	1.6751	1.0956	1.5	2.8451	4.6727	8.3763
ENSG00000077232	DNAJC10	6.8106	6.7599	6.3824	4.6743	6.6607	5.8738	6.4681	5.1618	4.636
ENSG00000077235	GTF3C1	7.3893	8.7492	8.383	11.3335	5.8855	6.0019	7.342	8.8868	7.189
ENSG00000077238	IL4R	24.2529	10.0393	9.4364	8.3549	16.1182	17.694	10.2965	11.9611	12.8432
ENSG00000077254	USP33	8.6281	6.7923	9.0015	8.9106	8.7756	7.3471	10.656	10.4359	7.7668
ENSG00000077264	PAK3	0.2733	0.6645	0.5357	1.1447	0.841	0.6768	0.7101	0.8998	2.3893
ENSG00000077274	CAPN6	2.3334	0	2.3224	0.5347	1.1967	0	0.3826	0.0951	0.2496
ENSG00000077279	DCX	0.1381	0.0107	0	0	0	0	0	0.0333	0
ENSG00000077312	SNRPA	11.2844	9.4444	7.0193	7.4237	13.9023	9.035	11.3014	12.4615	11.6931
ENSG00000077327	SPAG6	0	0	0	0	0	0	0	0	0.0764
ENSG00000077348	EXOSC5	5.9396	5.7748	2.7	1.9231	2.5107	1.9468	3.8366	4.4868	3.3915
ENSG00000077380	DYNC1I2	17.9787	15.8698	19.5745	22.196	14.1243	15.6498	17.0496	17.4259	16.7238
ENSG00000077420	APBB1IP	11.9369	14.7816	7.6635	23.0021	5.7648	6.4499	7.7624	18.5615	11.0733
ENSG00000077454	LRCH4	1.9668	1.5112	1.6892	2.5807	2.4001	2.0797	1.8694	2.5485	2.9086
ENSG00000077458	FAM76B	1.0176	1.1342	1.3714	1.2235	0.7729	0.85	1.253	1.798	1.1546
ENSG00000077463	SIRT6	4.6419	5.6981	5.4058	5.1339	4.6918	3.6853	5.1209	4.7911	4.1008
ENSG00000077498	TYR	0.0425	0	0	0	0	0	0	0	0
ENSG00000077514	POLD3	3.0697	6.4773	3.3963	4.1346	5.9834	2.9166	4.5063	4.7047	2.9103
ENSG00000077522	ACTN2	0.3706	0.118	0.1816	0.0647	1.9785	2.7145	1.3914	1.4324	1.6373
ENSG00000077549	CAPZB	70.6503	69.0321	54.0119	66.5764	62.1401	72.1826	58.8329	66.9942	54.1361
ENSG00000077585	GPR137B	6.2685	11.6827	6.253	13.3744	6.0098	5.6458	5.9123	6.3711	3.2784
ENSG00000077616	NAALAD2	0.2472	0.1799	0.2596	0.4109	0.1288	0.0363	0.1027	0.156	0.2251
ENSG00000077684	JADE1	4.6162	7.7209	9.847	3.1608	0.7308	1.529	4.6358	2.4915	1.382
ENSG00000077713	SLC25A43	9.0464	12.047	12.4945	9.7607	12.1649	14.1188	10.9164	8.0283	10.1493
ENSG00000077721	UBE2A	9.1041	9.4423	8.5429	7.0962	10.4952	13.5521	9.8324	8.3218	9.9589
ENSG00000077782	FGFR1	17.0071	23.9678	24.6887	34.2921	24.0944	28.9217	34.3443	33.9978	38.3751
ENSG00000077800	FKBP6	0.1038	0.1322	0.2034	0.1449	0	0	0.0503	0.3208	0.2405
ENSG00000077935	SMC1B	0.1205	0.0512	0.0295	0	0.0941	0.0619	0	0.0798	0
ENSG00000077942	FBLN1	481.548	488.913	486.481	631.178	365.357	290.991	338.499	333.297	246.815
ENSG00000077943	ITGA8	8.4224	0.6069	9.7898	0.1584	5.7781	1.9766	8.5891	0.7366	1.0056
ENSG00000077984	CST7	0.2755	0	0	0.1282	0	0	0.1334	0	0.1596
ENSG00000078018	MAP2	0.3103	0.4799	0.3802	0.361	0.9696	2.21	0.3758	0.1566	0.1412
ENSG00000078043	PIAS2	0.7673	0.6206	0.7306	0.6939	0.7841	0.9316	0.5877	0.5552	0.94
ENSG00000078053	AMPH	0.7045	2.7598	1.5148	5.2678	0.4025	0.3972	1.101	1.7267	1.5275
ENSG00000078061	ARAF	11.6674	10.7079	12.3951	9.478	11.097	13.0001	12.2876	13.1566	14.1499
ENSG00000078070	MCCC1	2.905	3.2221	3.5157	4.691	1.2969	2.5903	3.7625	3.2473	2.9885
ENSG00000078081	LAMP3	0.6042	0.3706	0.5922	0.0625	0.9441	1.3458	0.4228	0.2669	0.9335
ENSG00000078098	FAP	30.6	39.2964	30.3162	30.1021	15.109	16.9039	17.8634	10.9233	6.1253
ENSG00000078114	NEBL	0.0938	0.0558	0.0368	0.0349	0.0684	0.0096	0.0182	0.0166	0.0109
ENSG00000078124	ACER3	2.2	1.9198	2.2159	1.6242	2.7817	3.5095	3.2342	2.6139	2.9186
ENSG00000078140	UBE2K	10.5743	10.929	11.4179	7.8656	9.387	8.5609	9.157	8.8888	7.0181
ENSG00000078142	PIK3C3	2.4694	2.3403	2.3048	2.6517	2.2738	2.0881	2.2783	2.539	2.6174
ENSG00000078177	N4BP2	1.2893	1.305	1.4808	0.982	0.6783	0.4686	1.0347	0.8744	0.9055
ENSG00000078237	TIGAR	3.667	2.085	2.8129	2.1965	2.458	2.9502	2.5025	2.6762	2.1061
ENSG00000078246	TULP3	14.4557	22.363	22.8128	25.6759	13.0869	12.5013	19.1951	20.3481	19.0375
ENSG00000078269	SYNJ2	8.2535	11.5624	7.3462	6.1941	5.3188	4.6271	5.8412	4.2934	2.198
ENSG00000078295	ADCY2	0.3652	0.1737	0.1002	0.1904	0.0685	0.0976	0.1061	0.1161	0.0931
ENSG00000078304	PPP2R5C	4.7151	5.1154	5.4212	6.2834	2.5586	2.866	3.4568	3.825	3.5006
ENSG00000078319	PMS2P1	4.7981	3.3659	3.0672	2.2332	1.3039	2.5735	2.1223	2.3959	2.0548
ENSG00000078328	RBFOX1	0.0759	0.0215	0.0124	0.0118	0.0132	0.026	0.0123	0.0224	0
ENSG00000078369	GNB1	57.3672	52.3433	50.615	43.628	70.8206	70.6916	46.7255	41.8287	42.5598
ENSG00000078399	HOXA9	2.3681	3.5551	2.7771	5.1173	1.0572	1.4781	2.1306	3.8106	2.3521
ENSG00000078401	EDN1	0.7561	0.856	0.4323	0.3519	3.019	7.7724	2.5029	1.2246	2.9204
ENSG00000078403	MLLT10	2.8587	3.1011	3.2721	3.9315	1.7099	1.896	2.6447	3.8616	3.1203
ENSG00000078487	ZCWPW1	1.7372	1.6391	1.1352	1.9405	0.8847	0.9525	1.2717	1.296	1.9236
ENSG00000078549	ADCYAP1R1	0.0937	0.1114	0.8637	0.4538	0.0195	0	0.0363	0.0331	0.1521
ENSG00000078579	FGF20	0	0	0	0	0.079	0	0	0.067	0
ENSG00000078589	P2RY10	0.071	0	0	0	0.074	0	0	0	0
ENSG00000078596	ITM2A	1.6237	1.591	5.5092	3.7787	1.8215	0.7704	2.7229	0.9931	2.4605
ENSG00000078618	NRDC	15.6966	18.4686	15.367	15.8614	16.5283	18.0417	18.8915	18.8126	16.5893
ENSG00000078668	VDAC3	12.2338	16.4837	13.9499	16.0573	16.2272	12.1574	12.0904	12.5012	11.8137
ENSG00000078674	PCM1	4.4514	6.6039	6.7273	8.2626	5.4129	4.959	7.741	7.591	6.1138
ENSG00000078687	TNRC6C	1.2566	1.1747	2.1808	2.4682	0.6605	0.6874	1.1616	1.8128	1.8836
ENSG00000078699	CBFA2T2	3.9956	3.1055	4.0491	4.5389	1.8906	2.4227	3.6351	4.0683	3.3273
ENSG00000078725	BRINP1	2.6569	2.7576	1.0288	0.3969	0.8542	1.1802	0.0318	0.2608	0.038
ENSG00000078747	ITCH	7.2847	8.8304	10.1171	8.624	5.9266	5.8291	6.6857	6.7923	7.0828
ENSG00000078795	PKD2L2	0.8258	0.7013	0.7825	0.9994	0.5162	0.4245	0.4534	0.5107	0.5742
ENSG00000078804	TP53INP2	2.9386	4.0648	5.0778	5.6402	4.2288	7.6926	4.3443	5.5402	7.8988
ENSG00000078808	SDF4	44.31	45.5275	42.7119	49.6533	49.2457	49.9417	55.8986	48.2533	48.5091
ENSG00000078814	MYH7B	0.3876	0.1509	0.2375	0.451	0.1514	0.1992	0.1721	0.2426	0.2807
ENSG00000078898	BPIFB2	0	0	0	0	0	0	0	0	0
ENSG00000078900	TP73	0	0.2091	0.0743	0.1058	0	0.0195	0.0551	0.0669	0.0439
ENSG00000078902	TOLLIP	7.857	8.6356	8.3518	9.9644	6.2666	8.0551	6.8244	6.7332	6.7726
ENSG00000078967	UBE2D4	2.9624	3.508	3.7028	3.4154	2.2082	2.6822	3.2916	2.6171	3.4013
ENSG00000079101	CLUL1	0.0333	0	0.0326	0	0	0.0342	0	0.0294	0
ENSG00000079102	RUNX1T1	2.9431	2.1136	3.664	4.6777	1.2815	1.2064	2.2464	3.1519	1.8752
ENSG00000079112	CDH17	0.1313	0.0279	0.0644	0.0306	0.0684	0	0	0.029	0
ENSG00000079134	THOC1	1.1699	1.8124	1.4721	1.56	1.4657	1.7878	1.685	2.5839	2.4365
ENSG00000079150	FKBP7	5.1152	2.7193	3.954	7.5876	2.0794	1.5818	1.7326	2.7188	1.5421
ENSG00000079156	OSBPL6	1.026	1.3447	0.7542	0.3114	0.5924	0.4356	0.4538	0.2069	0.1809
ENSG00000079215	SLC1A3	0.7974	0.7118	1.2825	0.6471	14.7378	8.7855	3.5855	4.6781	6.8468
ENSG00000079246	XRCC5	38.8508	40.1199	34.1739	35.7286	45.5751	32.5638	39.301	39.9363	32.0601
ENSG00000079257	LXN	29.9781	10.4866	12.605	44.4748	16.8559	12.4323	27.8081	45.8959	32.6658
ENSG00000079263	SP140	0.413	0.4092	0.2024	0.2777	0.8605	1.1087	0.4447	0.7906	0.6116
ENSG00000079277	MKNK1	3.0157	2.6283	2.9093	4.3734	2.6289	2.8391	2.6759	3.8701	5.3522
ENSG00000079308	TNS1	21.9791	19.3202	26.3014	25.8499	30.4245	26.1835	25.8555	35.8454	43.7049
ENSG00000079313	REXO1	5.4202	5.2723	4.5158	5.2519	4.7479	4.3816	4.2013	5.3761	5.5385
ENSG00000079332	SAR1A	21.8791	20.4203	23.57	22.5395	22.4246	18.4927	18.1293	24.4519	20.6089
ENSG00000079335	CDC14A	0.5051	0.3509	0.5176	0.4916	0.4783	0.6609	0.4894	0.3651	0.5055
ENSG00000079337	RAPGEF3	0.0848	0.036	0.1455	0.1974	0.0663	0.1962	0.113	0.0843	0.086
ENSG00000079385	CEACAM1	0.1623	0.0591	0.0455	0.0648	0.314	0.7628	0.5167	0.8604	0.7255
ENSG00000079387	SENP1	2.9285	3.4817	3.1674	2.7449	2.8613	3.1975	3.3854	3.0511	3.3702
ENSG00000079393	DUSP13	0.109	0	0	0	0	0	0	0	0
ENSG00000079432	CIC	10.1321	13.1754	12.6819	13.7896	8.5307	8.6407	9.5556	12.7176	9.8649
ENSG00000079435	LIPE	0.3445	0.4179	0.7235	1.1681	0.1794	0.1012	0.1907	0.2174	0.2566
ENSG00000079459	FDFT1	16.4973	16.8531	36.4919	30.6221	16.8773	16.5546	27.9129	32.3686	25.9077
ENSG00000079462	PAFAH1B3	1.0832	2.9895	2.3004	2.6889	0.4701	0.5568	1.0495	1.6747	0
ENSG00000079482	OPHN1	5.8562	1.9707	2.7174	3.784	1.1519	1.0728	1.2223	1.8025	1.9672
ENSG00000079557	AFM	0	0	0	0	0	0	0	0	0
ENSG00000079616	KIF22	1.9902	5.2216	2.4167	2.6822	5.0747	4.092	3.7416	3.7003	3.3045
ENSG00000079689	SCGN	0.1729	0	0	0	0	0	0	0	0
ENSG00000079691	CARMIL1	4.0504	5.8233	7.8295	7.7513	1.7858	3.5442	4.8006	4.111	3.2964
ENSG00000079739	PGM1	31.0669	16.1961	22.4086	12.6522	18.3667	11.397	10.9843	10.0156	12.121
ENSG00000079785	DDX1	26.0989	21.5954	20.4391	17.5133	23.1489	16.421	19.7506	20.9019	16.7286
ENSG00000079805	DNM2	7.4225	7.5411	7.6583	9.0115	8.2977	9.1879	9.1027	10.2107	9.2967
ENSG00000079819	EPB41L2	9.4329	10.9615	20.5478	26.6427	16.3424	13.6398	16.8961	24.4302	23.5441
ENSG00000079841	RIMS1	0.1102	0.0085	0.0687	0.0093	0	0	0.0194	0.0265	0
ENSG00000079931	MOXD1	3.1459	19.9131	12.4055	8.6052	2.3696	4.2292	7.7141	3.0145	0.5608
ENSG00000079950	STX7	3.9317	3.0732	3.8844	3.6162	2.3857	2.4026	2.4613	2.2512	1.8749
ENSG00000079974	RABL2B	4.0805	4.4658	5.7321	6.2359	3.6596	2.7816	4.5456	5.5905	5.7651
ENSG00000079999	KEAP1	18.3226	19.6663	19.0945	27.7081	18.8027	22.4072	24.0554	27.2895	25.1391
ENSG00000080007	DDX43	0.4563	0.0775	0.1789	0.0425	0.1426	0.0469	0.2211	0.0806	0
ENSG00000080031	PTPRH	2.8012	4.8326	2.2543	3.9525	0.9522	2.4553	1.7713	1.6151	1.2984
ENSG00000080166	DCT	0.0849	0.0288	0.1332	0.0158	0	0	0	0.015	0.0197
ENSG00000080189	SLC35C2	5.1514	5.941	4.4955	6.4196	4.518	6.1158	5.0717	7.4579	9.5704
ENSG00000080200	CRYBG3	2.555	3.2346	3.9633	4.2657	3.7969	3.2049	2.9411	3.8414	3.7212
ENSG00000080224	EPHA6	0.0814	0.0346	0.0599	0.0948	0.1485	0.0628	0.1381	0	0.0708
ENSG00000080293	SCTR	0.1495	0.0317	0	0	0	0	0	0	0
ENSG00000080298	RFX3	0.2408	0.1363	0.607	0.427	0.4659	0.5069	0.2111	0.4762	0.4917
ENSG00000080345	RIF1	2.207	3.2812	2.571	2.7961	2.7543	2.711	2.9513	3.1146	2.9659
ENSG00000080371	RAB21	2.54	2.6725	2.4819	2.3719	2.6626	2.9807	2.1979	2.8791	2.749
ENSG00000080493	SLC4A4	0.5701	1.1757	0.7051	1.4909	1.2442	0.8093	0.4734	1.2231	0.8493
ENSG00000080503	SMARCA2	5.5451	6.1069	6.9273	9.7977	3.4801	4.4612	6.267	7.686	8.038
ENSG00000080511	RDH8	0.064	0.0544	0	0	0	0.1316	0	0	0
ENSG00000080546	SESN1	3.1516	2.2727	3.8491	5.262	1.3549	1.1314	2.3507	2.4528	1.797
ENSG00000080561	MID2	3.9291	2.8097	3.6485	2.002	2.1111	2.2109	3.326	1.6808	2.1088
ENSG00000080572	PIH1D3	0.2653	0	0.065	0.0617	0.1382	0.2728	0.1285	0	0.0769
ENSG00000080573	COL5A3	10.8353	23.3658	21.9665	3.5858	18.8183	17.2839	15.9774	1.5926	6.9266
ENSG00000080603	SRCAP	4.2059	5.0194	5.3253	5.9992	5.7083	5.7393	5.3185	7.6549	6.426
ENSG00000080608	PUM3	13.2489	8.4381	8.07	6.5629	11.6817	8.0261	10.1778	9.5728	8.6633
ENSG00000080618	CPB2	0	0	0	0	0	0	0	0	0
ENSG00000080644	CHRNA3	0.0269	0.0228	0	0.05	0	0.0553	0.026	0.095	0.0623
ENSG00000080709	KCNN2	0.0331	0	0	0	0.2762	0	0.1606	0.0293	0.0768
ENSG00000080802	CNOT4	2.7451	3.0771	3.5697	4.0034	2.8215	3.0478	3.1385	3.2336	3.3295
ENSG00000080815	PSEN1	6.6703	7.6327	6.9294	8.0912	11.5494	13.1717	9.5696	8.828	8.8039
ENSG00000080819	CPOX	3.9482	5.133	3.6987	5.4315	3.858	3.8433	4.2316	5.34	4.1297
ENSG00000080822	CLDND1	4.8368	5.4834	6.6421	6.0337	4.4757	5.3004	4.3295	5.3576	4.6375
ENSG00000080823	MOK	0.7921	0.6825	0.7878	1.0084	0.9101	0.6467	1.1851	1.4099	1.4173
ENSG00000080824	HSP90AA1	85.0342	92.6259	85.6454	74.9527	223.177	179.024	141.983	148.091	141.894
ENSG00000080839	RBL1	1.2693	5.7546	1.4339	2.6434	4.0786	3.3395	3.4809	2.3757	2.0442
ENSG00000080845	DLGAP4	11.0469	16.1382	14.2991	19.1148	12.98	14.5026	15.8432	16.5832	13.2232
ENSG00000080854	IGSF9B	0.2672	0.1702	0.1746	0.5389	0.116	0.0916	0.0431	0.7278	0.3354
ENSG00000080910	CFHR2	0	0	0	0	0	0	0	0	0
ENSG00000080947	CROCCP3	0.9212	0.91	1.032	1.2251	0.2938	0.5605	0.6011	0.8139	0.915
ENSG00000080986	NDC80	1.0318	2.2963	0.9765	0.4306	0.6301	0.256	0.7929	0.7544	0.3298
ENSG00000081014	AP4E1	4.2122	4.5673	5.2206	2.0577	2.6834	2.8093	4.8232	3.3676	2.622
ENSG00000081019	RSBN1	1.0519	1.2442	1.5282	2.3605	1.0762	0.8497	1.6016	1.9416	1.1972
ENSG00000081026	MAGI3	1.5189	2.1675	2.072	2.4197	1.2723	1.3844	2.1392	1.9506	1.6149
ENSG00000081041	CXCL2	0.3416	0.7977	2.9295	1.7488	42.608	14.3967	4.4678	6.1106	9.5983
ENSG00000081051	AFP	0.1965	0.0668	0.1541	0.0732	0.1638	0.0808	0.1142	0.0694	0.0455
ENSG00000081052	COL4A4	0.2071	0.0769	0.1269	0.012	0.1348	0.0399	0.2634	0.0343	0.15
ENSG00000081059	TCF7	0.2673	1.5133	0.4866	0.391	0.1326	0.1439	0.3823	0.1799	0.059
ENSG00000081087	OSTM1	6.3743	4.167	5.1163	3.9633	7.5421	6.8497	3.7989	4.4626	3.5678
ENSG00000081138	CDH7	0.3261	0.0374	0.0432	0.0492	0.0367	0.0453	0.0256	0.0545	0.1124
ENSG00000081148	IMPG2	0.1536	0.0913	0.0602	0.1716	0.048	0.0474	0.1042	0.0814	0.0712
ENSG00000081154	PCNP	22.8346	23.1429	26.3079	23.3701	18.6249	16.5552	18.2837	21.2676	17.8955
ENSG00000081177	EXD2	2.536	2.6572	3.4079	3.4649	1.8961	2.8383	2.1599	4.1014	3.9103
ENSG00000081181	ARG2	6.3567	6.0279	4.8288	4.5366	3.4764	4.1932	4.3627	4.2587	4.4197
ENSG00000081189	MEF2C	0.1852	0.1388	0.3097	0.355	0.1476	0.1792	0.3273	0.2888	0.1641
ENSG00000081237	PTPRC	0.0459	0	0	0.0142	0.0638	0.0157	0.0593	0.0541	0.1064
ENSG00000081248	CACNA1S	0.0415	0	0	0	0	0	0	0	0
ENSG00000081277	PKP1	0.0825	0	0	0	0	0	0	0.0364	0
ENSG00000081307	UBA5	2.6642	2.836	3.0344	2.5324	2.8925	2.2952	2.5632	3.083	2.0872
ENSG00000081320	STK17B	2.044	1.3886	2.4614	1.1778	6.2861	3.1418	1.9993	1.8401	1.8497
ENSG00000081377	CDC14B	4.0892	7.2258	5.5202	7.841	5.3055	7.363	6.4294	5.4838	7.2355
ENSG00000081386	ZNF510	2.0119	2.7005	2.3961	3.3025	1.3746	1.4455	1.9912	2.5992	1.9052
ENSG00000081479	LRP2	0.1024	0	0.0309	0	0.0082	0.0405	0.0229	0.0209	0.0548
ENSG00000081665	ZNF506	1.8116	1.1635	1.5071	1.7714	1.0783	1.1894	0.944	1.9367	1.376
ENSG00000081692	JMJD4	3.4731	2.6216	2.8223	2.0724	2.1955	3.3873	2.1571	2.334	2.1671
ENSG00000081721	DUSP12	8.7234	8.8894	11.1156	6.767	8.4055	5.6049	8.6634	8.6058	5.3912
ENSG00000081760	AACS	2.7219	1.6085	2.4651	2.6152	1.9814	1.4973	2.2594	2.8195	2.8866
ENSG00000081791	KIAA0141	5.7404	7.375	6.9761	6.9604	4.1703	4.5511	5.9723	5.9134	5.3264
ENSG00000081800	SLC13A1	0.1741	0.0493	0.0853	0.054	0.0302	0.0596	0.0562	0.0513	0.0336
ENSG00000081803	CADPS2	1.8756	2.2093	2.6687	2.0651	5.8825	3.7527	4.3772	3.029	2.8279
ENSG00000081818	PCDHB4	1.9088	1.109	1.8381	3.086	1.3953	0.7918	1.0383	1.6567	1.3582
ENSG00000081842	PCDHA6	0.2089	0.0532	0.1842	0.175	0.0218	0.0429	0	0.0185	0.0484
ENSG00000081853	PCDHGA2	1.6954	1.7633	2.4647	2.9613	0.6548	0.6462	1.495	1.2958	1.0154
ENSG00000081870	HSPB11	1.9791	2.5882	1.4743	1.8791	2.1441	1.7497	1.5724	2.5178	2.6144
ENSG00000081913	PHLPP1	1.3731	6.6272	2.2111	4.3301	0.8173	1.0227	1.7241	1.5968	1.3313
ENSG00000081923	ATP8B1	2.2529	13.6373	6.134	2.7424	1.4843	2.5536	6.2687	1.7692	1.6289
ENSG00000081985	IL12RB2	0.0605	0	0	0	0	0	0	0	0
ENSG00000082014	SMARCD3	6.4069	3.2016	4.565	5.2988	2.4386	2.5079	2.7696	4.7676	4.5116
ENSG00000082068	WDR70	3.2573	2.6424	2.3366	3.4725	1.5733	1.3469	2.3978	2.7812	2.5515
ENSG00000082074	FYB1	0	0.0357	0	0.0391	0.1312	0.1727	0.0203	0.0742	0.073
ENSG00000082126	MPP4	0.3902	0.1767	0.204	0.0969	0.0542	0.1872	0.2016	0.0689	0.1809
ENSG00000082146	STRADB	2.9237	5.4352	5.1893	8.7163	3.1279	5.9299	5.8186	6.1432	5.4939
ENSG00000082153	BZW1	17.6963	24.3105	19.1624	15.7946	21.6356	16.8566	16.0101	14.2762	8.555
ENSG00000082175	PGR	0.0665	0	0.0815	0.0851	0.026	0.0342	0.1128	0.0147	0.0964
ENSG00000082196	C1QTNF3	10.3158	2.403	3.862	3.501	4.067	1.5465	1.6311	1.0443	1.0377
ENSG00000082212	ME2	2.0266	2.1429	2.1411	1.5195	2.1522	2.2131	2.3609	2.4592	1.919
ENSG00000082213	C5orf22	3.9605	3.7022	4.0325	2.8865	3.7419	3.4718	3.4209	2.7937	2.9173
ENSG00000082258	CCNT2	2.6518	2.6351	2.5024	2.7048	2.5566	2.1025	2.4326	2.9907	3.2853
ENSG00000082269	FAM135A	0.6532	0.5855	0.8537	0.822	0.5922	0.7212	0.6798	0.9297	0.799
ENSG00000082293	COL19A1	0.0903	0.0128	0.0295	0.028	0	0	0	0	0.0174
ENSG00000082397	EPB41L3	7.9563	9.4394	6.4611	14.5097	7.6866	8.6648	7.5665	11.6563	11.7496
ENSG00000082438	COBLL1	2.2146	3.3433	3.5594	1.2841	1.9185	2.7749	4.342	1.2648	1.417
ENSG00000082458	DLG3	1.8942	1.6224	1.6326	1.8849	1.0036	1.5108	1.5663	1.4859	1.4759
ENSG00000082482	KCNK2	9.795	27.9858	29.4768	5.733	16.9942	17.7141	32.2482	8.2193	5.5423
ENSG00000082497	SERTAD4	1.0543	0.4178	3.7892	0.3271	0.4881	0.4335	1.0215	0	0.0543
ENSG00000082512	TRAF5	3.9327	1.5311	2.4075	2.6828	1.4641	0.8611	1.6645	1.5177	0.7568
ENSG00000082515	MRPL22	2.0428	1.301	1.9546	1.9242	1.4946	1.725	1.9321	2.3633	1.7472
ENSG00000082516	GEMIN5	4.7036	5.1906	4.0981	4.3996	3.5268	3.0601	4.073	3.9547	3.4493
ENSG00000082556	OPRK1	0.067	0	0.0219	0	0.0233	0	0.0216	0	0
ENSG00000082641	NFE2L1	105.153	107.857	94.4262	65.031	141.972	200.85	131.349	96.7831	119.099
ENSG00000082684	SEMA5B	0.1441	0	0.0605	0	0	0	0.0199	0	0
ENSG00000082701	GSK3B	9.8554	11.0864	10.3658	7.8933	8.6663	8.0427	7.8903	6.3887	6.9338
ENSG00000082781	ITGB5	122.664	120.616	109.289	101.091	39.1778	35.1099	42.3885	18.2017	13.3762
ENSG00000082805	ERC1	5.2911	7.3488	6.3408	7.0741	5.3039	7.3143	6.139	6.462	7.4522
ENSG00000082898	XPO1	8.2708	9.5877	8.5573	8.5036	12.7525	9.9084	11.2148	12.1878	10.5476
ENSG00000082929	LINC01587	0.2201	0	0	0.1024	0	0.3394	0	0	0
ENSG00000082996	RNF13	8.9151	11.6701	12.2959	12.8582	9.4336	11.6282	12.5983	10.9268	9.7999
ENSG00000083067	TRPM3	0.1994	0.0656	0.0315	0.1796	0.0402	0.0397	0.0499	0.1193	0.1118
ENSG00000083093	PALB2	2.1856	3.4142	2.063	2.7629	2.7546	1.9972	2.7451	2.8367	2.3138
ENSG00000083097	DOPEY1	2.2188	1.7217	2.8747	3.2642	5.0476	4.339	4.6084	6.7592	10.0774
ENSG00000083099	LYRM2	2.8336	3.5468	4.0649	3.6131	2.9671	3.353	3.9037	3.729	3.0099
ENSG00000083123	BCKDHB	2.9261	3.6605	3.9167	2.5481	0.5572	0.9704	1.5243	0.8895	0.6927
ENSG00000083168	KAT6A	3.7826	5.4881	6.5889	7.4043	4.8296	4.3996	5.6126	6.502	6.2241
ENSG00000083223	ZCCHC6	4.1251	3.6814	5.3537	5.4932	5.2719	4.7315	6.7354	7.0524	6.4399
ENSG00000083290	ULK2	3.2923	4.0003	4.5026	3.9854	4.5818	4.321	3.8204	2.6442	4.0262
ENSG00000083307	GRHL2	0.1057	0.0179	0	0.0787	0	0.0217	0.0205	0.0187	0.049
ENSG00000083312	TNPO1	8.0957	9.7719	9.9584	7.2872	12.2767	10.1476	8.6626	6.8971	7.733
ENSG00000083444	PLOD1	45.2643	50.6238	38.184	26.0207	42.4111	43.9337	34.3621	21.8875	24.803
ENSG00000083454	P2RX5	0.0306	0.2336	0.0599	0	0.0318	0.0314	0.0592	0	0.1417
ENSG00000083457	ITGAE	1.8856	1.5196	1.6408	1.6657	0.8819	0.633	0.783	0.9009	0.9142
ENSG00000083520	DIS3	3.381	3.4534	3.5457	3.3124	4.3593	3.6459	4.1006	3.4256	3.6028
ENSG00000083535	PIBF1	1.9877	1.5089	2.0664	1.9344	1.6941	1.579	1.9551	2.1286	1.3262
ENSG00000083544	TDRD3	1.3534	1.6921	1.9162	2.0298	1.1553	0.9469	1.2385	1.6109	1.3505
ENSG00000083622	AC000061.1	0	0	0	0	0	0	0	0	0
ENSG00000083635	NUFIP1	3.8515	1.5886	1.9055	2.2194	1.8341	1.169	1.4927	1.5555	1.0201
ENSG00000083642	PDS5B	1.4251	2.2311	1.8435	2.8247	2.0097	1.3754	1.8975	2.4324	2.1682
ENSG00000083720	OXCT1	3.8176	7.5471	5.5979	5.6859	4.104	6.6875	5.6519	7.5278	9.2015
ENSG00000083750	RRAGB	1.8332	2.0756	2.5801	3.1504	1.2241	0.9664	1.7306	2.4916	2.1787
ENSG00000083782	EPYC	0.071	0.0603	0	0	0	0	0	0	0
ENSG00000083799	CYLD	1.7304	2.6618	2.549	2.9454	9.301	11.9845	6.6105	7.1981	9.8654
ENSG00000083807	SLC27A5	1.5482	0.6777	0.6414	0.7429	0.3325	0.443	0.5103	0.6627	0.9248
ENSG00000083812	ZNF324	2.171	1.8436	2.1945	2.4209	1.3899	1.6739	1.6433	2.2176	1.8606
ENSG00000083814	ZNF671	0.1088	0.1232	0.3199	0.2701	0.1133	0.0746	0.3162	0.0641	0
ENSG00000083817	ZNF416	2.1006	1.5715	2.157	2.421	1.0941	1.5939	1.3569	1.1488	1.1012
ENSG00000083828	ZNF586	1.1784	0.6671	0.616	0.5485	0.7365	0.2827	0.7611	0.7287	0.3186
ENSG00000083838	ZNF446	1.3009	1.392	1.7852	2.0829	0.7047	0.4815	1.21	1.4711	1.7185
ENSG00000083844	ZNF264	1.7171	1.2759	1.7833	2.3786	1.7248	1.2188	1.1587	1.8962	1.5752
ENSG00000083845	RPS5	60.1664	57.5284	64.9442	68.6987	33.2002	27.231	40.3847	35.4465	29.4639
ENSG00000083857	FAT1	29.8585	41.9636	47.7068	31.0301	31.1527	37.2477	49.7202	25.735	34.6823
ENSG00000083896	YTHDC1	5.8835	5.352	6.6953	8.5458	5.3318	4.5503	6.2829	8.8185	7.071
ENSG00000083937	CHMP2B	6.6807	7.9845	7.2355	8.5606	5.7564	5.3417	5.9136	6.5214	5.9734
ENSG00000084070	SMAP2	4.4095	4.9728	4.0801	4.1047	18.4102	14.5059	13.5008	15.3331	23.1777
ENSG00000084072	PPIE	2.9677	2.5471	2.9089	3.2205	1.7524	2.2841	2.4295	3.2387	2.3723
ENSG00000084073	ZMPSTE24	10.937	10.4448	13.8484	12.2839	10.4964	8.9579	11.7434	11.4363	8.7677
ENSG00000084090	STARD7	17.0339	19.369	18.8865	15.1001	29.4122	32.2779	27.0197	28.3284	30.1966
ENSG00000084092	NOA1	6.8639	8.6317	7.6469	8.4144	4.4932	4.1258	5.5238	4.9704	5.0417
ENSG00000084093	REST	3.1448	3.529	3.806	3.7489	3.2927	2.969	3.1092	3.7989	3.0678
ENSG00000084110	HAL	0.1493	0	0	0	0	0	0	0.022	0.0288
ENSG00000084112	SSH1	8.2825	8.9714	9.6298	5.5282	7.2969	7.7265	5.4211	7.2705	6.9226
ENSG00000084207	GSTP1	94.1766	79.0654	68.708	64.3177	56.0189	53.8399	56.4467	46.0321	42.3967
ENSG00000084234	APLP2	78.768	122.436	106.29	89.9814	59.9003	71.5027	85.5792	51.1656	45.8569
ENSG00000084444	FAM234B	1.6559	1.2144	1.992	1.2261	1.1565	0.7351	1.1121	1.0639	0.5887
ENSG00000084453	SLCO1A2	0.3558	0.0472	0	0.0207	0.0347	0.0229	0.0215	0.0098	0
ENSG00000084463	WBP11	7.2057	8.5953	8.6692	7.8741	9.5395	8.4234	10.0405	10.475	10.8074
ENSG00000084623	EIF3I	81.9022	76.5501	66.6686	67.0474	76.8855	67.1745	73.6715	75.8334	61.3499
ENSG00000084628	NKAIN1	0.1715	0.1092	0.0841	0.2794	0	0	0.0831	0	0
ENSG00000084636	COL16A1	188.242	97.7643	168.528	44.0453	87.5797	58.7853	88.6769	31.5831	25.3971
ENSG00000084652	TXLNA	27.3847	31.6958	31.0491	30.9592	29.0493	25.5717	26.4845	29.249	27.632
ENSG00000084674	APOB	0.1123	0.0073	0	0.0161	0	0.0444	0	0	0.02
ENSG00000084676	NCOA1	4.4214	4.9516	7.1115	10.0961	4.7758	4.9114	5.1752	6.5932	8.5105
ENSG00000084693	AGBL5	4.5096	3.5001	4.3965	5.3489	2.5004	2.8414	2.5606	4.0269	2.95
ENSG00000084710	EFR3B	0.3024	0.7908	0.1778	0.4391	0.1008	0.1741	0.0352	0.0962	0.1822
ENSG00000084731	KIF3C	5.8213	4.2639	4.902	5.2513	1.6046	2.9614	2.6941	2.3152	1.3677
ENSG00000084733	RAB10	25.2931	26.9308	25.103	23.2163	51.0415	45.476	35.9224	29.6066	32.0073
ENSG00000084734	GCKR	0.1221	0.0346	0	0.1895	0	0.0837	0.0394	0.0719	0
ENSG00000084754	HADHA	41.9454	41.0427	42.6295	53.5003	46.425	48.3381	51.7456	49.409	49.2291
ENSG00000084764	MAPRE3	4.2955	4.6855	4.8637	9.5139	4.5903	3.8068	3.6955	3.9912	3.8619
ENSG00000084774	CAD	8.0302	10.8229	7.3195	9.1457	4.2617	3.94	5.1428	7.2152	4.4412
ENSG00000085063	CD59	80.1394	211.777	84.4957	108.739	96.6827	117.396	84.9548	68.6697	60.0677
ENSG00000085117	CD82	2.1801	2.1196	3.1279	2.5294	74.5802	51.3522	39.1233	27.4665	25.5922
ENSG00000085185	BCORL1	3.0436	2.8567	3.894	4.5331	3.1538	2.8325	2.5144	4.2739	3.2113
ENSG00000085224	ATRX	1.9178	2.9416	3.1156	4.2129	1.6383	2.2376	2.8805	3.5762	3.1374
ENSG00000085231	AK6	6.28	3.9745	5.8071	4.0259	5.4926	4.6288	5.8551	4.3442	2.5402
ENSG00000085265	FCN1	0.3086	0.1965	0.0252	0.1436	0.0268	0.0264	0.0498	0.1363	0.2086
ENSG00000085274	MYNN	2.2801	2.2779	2.213	2.5595	1.7697	1.5397	1.9276	2.1131	1.8651
ENSG00000085276	MECOM	0.1266	0	0	0.0131	0.0293	0.1013	0.0136	0.0249	0
ENSG00000085365	SCAMP1	4.0388	4.6653	3.9834	5.6511	3.1358	3.4815	4.0104	5.2081	3.6046
ENSG00000085377	PREP	11.9508	9.3679	9.4112	7.0995	10.0018	10.8856	10.5235	9.836	8.5616
ENSG00000085382	HACE1	1.0815	1.1774	1.0465	1.4456	0.8233	0.6272	0.7792	0.9799	0.7069
ENSG00000085415	SEH1L	2.3831	3.0823	2.815	1.24	3.1572	2.9775	3.1142	2.3537	2.4075
ENSG00000085433	WDR47	5.2706	4.5496	5.2513	5.6072	3.6502	4.6741	3.4232	3.633	3.4565
ENSG00000085449	WDFY1	13.6773	18.8517	15.9782	9.9433	50.4346	46.1443	38.8559	41.0501	37.9141
ENSG00000085465	OVGP1	0.1497	0.4661	0.538	1.2077	0.1559	0.2052	0.3868	0.3967	0.4626
ENSG00000085491	SLC25A24	4.0297	4.917	4.0648	3.3323	3.8512	3.8811	3.7338	3.5082	3.1281
ENSG00000085511	MAP3K4	4.1379	3.9188	4.6902	3.9787	1.6142	2.3983	2.5738	2.8734	2.6441
ENSG00000085514	PILRA	0.2554	0.2169	0.3129	0.6538	0.9977	1.3128	1.4229	1.918	3.7736
ENSG00000085552	IGSF9	0.0966	0.0328	0.0379	0.054	0.0403	0	0.0562	0.0341	0
ENSG00000085563	ABCB1	0	0.0187	0	0	0.023	0	0.0428	0	0
ENSG00000085644	ZNF213	2.4453	2.7349	2.1825	2.4428	1.2632	2.2277	2.3114	2.0725	1.1518
ENSG00000085662	AKR1B1	22.6779	34.8307	27.8542	25.2801	84.067	144.737	71.4112	90.9297	107.062
ENSG00000085719	CPNE3	5.3362	7.4181	8.7484	13.258	4.5696	4.7244	6.2926	8.3045	7.4379
ENSG00000085721	RRN3	6.9653	7.8255	7.0387	7.3158	8.7004	11.0576	7.7939	8.0323	7.1428
ENSG00000085733	CTTN	41.9342	50.2613	38.3207	50.0339	42.2999	46.9938	44.0591	44.163	41.0743
ENSG00000085741	WNT11	4.3212	0.8154	3.9218	10.7266	0.389	0.1097	0.1034	1.3668	0.6182
ENSG00000085760	MTIF2	5.2769	6.2865	6.3631	6.9971	4.8246	4.7613	5.3335	6.909	6.8627
ENSG00000085788	DDHD2	2.685	3.3896	3.6539	3.8495	2.5971	3.0806	3.1706	3.3463	3.1669
ENSG00000085831	TTC39A	0.1095	0.0232	0.0671	0.0255	0.0998	0.0563	0.0663	0.4714	0.222
ENSG00000085832	EPS15	9.5033	9.2982	10.4793	9.9361	10.1685	10.0528	11.2262	11.8331	14.1046
ENSG00000085840	ORC1	0.1217	4.6169	0.5965	0.5288	2.874	1.7935	2.1621	0.7169	0.3761
ENSG00000085871	MGST2	1.4894	0.5811	2.3279	1.2366	0.3355	0.538	0.9361	1.2802	0.9796
ENSG00000085872	CHERP	5.9298	6.2811	7.0446	7.88	5.8714	4.5451	6.6387	7.2379	6.92
ENSG00000085978	ATG16L1	3.3468	5.0725	3.4881	3.6872	2.6037	4.1374	3.53	3.462	2.9946
ENSG00000085982	USP40	5.8483	5.8503	6.2157	5.9285	5.0934	6.2938	6.7812	6.4493	5.6025
ENSG00000085998	POMGNT1	9.1137	6.6337	9.2167	6.1367	9.6444	10.9412	10.292	9.2748	8.7888
ENSG00000085999	RAD54L	0.2393	3.7589	0.5472	0.2227	1.0801	0.8199	1.2364	0.4932	0.0462
ENSG00000086015	MAST2	10.9437	12.276	14.8868	15.7273	5.6745	5.784	8.7757	6.3353	4.6543
ENSG00000086061	DNAJA1	50.3438	41.7556	51.6455	53.0219	192.127	169.444	146.244	147.646	144.132
ENSG00000086062	B4GALT1	93.5899	52.7324	57.2543	38.6336	92.346	67.5985	60.9003	60.5627	48.8801
ENSG00000086065	CHMP5	19.8832	19.0692	17.5979	17.2116	26.7414	25.5641	26.4826	31.7226	33.1011
ENSG00000086102	NFX1	6.9179	7.0008	7.1321	8.6752	5.302	6.8354	7.0848	7.4891	7.2272
ENSG00000086159	AQP6	0.2248	0.1272	0.049	0.093	0.1041	0.0257	0.0484	0.1103	0.0868
ENSG00000086189	DIMT1	6.7884	7.1331	6.7883	5.0106	6.0357	4.8991	5.4811	4.9977	4.5688
ENSG00000086200	IPO11	2.4123	1.9619	2.3645	2.1823	2.7783	2.3576	2.3537	2.0411	1.8504
ENSG00000086205	FOLH1	0.134	0.0569	0.0328	0.3742	0.1396	0	0.0325	0.3551	0.1941
ENSG00000086232	EIF2AK1	17.84	16.0512	17.8031	14.6947	11.9725	11.673	13.4391	13.4976	11.687
ENSG00000086288	NME8	0.105	0	0	0.0489	0	0	0	0	0
ENSG00000086289	EPDR1	42.711	22.2177	24.0666	18.6094	21.2441	18.6206	14.3431	14.382	8.603
ENSG00000086300	SNX10	0.182	0.2783	0	0.305	2.2756	3.3312	0.2469	1.544	1.7298
ENSG00000086475	SEPHS1	10.4434	9.428	11.6572	10.2428	4.5986	2.3707	5.7137	4.9769	3.7412
ENSG00000086504	MRPL28	13.6933	11.0401	9.6094	8.3821	10.601	10.0237	10.5314	11.9091	9.0143
ENSG00000086506	HBQ1	0	0	0	0	0	0	0	0	0
ENSG00000086544	ITPKC	6.6598	6.491	5.3039	6.5517	7.6076	9.2583	6.8927	8.0566	8.1558
ENSG00000086548	CEACAM6	0.2098	0	0	0	0	0	0	0	0
ENSG00000086570	FAT2	0.0441	0.0823	0.0259	0.123	0.0367	0.0725	0.0683	0.0856	0.0511
ENSG00000086589	RBM22	8.4329	7.6727	7.9879	8.9384	16.9415	12.676	11.6037	13.4289	16.3824
ENSG00000086598	TMED2	52.1383	36.1247	45.565	37.171	50.5842	32.352	30.524	30.4615	26.2751
ENSG00000086619	ERO1B	0.9079	1.2174	0.8431	1.4901	1.4187	0.786	1.1575	1.6253	1.0244
ENSG00000086666	ZFAND6	4.3997	3.9895	4.751	4.2575	3.392	4.6763	3.9257	5.4241	4.2054
ENSG00000086696	HSD17B2	0.2414	0.0683	0.1052	0.0375	0.0699	0.0552	0.065	0.0592	0.0466
ENSG00000086712	TXLNG	3.791	5.1947	4.0536	6.4162	3.4105	4.0448	4.5635	4.8714	4.4595
ENSG00000086717	PPEF1	0	0	0	0	0	0	0	0.0644	0
ENSG00000086730	LAT2	0.7609	0.2633	0.1105	0.3673	0.3229	0.1738	0.2184	0.1245	0.2613
ENSG00000086758	HUWE1	17.5698	29.3834	28.3245	26.5017	21.9258	28.8811	29.3624	25.5684	23.9892
ENSG00000086827	ZW10	7.2349	6.6528	5.8327	5.3799	4.8608	5.9853	5.2263	4.8789	3.3237
ENSG00000086848	ALG9	1.6305	1.1267	1.4258	1.5178	1.5486	1.2818	1.4404	1.3698	1.0744
ENSG00000086967	MYBPC2	0.1036	0	0.0339	0	0	0	0	0	0
ENSG00000086991	NOX4	3.8242	0.4282	2.3479	1.0562	0.0657	0.1944	0.1018	0.2228	0.3409
ENSG00000087008	ACOX3	4.2629	3.2807	3.5256	4.0303	4.8223	4.6905	4.4208	5.7963	5.7117
ENSG00000087053	MTMR2	7.159	5.2439	5.4578	4.852	5.1243	5.0355	4.5229	3.6247	3.2504
ENSG00000087074	PPP1R15A	41.1224	49.2691	21.757	28.2183	43.3975	40.146	25.8803	22.0246	24.9538
ENSG00000087076	HSD17B14	1.3999	1.1039	2.3522	6.5155	0.4166	0.8223	0.3875	0.7067	0.5793
ENSG00000087077	TRIP6	23.1308	20.3413	23.1653	26.085	17.1904	15.931	23.0316	26.0081	21.4006
ENSG00000087085	ACHE	0.2746	0	0.0337	0.032	4.6848	10.2702	1.1642	3.3363	16.5494
ENSG00000087086	FTL	3901.73	3757.33	2630.25	4095.23	1916.01	2884.75	1637.39	1728.97	1379.29
ENSG00000087087	SRRT	10.0622	12.2677	10.1993	12.833	16.2039	14.0365	13.4084	14.7458	14.3225
ENSG00000087088	BAX	21.1417	18.7103	17.5682	18.4819	13.2551	14.5573	13.4323	17.4529	15.0894
ENSG00000087095	NLK	1.3317	1.0692	1.3765	1.0819	1.2864	1.0206	1.3138	1.5402	1.431
ENSG00000087111	PIGS	6.9283	4.2855	5.8059	6.1707	5.5242	5.4298	6.8993	5.7052	6.6656
ENSG00000087116	ADAMTS2	84.2129	50.7336	53.883	38.779	112.464	117.16	58.3546	52.028	93.6218
ENSG00000087128	TMPRSS11E	0.2996	0	0	0	0	0	0	0	0
ENSG00000087152	ATXN7L3	12.2748	12.373	12.8368	9.312	10.7729	13.9601	12.97	11.4206	11.3399
ENSG00000087157	PGS1	2.8894	3.4395	3.1103	5.8836	2.8755	3.2091	3.7494	7.1565	4.0657
ENSG00000087191	PSMC5	14.2922	14.8501	11.8	14.5524	16.255	13.373	15.0916	19.3556	16.0989
ENSG00000087206	UIMC1	3.1623	4.6134	3.815	3.7489	2.7874	3.3065	3.6139	4.0832	3.6332
ENSG00000087237	CETP	0	0	0	0.0572	0.256	0	0.119	0.0543	0
ENSG00000087245	MMP2	1439.48	1682.09	1214.44	2116.02	1863.53	1893.21	1665.11	2115.65	1970.11
ENSG00000087250	MT3	0	0	0	0	0.1453	0.215	0	0	0.0808
ENSG00000087253	LPCAT2	1.8252	1.3452	1.4852	1.3464	1.4349	1.4338	1.4181	1.3386	1.1572
ENSG00000087258	GNAO1	0.1216	0.0715	0.0642	0.1045	0.0877	0.0096	0.0725	0.0578	0.0759
ENSG00000087263	OGFOD1	8.0965	8.037	7.7414	5.7502	7.5148	6.5544	6.947	7.4062	5.6497
ENSG00000087266	SH3BP2	1.889	1.939	2.328	2.5267	2.369	4.3647	5.2599	4.0264	5.1112
ENSG00000087269	NOP14	12.8161	13.8962	10.5039	8.8633	12.219	10.5699	11.751	12.122	8.7261
ENSG00000087274	ADD1	17.3475	19.9185	24.8781	27.4385	21.2369	21.1994	21.9972	22.4403	24.7341
ENSG00000087299	L2HGDH	3.8916	1.0594	0.7118	1.2653	0.9698	1.0528	0.884	1.1515	1.4241
ENSG00000087301	TXNDC16	1.0001	1.7673	0.7948	1.4844	0.6757	0.5001	0.8118	0.191	0.2819
ENSG00000087302	C14orf166	10.4034	7.4362	7.7384	6.5182	6.3003	5.5848	5.9495	5.588	4.9577
ENSG00000087303	NID2	30.0983	16.9828	21.2523	18.9147	6.0118	7.1895	3.689	8.0904	2.7168
ENSG00000087338	GMCL1	2.0559	2.4972	2.2702	2.0591	1.1386	1.1504	1.2607	2.1841	0.8142
ENSG00000087365	SF3B2	15.6661	17.1681	15.3172	18.6367	20.8962	15.3523	16.6994	18.9581	17.9567
ENSG00000087448	KLHL42	2.9073	4.5381	4.8428	3.3164	5.0591	6.6685	6.3827	4.7806	6.0757
ENSG00000087460	GNAS	45.9175	42.8473	42.6227	42.3853	28.2883	29.3704	32.4517	26.6333	25.3619
ENSG00000087470	DNM1L	7.6163	6.7665	8.0688	5.96	9.3081	10.1624	7.9249	6.5888	5.6256
ENSG00000087494	PTHLH	0.3034	0.7408	1.4128	6.2141	0.9087	2.3006	2.6093	3.5184	2.1097
ENSG00000087495	PHACTR3	0.2522	0.0178	0.0206	0.0196	0	0.0216	0.0204	0	0
ENSG00000087502	ERGIC2	4.529	6.0678	4.8056	4.1546	3.7789	3.2998	3.6852	4.3896	3.2355
ENSG00000087510	TFAP2C	0	0.3258	0	0.0397	0	0.0876	0	0.0377	0.0494
ENSG00000087586	AURKA	0.3937	1.3374	0.5574	0.9773	0.1823	0.4947	0.2543	0.5024	0.4562
ENSG00000087589	CASS4	0.1769	0.1502	0.1734	0.0941	0.0263	0.1039	0.2203	0.067	0.0293
ENSG00000087842	PIR	3.4674	2.3815	6.7973	5.1263	1.6997	2.9355	3.3101	2.6128	2.4226
ENSG00000087884	AAMDC	5.4716	3.3029	4.8462	3.9888	1.7168	2.9141	3.3214	2.9702	2.5209
ENSG00000087903	RFX2	2.986	2.428	1.7809	2.2945	3.2132	2.4036	3.7938	3.0984	2.9705
ENSG00000087995	METTL2A	3.8996	4.189	3.6263	3.599	3.7497	2.8097	3.1971	2.9446	2.5877
ENSG00000088002	SULT2B1	0.2269	0.1156	0.089	0.1268	0.0946	0	0	0.1604	0.1052
ENSG00000088035	ALG6	0.8798	0.9009	0.9638	0.8431	0.8626	1.0375	1.1032	0.6172	0.7496
ENSG00000088038	CNOT3	4.9501	5.5396	5.5102	6.7868	4.337	3.7081	5.5583	5.9326	5.2247
ENSG00000088053	GP6	0.3791	0.0402	0.0929	0.0441	0.0987	0.0487	0.0918	0.1675	0.0549
ENSG00000088179	PTPN4	0.6463	0.8102	0.7441	0.8403	0.2351	0.1687	0.6659	0.4985	0.3328
ENSG00000088205	DDX18	7.3743	6.2899	5.5171	4.7839	6.832	5.3503	4.4419	7.1346	5.9931
ENSG00000088247	KHSRP	32.9273	39.1416	34.8611	39.4571	33.6275	29.8099	37.1254	39.5054	34.0898
ENSG00000088256	GNA11	15.3698	17.6872	17.9012	17.7456	19.0031	19.9351	17.1186	17.4036	16.2885
ENSG00000088280	ASAP3	22.9316	20.7818	24.4152	33.4658	21.3196	21.1191	30.9018	37.6594	41.8977
ENSG00000088298	EDEM2	11.4805	13.2068	10.8605	11.2461	42.2742	51.5319	25.2219	30.3685	44.6287
ENSG00000088305	DNMT3B	0.5256	0.8222	0.2712	0.515	0.2594	0.2844	0.5093	0.6599	0.4809
ENSG00000088320	REM1	0	0	0.1508	0.1432	0	0	0.1491	0	0
ENSG00000088325	TPX2	1.0659	8.569	2.1592	1.7199	2.1837	1.2784	2.6164	1.287	0.1235
ENSG00000088340	FER1L4	0.1695	0.06	0.0831	0.171	0.0589	0.0726	0.0274	0.1622	0.1637
ENSG00000088356	PDRG1	7.3083	7.0772	7.4777	5.2515	6.6113	6.0632	5.5903	5.607	5.5716
ENSG00000088367	EPB41L1	3.5617	4.3063	4.1011	6.9391	1.1861	1.3748	1.4112	1.1463	0.6444
ENSG00000088386	SLC15A1	0.3361	0.0259	0.1198	0.0853	0.191	0.0628	0.1184	0.108	0.1062
ENSG00000088387	DOCK9	1.5129	1.5858	2.5845	2.5028	1.6931	1.5464	3.6689	3.4064	3.7067
ENSG00000088448	ANKRD10	5.8107	8.2955	8.2819	11.2361	3.7429	5.9735	7.2075	12.7717	13.2391
ENSG00000088451	TGDS	2.6221	1.7225	1.4548	2.3027	1.3915	1.5258	2.0133	2.2728	2.0639
ENSG00000088538	DOCK3	0.0585	0.087	0.1291	0.0681	0.0457	0.015	0.0284	0.0646	0.0339
ENSG00000088543	C3orf18	3.1943	3.3489	3.9814	6.7913	2.1362	3.2433	1.7959	2.4039	3.2903
ENSG00000088682	COQ9	4.71	5.509	5.4296	6.1492	5.8629	4.172	5.195	5.7836	4.6684
ENSG00000088726	TMEM40	0.4315	0.0611	0.0705	0.0335	0	0.0739	0	0.0318	0.0417
ENSG00000088727	KIF9	0.3503	0.4834	0.279	0.3873	0.4562	0.2026	0.1909	0.2902	0.3806
ENSG00000088756	ARHGAP28	3.334	2.0366	3.9214	4.5551	9.1193	7.4297	8.6384	14.2518	11.2411
ENSG00000088766	CRLS1	2.5522	2.4712	2.1509	1.8651	1.7641	1.6184	1.5715	2.3601	1.4096
ENSG00000088782	DEFB127	0	0	0	0	0	0	0	0	0
ENSG00000088808	PPP1R13B	0.2978	0.3132	0.7507	0.2112	0.2216	0.4374	0.3573	0.2882	0.2794
ENSG00000088812	ATRN	11.9557	13.4831	13.6981	13.1453	17.576	12.8172	12.3353	12.1136	17.8221
ENSG00000088826	SMOX	4.8261	3.8399	3.111	2.7522	2.0834	1.7879	1.1374	1.3444	0.7054
ENSG00000088827	SIGLEC1	0.1299	0	0	0	0.1184	0.0501	0.1102	0.6457	0.6588
ENSG00000088832	FKBP1A	66.7033	62.5955	50.4731	48.952	99.5144	70.8717	58.4646	46.5022	47.4023
ENSG00000088833	NSFL1C	6.6094	6.7451	7.7087	8.2885	8.9688	11.8149	7.886	8.3514	7.2725
ENSG00000088836	SLC4A11	0.3453	0.8262	0.2154	0.4967	0.1308	1.0325	0.3649	0.6655	0.4364
ENSG00000088854	C20orf194	5.0539	4.7248	5.3507	6.673	4.7179	6.0127	4.5045	3.9482	6.4821
ENSG00000088876	ZNF343	4.2209	3.0924	3.6234	3.5182	3.8221	3.0629	3.5817	2.3641	3.2927
ENSG00000088881	EBF4	1.3439	0.6731	1.0809	1.1227	1.1128	1.8776	1.3689	1.5222	0.7986
ENSG00000088882	CPXM1	89.8921	42.7626	56.3424	137.286	75.28	32.7679	74.0684	55.8463	36.1912
ENSG00000088888	MAVS	9.01	11.1627	11.114	15.2043	9.4197	9.7547	11.7768	14.8527	13.114
ENSG00000088899	LZTS3	1.5195	1.8145	1.629	2.5195	1.0387	2.9777	1.6103	2.2863	2.3935
ENSG00000088926	F11	0	0.0323	0	0	0	0.0783	0.0369	0	0
ENSG00000088930	XRN2	24.0375	28.0712	24.6204	26.9898	27.3689	23.3701	30.6561	33.8129	26.3861
ENSG00000088970	KIZ	4.2065	4.8881	4.8706	5.7018	1.1275	1.7955	2.9078	2.2819	2.708
ENSG00000088986	DYNLL1	44.14	28.508	32.693	29.7177	39.2117	28.7223	36.22	35.8575	35.5884
ENSG00000088992	TESC	0.0665	0	0	0	0	0	0	0	0.2312
ENSG00000089006	SNX5	6.861	7.3718	6.725	6.5366	4.6472	3.2617	4.697	5.3926	3.2287
ENSG00000089009	RPL6	60.5157	62.5921	60.8408	65.9311	28.7139	24.6654	30.9495	31.6806	27.6027
ENSG00000089012	SIRPG	0.1143	0.097	0	0.1064	0.0595	0.1175	0	0	0
ENSG00000089022	MAPKAPK5	2.3961	1.9415	1.6494	1.6686	1.7243	1.57	1.5152	1.6159	1.473
ENSG00000089041	P2RX7	1.5474	0.5295	1.064	2.7089	4.6433	11.2541	8.9509	4.8153	6.6907
ENSG00000089048	ESF1	4.421	4.5322	5.2312	4.7456	5.1031	3.1118	4.9781	4.1872	4.0614
ENSG00000089050	RBBP9	5.1421	5.2963	5.2353	4.8175	13.2702	11.766	7.9072	7.3564	11.4559
ENSG00000089053	ANAPC5	6.8708	7.7442	8.3264	9.2449	4.3486	4.6875	6.0015	8.1669	6.9726
ENSG00000089057	SLC23A2	5.9144	6.3396	7.3509	7.3143	3.3202	1.8223	2.89	3.7795	4.0489
ENSG00000089060	SLC8B1	7.627	11.7	13.9685	13.5653	5.5004	11.6541	11.3139	8.9117	9.3425
ENSG00000089063	TMEM230	31.8646	26.9166	27.3649	22.8619	18.5426	20.2846	21.9248	21.1039	16.2487
ENSG00000089091	DZANK1	0.329	0.378	0.2466	0.2882	0.2419	0.2586	0.2062	0.2564	0.3588
ENSG00000089094	KDM2B	1.4292	1.7725	1.4193	2.3019	2.0176	2.0588	1.6762	2.467	2.4406
ENSG00000089101	CFAP61	0	0	0	0.0163	0.0364	0	0.0169	0.0155	0
ENSG00000089116	LHX5	0	0	0	0	0	0	0	0	0
ENSG00000089123	TASP1	1.7196	1.61	2.8524	4.3917	1.4238	1.1332	1.4098	2.4151	1.7883
ENSG00000089127	OAS1	0.958	1.2753	1.3451	3.4707	37.2477	30.4239	31.2332	69.927	57.5767
ENSG00000089154	GCN1	15.351	14.8274	15.3718	15.3766	13.5861	12.603	12.9453	14.1713	12.4842
ENSG00000089157	RPLP0	203.641	196.828	224.207	224.997	79.2698	65.9867	117.529	89.3172	61.3593
ENSG00000089159	PXN	21.8059	33.2002	31.9259	66.1539	13.2713	20.2811	22.9744	21.7218	15.4595
ENSG00000089163	SIRT4	0.5241	0.7121	1.3356	0.683	0.4368	0.3233	0.3047	0.926	0.2429
ENSG00000089169	RPH3A	0.0988	0	0.0121	0.023	0.0257	0.1016	0.012	0.0109	0
ENSG00000089177	KIF16B	1.8083	1.8173	2.0814	2.6716	1.106	1.2961	1.4306	1.9053	1.9416
ENSG00000089195	TRMT6	2.7477	3.5143	2.6932	1.9262	4.6997	3.3129	3.0566	3.5063	3.1053
ENSG00000089199	CHGB	0.226	0.072	0.1384	0.1578	0.0294	0.0871	0	0.2246	0.1964
ENSG00000089220	PEBP1	69.2972	71.8016	60.4471	98.8702	44.526	49.6379	58.0086	68.3408	58.954
ENSG00000089225	TBX5	4.1688	1.2715	3.3092	2.5962	0.5811	0.5131	1.792	1.6599	1.0206
ENSG00000089234	BRAP	5.1388	5.5477	4.9298	4.351	4.6982	4.5522	5.1644	4.9504	5.448
ENSG00000089248	ERP29	38.763	50.7343	32.3749	39.7961	21.4662	25.9681	22.7438	21.362	15.1171
ENSG00000089250	NOS1	0.1758	0.0747	0.067	0.0818	0	0.0803	0.0568	0.0604	0.0679
ENSG00000089280	FUS	17.9994	19.2199	16.2019	19.0162	26.7168	17.6073	18.7672	24.276	24.4227
ENSG00000089289	IGBP1	16.3034	23.6587	24.2738	29.4562	11.537	13.3657	16.7295	19.3259	16.6602
ENSG00000089327	FXYD5	12.4108	29.6188	13.0877	12.3098	11.0558	19.7538	15.6323	12.3254	7.6867
ENSG00000089335	ZNF302	3.5637	3.2856	4.8403	5.2129	2.8107	3.2972	4.5873	5.1273	4.9849
ENSG00000089351	GRAMD1A	5.6909	4.4483	5.9373	7.0834	72.8218	52.3208	22.3063	28.8136	39.1676
ENSG00000089356	FXYD3	0.1153	0.0326	0.0377	0.1431	0	0	0	0.0339	0.0445
ENSG00000089472	HEPH	9.1299	5.7345	9.5843	9.2028	6.0402	3.5914	5.5832	2.8795	4.0691
ENSG00000089486	CDIP1	6.9326	4.4345	5.0008	8.1016	2.7198	2.8693	2.7043	6.1511	4.3819
ENSG00000089505	CMTM1	1.4863	1.8562	1.7997	2.1161	1.0929	0.8089	0.7624	0.7724	0.7092
ENSG00000089558	KCNH4	0.0653	0.0277	0	0	0	0	0	0.0288	0
ENSG00000089597	GANAB	94.6839	108.988	96.2788	88.8264	91.3851	95.1628	97.3188	88.2632	83.0567
ENSG00000089639	GMIP	3.8358	2.0068	3.0212	2.1041	3.4962	4.0489	2.8206	2.6323	2.8574
ENSG00000089682	RBM41	1.1337	1.1054	1.2759	1.3876	1.0279	1.1007	1.0374	1.2427	1.1921
ENSG00000089685	BIRC5	1.0744	3.5354	0.9544	0.8126	0.8394	0.2416	0.7482	0.5932	0.5447
ENSG00000089692	LAG3	0.0838	0.1068	0.0822	0.1951	0.3056	0.1724	0.4873	0.7035	0.8257
ENSG00000089693	MLF2	25.8141	19.8499	21.2182	19.2994	20.75	20.3732	18.3482	16.4307	18.4504
ENSG00000089723	OTUB2	0.6326	0.4605	0.4724	0.4206	0.0628	0.2168	0.1459	0.0798	0.4189
ENSG00000089737	DDX24	13.6157	14.1695	16.3261	23.5678	17.9686	15.6439	19.4004	28.4341	25.1962
ENSG00000089775	ZBTB25	1.5816	1.1919	1.1499	1.0433	0.6219	0.4845	0.8626	0.9994	0.6433
ENSG00000089818	NECAP1	2.4995	2.0233	2.1777	2.7077	3.1214	2.6146	2.705	3.4608	3.3029
ENSG00000089820	ARHGAP4	3.3973	2.924	2.43	2.6496	2.3673	2.525	1.6903	2.3321	2.0482
ENSG00000089847	ANKRD24	0.3149	0.2674	0.4771	0.5597	0.0298	0.0883	0.3051	0.1265	0.2654
ENSG00000089876	DHX32	7.819	10.3317	9.0314	6.8556	6.0158	7.7379	7.8273	6.3631	3.9475
ENSG00000089902	RCOR1	5.5556	4.0689	4.6357	4.614	4.2167	3.8641	4.1822	4.1783	2.7283
ENSG00000089916	GPATCH2L	0.9904	1.1873	1.3933	2.0336	0.9406	1.0061	0.9257	1.2146	1.3839
ENSG00000090006	LTBP4	1.4692	1.7842	7.8507	11.8675	1.1849	0.8283	5.3267	3.2937	4.9793
ENSG00000090013	BLVRB	9.0777	16.9201	13.9499	25.3506	3.9267	5.0615	8.1246	11.8937	5.7945
ENSG00000090020	SLC9A1	10.5918	12.2355	10.4029	7.2051	7.2811	9.8527	8.0812	6.7055	6.6089
ENSG00000090054	SPTLC1	15.7221	17.3059	18.8427	14.4723	11.3439	13.4629	13.9779	13.3639	13.7959
ENSG00000090060	PAPOLA	7.1037	7.4298	7.1006	6.5473	8.1838	7.3544	7.0675	6.4886	5.7901
ENSG00000090061	CCNK	3.9424	3.9433	4.2614	3.96	3.847	4.0048	4.3482	4.1437	4.0267
ENSG00000090097	PCBP4	9.0121	6.2563	7.1205	8.2615	3.9621	4.0158	4.9137	5.0253	5.2811
ENSG00000090104	RGS1	0.0311	0	0	0	0.0324	0	0	0	0
ENSG00000090238	YPEL3	13.4088	16.7552	15.4322	27.4376	4.7398	8.3204	11.9774	16.9686	15.3513
ENSG00000090263	MRPS33	3.7	3.2454	3.0302	2.6285	2.6371	2.2522	2.7359	3.0967	2.2566
ENSG00000090266	NDUFB2	6.4519	5.6502	4.489	4.4776	4.5606	4.6192	4.4094	4.5549	4.9398
ENSG00000090273	NUDC	22.1553	24.1461	19.2544	18.9956	30.8809	25.9113	23.7259	23.0598	20.6322
ENSG00000090316	MAEA	5.4707	5.9589	5.9864	6.907	3.7902	4.0477	5.5524	6.2108	4.9993
ENSG00000090339	ICAM1	21.9471	9.6269	14.5334	19.9474	935.256	717.687	182.206	88.0606	180.267
ENSG00000090372	STRN4	9.8233	11.0181	9.3	8.8009	9.674	10.7534	9.7939	10.0409	9.2852
ENSG00000090376	IRAK3	1.8565	3.0226	3.1375	3.9689	4.5748	4.8833	3.6348	5.1693	5.4748
ENSG00000090382	LYZ	1.0892	0.555	0.2847	0.4056	0.3782	0.3732	0.6332	0.5132	0.589
ENSG00000090402	SI	0.0417	0	0	0	0	0	0	0	0
ENSG00000090432	MUL1	15.131	15.2138	18.3329	14.5252	13.1348	15.717	15.424	15.4562	13.759
ENSG00000090447	TFAP4	0.7978	1.4241	0.9575	1.6066	0.6275	0.4687	0.7257	1.1507	0.5283
ENSG00000090470	PDCD7	5.1424	7.167	8.0032	9.4276	3.762	4.4794	5.1346	7.1093	7.1416
ENSG00000090487	SPG21	13.7926	15.4257	16.387	18.8547	11.5209	12.3943	16.1984	13.8609	9.3885
ENSG00000090512	FETUB	0.1266	0	0	0	0	0	0	0	0
ENSG00000090520	DNAJB11	11.9126	9.7555	7.536	5.9086	15.0633	9.1216	7.8391	7.4637	7.6143
ENSG00000090530	P3H2	0.0457	0.0388	0.3808	0.1702	0.3571	0.4464	1.0407	0.2423	0.2118
ENSG00000090534	THPO	0.6689	0.6248	0.4589	0.7472	0.9058	1.6503	0.6481	0.5318	1.0076
ENSG00000090539	CHRD	2.2831	2.8097	4.2672	6.0517	5.6636	13.7446	7.3863	4.0512	9.8653
ENSG00000090554	FLT3LG	1.4852	1.6816	2.1616	2.388	2.7661	2.6835	4.4479	5.7256	4.3808
ENSG00000090565	RAB11FIP3	5.9005	9.2465	9.8381	11.0608	4.0132	5.5864	6.6208	6.5743	5.2632
ENSG00000090581	GNPTG	15.0508	14.6638	14.5689	19.9401	11.9376	12.0378	12.7372	13.2967	12.6283
ENSG00000090612	ZNF268	1.6903	1.0187	1.3272	1.3704	1.0981	0.9809	1.1446	1.4692	1.3268
ENSG00000090615	GOLGA3	13.7693	11.8784	14.02	10.3647	10.0049	7.3272	7.7058	8.1204	7.6683
ENSG00000090621	PABPC4	14.6559	17.6902	17.3829	15.9283	8.8926	6.912	9.3143	7.9923	8.4478
ENSG00000090659	CD209	0.1742	0.1725	0.0853	0.0811	0.1209	0.0895	0.0281	0.1282	0.1345
ENSG00000090661	CERS4	3.5028	4.9308	4.3304	11.8382	3.7146	4.2822	3.5773	6.6351	5.7777
ENSG00000090674	MCOLN1	4.4034	6.2415	4.9826	6.4801	2.9681	3.262	3.294	3.3181	3.0391
ENSG00000090686	USP48	4.5047	5.4747	5.9225	6.4658	6.7297	6.4612	6.6646	5.6359	6.7986
ENSG00000090776	EFNB1	14.2234	11.5533	23.3748	13.0603	5.4354	3.2184	8.2387	4.9853	5.4193
ENSG00000090857	PDPR	4.9583	5.8549	4.4731	7.7155	4.0729	3.4108	4.6726	5.4155	5.131
ENSG00000090861	AARS	72.6156	72.4017	68.106	58.477	38.7113	50.3524	69.9711	47.0702	40.1262
ENSG00000090863	GLG1	24.0546	31.7967	31.3807	30.2415	17.7482	20.66	21.5563	19.3424	17.4818
ENSG00000090889	KIF4A	0.1978	2.3036	0.4155	0.3419	0.4415	0.3776	0.5749	0.2746	0.0982
ENSG00000090905	TNRC6A	4.6878	6.834	7.2373	9.3088	5.2343	5.0739	6.4242	8.5719	8.6939
ENSG00000090924	PLEKHG2	4.859	2.4947	5.4177	3.0716	5.9317	7.0132	3.0891	3.2841	4.8723
ENSG00000090932	DLL3	0.0979	0.0415	0	0	0.1529	0	0	0	0.1134
ENSG00000090971	NAT14	5.152	4.8276	6.7912	4.9061	4.133	3.8353	6.9425	8.8937	7.7542
ENSG00000090975	PITPNM2	1.9854	2.5172	2.3983	3.8395	2.4469	4.1684	3.0887	4.0392	4.2611
ENSG00000090989	EXOC1	6.5637	6.7334	7.4198	8.2061	5.7144	6.0335	6.8238	7.1108	6.3013
ENSG00000091009	RBM27	2.2004	2.315	3.2447	3.1358	2.2718	2.3621	3.4526	3.0965	2.6626
ENSG00000091010	POU4F3	0	0	0	0	0	0	0	0.0957	0
ENSG00000091039	OSBPL8	18.6882	29.4221	17.649	9.3334	8.9938	11.0375	13.8029	11.2323	10.6019
ENSG00000091073	DTX2	3.0993	2.2436	2.515	2.4594	4.7105	4.9359	2.7322	3.9725	4.7395
ENSG00000091106	NLRC4	0.1414	0.06	0.0693	0.0987	0.0736	0.1453	0.137	0.0625	0.041
ENSG00000091127	PUS7	3.3608	3.9119	1.8175	1.4564	4.7383	3.1869	3.5932	3.9418	2.7194
ENSG00000091128	LAMB4	0.4564	0.0465	0.0358	0.102	0.0951	0.0751	0	0.129	0.1904
ENSG00000091129	NRCAM	1.11	0.3717	0.9501	0.1455	1.3517	1.35	0.4847	0.2072	0.0906
ENSG00000091136	LAMB1	49.2369	56.8179	54.9086	58.3571	30.6688	21.9678	29.5473	24.7311	17.7967
ENSG00000091137	SLC26A4	0.3754	0.075	0.1082	0.1645	0.2991	0.613	0.1926	0.0976	0.2303
ENSG00000091138	SLC26A3	0.1136	0	0	0	0	0	0	0	0
ENSG00000091140	DLD	6.6232	6.2812	6.6104	4.7702	9.5683	7.7282	6.7217	6.7695	7.3387
ENSG00000091157	WDR7	0.7835	1.3446	1.08	1.3371	1.3093	1.3005	1.4471	1.2907	1.8915
ENSG00000091164	TXNL1	4.6483	3.7836	4.1339	4.6541	3.9091	3.9044	3.8556	4.1466	3.4157
ENSG00000091181	IL5RA	0.0776	0.0494	0	0	0.0404	0.02	0	0	0
ENSG00000091262	ABCC6	0.2877	0.115	0.2488	0.126	0.1939	0.0348	0.1804	0.1495	0.0784
ENSG00000091317	CMTM6	15.006	14.5423	16.5294	10.132	13.6059	14.7104	14.5675	11.257	11.6374
ENSG00000091409	ITGA6	0.2549	1.3819	0.5957	0.073	0.0408	0.0605	0.5129	0.1212	0
ENSG00000091428	RAPGEF4	0.1258	0.061	0.0176	0.1004	0.0936	0.0554	0.087	0.1429	0.0416
ENSG00000091436	MAP3K20	5.4024	9.8532	7.9066	9.5826	3.9935	3.2445	4.7397	5.0516	3.4205
ENSG00000091482	SMPX	0	0	0	0	0	0	0.1193	0	0
ENSG00000091483	FH	19.1355	21.7848	17.1737	15.9758	14.8876	9.4055	16.5126	11.728	9.1468
ENSG00000091490	SEL1L3	5.781	3.573	2.9841	1.1304	1.9598	5.1869	3.5795	2.6141	1.5657
ENSG00000091513	TF	0.1645	0.0508	0.1906	0.3063	0.0467	0.0615	0.0435	0.0925	0.0866
ENSG00000091527	CDV3	34.6105	32.7287	39.5019	26.375	63.2462	59.8232	48.8519	40.0088	44.6607
ENSG00000091536	MYO15A	0.1875	0.0626	0.1116	0.2868	0.0349	0.062	0.0584	0.1598	0.1397
ENSG00000091542	ALKBH5	18.3901	20.4586	23.2601	21.2677	22.8375	25.2209	19.7634	20.5035	20.6588
ENSG00000091583	APOH	0.2885	0	0	0.179	0	0	0	0	0
ENSG00000091592	NLRP1	3.0802	3.0488	4.7444	4.5336	1.0209	1.5113	3.3139	3.1895	3.7779
ENSG00000091622	PITPNM3	0.2656	0.2051	0.1538	0.2585	0.1761	0.1241	0.1638	0.1707	0.1959
ENSG00000091640	SPAG7	8.9585	10.8733	11.1314	8.971	8.5779	8.0932	8.6799	9.793	9.4373
ENSG00000091651	ORC6	3.032	5.3767	1.8065	2.4627	2.8488	1.9558	2.4481	2.1272	1.7223
ENSG00000091656	ZFHX4	3.9601	5.7482	10.3804	9.5466	5.7328	3.1813	6.7563	5.8142	6.2921
ENSG00000091664	SLC17A6	0.0607	0	0	0	0	0	0	0.0536	0.0352
ENSG00000091704	CPA1	0	0	0	0	0	0	0.085	0.0387	0
ENSG00000091732	ZC3HC1	5.275	3.9737	3.7527	3.9995	4.9188	4.2857	5.1109	4.8481	5.1267
ENSG00000091831	ESR1	0.1202	0.1021	0.1903	0.284	0.2215	0.057	0.1433	0.1552	0.2143
ENSG00000091844	RGS17	0.0811	0.2892	0.2384	0.7095	0.2365	0.3001	0.2357	0.4728	0.2067
ENSG00000091879	ANGPT2	0.1891	0.1124	0.1853	0.1936	0.0394	0.0972	0.2381	0.1336	0.2191
ENSG00000091947	TMEM101	4.6093	4.6683	5.1811	5.5897	4.8015	2.9996	5.3264	5.5291	5.3902
ENSG00000091972	CD200	6.2096	0.6546	2.0568	1.0763	9.5019	2.8176	1.6182	5.6372	11.2152
ENSG00000091986	CCDC80	482.386	306.718	582.459	467.576	147.393	132.806	208.095	262.585	167.277
ENSG00000092009	CMA1	0.1367	0	0.402	0.2545	0	0	0	0	0.1584
ENSG00000092010	PSME1	15.9661	24.3683	19.3153	27.9841	101.139	106.096	99.0191	146.453	159.345
ENSG00000092020	PPP2R3C	3.5479	4.4207	4.1926	3.0248	3.6958	3.3746	3.1163	3.4566	2.7664
ENSG00000092036	HAUS4	3.7836	6.0833	3.857	5.2127	2.1546	3.5266	3.6171	3.6992	2.6891
ENSG00000092051	JPH4	0.0483	0	0	0.0225	0.0503	0	0.0234	0.064	0
ENSG00000092054	MYH7	0	0	0	0	0.0438	0.0433	0.1835	0.0558	0.1219
ENSG00000092067	CEBPE	0	0	0	0	0	0	0	0	0
ENSG00000092068	SLC7A8	3.5919	2.451	2.3262	12.5582	0.9131	1.8023	1.9679	4.1365	3.2208
ENSG00000092094	OSGEP	2.8227	2.9585	2.7169	3.8111	1.9337	1.9345	3.0059	3.3923	3.9781
ENSG00000092096	SLC22A17	4.6708	3.6105	4.1967	7.2187	2.2456	1.539	2.785	2.989	2.6022
ENSG00000092098	RNF31	4.1393	3.7553	3.6793	4.8823	8.0346	6.4491	6.3522	8.7448	9.921
ENSG00000092108	SCFD1	6.1793	5.7274	6.2861	5.2803	4.7312	5.2503	5.7038	4.3397	4.4725
ENSG00000092140	G2E3	0.7765	0.6477	0.598	0.6454	0.4333	0.5417	0.5643	0.7105	0.5303
ENSG00000092148	HECTD1	9.3131	15.3148	14.0077	18.3166	6.8536	8.2737	11.0792	10.2643	8.4633
ENSG00000092199	HNRNPC	20.5215	22.8735	22.3993	23.8337	32.7318	26.7174	30.2918	29.3079	29.3646
ENSG00000092200	RPGRIP1	0.0702	0	0	0	0.0488	0.0481	0.0681	0.0827	0.1357
ENSG00000092201	SUPT16H	14.9565	23.7743	17.0829	19.3749	16.7368	15.7991	19.8714	18.3879	17.2484
ENSG00000092203	TOX4	7.4241	7.2249	7.6842	8.5587	7.7148	9.0063	9.0659	9.3036	9.7123
ENSG00000092208	GEMIN2	1.2647	1.2458	1.5867	2.0249	1.0012	0.8321	1.3724	1.2514	1.3483
ENSG00000092295	TGM1	0.7202	0.233	0.437	0.0958	0.5359	0.8461	0.6313	0.1515	0.5564
ENSG00000092330	TINF2	16.1527	16.1634	17.4066	16.9266	17.3673	21.0237	20.8672	19.2355	19.7027
ENSG00000092345	DAZL	0.0706	0	0.0692	0.0328	0.147	0.2176	0.1025	0.1247	0.327
ENSG00000092377	TBL1Y	0	0	0.0522	0.0495	0	0.0547	0.0516	0.047	0
ENSG00000092421	SEMA6A	0.2221	0.0894	0.6532	0.5333	0.3045	0.0361	0.2605	0.2169	0.2574
ENSG00000092439	TRPM7	5.3487	8.2816	6.4846	5.9167	4.3167	5.1462	5.283	4.6427	3.6707
ENSG00000092445	TYRO3	1.9076	2.077	1.1586	1.3399	0.8655	1.155	0.737	0.3825	0.3119
ENSG00000092470	WDR76	0.8795	8.5886	1.447	1.5789	5.1369	4.1331	3.378	1.7759	1.0919
ENSG00000092529	CAPN3	0.4872	0.9146	0.9049	2.5303	0.8281	0.9227	1.3417	2.492	2.0503
ENSG00000092531	SNAP23	6.8603	5.881	6.2136	6.568	5.9703	7.0525	5.1535	6.0991	6.5409
ENSG00000092607	TBX15	7.5386	8.2308	13.4258	7.9259	4.1368	4.4631	7.565	5.4707	6.2007
ENSG00000092621	PHGDH	24.945	38.1179	25.9354	17.8779	5.9932	11.0433	15.5249	5.5862	4.2031
ENSG00000092758	COL9A3	0.1856	0.1801	0.052	0.0494	0	0.1363	0	0	0.0614
ENSG00000092820	EZR	8.2019	10.4801	8.415	1.7482	11.3785	25.0589	15.5595	8.0586	8.4828
ENSG00000092841	MYL6	146.319	72.0504	87.9037	50.2649	114.148	108.736	93.3008	85.5388	89.8164
ENSG00000092847	AGO1	2.6289	2.82	3.3273	4.3105	2.3061	1.8491	2.002	3.1456	2.9608
ENSG00000092850	TEKT2	0.0648	0	0	0	0.0675	0	0	0.1144	0
ENSG00000092853	CLSPN	0.8048	7.1563	1.0209	0.5729	7.4223	5.4511	3.1881	1.5057	1.399
ENSG00000092871	RFFL	1.4296	1.1245	1.9027	2.1712	1.0346	1.4851	1.006	1.808	2.4412
ENSG00000092929	UNC13D	0.3966	0.2947	0.3239	0.5076	0.1033	0.0849	0.1601	0.146	0.1723
ENSG00000092931	MFSD11	5.0559	4.8053	4.4982	3.5117	5.8135	5.5374	5.087	4.5697	5.3855
ENSG00000092964	DPYSL2	33.4906	44.6552	43.9466	50.6152	32.7497	17.8995	28.8134	26.0399	18.8963
ENSG00000092969	TGFB2	0.2487	0.2323	1.0968	10.0924	0.5181	0.0767	0.8192	0.6591	0.2305
ENSG00000092978	GPATCH2	1.3486	1.0713	1.3645	1.0124	0.997	1.0584	1.1381	1.0633	0.773
ENSG00000093000	NUP50	5.2972	7.1922	5.3281	5.7481	6.0474	5.5723	6.8185	7.6864	5.9956
ENSG00000093009	CDC45	0.6751	9.4784	0.9264	0.5865	3.0005	0.9716	2.6164	1.0735	0.1565
ENSG00000093010	COMT	22.2891	19.4721	21.7023	13.9316	14.8453	19.0355	18.6336	16.0754	18.2856
ENSG00000093072	ADA2	0.6846	0.4126	1.8183	1.3774	0.161	0.0681	1.3052	0.7609	0.3071
ENSG00000093100	AC016026.1	2.9299	2.8902	4.4673	3.5814	2.0039	2.008	3.7277	2.5884	2.915
ENSG00000093134	VNN3	0.1998	0.0283	0.0326	0.062	0.0347	0.0342	0	0	0
ENSG00000093144	ECHDC1	5.9555	6.1301	6.3239	5.4598	6.5093	5.8673	6.4916	8.211	7.3978
[truncated: 56,244 more rows]
[truncated: 2 more columns]

## Sheet: bead-SN-ctrl-minus5_48011_
Gene_symbol	baseMean	log2FoldChange	pvalue	padj
PHEX	6.65068	-6.21422	4.69903e-07	9.62109e-06
ADRA2C	13.8471	-6.08677	4.49889e-06	7.27275e-05
RGS4	24.7117	-5.99325	1.21106e-06	2.24381e-05
NPR3	79.08	-5.85334	0.000127694	0.00140359
GDF10	182.445	-5.80822	4.96648e-18	4.30043e-16
CMKLR1	55.3954	-5.71837	7.36464e-09	2.13082e-07
SEMA6D	6.36878	-5.55356	7.53857e-07	1.47744e-05
OMG	31.2172	-5.32257	4.05555e-12	1.93141e-10
FGF9	39.7143	-5.27161	2.08194e-07	4.61873e-06
ZNF488	4.75046	-5.11549	0.000110257	0.001239
AC134669.2	9.7219	-5.04049	2.09536e-06	3.67684e-05
LINC01085	2.93055	-5.03845	0.000271234	0.00265241
GREM2	277.6	-4.98164	6.22982e-05	0.000757246
PTPRT	9.35195	-4.97195	1.87839e-07	4.2117e-06
AC078850.1	24.3497	-4.94831	5.2466e-07	1.06688e-05
GPAT3	4.0957	-4.90584	2.58274e-05	0.000347067
HRASLS	2.67678	-4.90038	0.00061233	0.00526953
MDFI	8.95185	-4.87706	0.000566893	0.00495553
DNAJC12	6.03674	-4.85396	0.000196773	0.00203102
IGFN1	3.95065	-4.85341	0.00173297	0.0123549
SLC38A4	17.2734	-4.82326	4.79331e-06	7.69126e-05
NPY4R	5.87056	-4.81748	0.00453438	0.0271015
FLRT3	3.82417	-4.80024	0.000599062	0.00517969
PPP1R14A	7.94325	-4.71076	0.000103142	0.00116842
TMC3	75.1299	-4.70109	0.000920712	0.00739426
FER1L6	20.2793	-4.68076	4.22221e-06	6.86744e-05
AC118942.1	3.53843	-4.67742	0.000455364	0.00411974
SIGLEC9	2.26312	-4.66442	0.00814807	0.0431064
PLCE1-AS1	5.25123	-4.64335	4.18933e-05	0.000530337
ELFN2	2.19222	-4.61081	0.00138604	0.0103403
EVI2A	19.6621	-4.5773	5.46479e-07	1.10653e-05
ARHGEF16	2.11521	-4.55717	0.00165658	0.0119256
EVI2B	36.012	-4.53676	5.40636e-14	3.30093e-12
HES1	30.2587	-4.50993	0.00269788	0.0177709
AC021546.1	1.85712	-4.37387	0.000487891	0.00438072
NR0B1	28.1905	-4.37078	0.00334126	0.0211714
PSG9	2.68998	-4.28493	0.000262687	0.00257836
IL20RA	11.5615	-4.22644	4.67954e-08	1.19688e-06
GPER1	38.1849	-4.21325	3.25865e-15	2.23617e-13
PLA2G7	8.81946	-4.15863	0.000405235	0.00373576
MTUS2	2.45609	-4.11436	0.00259823	0.0172295
NAP1L2	3.64692	-4.10937	0.000324609	0.00307707
SSTR1	3.67063	-4.10505	0.00899287	0.0466025
SYNDIG1	11.7275	-4.0453	0.000216338	0.00219772
P2RY12	6.26747	-4.03663	0.000556344	0.00487046
PPP2R2B	2.30603	-4.01993	0.00336365	0.021268
SGCD	307.565	-4.01598	6.02426e-11	2.48183e-09
AL645608.1	34.5562	-4.01059	1.22913e-05	0.000177705
ID4	61.3387	-4.00477	0.00395963	0.0242632
KLHL4	73.5103	-3.98826	9.05073e-10	3.0832e-08
AC007326.2	2.24305	-3.97732	0.00605299	0.0342117
AL583785.1	5.04871	-3.96687	0.00214846	0.0147621
PDE1A	57.108	-3.96257	1.56701e-21	1.72748e-19
AC009229.1	2.17702	-3.95736	0.0016529	0.0119125
TOX2	4.48876	-3.93759	0.00823699	0.0434802
AC242022.1	3.32713	-3.93019	0.00603155	0.0341229
MCF2L	179.113	-3.9245	1.17603e-08	3.28296e-07
SCN7A	2.08979	-3.89549	0.00399651	0.024464
IGSF10	323.398	-3.88705	1.44498e-07	3.32766e-06
KCND2	131.525	-3.84855	0.000655669	0.00557998
OPRM1	2.05035	-3.83322	0.00599328	0.0339953
FMO1	18.3653	-3.82415	0.000205002	0.00209868
STAC	70.0351	-3.81853	2.19004e-20	2.21912e-18
FOXD4L5	4.54167	-3.80998	0.00280741	0.0183654
AL590004.4	33.4127	-3.80966	7.66894e-06	0.000117285
NCF2	3.04063	-3.80377	0.0061211	0.034553
AL035685.1	1.98964	-3.79742	0.00507262	0.0296706
SHISA6	6.94911	-3.79239	0.00303183	0.0195555
AC005863.1	3.01691	-3.7792	0.00126608	0.00960431
AC091563.1	15.3941	-3.77464	1.75089e-05	0.000244242
DEPTOR	316.377	-3.76172	0.000153667	0.00163646
SLC40A1	395.536	-3.758	3.55293e-08	9.29697e-07
TPPP	1.92793	-3.75529	0.00493612	0.0290209
TSPAN12	5.56395	-3.74556	9.07121e-05	0.00104721
KRT80	2.83419	-3.72079	0.00942211	0.0483846
AC139099.2	4.21666	-3.72011	0.00130867	0.00985831
CDK15	1.87515	-3.70521	0.00768652	0.0411676
VEGFD	105.145	-3.68324	0.000919224	0.00738481
HCN1	5.51064	-3.67923	0.000252428	0.00250138
TSPAN8	5.34857	-3.67083	0.00397978	0.0243678
AC010997.4	1.82877	-3.65667	0.00634895	0.0355553
KCNH1	7.45242	-3.65477	0.00196649	0.0137239
LONRF2	14.2614	-3.63707	5.37991e-08	1.35967e-06
PPARGC1A	20.1853	-3.62871	3.47142e-05	0.00044998
LRRN1	2.64145	-3.59208	0.00511338	0.0298533
PSG6	2.62299	-3.58027	0.00371574	0.0230584
DLEU1_1	2.55935	-3.57561	0.00358567	0.0223865
CAVIN2	86.2677	-3.57338	0.0031166	0.020025
TNNT3	21.729	-3.56925	1.9966e-07	4.44328e-06
MGARP	9.71893	-3.55878	2.57307e-05	0.000346063
LINGO1	3.72775	-3.55045	0.000725537	0.00607685
RAB11FIP4	73.5329	-3.54953	1.65041e-10	6.48508e-09
NECAB2	7.46802	-3.54366	0.000507098	0.00451403
PPP1R3C	147.82	-3.53675	2.8004e-06	4.75628e-05
DCHS2	7.36836	-3.5026	0.000183023	0.0019098
SH2D3C	2.48563	-3.50171	0.00548546	0.0316041
FAM171A2	21.6543	-3.4978	4.4626e-10	1.59795e-08
AL133346.1	29.5802	-3.47203	0.000264226	0.00259133
PSG1	6.27645	-3.46905	0.00185465	0.0130467
AC062004.1	5.65136	-3.4511	0.000382055	0.0035454
LINC00517	3.41542	-3.44883	0.0053421	0.0309579
ERICH2	5.83234	-3.44339	3.98458e-05	0.000508199
FAM13C	6.37505	-3.43977	0.00176463	0.0125431
CYP39A1	7.88781	-3.41892	1.04912e-06	1.97483e-05
FAR2P2	4.63551	-3.40647	0.000372617	0.00346999
RUNDC3B	2.32333	-3.4036	0.00783103	0.0417538
ISM1	90.7811	-3.40341	4.18699e-08	1.08252e-06
ACADL	6.46952	-3.39213	0.000391003	0.00361716
FAM182A	4.47896	-3.38826	0.00662774	0.0367023
LSP1	771.233	-3.3865	0.00059234	0.00513681
CCDC169	6.80979	-3.38328	0.000173971	0.00182815
FOLR3	2.30955	-3.38198	0.0081818	0.0432656
AC008040.4	6.4674	-3.38074	0.000228543	0.00230012
FAM84B	50.9191	-3.35959	3.26934e-06	5.47081e-05
RPS3AP36	2.23055	-3.33748	0.00628071	0.0352478
CYP27C1	8.52077	-3.32618	1.9483e-06	3.44161e-05
INHBB	24.5093	-3.30695	0.00342609	0.0215686
GAL	27.2691	-3.30608	0.0006026	0.00520084
NKILA	3.14843	-3.2991	0.00519878	0.0302354
MED12L	17.6371	-3.29629	2.9899e-07	6.39673e-06
MESTP4	14.4202	-3.28985	9.82266e-05	0.00112127
LTC4S	3.17324	-3.28561	0.0022203	0.0151489
RASSF2	178.824	-3.277	1.12573e-09	3.80226e-08
SUGCT	17.4715	-3.26426	4.04313e-08	1.04875e-06
KIT	20.3193	-3.26375	1.98663e-06	3.50411e-05
MESTP1	48.1176	-3.26144	2.93496e-09	9.24435e-08
AC134312.3	4.87633	-3.24521	0.000897783	0.00723207
RAB39B	7.7428	-3.24356	6.81758e-05	0.00082156
AL353626.2	2.94315	-3.24027	0.00930361	0.0478891
AC051649.2	69.9129	-3.24009	0.000110813	0.00124349
AC090568.2	3.16086	-3.23543	0.00564636	0.0323745
FMO2	19.8214	-3.22448	0.000450195	0.00408538
FAM90A12P	2.11454	-3.22135	0.00662765	0.0367023
FABP4	5.92966	-3.19437	0.00142931	0.0105807
CILP	1339.72	-3.19183	0.0042942	0.0259198
MYHAS	6.32113	-3.18707	0.00415652	0.0252681
AC016708.1	6.83271	-3.18698	0.000700288	0.00589023
MEX3B	96.8606	-3.18629	2.08537e-07	4.61923e-06
CEBPA-AS1	7.24972	-3.18475	0.000341285	0.00321849
NOX4	42.8959	-3.1719	5.70813e-07	1.15286e-05
AC096644.4	3.82772	-3.11972	0.00764756	0.0410118
EEPD1	34.4217	-3.10905	4.70134e-09	1.42791e-07
MEST	320.883	-3.10614	2.53536e-08	6.75302e-07
NLGN3	10.3873	-3.1024	6.32614e-05	0.00076817
KRT7	303.703	-3.09286	0.00406584	0.0247991
NOTCH3	114.326	-3.09238	1.81812e-07	4.09585e-06
EPHB3	78.8932	-3.08238	1.74201e-10	6.82248e-09
MESTP3	27.0509	-3.0783	7.19097e-07	1.41631e-05
CNKSR2	42.1055	-3.06859	2.85738e-08	7.55159e-07
WNT11	43.3307	-3.06184	5.77979e-05	0.000710524
SORBS2	35.6188	-3.06017	2.05547e-06	3.61751e-05
KCNN4	25.8827	-3.05979	0.000241436	0.00241052
RASSF9	14.2587	-3.05546	4.10028e-06	6.69197e-05
FAIM2	93.1688	-3.05492	4.14749e-05	0.000525599
FHL1	687.721	-3.05416	2.49889e-11	1.09785e-09
AC135776.4	10.0971	-3.04511	0.00129402	0.00976334
ASIC1	51.3706	-3.03978	1.63318e-10	6.42797e-09
TPD52L1	68.2005	-3.03116	0.000752677	0.00626583
ERG	9.6576	-3.02518	0.00758406	0.0407196
COL21A1	10.7557	-3.01608	3.09584e-07	6.59561e-06
EGR3	19.9567	-3.01545	0.00568997	0.0325774
PCDHA3	4.47957	-2.9977	0.000535039	0.0047239
ABCA10	111.656	-2.99067	3.51221e-05	0.00045502
HTR2B	12.9481	-2.98514	9.65267e-05	0.00110451
DGKI	36.6583	-2.98076	0.00144046	0.0106357
SLC9A7P1	10.4268	-2.97564	0.00169973	0.0121763
SMAD9	40.4018	-2.97282	1.96225e-09	6.36582e-08
AC009487.4	9.13074	-2.97178	0.00248694	0.0166281
AP003355.2	11.9251	-2.97157	3.1164e-05	0.00040931
AL356124.2	3.59586	-2.95878	0.00495514	0.0290907
ENPP5	5.00079	-2.95305	0.00349169	0.0218973
KRT7-AS	24.8308	-2.9501	0.00217292	0.0148982
PMEPA1	148.891	-2.95008	5.4918e-09	1.65115e-07
CNIH3	35.0781	-2.94203	2.56168e-10	9.65168e-09
SOX9-AS1	3.49877	-2.93862	0.00527977	0.0306564
CTGF	4603.08	-2.91975	0.00479122	0.0283802
CYP19A1	79.1673	-2.91956	1.71206e-06	3.06984e-05
DAB1	66.1536	-2.91736	6.2273e-07	1.244e-05
STON1	27.1786	-2.91416	5.08375e-07	1.03465e-05
SCAMP5	17.5653	-2.91341	0.000613412	0.00527313
ATP1B1	41.9908	-2.90955	6.87415e-05	0.000826703
DEPDC1	8.406	-2.90576	0.000713389	0.00598774
SNHG18	11.3379	-2.90151	0.000627113	0.00537732
NALCN	9.8283	-2.89215	0.000728022	0.00609124
MMP16	55.2441	-2.88908	2.47789e-06	4.27872e-05
TMEM35A	23.3874	-2.88866	0.00741976	0.0400724
AC025259.3	3.41452	-2.88442	0.00505299	0.0295849
CTTNBP2	9.88147	-2.88245	0.000193781	0.00200448
INMT	155.81	-2.87843	2.16445e-05	0.000295019
CLMAT3	4.95092	-2.87426	0.00241144	0.0162299
ANO1	2.53622	-2.87282	0.00856069	0.0447917
GLDN	9.42196	-2.8704	2.63252e-05	0.00035217
PKIA	21.1076	-2.86807	1.42034e-08	3.93269e-07
SDC1	92.2297	-2.86171	5.56876e-08	1.39877e-06
C11orf87	3.97975	-2.85676	0.00619647	0.0349149
AC140504.1	24.1967	-2.85177	4.89715e-06	7.83676e-05
CDH5	11.7986	-2.84925	0.000964878	0.00769704
ZNF385D	37.0463	-2.84912	2.46416e-12	1.20486e-10
AC007405.3	6.50878	-2.84763	0.00014653	0.00157272
MAP2K6	4.81644	-2.84718	0.000552883	0.00484908
CPB1	13.4917	-2.84617	0.00212441	0.0146415
AC009299.1	11.8251	-2.82697	0.0042499	0.0256849
DIRAS1	20.7873	-2.81976	0.0003587	0.00336938
ADCYAP1R1	9.90759	-2.81475	0.0025179	0.0167941
CERS1	5.54469	-2.81385	0.000404119	0.00372691
GALNT17	85.7952	-2.81121	5.45552e-05	0.000673791
ZBED3	63.3614	-2.80612	1.37703e-17	1.1465e-15
TINAGL1	44.1943	-2.79276	0.00443649	0.0266436
DIRAS2	14.7238	-2.79182	1.23721e-08	3.44566e-07
IL21R-AS1	6.20702	-2.78982	0.000882889	0.00713382
AC004691.2	29.8547	-2.7895	0.000233683	0.0023449
AP000695.2	3.91411	-2.78161	0.00472274	0.0280591
STON1-GTF2A1L	7.74311	-2.77644	6.78998e-05	0.000818648
GHET1	10.9119	-2.76813	0.000858554	0.00698697
PPM1E	9.35453	-2.75646	2.86975e-06	4.85674e-05
PREX2	6.8231	-2.75339	0.000432813	0.00395477
FAM131B	23.3036	-2.7528	1.25428e-06	2.31527e-05
IL21R	15.6858	-2.75073	0.00568427	0.0325526
AC120049.1	12.9881	-2.74985	0.000273305	0.00266938
STAB1	6.70054	-2.7349	6.95574e-05	0.00083525
KCNK15-AS1	3.7528	-2.73462	0.00275772	0.01809
KIAA1211	14.3607	-2.72775	0.000616634	0.00529509
PLCB1	31.0723	-2.72595	1.62561e-05	0.000228507
ZNF608	23.5312	-2.71977	5.8315e-06	9.2082e-05
MFAP3L	48.0299	-2.70874	2.48752e-06	4.29224e-05
S1PR1	13.1059	-2.70688	0.000437298	0.00398658
MIR503HG	63.2443	-2.70422	0.00049078	0.00440002
AP000695.1	7.59175	-2.70367	1.19034e-05	0.000172937
C16orf74	4.38393	-2.70158	0.000868463	0.00705075
HMCN1	1542.88	-2.69957	1.45934e-14	9.49445e-13
SGCG	49.2026	-2.68921	0.00450246	0.0269594
RDH10-AS1	9.47508	-2.6876	6.62171e-05	0.000800387
NAP1L3	24.1209	-2.68368	3.21781e-07	6.81089e-06
CDS1	17.0722	-2.68213	2.25782e-08	6.07495e-07
RCAN2	94.8705	-2.6816	9.74467e-06	0.000144573
HSPB7	104.652	-2.67334	0.000228401	0.00229987
MMP11	42.9712	-2.67248	6.98406e-08	1.73053e-06
C16orf45	301.455	-2.66106	5.0412e-10	1.79434e-08
NOV	72.7725	-2.65403	7.50598e-06	0.000115088
LRRC17	27.3957	-2.64624	0.000163844	0.00173013
FGF18	21.8233	-2.63455	0.000139184	0.00150696
KLHL13	19.6749	-2.62579	0.00115812	0.0089478
AIF1L	323.281	-2.622	0.000831761	0.00679914
PDE7B	34.5923	-2.62125	2.99364e-05	0.000395366
KCTD16	57.3539	-2.61605	0.000120587	0.00133741
TUB	121.856	-2.61123	5.27057e-28	8.14953e-26
TMEM92	7.07552	-2.61108	0.00185166	0.0130372
F2RL1	10.813	-2.60989	0.00746994	0.0402704
AC092326.1	9.65656	-2.60362	0.00961557	0.0491065
CD9	240.931	-2.59806	1.97822e-08	5.35898e-07
LDB2	59.5404	-2.58926	6.03831e-05	0.0007366
AL590617.2	4.30786	-2.58863	0.00814449	0.043097
NT5DC2	187.566	-2.58607	2.16582e-20	2.20396e-18
AC074183.1	8.16088	-2.58452	8.884e-05	0.00102942
KCNB2	20.4466	-2.58082	0.0018467	0.0130138
PRIMA1	5.98335	-2.5725	0.00138035	0.0103135
SNAI1	19.5526	-2.55407	0.00244662	0.016411
AL158835.1	5.94219	-2.55073	0.00160746	0.0116379
LINC01589	3.4878	-2.54928	0.0053539	0.0310112
AC091078.1	3.88562	-2.54751	0.00858097	0.044888
NXPH3	42.532	-2.54134	0.00122951	0.00937466
EGR1	51.0571	-2.53461	4.46315e-05	0.000562012
CLCA2	9.92348	-2.53431	5.65176e-05	0.000696222
MYH10	965.762	-2.5312	1.41273e-07	3.25969e-06
RDH10	1304.43	-2.53045	0.000592377	0.00513681
AL445250.1	9.41444	-2.52984	0.00291843	0.0189614
CACNA1G	12.7773	-2.52922	0.000828009	0.00678477
CEBPA	23.9473	-2.52604	0.000190121	0.00197176
TNXB	6571.06	-2.52167	0.000145205	0.0015603
TNXA	604.947	-2.51551	0.000130821	0.00143173
AC026691.1	4.03219	-2.51353	0.00375778	0.0232537
CORO6	60.4924	-2.51341	0.000161798	0.00171232
TRABD2B	8.15414	-2.51315	0.00600054	0.0340127
LMO3	43.9059	-2.50394	0.000270168	0.00264416
TEK	72.7263	-2.50198	0.00183887	0.012974
ABCC9	318.539	-2.50048	2.51138e-12	1.22292e-10
FOS	11.8998	-2.49881	0.00139936	0.010413
SCN2B	11.834	-2.49828	0.00100849	0.00798873
PDE1C	224.73	-2.49556	7.51373e-05	0.000892354
AC007938.2	18.1447	-2.49128	0.000144947	0.00155822
PCDH15	7.47009	-2.48658	0.00593021	0.0336936
ARHGEF4	63.2992	-2.48595	9.05736e-15	5.99094e-13
PTCH2	19.2764	-2.48362	0.000833111	0.0068055
EFNB3	12.2107	-2.48227	9.15668e-07	1.74851e-05
ZNF704	256.572	-2.47637	0.000385156	0.00357
RHCE	3.21579	-2.47227	0.00873441	0.0454908
PAPPA2	153.05	-2.46562	0.00178511	0.012666
CYS1	22.767	-2.46163	0.0017826	0.0126558
PCDHAC2	12.2101	-2.45831	0.000961883	0.00767829
SMC5-AS1	3.91891	-2.45511	0.00515108	0.0300263
PTH1R	19.6766	-2.45262	0.000202063	0.00207662
ABCA8	811.188	-2.44292	0.00148117	0.0109025
COL24A1	12.1206	-2.44022	7.00335e-05	0.000840119
GPRC5A	85.9237	-2.43686	2.87675e-07	6.16573e-06
DNM3	11.9978	-2.4348	3.06405e-05	0.000403547
FAM19A2	13.8835	-2.43353	3.69491e-05	0.000474815
PRG4	695.927	-2.42802	0.00024046	0.00240274
ROBO2	6.9195	-2.42193	0.00643123	0.0358712
OMD	52.5302	-2.41897	0.000550899	0.00483524
FAM212B	29.6908	-2.41754	3.36369e-07	7.07566e-06
AC079922.2	8.4678	-2.40792	0.000662163	0.00562319
KCNS2	66.3226	-2.40728	1.11513e-05	0.000163005
AC026790.1	13.1874	-2.40514	0.000125902	0.00138667
ABCB5	53.466	-2.40112	0.000572312	0.00499739
AFF3	23.4413	-2.40075	1.55868e-05	0.000220138
AHNAK2	2209.96	-2.38335	4.04757e-05	0.000515681
NT5M	9.20579	-2.38215	8.10619e-05	0.000950391
RPS4XP6	3.17891	-2.37735	0.00849126	0.0444871
ADAMTS5	762.972	-2.37022	0.000383838	0.00355917
PCDHA6	3.8363	-2.36929	0.00620013	0.0349272
STXBP6	22.9505	-2.3678	0.000320756	0.00304782
FOXD2-AS1	4.79551	-2.36512	0.0041309	0.0251444
CERKL	33.7825	-2.36021	0.000388656	0.00359685
PRELP	345.545	-2.35798	4.20957e-08	1.08601e-06
FAM66E	7.83693	-2.35624	0.0030109	0.019456
IL17D	24.8879	-2.35326	9.51121e-07	1.80895e-05
DOK6	35.3196	-2.35113	0.00303023	0.019555
PLCD3	374.746	-2.33938	8.28042e-14	4.88053e-12
AC009093.1	37.7007	-2.32977	0.00171017	0.0122437
GDF15	152.695	-2.32561	1.64497e-05	0.000230683
RAB33A	14.8219	-2.32526	0.00108733	0.00849975
ARC	21.3797	-2.32512	0.00182976	0.0129259
FAM180A	148.371	-2.32269	2.34578e-05	0.000317014
PCDHAC1	3.6756	-2.32249	0.00707432	0.0386717
CDH4	24.7443	-2.32048	0.0001227	0.00135516
PLIN4	11.2856	-2.31647	0.000477129	0.00429705
AC134312.1	41.4178	-2.31591	0.00229811	0.0155905
IL13RA2	48.4267	-2.3154	0.00687246	0.0377502
LDLRAD4	57.4815	-2.31224	0.000150051	0.00160801
TMEM117	38.1556	-2.31169	4.91443e-13	2.62971e-11
H19	2532.09	-2.31065	0.00125116	0.00951838
CHDH	33.7341	-2.30724	1.08947e-06	2.0363e-05
TTC3-AS1	4.16371	-2.3062	0.00319422	0.0204135
FLJ37035	3.43927	-2.3008	0.00952594	0.048802
GP1BB	9.87028	-2.29832	4.31925e-05	0.000545045
KDELR3	184	-2.285	2.77658e-08	7.35439e-07
LINC01503	49.6454	-2.28449	0.00082881	0.00678667
GLT8D2	115.78	-2.28404	3.3315e-05	0.00043397
OPRL1	7.61219	-2.28147	0.000192367	0.00199158
PYCR1	359.716	-2.27603	3.07271e-07	6.5621e-06
FAM27C	4.82347	-2.27547	0.0028808	0.0187476
AK5	24.3672	-2.27229	0.0012474	0.00950195
COL6A3	36252.3	-2.27101	1.57255e-14	1.01479e-12
LUZP2	9.3164	-2.2688	0.00242191	0.0162773
SETBP1	240.205	-2.26741	8.10314e-09	2.31635e-07
CCDC152	580.697	-2.25908	3.07437e-05	0.000404457
ANKH	409.134	-2.25899	1.09717e-22	1.32619e-20
PLD4	39.7051	-2.25898	0.000140566	0.00151799
PRR15	67.4949	-2.25783	0.00197277	0.0137557
AC126335.2	9.17206	-2.25642	0.000956639	0.00764156
AP005717.1	15.6072	-2.25198	0.000494286	0.00441815
ZNF280B	5.30952	-2.2516	0.000860725	0.00700225
SEMA5A	355.119	-2.24961	0.000305391	0.00292047
ADIPOQ	5.29955	-2.2477	0.00405228	0.0247291
ITGA4	143.542	-2.24748	0.000187357	0.00194733
VWF	9.43132	-2.24714	0.000190515	0.00197499
TSPAN18	40.8689	-2.23871	0.0013744	0.0102786
TRIB2	77.3423	-2.23732	0.000188449	0.00195527
KCNMA1	181.206	-2.23419	1.62759e-06	2.93416e-05
SELENOP	838.528	-2.23405	8.25325e-05	0.000966206
FZD2	57.0564	-2.233	3.95282e-05	0.000505231
SATB1	77.2232	-2.23041	8.59736e-06	0.000129488
VEPH1	61.3784	-2.22895	0.0067672	0.0373356
AARD	12.578	-2.22846	0.000828783	0.00678667
SFRP2	3006.89	-2.22714	0.000138695	0.00150323
USP44	9.21971	-2.22529	3.67708e-05	0.000472779
SCG5	16.7042	-2.21732	0.000258864	0.0025503
AADAC	60.1814	-2.21536	0.00754873	0.0405757
FGF16	32.4842	-2.21248	0.00298382	0.0193125
SPRY1	99.7557	-2.20697	7.52405e-05	0.000892858
AC145207.4	31.0665	-2.20151	8.47234e-06	0.000127929
AC144831.1	125.587	-2.1976	1.59728e-07	3.63617e-06
MAMDC2-AS1	5.63537	-2.19495	0.0076695	0.0410857
AC092171.3	5.66718	-2.19027	0.00113671	0.00882538
PLXDC2	722.793	-2.18776	4.31787e-13	2.3528e-11
CORO2B	277.776	-2.18732	2.65077e-16	2.01662e-14
KCNJ8	50.5245	-2.1822	3.61437e-05	0.000466479
AC027288.3	34.0606	-2.18207	0.00190384	0.0133336
PCSK9	211.24	-2.17398	1.6298e-07	3.70312e-06
LFNG	20.8832	-2.17001	0.00799181	0.0424741
TMEM246	15.7679	-2.16225	0.000759863	0.00630887
C1orf158	5.31236	-2.15994	0.00658141	0.036511
SLC39A10	107.103	-2.1598	1.57696e-07	3.60024e-06
RIMS4	9.70896	-2.15334	0.00108126	0.00846658
SPTBN2	18.0452	-2.1491	0.000168922	0.00177902
CDO1	40.4772	-2.14846	0.000278594	0.00271103
TMPRSS9	5.9299	-2.14239	0.00222791	0.0151878
AC108062.1	6.42874	-2.14181	0.00979817	0.0498534
IL16	64.2501	-2.13705	2.12424e-07	4.70097e-06
AL590428.1	5.51187	-2.13673	0.00365143	0.0227374
FUT8-AS1	4.67399	-2.13569	0.00562791	0.0322842
SLC1A7	112.861	-2.13025	1.55875e-13	8.87963e-12
DMTN	4.88226	-2.1295	0.00172322	0.0123002
LINC00968	34.3233	-2.12779	0.000103903	0.00117648
AC009093.2	14.6458	-2.11268	0.000354721	0.00333594
KLF15	11.9342	-2.10869	0.00459598	0.0274078
SAMD12	11.8917	-2.10154	0.000705089	0.00592434
MTCL1	317.07	-2.09922	4.89773e-08	1.24732e-06
WEE2-AS1	8.07049	-2.09851	0.00248221	0.0166076
MALL	82.8845	-2.09728	0.00129694	0.00978229
KCNIP3	45.0134	-2.08975	9.19601e-13	4.75001e-11
TENM1	30.8408	-2.08869	0.00172204	0.0122954
AC008040.1	13.6975	-2.08839	0.000354367	0.00333393
GPR137C	11.7046	-2.08741	5.64138e-05	0.000695304
CDH6	16.645	-2.08557	0.00181392	0.0128474
SAMD11	80.6754	-2.0854	0.00269434	0.0177526
INHBE	20.422	-2.08496	0.00864783	0.0451485
BX322234.1	17.4159	-2.07883	6.42818e-08	1.59612e-06
AC008945.2	10.8941	-2.07789	0.00542311	0.0313131
AC130371.2	24.6353	-2.07583	7.84449e-05	0.000923346
RABGAP1L-IT1	28.1437	-2.07571	0.00459794	0.0274127
AC092802.1	24.5088	-2.07396	0.0032926	0.0209411
ABCB4	10.2945	-2.06537	0.00972132	0.0495471
ASPN	216.851	-2.05426	0.00702053	0.0384482
CNNM1	16.2815	-2.05269	4.30544e-05	0.000543591
HSD17B14	15.0928	-2.05192	0.00077417	0.00640311
TIAM1	68.0284	-2.05159	0.000205606	0.00210305
COL14A1	2471.97	-2.04983	7.98604e-06	0.00012151
TNIK	67.3725	-2.04942	1.72353e-07	3.9012e-06
RPS15AP40	5.14668	-2.04687	0.00171957	0.0122851
LAMA2	876.979	-2.03926	1.20296e-05	0.000174558
PDLIM3	37.8204	-2.0392	0.000216104	0.00219627
C17orf100	7.40849	-2.03876	0.00100503	0.00796931
FAM102A	253.668	-2.03872	1.91845e-11	8.55469e-10
VWCE	96.4298	-2.03576	0.00342729	0.0215686
COLGALT2	26.176	-2.02638	0.0012199	0.00932228
CYP21A2	91.8555	-2.02591	0.000717418	0.0060152
LINC01018	7.44218	-2.02234	0.00693495	0.038032
SAMD5	8.17585	-2.01856	0.00931612	0.0479333
SLC7A14	42.1679	-2.00937	2.05653e-05	0.000281276
PNMA6B	5.50369	-2.007	0.00408952	0.0249244
MIR31HG	7.19839	-2.00603	0.0032704	0.0208388
AC020763.4	81.0167	-2.00452	8.51769e-10	2.91832e-08
LDHD	8.46919	-2.00425	0.000762318	0.00632484
TNFRSF10D	72.7322	-2.00306	8.38589e-06	0.000126836
PPM1L	34.1333	-2.00093	0.0012186	0.00931837
AC106865.1	23.198	-1.99965	0.0041305	0.0251444
ABCG1	5.44044	-1.99914	0.00447536	0.0268364
SLC43A1	109.6	-1.99862	1.59973e-12	8.01954e-11
AC016065.1	10.2019	-1.99663	0.000200724	0.00206464
CDKN2C	67.653	-1.99414	1.11318e-05	0.00016282
FZD8	143.232	-1.99247	2.11157e-05	0.000288307
SNHG19	15.3844	-1.99052	1.04169e-05	0.000153495
AC080038.1	16.5724	-1.98988	0.00204459	0.0141817
BAMBI	131.969	-1.98904	0.0057356	0.0327914
DNM1	629.503	-1.9872	0.000314809	0.0029997
PELI2	62.31	-1.98079	0.00171175	0.0122476
BCHE	12.8444	-1.9796	0.000545495	0.00480019
EYA2	23.9359	-1.97778	7.1823e-07	1.41577e-05
MLXIPL	28.5172	-1.96863	7.93604e-06	0.000120904
C15orf59	63.57	-1.96741	1.2118e-06	2.24381e-05
PNMA8A	42.7631	-1.96634	0.00749616	0.0403843
ADTRP	13.7277	-1.96547	0.00590143	0.0335542
ATP10B	10.9074	-1.96096	0.00967383	0.0493579
FAM105A	5.8547	-1.95364	0.0012561	0.00954383
AC103740.1	19.0248	-1.95134	4.13502e-05	0.000524856
KCNJ16	4.94116	-1.94393	0.00333199	0.0211388
KAZALD1	44.7483	-1.9423	4.23159e-06	6.87358e-05
SMOC1	7.15839	-1.94133	0.00830213	0.0436885
AFF2	21.1972	-1.93669	0.00189499	0.0132755
AC011731.1	7.20385	-1.9359	0.00474055	0.0281291
ANKRD29	20.5679	-1.9344	3.63918e-05	0.000469173
RERG	20.1755	-1.93202	0.00246342	0.0165097
ARHGAP26	181.596	-1.93098	1.87759e-05	0.000259786
AC008840.1	9.13188	-1.92933	0.000460407	0.00416219
ADAM22	15.3403	-1.92803	0.000265557	0.00260331
PIEZO2	259.786	-1.92092	0.000448581	0.00407539
SLC1A1	75.3859	-1.91718	4.57666e-06	7.38805e-05
GRASP	26.6169	-1.91406	4.79405e-05	0.000599558
MAPT	18.7255	-1.9125	6.84969e-06	0.000106188
MTSS1L	177.704	-1.91175	2.81971e-08	7.46031e-07
TPCN1	391.523	-1.91077	3.5861e-07	7.51032e-06
FAM19A5	55.7061	-1.91077	2.04852e-05	0.000280341
PRPH2	24.1291	-1.91023	0.00147236	0.010841
TRIB3	625.393	-1.90897	0.00245049	0.0164277
SLC4A3	27.411	-1.90769	0.000410419	0.00377769
STK32B	89.6644	-1.89575	1.62687e-06	2.93416e-05
CD24	28.4585	-1.8945	0.00940004	0.0482816
BX537318.1	5.49614	-1.89123	0.00674095	0.0372339
PARD6A	6.75725	-1.8909	0.00780309	0.0416514
PAPPA	294.68	-1.88858	0.00676245	0.0373267
SDC2	641.571	-1.88827	8.14059e-10	2.80526e-08
AL139099.1	10.6204	-1.88645	0.00380233	0.0234745
CACFD1	42.3045	-1.88603	0.00013778	0.00149468
CMBL	97.9908	-1.88579	4.64448e-13	2.50781e-11
ADAMTSL1	1110.5	-1.88045	2.61662e-05	0.000350828
SLC5A12	7.94068	-1.87948	0.0075213	0.0404922
TMEM200A	183.794	-1.87601	6.92e-07	1.37327e-05
GDF6	94.6311	-1.87599	0.00147219	0.010841
AC016722.3	12.561	-1.87445	0.000396122	0.00365882
VPS37D	11.4597	-1.87174	0.000398645	0.0036807
PTP4A3	16.8838	-1.87074	5.41616e-05	0.00066986
PITPNC1	34.8504	-1.86898	7.50066e-13	3.91679e-11
NDNF	22.0315	-1.86835	0.00264773	0.0174939
REPS2	31.4765	-1.86752	1.084e-05	0.000159138
TRIM2	190.254	-1.85311	0.000130235	0.00142648
KCNJ18	8.36061	-1.85071	0.0009947	0.00789681
HOXA11	24.1426	-1.84752	2.26637e-07	4.98308e-06
ARNT2	155.996	-1.84258	5.01254e-05	0.000626226
RPS6KA6	12.1117	-1.84086	8.56181e-05	0.000996451
SPATA18	99.6464	-1.83973	3.92192e-07	8.17049e-06
LRRC8C	73.7344	-1.83901	0.00214873	0.0147621
SLC25A27	34.3047	-1.83825	0.000295862	0.00284649
LINC00689	7.21563	-1.83767	0.00453352	0.0271015
RASL10B	6.51862	-1.82984	0.00474742	0.0281488
ADSSL1	8.58335	-1.8296	0.000460762	0.00416382
PIP5KL1	9.78343	-1.82759	0.0012241	0.00933942
RIN2	304.725	-1.82313	6.81296e-06	0.000105756
HOXC10	82.6262	-1.8218	6.17311e-07	1.23628e-05
RPS6KA2	874.111	-1.8218	7.14725e-06	0.000110442
MBNL2	434.114	-1.8214	5.33847e-11	2.21077e-09
FGF14	388.578	-1.82064	0.00142945	0.0105807
AL354920.1	8.22814	-1.81956	0.000274536	0.0026781
JAKMIP3	6.70283	-1.81932	0.00841206	0.0441401
NR4A1	31.7251	-1.8175	0.000882366	0.00713382
CCDC183-AS1	9.78313	-1.81246	0.000638597	0.00546792
TLE3	160.365	-1.81124	1.75888e-05	0.000245071
ANKRD28	401.683	-1.81051	7.2261e-05	0.000862064
EPB41L1	199.792	-1.80953	3.86976e-10	1.40467e-08
LRFN1	5.17919	-1.80682	0.00865764	0.0451798
VIPR2	12.5295	-1.80442	0.00158385	0.0115054
CELSR1	10.9646	-1.8034	0.00390746	0.0240115
FNDC4	78.6412	-1.80312	2.46563e-09	7.87018e-08
PAMR1	1226.49	-1.80283	2.93605e-05	0.000388839
AP002851.1	6.18882	-1.80111	0.00827859	0.0436031
CAPG	249.076	-1.79844	5.83831e-14	3.51954e-12
CCL16	7.29336	-1.79546	0.00724226	0.0393908
CHCHD10	16.4335	-1.79501	5.11344e-06	8.15787e-05
DACT3	70.8022	-1.79417	0.000577908	0.00503783
RHOBTB1	145.107	-1.79029	0.00238447	0.0160847
TGFBR3	1460.96	-1.78841	0.00246539	0.0165183
CCDC74A	57.8858	-1.78466	2.63946e-07	5.70334e-06
AL136985.3	41.1195	-1.78439	0.00634465	0.035548
SLC29A1	185.711	-1.7823	7.83429e-24	1.01386e-21
AC080112.4	11.232	-1.78139	0.00026238	0.00257641
FGFRL1	201.74	-1.78007	2.7179e-07	5.86219e-06
LRRC75A	254.189	-1.77784	4.01262e-18	3.48718e-16
WLS	171.908	-1.77504	2.05347e-06	3.61665e-05
ROR1	347.65	-1.77471	1.11012e-05	0.000162572
MIPOL1	129.578	-1.77384	0.00559308	0.0321386
AC131649.2	56.5485	-1.77333	0.00480566	0.028456
TRIM45	19.1305	-1.76795	3.11964e-06	5.23502e-05
CHML	45.8531	-1.76491	2.21482e-07	4.88326e-06
SH3TC2	7.13588	-1.76411	0.00444573	0.0266799
SPC25	13.8245	-1.76136	0.00178648	0.0126719
ZNF521	364.051	-1.76123	0.000137459	0.00149323
AC237221.1	7.11981	-1.76086	0.00421465	0.0255367
FLRT2	1544.14	-1.76083	7.57631e-05	0.000896656
EPB41	129.806	-1.75899	1.13372e-06	2.10781e-05
NID2	617.343	-1.75824	3.13677e-07	6.669e-06
GRID1	28.1591	-1.75805	4.41097e-05	0.000555736
AL161431.1	31.4854	-1.75681	0.00209424	0.0144797
PKP2	7.90925	-1.75673	0.00773677	0.0413995
LINC02202	36.7715	-1.75621	3.14279e-06	5.26794e-05
NPR1	227.158	-1.75387	0.000297153	0.0028566
EDA	21.1794	-1.75302	4.4475e-06	7.19944e-05
GLRB	23.8567	-1.75099	0.00279891	0.0183225
AQP11	17.6584	-1.74863	0.00141368	0.0104999
COL12A1	12788.1	-1.74667	0.000485214	0.00436161
PCAT6	5.53496	-1.74501	0.00866539	0.0451906
JAG1	342.206	-1.74341	0.00101595	0.00803451
CARD10	28.0941	-1.74144	0.000351701	0.00331278
LRRC75A-AS1	1095.55	-1.74102	2.02319e-18	1.80435e-16
PTPRU	220.721	-1.737	4.89116e-06	7.83243e-05
AC134043.2	26.3011	-1.73354	0.000593836	0.00514437
UGT8	20.5652	-1.73344	0.00709023	0.0387408
VAT1	2808.4	-1.72971	8.72336e-10	2.98449e-08
ANGPTL2	3385.55	-1.72844	0.00347976	0.0218455
TLN2	474.916	-1.72627	7.05e-08	1.74506e-06
AC115284.1	11.3021	-1.72597	0.0015693	0.0114067
CASR	42.0979	-1.72412	0.00828677	0.0436264
CABLES1	188.739	-1.71912	8.9987e-05	0.0010417
MYO1D	2491.82	-1.71869	0.000611011	0.00526199
SEPT5	81.7028	-1.71397	8.15547e-08	1.97959e-06
AC135586.2	6.49548	-1.71289	0.00357697	0.0223438
CD248	3126.37	-1.71063	7.19432e-05	0.000858703
TCF7	30.3164	-1.71008	0.0055164	0.031767
FAM66B	11.1847	-1.70765	0.000880929	0.00712562
ITGB5	3280.79	-1.70233	2.60018e-06	4.44796e-05
AC004039.1	23.8901	-1.70216	0.00503734	0.0295151
SLC22A15	76.0175	-1.70163	0.000640385	0.00547535
FRMPD3	9.5974	-1.70054	0.00139455	0.0103837
AC092902.5	83.5411	-1.69823	0.00710688	0.038814
LIPH	5.97106	-1.69519	0.00670292	0.0370583
IL17RD	297.074	-1.6938	0.00958621	0.049014
DNM3OS	48.3351	-1.69373	5.98892e-05	0.0007317
CASC10	17.1752	-1.69064	3.96066e-05	0.000505962
ACKR4	149.116	-1.6868	0.000732898	0.00612988
NREP	473.537	-1.68591	2.557e-06	4.38985e-05
SIX4	29.1233	-1.68434	0.00126808	0.00961637
DMGDH	33.4661	-1.68362	7.14e-07	1.40976e-05
FMN1	56.0481	-1.6836	0.00186657	0.0131097
ADAMTS1	763.149	-1.68287	0.00141832	0.0105245
ITGBL1	1458.44	-1.68218	0.00663834	0.0367439
DBP	62.71	-1.68129	3.14369e-06	5.26794e-05
NTM	118.285	-1.68087	0.00827381	0.0435913
PLCE1	82.7587	-1.6802	3.01384e-15	2.08016e-13
FZD7	716.032	-1.67931	0.00232956	0.0157814
AKR1C4	79.3689	-1.6787	0.00239332	0.0161352
SHC3	86.5334	-1.67838	4.22338e-08	1.08839e-06
PLAU	398.374	-1.6767	0.00431678	0.0260297
TNFRSF21	127.825	-1.67447	0.00554178	0.0318823
GNB3	12.3333	-1.67223	0.00823168	0.0434618
RNF144A	146.064	-1.67155	0.000132382	0.001446
ATP8A1	11.1102	-1.67069	0.00540667	0.0312381
FNBP1L	88.1231	-1.67029	5.33064e-08	1.35179e-06
SCG2	100.225	-1.6667	0.00041934	0.00384495
ATP6V1E2	28.7392	-1.66643	6.84037e-07	1.36076e-05
SERINC2	93.0417	-1.66564	6.64157e-05	0.000801973
GXYLT2	154.982	-1.6646	1.56005e-05	0.0002202
RPL36AP13	7.22492	-1.66452	0.00171895	0.0122844
TMEM81	9.24856	-1.66446	0.00136602	0.0102288
AP003175.1	15.7361	-1.66383	0.00736828	0.0398486
PDGFD	341.588	-1.66293	0.000118848	0.00132266
AC092184.1	14.9494	-1.66252	0.0051176	0.0298677
DOCK11P1	6.37409	-1.66126	0.00686408	0.0377303
MACROD1	41.3158	-1.65988	8.98334e-08	2.15854e-06
PRX	89.8219	-1.65815	6.58938e-07	1.31302e-05
NUDT13	9.37533	-1.65776	0.00296559	0.0192259
EFR3B	20.676	-1.65589	0.00349405	0.0219006
DANCR	24.094	-1.65447	7.78866e-05	0.00091742
THBD	185.544	-1.65386	0.00285005	0.0185864
WDFY3-AS2	33.9984	-1.65023	0.000525691	0.0046569
CCDC144A	39.9033	-1.64802	0.00113465	0.00881508
DHRS11	11.2428	-1.64378	0.00324894	0.020718
AL031985.2	5.44066	-1.64374	0.00883414	0.0459599
NPTXR	13.6555	-1.64355	0.000129654	0.00142142
CEMIP	5245.25	-1.63414	0.00186682	0.0131097
ADGRB2	46.4981	-1.62793	7.6693e-05	0.00090631
NOVA1	124.832	-1.62683	0.00343628	0.0215954
TTYH3	525.159	-1.6256	5.59353e-14	3.39778e-12
PKP4P1	16.2706	-1.62411	0.00185407	0.0130464
GDPD5	259.26	-1.6216	2.63255e-05	0.00035217
PHYHD1	59.6584	-1.61987	0.00285212	0.0185915
RPL23AP49	6.63466	-1.61802	0.00418818	0.0254151
KCNQ1OT1	477.442	-1.6172	0.00426402	0.0257506
FAM102B	165.264	-1.6159	1.63582e-05	0.000229671
GAS6	1225.42	-1.61549	0.000761458	0.00631991
BCKDHB	60.6969	-1.61426	1.5807e-07	3.60532e-06
ATP2A3	15.102	-1.60779	0.00228695	0.0155236
PDE8B	16.6728	-1.60504	0.000649201	0.00553087
GREB1L	29.2054	-1.60375	0.00827384	0.0435913
GUCY1A2	125.935	-1.60364	0.000135392	0.00147482
ANKRD34A	7.22554	-1.60172	0.00705095	0.0385793
LIPE	15.6495	-1.60119	0.000926918	0.00743407
SH3D19	1565.54	-1.60081	7.49169e-09	2.16233e-07
C12orf50	52.2272	-1.59921	0.00578524	0.0330118
FAM171B	58.1679	-1.59817	3.63857e-05	0.000469173
TMEM182	44.3527	-1.59689	0.00620502	0.0349466
AL137003.2	7.69619	-1.5955	0.00187894	0.0131825
NUDT4P2	32.3832	-1.594	2.38864e-07	5.20862e-06
SLC25A10	19.5219	-1.59207	0.000278024	0.00270659
SULF2	603.376	-1.59195	0.000629112	0.00539058
AC079780.1	25.0187	-1.59169	0.00331935	0.0210774
AL139393.2	28.7315	-1.59157	0.000670442	0.00568741
SRRM3	37.1555	-1.5915	0.000289269	0.00278982
AC092683.1	46.0082	-1.59125	3.70869e-05	0.000476328
FMO4	32.0189	-1.59097	0.00498265	0.0292239
KCNE3	24.0356	-1.59052	0.00102613	0.0081015
PNMA6A	17.9104	-1.59001	0.0029788	0.0192905
PCDHB3	21.2447	-1.58567	8.44896e-05	0.000985243
IQCH-AS1	44.6776	-1.58136	0.000541797	0.00477825
PEG10	134.162	-1.57758	0.00211613	0.0145887
CDH24	18.4021	-1.57735	5.99826e-05	0.000732464
SOCS2	14.6992	-1.57712	4.26106e-05	0.000538559
SEMA3B	37.9474	-1.57595	1.1828e-05	0.000171946
PRKG2	99.4357	-1.57516	0.00637261	0.035654
MUC20	18.0696	-1.56919	0.00926557	0.0477351
C20orf96	33.7109	-1.56663	4.66425e-05	0.000583939
RAB7B	105.874	-1.56569	0.00032114	0.00305026
TET1	9.17444	-1.5646	0.00203162	0.0140958
MASP1	522.438	-1.55783	0.00978509	0.0498082
GAS6-AS1	40.1666	-1.55671	0.00337377	0.0213093
CLCN5	79.741	-1.55486	2.08009e-08	5.61866e-07
PARD6G	20.2745	-1.55247	6.52014e-05	0.00078928
ZNF575	17.1077	-1.54825	0.00138704	0.0103407
RPL12P41	14.0609	-1.5468	0.00028455	0.0027534
ADCY1	215.812	-1.5453	0.00416639	0.0253151
BMPR1B	38.0755	-1.54299	0.00921555	0.0475082
KLHDC8B	140.925	-1.54195	7.20949e-06	0.000111115
PQLC2L	21.9256	-1.53988	0.00282069	0.0184371
AKR1C3	504.44	-1.53881	0.00107021	0.00839928
TMEM240	19.1135	-1.53137	0.000260693	0.00256514
DCLK2	35.4841	-1.52856	8.47249e-05	0.000987503
AC002524.1	55.5098	-1.52856	7.24161e-08	1.78691e-06
SLITRK4	137.107	-1.52644	0.0019246	0.0134592
DOCK11	380.098	-1.52586	9.64994e-06	0.000143346
PGM2L1	53.4603	-1.52171	0.0013811	0.0103158
AOX1	838.314	-1.52119	0.00115978	0.00895189
GAS1	552.055	-1.52059	2.79139e-05	0.000370918
SPIN4	22.26	-1.51747	0.00452652	0.0270818
MXRA8	3005.85	-1.51106	3.79088e-07	7.91828e-06
HCFC1R1	157.556	-1.51014	3.15435e-13	1.75494e-11
RPL10P12	9.78964	-1.50807	0.00327199	0.0208434
CD109	757.656	-1.50741	4.14375e-05	0.000525404
TCEAL7	35.4997	-1.50671	7.22788e-06	0.000111326
PACSIN3	51.9056	-1.50015	3.37518e-05	0.000439179
TXNIP	2432.2	-1.49893	0.000696551	0.00586917
GPRASP1	56.991	-1.49074	0.00303032	0.019555
PCNX2	232.349	-1.49061	1.97495e-05	0.000271208
AC025165.1	14.4214	-1.49019	0.00889489	0.0462217
EMX2OS	256.43	-1.48865	6.66999e-05	0.000804589
ANKRD50	208.586	-1.48861	0.000394347	0.00364384
KCNJ12	84.5299	-1.48743	1.9787e-07	4.41582e-06
RNASE4	100.499	-1.48515	0.0011199	0.00873182
STARD5	45.2592	-1.48374	0.000676186	0.00572391
C15orf52	59.7368	-1.48054	5.32957e-05	0.000661273
RARA	226.529	-1.47944	1.52318e-05	0.000215508
DDIT3	221.368	-1.47926	3.7281e-06	6.1691e-05
SLC46A3	28.9134	-1.47893	0.00158559	0.011512
GULP1	37.7841	-1.47845	5.38455e-08	1.35967e-06
PKP4	285.856	-1.47822	0.00240142	0.0161755
SPON2	1082.41	-1.47763	1.22396e-06	2.26281e-05
LRRC20	48.672	-1.47235	0.000878244	0.00711318
C14orf93	27.0123	-1.472	0.00119396	0.00918298
FSTL3	285.27	-1.47129	0.00692975	0.0380123
AC020658.2	28.8649	-1.47085	8.06147e-05	0.000945614
ANKRD6	105.015	-1.47068	8.49139e-07	1.63458e-05
OSR2	381.994	-1.46953	0.00754053	0.0405565
NDUFA6-AS1	22.725	-1.46908	0.000638989	0.00546931
CCDC8	116.213	-1.467	0.00195111	0.0136246
RP9P	78.2198	-1.46673	2.64829e-07	5.71723e-06
PSG5	34.0251	-1.4667	0.0062454	0.0350992
UACA	485.399	-1.46651	2.45417e-08	6.55142e-07
AKR7L	10.9145	-1.46481	0.00860456	0.0449682
KHDRBS3	78.8842	-1.46042	4.51488e-05	0.000567626
GSTM5	53.3514	-1.45582	0.0011603	0.00895305
LURAP1L	255.678	-1.45428	0.00142539	0.0105671
PHGDH	1169.23	-1.45226	0.00036859	0.00344326
AC011365.2	241.64	-1.45085	0.00303204	0.0195555
CDK14	249.979	-1.44958	5.1871e-08	1.3182e-06
RHOB	364.233	-1.44928	0.000213758	0.00217429
GAMT	45.5698	-1.44774	3.30019e-05	0.00043107
C15orf61	55.8092	-1.44684	5.20191e-05	0.000647507
LIMS2	318.682	-1.44647	0.00161004	0.0116494
SMPDL3A	172.268	-1.44498	0.000269963	0.00264324
SCARF2	189.444	-1.44329	0.00059344	0.00514416
GSTM2	104.435	-1.44187	6.84598e-06	0.000106188
FRMPD1	19.9	-1.44121	0.000465403	0.00420257
EML1	248.568	-1.44003	2.43792e-05	0.000328719
CCDC74B	41.1329	-1.43932	0.00124929	0.00951333
ATP7B	34.79	-1.43841	3.52287e-06	5.858e-05
TTC3	967.559	-1.43679	9.88179e-18	8.31467e-16
CYP3A5	48.475	-1.43676	0.00316843	0.0202831
GHR	61.712	-1.43428	0.000328983	0.00311233
SYNGR1	113.37	-1.43236	0.000499538	0.0044584
PDLIM2	325.43	-1.42928	1.94426e-06	3.43702e-05
ADAT2	21.05	-1.42773	0.00057587	0.00502662
AC079594.2	67.1805	-1.4276	1.77249e-06	3.16627e-05
ADAMTSL4-AS1	39.0724	-1.42732	0.00981255	0.0499159
ANKRD36C	34.4494	-1.42658	0.00538028	0.0311261
ARHGEF37	15.0161	-1.42651	0.0060764	0.0343358
RHOJ	93.6816	-1.42593	0.00385993	0.0237685
C6orf48	734.21	-1.42506	1.16385e-10	4.66559e-09
GAS5	162.169	-1.42485	4.37533e-10	1.5738e-08
AC092111.1	57.6517	-1.42288	6.14148e-05	0.000747653
LINC00857	39.3832	-1.42269	8.04035e-07	1.56036e-05
AC087203.3	32.0589	-1.42265	0.000140278	0.00151625
SPDL1	89.0276	-1.42225	0.00093247	0.00747357
RPS3AP43	10.5875	-1.42178	0.00184417	0.0129998
KLF3-AS1	23.6173	-1.42114	0.000996533	0.00790718
ADAM33	1501.54	-1.41859	0.00735849	0.0398137
CRYL1	69.1605	-1.41817	0.000672571	0.00570185
CACNA1C	232.154	-1.41544	0.00020732	0.00211785
PRELID3A	27.4775	-1.41306	0.00270855	0.0178215
SMO	123.556	-1.4125	1.09136e-08	3.06096e-07
FAM228B	81.4989	-1.40982	0.0082745	0.0435913
FAM149A	51.6722	-1.40915	9.99628e-06	0.000148122
RFX8	36.9627	-1.40818	0.00108742	0.00849975
FBXO17	98.8159	-1.40807	1.24546e-07	2.90754e-06
ANG	32.7837	-1.40773	0.00352622	0.0220732
FGF10	36.2436	-1.40763	0.00403864	0.0246769
KLLN	7.63953	-1.40762	0.00686153	0.0377249
GJA1P1	64.686	-1.40641	2.65533e-05	0.000354421
RASA4	69.4185	-1.40635	0.0014325	0.0105967
WISP2	7432.92	-1.40584	0.000137594	0.00149402
PRSS23	2920.07	-1.40306	0.00540311	0.0312279
MEGF6	1005.08	-1.40193	0.00273627	0.0179691
PGRMC2	690.792	-1.40191	5.19218e-06	8.27551e-05
SLIT3	9071.33	-1.40011	0.00302909	0.019555
ARMC9	151.193	-1.39979	3.8356e-07	7.99767e-06
LRFN4	117.856	-1.39704	0.000121316	0.00134424
NEGR1	171.487	-1.39565	2.72088e-06	4.64441e-05
JADE1	278.538	-1.39404	0.00472485	0.0280591
SNHG8	127.714	-1.39314	2.85814e-05	0.000379154
MAGED4	94.1119	-1.39261	8.49117e-05	0.000988713
OPN3	38.8244	-1.39143	0.000161924	0.0017129
AADAT	25.7849	-1.39059	0.00059533	0.00515303
ROGDI	75.4955	-1.38584	0.00247116	0.016543
RAB28P5	6.96721	-1.38561	0.00942862	0.0484076
PECR	18.1451	-1.38555	0.000620557	0.00532494
ZC3H12B	22.275	-1.38038	0.00137287	0.0102704
NR3C2	15.4381	-1.37915	0.00862987	0.0450783
SNX30	168.837	-1.37827	1.5072e-07	3.45756e-06
LINC02035	40.0205	-1.37725	4.63957e-05	0.00058146
AC239859.6	30.8822	-1.37603	0.00601656	0.0340705
CAMKK1	85.9435	-1.3739	0.00510178	0.0298119
MERTK	8.6825	-1.37334	0.00949964	0.0486882
AL163636.2	105.116	-1.37304	0.00130498	0.00983361
SEPT1	9.34671	-1.3723	0.00336468	0.0212688
C11orf63	31.0334	-1.3706	0.000289003	0.00278839
NUDT4P1	62.6487	-1.37037	8.43846e-05	0.0009845
SERAC1	212.474	-1.36791	0.00441815	0.0265736
STRIP2	25.8718	-1.3674	0.00120765	0.00925841
AL353678.1	78.7276	-1.36593	1.01584e-12	5.21318e-11
SLC9A3-AS1	44.8808	-1.36421	0.00145358	0.0107193
SLC6A8	110.016	-1.3627	7.79028e-05	0.00091742
AC011365.1	52.9955	-1.36111	0.000978834	0.00778751
SLC29A4	35.5168	-1.36099	0.000982748	0.00781342
AK1	144.495	-1.3605	4.88519e-11	2.03724e-09
TMEM64	134.109	-1.3579	1.37288e-05	0.000196107
ZNFX1-AS1_2	22.3273	-1.35592	0.000104666	0.00118344
LDOC1	76.4746	-1.35575	1.61692e-10	6.37451e-09
MAB21L1	24.1547	-1.35516	2.61175e-05	0.000350638
RPL31P35	11.9722	-1.355	0.000994894	0.00789681
SBF2-AS1	51.7728	-1.35389	1.05499e-06	1.98432e-05
NID1	2121.59	-1.35376	0.000613119	0.00527274
RHOBTB3	563.362	-1.35365	0.000672623	0.00570185
HOXA11-AS	9.45856	-1.35295	0.00675751	0.0373081
AC008966.1	17.3104	-1.35255	0.0023414	0.01583
P3H3	250.343	-1.35241	1.16866e-11	5.31069e-10
FOXO1	142.039	-1.35222	0.000644772	0.00550495
HOXD9	10.7182	-1.35065	0.00261375	0.0172981
HSPA12A	135.112	-1.34824	5.77001e-05	0.000709687
NANOS1	13.7453	-1.34772	0.00455242	0.0271889
BCL2	147.176	-1.34685	0.000577825	0.00503783
STARD4-AS1	58.4187	-1.34254	3.17396e-05	0.000415723
QPCT	20.7359	-1.34242	8.69673e-05	0.0010087
EFEMP1	11128.8	-1.339	0.000125063	0.0013787
NFYB	158.381	-1.33785	0.000157432	0.00167431
TIMP3	11226.2	-1.33413	0.00892057	0.0463205
AP002026.1	32.7804	-1.33327	0.00215105	0.0147695
AL353593.1	8.08954	-1.33255	0.00901902	0.0467075
AC116917.1	137.354	-1.33173	0.00851084	0.04457
PTPRM	542.89	-1.3297	5.00886e-07	1.02028e-05
ABHD4	675.897	-1.32887	0.000185423	0.00193145
ARHGEF9	98.1486	-1.32869	7.86432e-07	1.52994e-05
MAGED4B	84.2273	-1.32798	5.51323e-05	0.000680213
PXMP2	22.2752	-1.32762	0.000482692	0.00434058
GAS6-AS2	28.5915	-1.3269	0.00401486	0.0245574
C11orf80	22.3405	-1.32607	0.000759744	0.00630887
AC079601.1	58.0449	-1.3252	0.0057579	0.0328794
PRPS1	257.44	-1.32299	0.0021298	0.0146624
KCTD7	158.643	-1.32259	1.79057e-05	0.000248613
SMOC2	1157.19	-1.32085	0.00920743	0.047487
THSD1	85.5991	-1.32061	0.00266294	0.0175651
TSC22D3	267.536	-1.32008	5.25698e-07	1.06726e-05
PEG3	58.4269	-1.31895	0.00126274	0.00958203
SPOCK1	1395.76	-1.31889	0.00159955	0.0115876
AC008738.7	57.2931	-1.31867	7.50702e-08	1.84286e-06
PLA2G12A	85.3177	-1.31553	1.7843e-08	4.88364e-07
OSBPL10	113.334	-1.31533	0.00178347	0.0126581
HOXA-AS2	16.8424	-1.3142	0.00533546	0.030936
CCDC144B	36.425	-1.31326	0.00182509	0.0128997
CC2D2A	76.1283	-1.31225	4.1983e-05	0.000530908
MAGED1	654.849	-1.31224	6.02547e-05	0.000735409
AC008149.1	13.1749	-1.3109	0.0017895	0.0126896
PTCH1	53.5373	-1.31037	0.00122111	0.00932857
C11orf95	204.424	-1.30929	0.000113166	0.00126572
IRX3	86.4827	-1.30866	0.000105492	0.00119221
EFNB1	251.277	-1.30774	1.50143e-05	0.000212683
EPHA2	79.0488	-1.30774	0.00765698	0.0410371
HSD11B1L	38.5785	-1.30748	7.35634e-06	0.000113085
UNC13D	14.2914	-1.30691	0.000727754	0.00609114
NHSL1	225.534	-1.3067	1.35574e-05	0.00019389
GJA1	2645.43	-1.30647	2.08311e-06	3.66009e-05
HHAT	25.7639	-1.305	0.000438898	0.0039981
LIPC	50.5586	-1.30291	0.00115379	0.00892012
AC020898.1	97.3575	-1.30176	3.89798e-10	1.41277e-08
B3GALNT2	70.1899	-1.30143	1.87019e-06	3.32584e-05
PHLPP1	162.924	-1.3013	0.00248738	0.0166281
SH3RF3	135.963	-1.29925	5.46289e-07	1.10653e-05
APLP1	17.4571	-1.29918	0.00110471	0.00862468
AS3MT	9.61318	-1.29861	0.00832628	0.0437769
HAND2	58.6538	-1.29803	7.7477e-07	1.5122e-05
SUSD2	42.2954	-1.29602	0.0095974	0.0490415
AC023283.1	23.6481	-1.29435	0.00130386	0.00982824
UBE2E3	222.098	-1.29383	2.62666e-08	6.9728e-07
ZNF285	14.1909	-1.29329	0.00545919	0.0314909
LBH	162.088	-1.29081	0.00229986	0.0155979
GPD1L	50.0141	-1.28967	4.38211e-07	9.05002e-06
AC159540.2	14.8834	-1.28827	0.00858928	0.0449216
BEND7	65.9878	-1.28738	0.000365274	0.00342033
PTGER3	89.7872	-1.28662	0.00717575	0.0391094
AC098935.1	13.7691	-1.28597	0.00334466	0.021176
CREB3L2	541.893	-1.28442	1.67279e-06	3.01076e-05
RAB40B	47.5708	-1.28145	4.47942e-07	9.23498e-06
IFT80	128.59	-1.27865	7.1482e-07	1.41021e-05
KCNB1	38.7796	-1.27758	0.000369031	0.00344603
TXNRD1	2811.26	-1.27733	9.08169e-06	0.000135752
ANKRD36B	34.2412	-1.27728	0.00267779	0.0176532
AC020907.2	41.4207	-1.27478	0.00531159	0.0308111
AKR1C2	1089.18	-1.27398	0.0048076	0.028456
PNPLA7	50.4955	-1.27155	0.0036308	0.0226316
PCDHA10	13.495	-1.2715	0.00581044	0.0331001
GRAMD4	108.365	-1.26977	8.51583e-08	2.05658e-06
LARP6	471.365	-1.26891	7.45154e-09	2.15335e-07
RPL3P9	203.672	-1.26876	1.72195e-17	1.42868e-15
RPL3P3	29.1481	-1.26802	7.48568e-06	0.000114925
AC116562.1	13.0406	-1.26632	0.0025754	0.0171294
GSTM2P1	14.7453	-1.2662	0.0059363	0.0337202
INMT-MINDY4	26.5118	-1.26614	0.00742233	0.0400772
EPB41L4A-AS1	123.942	-1.26212	4.15465e-14	2.56297e-12
NUDT4	323.97	-1.26188	2.45405e-06	4.2468e-05
PRCD	42.4146	-1.26096	0.00213929	0.0147143
XPOTP1	67.1249	-1.26071	0.00486767	0.0287402
NEXN	225.673	-1.25918	0.00106056	0.00833744
TMEM170B	38.0102	-1.25748	0.00623023	0.0350388
EDA2R	140.366	-1.25658	0.00502841	0.0294772
SYNE3	513.311	-1.2562	0.00665148	0.0367995
RPS17P5	23.9197	-1.25329	0.000477927	0.0043026
PHYH	98.2087	-1.24822	6.27565e-08	1.55987e-06
IRX1	118.848	-1.24443	0.00129393	0.00976334
OSBPL3	229.014	-1.24331	0.000141036	0.00152237
FOXF2	68.4513	-1.24267	0.00143308	0.0105971
MPST	140.989	-1.24218	1.12946e-06	2.10444e-05
AL139339.2	18.8428	-1.24175	0.00384641	0.0237098
GPRASP2	89.744	-1.24119	0.00028068	0.00272242
CAMK1	76.3793	-1.24087	3.71453e-09	1.14971e-07
BEX3	230.059	-1.23972	3.8475e-11	1.63019e-09
ENPP2	863.154	-1.23931	0.00956737	0.0489721
APBA1	32.3948	-1.23732	0.00518931	0.0302048
TMEM198B	130.5	-1.23701	0.00276076	0.018105
FAHD2B	18.8922	-1.23601	0.00494697	0.0290499
CPEB1	65.7001	-1.23304	0.000339993	0.00320884
AL356599.1	58.1365	-1.2321	0.00904876	0.0468207
RPS4XP13	9.63249	-1.2303	0.0051206	0.0298779
FAR1P1	12.6645	-1.22949	0.00372384	0.0230857
AC037459.1	173.161	-1.22799	5.93247e-06	9.34903e-05
TTC3P1	123.849	-1.22791	4.44419e-06	7.19898e-05
CMTM4	153.073	-1.22787	9.11297e-06	0.000136134
GPR153	151.906	-1.22782	7.61567e-05	0.000900866
SLC25A23	263.01	-1.2274	1.51298e-10	6.0045e-09
IMPDH2	614.615	-1.22673	3.44696e-09	1.07293e-07
C14orf132	604.641	-1.22484	0.00137502	0.01028
TFPI	210.09	-1.2245	0.000251802	0.0024983
AC007688.1	175.028	-1.22352	8.52481e-07	1.63968e-05
SPRY2	71.9596	-1.22326	9.5587e-05	0.00109587
SLC19A2	44.6541	-1.22291	1.38171e-05	0.000197013
ZMYM1	27.4312	-1.22271	0.00155159	0.0113015
AL163973.1	11.137	-1.22221	0.00492829	0.0290046
AL161909.1	191.983	-1.22202	8.86193e-13	4.5874e-11
RDH5	21.6074	-1.22128	0.00342863	0.0215686
CD302	108.52	-1.21992	0.000648637	0.00552804
CRNDE	33.9766	-1.21943	0.0011881	0.00914807
SVIL	651.824	-1.21929	3.71699e-05	0.000477137
KDELC1	90.6226	-1.21916	7.58841e-07	1.48476e-05
AC100810.1	67.8026	-1.21913	0.000102536	0.00116322
PARP16	66.3633	-1.21572	0.00457053	0.0272902
PRR5L	21.8782	-1.21551	0.00642029	0.0358201
GPSM2	167.817	-1.21345	0.000700217	0.00589023
KCNMB4	13.9378	-1.21307	0.00360281	0.0224699
ANGPTL4	332.003	-1.21139	0.00501149	0.0293853
AC245033.1	40.7657	-1.20954	1.87985e-05	0.000259947
WEE1	270.724	-1.20802	0.00103728	0.00818141
AC005840.1	11.2741	-1.20644	0.0051482	0.0300169
MFAP2	322.712	-1.20523	3.65152e-05	0.000470197
RPLP0P6	4777.76	-1.20512	1.5563e-08	4.29417e-07
TP53I11	648.523	-1.20503	3.65577e-11	1.55727e-09
AKR7A2	166.134	-1.20377	6.21981e-07	1.24354e-05
CMSS1	101.578	-1.20366	7.74789e-05	0.000913447
MIF4GD	42.8828	-1.20355	0.0028233	0.0184491
DLEU1	22.1711	-1.20249	0.0054095	0.0312421
SMIM11B	22.4785	-1.20218	9.96033e-05	0.00113427
RPS3AP49	32.6016	-1.20187	0.000131579	0.00143789
RPL31P11	59.1194	-1.201	2.1789e-08	5.87588e-07
AC008878.1	39.4107	-1.20063	9.86051e-05	0.00112505
EPHX1	500.147	-1.19587	0.000659596	0.00560339
MST1P2	16.3586	-1.19437	0.0064024	0.0357844
XYLB	38.0381	-1.19313	3.87524e-05	0.000496381
LINC00630	15.3555	-1.19285	0.00525339	0.0305181
AC093270.2	22.8897	-1.19144	9.1493e-05	0.00105452
ZNF713	22.1733	-1.19044	0.000424269	0.00388416
MAGI1	116.322	-1.18962	0.00551936	0.0317764
UBL3	431.378	-1.18768	2.95417e-08	7.78149e-07
RGS9	28.974	-1.18544	0.00781231	0.041682
MAPK13	103.936	-1.18507	0.00231367	0.0156826
XPOT	1382.23	-1.18478	0.00121465	0.00930009
PPP1R3B	226.691	-1.18415	5.95837e-05	0.000729089
RPL7P1	727.527	-1.18411	1.79413e-14	1.15464e-12
SCAI	50.299	-1.18247	1.20622e-05	0.000174924
HTRA1	8418.83	-1.18108	0.000645258	0.00550713
RPS6	4037.81	-1.17839	3.48576e-21	3.70549e-19
RPS3AP25	70.0417	-1.17787	2.13005e-06	3.73496e-05
AC026403.1	788.932	-1.17454	1.53347e-07	3.50768e-06
NSMF	343.935	-1.17439	7.69882e-06	0.000117666
SNHG7	80.2419	-1.1705	0.000223265	0.00225845
AP001029.2	36.1435	-1.1701	0.000210035	0.00214281
AC138393.1	17.3063	-1.16976	0.000529119	0.00468204
TMEM267	53.3819	-1.16804	0.000754159	0.00627245
TMEM143	39.1528	-1.16658	0.000589258	0.00511722
GPAM	88.2487	-1.16621	5.5913e-08	1.40295e-06
SNTA1	121.014	-1.16619	0.000176412	0.00185054
EEF1B2P6	154.009	-1.16587	6.95381e-09	2.02922e-07
PSPH	121.186	-1.1655	0.00181583	0.0128533
AC007750.1	113.009	-1.16531	0.00182069	0.0128724
MAPK10	87.3734	-1.16493	0.0096409	0.0492215
AC103975.1	19.2366	-1.16441	0.000939717	0.00752406
TBX5	62.0038	-1.16396	0.00740332	0.0400109
RPL3P4	2106.58	-1.16253	7.37458e-15	4.94334e-13
ZNF10	24.2216	-1.16175	0.00822661	0.0434493
CGREF1	124.105	-1.16119	0.00383849	0.0236671
NR2F2	308.771	-1.16078	0.000258841	0.0025503
KNL1	26.3671	-1.1604	0.00481812	0.0285041
UBTD1	100.675	-1.15761	7.8468e-09	2.2539e-07
XGY1	24.8923	-1.15727	0.00135193	0.0101393
TMEM8B	93.6343	-1.157	0.000142359	0.00153387
EEF1B2P2	41.5464	-1.15668	5.8275e-05	0.000715649
AC125807.1	96.7865	-1.15646	1.63989e-08	4.51434e-07
RPLP0	4290.21	-1.15614	2.02541e-09	6.54398e-08
GLI2	145.483	-1.15498	1.35073e-05	0.000193408
RPL3P7	530.229	-1.15497	1.05889e-16	8.29419e-15
AL513043.1	26.2937	-1.15403	9.54276e-05	0.00109457
PCDHB13	31.6726	-1.15264	0.00284357	0.018551
EHBP1	579.757	-1.15163	0.000577925	0.00503783
TUFT1	168.739	-1.15125	0.000716225	0.00600731
RPL13AP20	317.698	-1.15123	3.4174e-10	1.25385e-08
VASN	1946.66	-1.15122	0.00431251	0.0260105
BAIAP2	58.1725	-1.15097	1.06913e-05	0.000157149
ANTXR1	1608.16	-1.15087	1.95588e-05	0.000268899
RPL3P2	831.377	-1.15007	5.56108e-12	2.62219e-10
AC244034.1	57.1251	-1.1492	6.6878e-06	0.000104221
GLIS2	510.924	-1.14804	0.0032031	0.0204538
AC138207.8	19.574	-1.14743	0.00732106	0.0396653
AC074183.2	26.7733	-1.14648	0.00154429	0.0112661
RPL3	4580.22	-1.14455	8.4642e-18	7.17258e-16
RPS4XP17	30.4694	-1.14414	0.00133736	0.0100418
ZDHHC1	107.173	-1.1426	0.000136739	0.00148669
TMOD2	153.473	-1.14207	0.000158665	0.00168516
AC090686.1	89.9711	-1.1418	4.7003e-06	7.54711e-05
MCEE	32.5104	-1.14105	0.00144889	0.0106947
RPL5P23	52.0263	-1.14062	1.13961e-05	0.000166379
ALDH1L2	1196.43	-1.14033	0.00644575	0.03592
AP001992.1	65.3094	-1.13922	3.35622e-07	7.07243e-06
PLP2	250.328	-1.13905	5.13804e-05	0.00064056
AL162151.2	208.044	-1.13706	1.31124e-09	4.3853e-08
TCF7L2	307.313	-1.13688	2.48338e-07	5.39546e-06
EEF1B2P1	27.6396	-1.13649	0.000543382	0.00478691
TPM2	1548.27	-1.13644	0.00776624	0.0415271
TLR6	14.0263	-1.13529	0.00273111	0.0179411
TCFL5	71.2497	-1.13477	0.000106528	0.00120277
SERINC5	122.136	-1.13284	6.04841e-07	1.21643e-05
SMOX	54.5732	-1.13187	0.00159059	0.0115367
EFNA5	85.0012	-1.13123	7.28317e-05	0.000868221
CCDC80	30496.7	-1.13013	7.52676e-07	1.47634e-05
SLC22A5	27.3984	-1.12921	0.00041035	0.00377769
AC010468.1	172.999	-1.12806	4.54787e-11	1.90995e-09
TPST2	72.5069	-1.12732	0.000114783	0.00128126
MORC4	327.841	-1.12555	1.3101e-05	0.000188041
NPM3	63.5355	-1.12534	0.000322139	0.0030573
AC093673.1	18.3116	-1.12403	0.00357876	0.0223492
AL121871.1	159.454	-1.1238	4.65383e-11	1.951e-09
RPS3A	1175.93	-1.1218	4.03421e-17	3.28982e-15
PHF7	18.2277	-1.12173	0.00212622	0.0146455
SH3BP4	819.306	-1.1211	0.00274621	0.018029
AC067942.1	261.112	-1.12109	9.82263e-14	5.73276e-12
TMEM42	70.3104	-1.12101	0.000275731	0.00268866
SMIM10	21.8776	-1.12099	0.00200911	0.0139641
CMC4	14.4567	-1.12088	0.00486668	0.0287402
ANKRD36	40.9321	-1.12077	0.00809784	0.0429074
SLC25A45	38.6359	-1.11991	0.000505057	0.00449754
RPS8P10	106.73	-1.1192	3.45213e-10	1.26465e-08
LRRC8E	15.6954	-1.11848	0.00145824	0.0107503
BX322557.1	24.7121	-1.11811	0.00120033	0.00921416
AC024940.2	432.896	-1.11778	2.8905e-12	1.39895e-10
CPA4	22.328	-1.11432	0.00925361	0.0476838
RPS3AP26	704.058	-1.11421	5.08967e-13	2.71738e-11
RPS3AP6	945.062	-1.11314	9.17813e-23	1.13238e-20
KIAA1161	46.1377	-1.11237	0.00405441	0.0247357
ANKRD13B	101.001	-1.11134	0.00425613	0.0257144
LINC00662	49.8703	-1.11042	1.75214e-05	0.000244273
PCDHGB7	194.576	-1.10943	0.000130105	0.0014257
RPL7P6	102.728	-1.1093	1.02908e-05	0.000152107
RPS3AP5	362.205	-1.10916	6.3542e-09	1.88192e-07
RPS10P28	14.1941	-1.10661	0.00291632	0.0189529
IL6R	42.6435	-1.10559	0.00453331	0.0271015
FKBP7	75.5614	-1.10536	0.000514937	0.00457526
OPHN1	149.945	-1.10346	0.000863974	0.00702047
PBX1	739.046	-1.10199	0.000758745	0.00630399
SCD5	88.8059	-1.10147	0.00050793	0.00451648
EEF1B2P3	533.853	-1.10091	2.25193e-10	8.56595e-09
AP001086.1	17.3694	-1.09919	0.00150327	0.0110243
LTBP1	394.114	-1.09883	0.00944154	0.0484606
HOMER2	21.1038	-1.09838	0.00750312	0.0404126
AC135068.6	102.457	-1.09671	4.49388e-08	1.15063e-06
PCDHGA5	79.4781	-1.09551	0.000110914	0.00124403
GCNA	15.1305	-1.09494	0.0044817	0.0268676
AC004805.1	23.99	-1.09485	0.00438679	0.0264117
PCDHGA10	118.755	-1.09427	3.02952e-05	0.000399219
FAM172A	111.514	-1.09204	4.27006e-08	1.09923e-06
RPS15AP12	52.6853	-1.09028	3.46717e-06	5.7694e-05
MORN4	51.1376	-1.08968	2.25493e-05	0.000305603
PPM1D	91.8454	-1.08959	0.000151867	0.00162236
SNX9	1982.44	-1.08933	0.000130835	0.00143173
KANK1	436.648	-1.08905	2.96853e-06	5.00969e-05
AC090602.1	57.5049	-1.08878	2.52516e-06	4.34146e-05
FBXL2	30.4747	-1.08876	0.00345472	0.0216997
RTTN	97.9735	-1.08585	0.000734509	0.0061412
XG	275.19	-1.08551	0.000199036	0.00205082
RPL13AP25	656.252	-1.08514	2.86664e-14	1.78692e-12
SEPHS1	208.739	-1.08384	2.80594e-06	4.7623e-05
ETV5	216.682	-1.08373	0.00784477	0.0418177
MPP6	50.7376	-1.08193	0.00259124	0.0172017
DPY19L2P2	29.5988	-1.08172	0.00298838	0.019334
RPL7P23	354.146	-1.07897	4.04038e-13	2.21171e-11
HOMER3	196.741	-1.0779	1.87853e-06	3.33817e-05
TACC2	99.9212	-1.07746	0.00603691	0.0341451
AC016712.1	28.2619	-1.07676	0.00120596	0.00924841
GOLGA2P7	87.3543	-1.07635	2.84475e-06	4.8213e-05
SNHG6	136.587	-1.07475	1.56059e-10	6.18315e-09
EEF1B2	961.342	-1.07415	6.71092e-11	2.74571e-09
RPS6P25	173.488	-1.07177	1.64672e-09	5.39362e-08
CERK	321.132	-1.07134	4.14492e-07	8.60496e-06
RGL2	195.836	-1.07131	0.00161851	0.0117022
CMIP	153.826	-1.07112	2.32443e-05	0.000314485
EIF2D	218.51	-1.07028	3.31515e-05	0.000432076
AC079140.2	113.459	-1.07006	3.79496e-10	1.37963e-08
IL11RA	88.7562	-1.06811	0.00043559	0.00397508
RADIL	57.8464	-1.06738	0.000370053	0.00345286
SESN3	344.968	-1.06618	0.00640648	0.0357844
FBXO27	36.7761	-1.06508	0.00128721	0.00972738
KCNC4	35.2508	-1.06261	0.00697571	0.0382291
PRDX2P1	19.4128	-1.06204	0.00171595	0.0122666
AC018868.1	68.7449	-1.06157	3.63428e-07	7.60453e-06
MFAP5	2650.47	-1.06127	0.00182032	0.0128724
CSDC2	24.2277	-1.06082	0.00756126	0.0406155
AL359915.2	43.0733	-1.0599	0.00127964	0.00968868
FAP	1184.32	-1.05963	0.00101291	0.00801576
FDXR	60.3688	-1.0581	0.00043785	0.00399008
AC020658.1	31.3094	-1.05802	0.001721	0.0122917
HRH1	171.497	-1.05772	0.00561929	0.0322503
AC012306.2	14.9501	-1.05757	0.00591585	0.0336201
TLE2	77.1504	-1.05663	9.8761e-06	0.000146432
RPL13AP7	509.98	-1.05648	2.21674e-14	1.40385e-12
AC022431.1	413.073	-1.05313	1.41253e-14	9.23809e-13
PCDHGA3	76.1205	-1.05255	0.000414191	0.00380515
GOLGA2P10	17.0558	-1.05229	0.00727419	0.0394833
FUT8	286.228	-1.05139	7.48578e-07	1.47072e-05
DBN1	1497.78	-1.05133	0.00016326	0.0017255
DAAM1	184.37	-1.05041	0.00420784	0.025502
AL122020.1	342.67	-1.04942	2.61194e-10	9.81002e-09
RPL7P9	1290.07	-1.04932	7.2676e-13	3.80343e-11
AXIN2	110.236	-1.04916	0.00273125	0.0179411
PLEKHA5	200.197	-1.04879	0.00491331	0.028945
EIF3LP1	193.599	-1.047	1.33411e-09	4.44306e-08
TMEM106C	153.716	-1.04647	0.00230724	0.0156435
DGKA	104.944	-1.04553	0.000259769	0.00255816
ZFAS1	357.683	-1.04535	7.05767e-07	1.39698e-05
KIFC1	156.245	-1.04397	0.000554901	0.00486499
AL049714.1	45.0632	-1.04384	0.00105658	0.00830887
BLVRB	140.55	-1.04272	0.0033091	0.0210292
ARHGEF10	238.712	-1.04188	0.00115155	0.00890857
MAML3	38.1535	-1.0409	0.0078911	0.042012
ZHX3	429.12	-1.03941	2.68259e-05	0.000357459
RPS4XP3	145.518	-1.0385	2.42217e-08	6.48053e-07
NME4	193.587	-1.0346	6.89583e-05	0.000828892
ZNF880	34.3641	-1.03404	0.000382797	0.0035509
MTURN	391.098	-1.03087	0.000124838	0.00137686
COPS8	396.161	-1.0305	7.68062e-07	1.50034e-05
KCNK15	35.4908	-1.03003	0.000519616	0.00460995
GRB10	388.874	-1.02645	0.00354765	0.0221957
AC008694.2	28.5902	-1.02625	0.00162498	0.0117324
RPL7P19	109.998	-1.025	5.95978e-09	1.77393e-07
RPL7	1393.64	-1.02318	2.15572e-14	1.36886e-12
PLD6	16.5712	-1.02287	0.0086306	0.0450783
ARHGEF25	104.207	-1.02243	0.00312943	0.0200911
ULK1	480.46	-1.02241	8.53768e-06	0.000128752
TEX2	357.671	-1.02132	5.36244e-06	8.52406e-05
SNHG5	205.446	-1.0209	0.00711194	0.0388238
AC093323.1	66.2637	-1.02014	0.00173973	0.0123957
KMO	21.4519	-1.02	0.00682007	0.0375403
ZFPM2	139.903	-1.01898	0.00138256	0.0103202
PCDHGB1	59.907	-1.01805	0.00400259	0.0244949
CERS6	64.4688	-1.01748	0.00141615	0.0105149
CUTA	156.887	-1.01599	7.30608e-08	1.79538e-06
PARPBP	24.6429	-1.01507	0.00343326	0.021582
KLHL29	229.874	-1.01501	0.00260144	0.0172421
AC068724.1	49.4888	-1.0147	7.93705e-05	0.00093378
PCDHGA1	59.9423	-1.01264	0.00133767	0.0100418
BTBD19	136.242	-1.01051	4.18797e-05	0.000530337
FAM213B	81.9763	-1.00989	0.000664836	0.00564388
PLXNB3	43.4345	-1.00948	0.00232127	0.0157297
EEF1B2P7	16.6115	-1.00801	0.00664965	0.0367979
PCDHGB3	68.9272	-1.00721	0.00248991	0.0166404
ADIRF-AS1	52.335	-1.0066	0.00493003	0.0290076
GALM	83.8212	-1.00642	0.0052422	0.0304605
AC135178.2	807.43	-1.00608	5.31244e-15	3.59374e-13
HERPUD1	723.538	-1.00542	0.000220948	0.00223881
RPS27P21	60.8065	-1.00496	0.000365803	0.00342259
FAM109A	67.41	-1.00477	0.00113272	0.00880586
RPL12P4	519.552	-1.00451	9.56158e-09	2.70354e-07
RPL7P32	96.6343	-1.00445	5.83391e-07	1.17726e-05
ITGA7	73.0675	-1.0039	0.00591099	0.0336005
AC012676.1	92.6174	-1.00331	0.00840348	0.0441048
RMND5A	163.651	-1.00305	2.66323e-05	0.000355077
FITM2	102.821	-1.00241	4.76142e-07	9.72374e-06
RPL5P4	119.511	-1.00147	2.01604e-07	4.48235e-06
COL1A2	88829.9	-1.00119	0.00437766	0.0263701
RPL13AP5	3061.82	-0.999803	3.9317e-13	2.15737e-11
ABHD14B	249.768	-0.998447	1.99284e-07	4.43906e-06
POU6F1	74.9594	-0.998322	0.000111943	0.00125491
ALDH4A1	43.3752	-0.997962	0.000712014	0.00597831
CCNB1IP1	155.271	-0.996677	1.98777e-07	4.43191e-06
CA5B	82.8691	-0.996677	0.0010867	0.00849975
LDLRAD2	561.742	-0.995899	0.00818674	0.0432821
LYSMD4	52.906	-0.995684	0.000306994	0.00293344
FO393411.1	972.976	-0.995433	6.04211e-16	4.41333e-14
HIP1R	32.8958	-0.992581	0.00297295	0.0192603
EEF1G	2873.66	-0.992165	1.12937e-08	3.16011e-07
ABCA2	570.295	-0.992058	4.17266e-08	1.07999e-06
KIF3C	170.377	-0.991969	0.00010444	0.00118143
RPL13A	3096.46	-0.991782	1.69825e-07	3.84763e-06
AHCY	315.31	-0.991656	2.85968e-10	1.06732e-08
EIF3LP2	89.9041	-0.990963	1.12035e-07	2.64135e-06
CTIF	952.172	-0.990002	0.00491259	0.028945
VCAN-AS1	217.669	-0.989584	0.000543922	0.00478989
OMA1	40.0325	-0.989482	0.00150088	0.0110198
PFKFB2	61.6187	-0.989304	0.00478299	0.0283385
RPL21	386.354	-0.988148	1.94872e-16	1.48727e-14
KIZ	134.878	-0.987613	6.98449e-05	0.000838279
RPS14P8	21.6882	-0.987317	0.00529314	0.0307191
EPHB4	214.197	-0.987233	2.94315e-09	9.25789e-08
PVT1	24.416	-0.986343	0.00461628	0.0275151
BHLHB9	24.5084	-0.985976	0.00395858	0.024263
AL049873.1	340.34	-0.985523	4.5161e-13	2.4496e-11
MMP14	5773.28	-0.984983	0.000555759	0.00486893
AL391422.3	101.997	-0.984371	0.00284292	0.018551
CLN8	154.648	-0.983564	2.40905e-07	5.24313e-06
RPL26	1353.11	-0.982717	2.54409e-11	1.11565e-09
ECI1	168.353	-0.982154	0.000425193	0.00389112
AC008038.1	1518.94	-0.980898	1.23223e-09	4.13265e-08
ELK3	369.564	-0.980022	0.000480365	0.00432293
PTK7	730.246	-0.977785	0.00883299	0.0459599
AL353662.2	179.358	-0.977261	8.2867e-10	2.84737e-08
FAHD2A	67.0061	-0.975992	0.000547024	0.00481009
CRYAB	362.497	-0.974605	8.34559e-05	0.000976057
KANK2	1725.87	-0.974599	0.000185737	0.00193387
AL662795.2	61.5202	-0.972923	0.00197153	0.0137511
ZNF248	57.0777	-0.972327	0.00017989	0.00188205
AC092324.1	76.4404	-0.972067	4.16626e-06	6.78571e-05
AL138878.2	31.9313	-0.972032	0.00483757	0.028605
GK5	111.849	-0.971538	6.26021e-06	9.82003e-05
AC013248.2	311.963	-0.970505	2.04796e-10	7.95532e-09
RPS8	2672.97	-0.970483	7.83117e-10	2.70647e-08
PCDHGA12	151.78	-0.970049	0.000345557	0.00325748
LINC00680	42.2347	-0.969529	0.00441188	0.0265493
NAP1L5	21.3366	-0.968606	0.00188169	0.0131979
MEGF9	165.946	-0.968149	0.000713895	0.00598988
PDK2	127.532	-0.96756	0.00491834	0.0289603
AP002990.1	2941.89	-0.966884	5.00079e-10	1.78262e-08
VCAN	9602.43	-0.965973	0.000772984	0.00639552
CYBRD1	4802.38	-0.964474	0.000942352	0.00754262
AC078991.1	82.706	-0.964242	1.91862e-07	4.29785e-06
RPL12	1020.04	-0.962889	7.24122e-08	1.78691e-06
COL6A1	22945.1	-0.961429	0.000829948	0.00679131
RPS4X	5412.08	-0.960922	8.87311e-09	2.52433e-07
RPL23P8	448.217	-0.960343	2.28337e-12	1.12106e-10
PCDHGC4	60.1578	-0.959808	0.00169392	0.0121383
AC010343.1	840.025	-0.959359	1.12737e-06	2.10219e-05
RAI2	152.342	-0.959153	0.00219952	0.0150244
SPDYE3	17.7324	-0.958144	0.00659446	0.036552
PTPDC1	47.7829	-0.958029	0.00408491	0.0249091
DPH5	74.6997	-0.957479	0.000159568	0.00169249
AL592114.1	58.2538	-0.957235	0.00115967	0.00895189
MEIS2	186.515	-0.956731	0.00129025	0.00974421
PCDHGC5	58.6986	-0.956361	0.00730982	0.0396225
KCTD1	33.964	-0.956027	0.00635607	0.0355868
AC002350.1	410.167	-0.956008	4.89598e-13	2.62575e-11
RPS18P9	240.461	-0.955146	2.14635e-11	9.48218e-10
ECM2	430.77	-0.954964	0.00825076	0.0435296
FAM220A	75.7396	-0.954158	0.00127649	0.0096679
CEP120	132.979	-0.953071	1.46622e-05	0.000208067
PYGO1	61.3445	-0.952802	0.00262426	0.0173532
RPS18	2438.44	-0.951493	2.79333e-09	8.83329e-08
EIF3L	1011.75	-0.951451	1.22241e-07	2.85652e-06
EIF4A2P3	20.0071	-0.951389	0.00651204	0.0361878
AC116050.1	272.566	-0.95074	0.00600818	0.0340392
Z74021.1	502.399	-0.950721	3.24069e-09	1.01269e-07
RPP25	71.5134	-0.950552	0.00115305	0.00891733
SMYD3	62.9235	-0.950354	0.00133149	0.0100049
AC091042.1	40.3776	-0.949763	0.000108575	0.00122298
MOSPD1	54.7804	-0.94974	0.000237167	0.00237486
RPL5P29	32.6507	-0.949552	0.000194551	0.00201157
BCDIN3D	39.2909	-0.949369	0.000212614	0.00216358
RPL5P34	145.233	-0.949075	1.84218e-08	5.03627e-07
RPL12P8	41.4713	-0.948969	0.000150768	0.00161433
RPL12P16	350.92	-0.948802	2.78494e-06	4.73679e-05
RWDD2A	61.7895	-0.948782	0.000142109	0.00153256
RPL5P12	61.2228	-0.948035	2.38408e-05	0.000322006
RPL12P1	21.8341	-0.946303	0.00190839	0.0133576
CTNNBIP1	76.3633	-0.943509	8.97158e-06	0.000134444
RPL23	1463.92	-0.943375	6.68413e-19	6.09818e-17
RIMS2	57.8981	-0.942585	0.000180295	0.00188546
AC126615.1	23.1294	-0.942359	0.00690007	0.0378669
FAM173B	46.8422	-0.942299	0.000471869	0.00425289
APPL2	508.925	-0.942001	7.90275e-06	0.000120474
AC104212.1	23.0039	-0.941964	0.00579699	0.0330429
RPL7AP6	973.003	-0.941709	2.25712e-09	7.23371e-08
RPL7AP66	325.47	-0.941656	2.24427e-10	8.55391e-09
TIMM8A	31.111	-0.94103	0.00312657	0.0200782
AC073861.1	1851.27	-0.940691	7.93605e-09	2.27405e-07
AC026254.2	36.8016	-0.939806	0.00107217	0.00840756
RPL12P12	132.698	-0.938575	3.46629e-05	0.00044956
AC080038.3	86.8295	-0.938544	0.000673188	0.00570461
LNX2	36.0502	-0.938025	0.000613145	0.00527274
CACNB4	102.904	-0.937879	0.00252513	0.0168332
EIF4BP7	237.357	-0.937622	0.000364535	0.00341476
SPATA20	303.472	-0.937333	5.41807e-05	0.00066986
GLCE	113.046	-0.937296	0.00105321	0.0082906
AC115223.1	745.979	-0.936402	1.3198e-16	1.02703e-14
IVNS1ABP	397.701	-0.936258	0.0027469	0.018029
AC114728.1	44.1003	-0.935723	0.000230919	0.00232206
AC091429.1	64.5823	-0.933705	0.000220072	0.00223184
AC011933.1	106.403	-0.932241	1.37895e-05	0.000196738
AP005202.1	1153.9	-0.931822	2.89183e-18	2.55986e-16
LARP1B	54.7682	-0.929443	0.00166776	0.0119905
ADGRL1	144.155	-0.929141	0.000796772	0.00656042
AP006222.1	47.6391	-0.927781	0.000152579	0.00162852
MBLAC2	36.1108	-0.92392	0.00452185	0.0270606
MELTF	286.646	-0.923917	0.000372566	0.00346999
PCDHGA7	65.8311	-0.922908	0.000248934	0.00247396
RPL9P9	1279.82	-0.922907	6.61091e-09	1.95309e-07
FLNC	2160.31	-0.92272	0.00789181	0.042012
PCDHGA2	79.7292	-0.922646	0.00154072	0.0112435
SLC48A1	116.684	-0.922541	0.000882749	0.00713382
ARRDC4	240.158	-0.921785	0.0019852	0.013825
KBTBD11-OT1	284.638	-0.921773	0.00222128	0.0151492
SNRNP25	56.6717	-0.920684	0.00586579	0.0333754
PDGFRB	6738.21	-0.920006	6.8484e-05	0.000824733
GLT8D1	396.644	-0.919693	0.000110655	0.0012423
PBX3	111.279	-0.919523	3.07945e-07	6.57059e-06
SNPH	89.1343	-0.918567	0.000129552	0.00142095
LAMB1	2400.32	-0.918117	5.46781e-06	8.68575e-05
RPGRIP1L	61.1079	-0.917184	0.0011292	0.00878426
ZMIZ1	1322.17	-0.916859	0.000361563	0.00338824
FSCN1	760.874	-0.916701	0.00821325	0.043403
WTIP	182.726	-0.916387	0.00023935	0.0023947
AC246787.1	878.74	-0.916244	6.64484e-09	1.95694e-07
LRP3	453.105	-0.915332	1.28803e-05	0.000185321
BIN1	445.347	-0.915043	0.00359436	0.0224289
AL135925.1	28.3004	-0.913635	0.00560747	0.032198
RAP2B	184.363	-0.912705	1.88691e-06	3.35057e-05
PALM	1263.41	-0.912563	0.000135877	0.00147943
REXO2	342.578	-0.912442	0.00117934	0.00908814
RPL6	1496.31	-0.911228	8.44303e-23	1.05259e-20
RPS4XP1	316.162	-0.909729	3.85847e-06	6.35832e-05
RPL10P8	47.3582	-0.908508	0.00674536	0.0372496
FAM229B	47.1993	-0.908413	0.00379666	0.0234511
CALHM2	723.492	-0.907368	5.59778e-05	0.000690287
ZCCHC14	547.236	-0.90688	0.00309636	0.0199003
SNHG14	159.237	-0.906547	0.00140214	0.0104271
WASF1	222.681	-0.906473	0.000785121	0.00648017
RPS3	2629.21	-0.906273	1.29479e-13	7.46528e-12
SLC35G1	43.4867	-0.905827	0.00218634	0.014958
AC131235.1	510.041	-0.904482	4.32524e-14	2.65445e-12
CYTH3	604.525	-0.903866	0.00629419	0.0352985
CAT	467.248	-0.901612	1.61e-05	0.00022658
TRAM2-AS1	44.1871	-0.900971	0.00685722	0.03771
TRAK1	459.407	-0.900374	0.00251855	0.0167941
RPL31	1375.56	-0.900367	5.65223e-12	2.6599e-10
PRKN	25.837	-0.900328	0.00799287	0.0424741
RPL34P34	139.837	-0.899606	1.92481e-06	3.4077e-05
TFDP2	266.669	-0.899589	0.00114368	0.00886674
PDE5A	28.2798	-0.899452	0.0032053	0.0204623
SWI5	73.6814	-0.898643	8.61385e-05	0.00100153
MAST2	572.323	-0.897681	1.33866e-05	0.00019191
TSPAN9	155.096	-0.897645	0.000829262	0.00678803
OPLAH	157.919	-0.896941	0.00304414	0.0196282
TANC2	230.501	-0.896917	0.000680465	0.00575808
RPL21P134	48.6859	-0.896642	4.14281e-05	0.000525404
RPL23AP82	89.2072	-0.896197	0.000491898	0.00440507
SKI	1025.57	-0.895235	1.58746e-05	0.000223805
RPL9P7	769.676	-0.895146	2.20791e-09	7.08553e-08
GSTM3	304.694	-0.894843	0.000328523	0.00311045
TOB1	147.826	-0.894613	0.000534371	0.00472325
OXR1	169.102	-0.893956	0.000131063	0.00143356
GRK4	38.0787	-0.893793	0.00179276	0.0127051
RPS15AP11	66.5802	-0.893375	1.48274e-05	0.000210285
SOWAHC	98.8798	-0.892842	0.00010914	0.00122833
BCAT2	113.818	-0.892282	6.92058e-07	1.37327e-05
AC000089.1	208.928	-0.892264	1.54726e-06	2.80605e-05
PCDHGB4	88.354	-0.892194	0.000222087	0.0022494
MZT2A	197.93	-0.89164	7.01409e-05	0.000840984
LTB4R	26.37	-0.89125	0.00751705	0.0404785
PCDHGA11	95.8219	-0.890187	0.000921269	0.00739624
SPIN3	114.525	-0.88988	0.00412312	0.0251111
RPL7AP50	237.966	-0.887713	3.53332e-06	5.87129e-05
HSPB2-C11orf52	35.2334	-0.887149	0.00822323	0.0434461
SPIRE1	209.264	-0.887111	0.00971922	0.049547
ARL4D	141.815	-0.886663	0.000699131	0.00588481
MINDY4	24.5948	-0.886456	0.00918361	0.0473949
CEP85	48.5533	-0.884737	0.00561438	0.0322299
PTPRH	81.7471	-0.884702	0.00900689	0.046665
AC009245.1	424.113	-0.8846	7.85579e-17	6.2354e-15
PLPPR2	287.858	-0.884088	0.00201466	0.0139904
LRP6	406.773	-0.884056	9.38859e-06	0.000139813
RPL31P63	70.6271	-0.88397	1.06031e-05	0.000156142
DHRS7	164.398	-0.883791	3.80355e-11	1.61444e-09
EEF1A1P12	840.348	-0.883633	1.21975e-19	1.18068e-17
CAPN2	2198.48	-0.883516	9.30745e-05	0.00107067
RPL29P33	76.2115	-0.882392	0.000134154	0.00146267
AC068620.1	92.1835	-0.881882	0.000521987	0.00462581
AC016687.1	61.0769	-0.881772	1.60932e-05	0.00022658
SLC23A2	274.626	-0.881218	8.38519e-05	0.000980135
RPL5	2429.16	-0.881086	7.3355e-11	2.99097e-09
DPY19L3	218.364	-0.88106	6.90711e-06	0.000107008
SLC17A5	172.143	-0.880764	0.000298666	0.00286652
LMNA	3793.33	-0.880237	0.00463539	0.0276068
AL157935.2	141.59	-0.879501	8.79368e-07	1.68731e-05
PC	67.5969	-0.878322	0.000812188	0.00666661
CHCHD6	27.1761	-0.877907	0.00491679	0.0289583
AC100771.1	59.7843	-0.876066	8.38869e-05	0.000980135
UQCRBP1	59.4229	-0.876047	6.44297e-06	0.000100868
DNAJB4	104.344	-0.876046	0.00319722	0.0204272
KLF7	413.974	-0.875426	0.000863753	0.00702047
AC009133.2	49.1419	-0.874681	9.643e-05	0.00110447
RPL34	512.629	-0.871959	1.07919e-06	2.01867e-05
NUBPL	53.5264	-0.871792	0.00348692	0.0218789
RPL21P3	25.6525	-0.871162	0.00866126	0.0451888
RNF41	408.392	-0.871049	0.00271437	0.0178499
RPL9	544.831	-0.870872	2.21653e-10	8.48591e-09
RARG	600.532	-0.87043	7.45477e-06	0.000114524
AL928654.2	20.1493	-0.869725	0.00933201	0.047984
EIF4BP6	341.379	-0.869381	0.00206656	0.014309
PLAC9	214.322	-0.868594	0.00121942	0.00932162
P3H4	275.354	-0.868361	0.00157174	0.0114209
RPL18P13	128.578	-0.866889	1.2682e-07	2.95772e-06
RPS17P2	49.5588	-0.866826	0.000234233	0.00234944
AC006453.2	324.531	-0.865257	0.00888289	0.0461732
NECTIN3	113.412	-0.864873	0.00129857	0.0097915
AL590867.2	1744.5	-0.864776	1.52801e-12	7.70866e-11
RPS17	1811.64	-0.86356	1.61139e-13	9.15759e-12
SAMD14	51.4964	-0.863234	0.00413963	0.0251847
RPL34P33	68.5197	-0.863202	2.70442e-05	0.000360166
AC116533.1	512.202	-0.863	3.13408e-11	1.35443e-09
MTFR1	107.363	-0.86253	0.000119271	0.0013259
RPS23	1330.9	-0.861977	5.91295e-10	2.07668e-08
SNX29	587.181	-0.861732	0.00422048	0.0255655
AL450405.1	582.088	-0.861107	7.27962e-10	2.53055e-08
AC120036.1	217.86	-0.861055	1.44321e-06	2.63138e-05
TRAF5	129.412	-0.860247	0.00906164	0.0468772
RPS23P8	1023.52	-0.859947	2.21687e-07	4.88326e-06
AL353151.1	124.026	-0.8598	5.48481e-06	8.70695e-05
RPL21P39	56.2021	-0.859486	0.000119738	0.00132986
AC087343.1	47.319	-0.858379	0.000356297	0.00334944
DUOX1	32.966	-0.857956	0.00560007	0.0321667
CRMP1	114.155	-0.856711	0.00330426	0.021004
MAPKAPK5-AS1	40.1798	-0.854393	0.00128957	0.00974218
AC087190.1	197.748	-0.854387	2.41836e-06	4.19722e-05
ALDH7A1P1	98.4791	-0.85229	0.00105585	0.00830862
AL365357.1	158.993	-0.851078	2.30969e-06	4.01449e-05
ZC2HC1A	51.9951	-0.850299	0.00218198	0.0149424
AL139095.2	97.4374	-0.848509	3.88836e-06	6.3943e-05
FAHD2CP	28.8108	-0.84826	0.00677048	0.0373451
RPL22	1100.17	-0.847354	4.31219e-10	1.55343e-08
RPL4P3	98.1176	-0.847206	3.91137e-05	0.00050047
AC096919.1	488.976	-0.846683	1.009e-08	2.84671e-07
TMEM204	198.281	-0.845938	0.0031809	0.0203502
GLMP	259.699	-0.845415	0.000762625	0.00632519
NBEAL1	1059.32	-0.845017	8.81212e-10	3.01053e-08
PCDHGB6	103.379	-0.844799	0.00249851	0.0166885
HSPA4L	79.2395	-0.844054	0.000241593	0.00241107
SDHAF4	30.9562	-0.843492	0.00114535	0.0088751
TRAPPC2L	124.449	-0.843114	0.000979868	0.00779313
RPL7AP11	255.87	-0.84251	9.20034e-06	0.000137267
F8	68.4598	-0.842136	0.000251632	0.00249765
U47924.2	67.4438	-0.84209	0.000366933	0.00343047
RPL12P35	29.0109	-0.839905	0.00116818	0.00900801
EEF2	15217.1	-0.839902	1.26786e-06	2.3349e-05
RPL7AP30	778.2	-0.838837	4.06185e-10	1.46992e-08
AL354707.3	40.2086	-0.838708	0.00134864	0.0101178
ZNF559	47.7985	-0.838581	0.0014702	0.0108318
RPL13	2842.99	-0.837571	1.13452e-07	2.67213e-06
AC073621.1	3529.29	-0.837396	1.9003e-08	5.16552e-07
RPL4P5	834.181	-0.837039	5.74332e-10	2.02077e-08
RNF130	408.113	-0.836967	5.08419e-05	0.000634511
LRP12	187.482	-0.836925	0.000452532	0.00410034
RPL10P9	1288.6	-0.836876	1.21128e-07	2.83755e-06
AL355032.1	117.872	-0.836261	8.46142e-06	0.000127845
NECAB3	56.95	-0.835808	0.00264188	0.01746
RPL7A	1960.72	-0.834648	2.26636e-08	6.09104e-07
RPL37AP1	884.505	-0.832112	5.03528e-15	3.41596e-13
MECR	95.1381	-0.831234	0.00240201	0.0161755
DNASE1L1	49.8975	-0.831054	0.00765054	0.0410118
EIF4B	1769	-0.82732	0.00246971	0.0165379
CDYL	253.825	-0.827093	0.00048855	0.00438498
GAB2	342.513	-0.827014	0.000609426	0.00525403
CYP2R1	26.3034	-0.826961	0.00716739	0.0390817
ITSN1	368.271	-0.826528	2.21349e-06	3.86703e-05
RPL10P16	1590.76	-0.825777	1.6264e-06	2.93416e-05
FNIP2	255.092	-0.825745	0.0054075	0.0312381
VEGFB	552.15	-0.824872	0.00022733	0.00229334
EIF4BP3	164.417	-0.824204	0.00476459	0.0282365
TMEM9	272.192	-0.823861	0.000104362	0.00118112
MRC2	4766.32	-0.823332	0.00371762	0.0230591
RPL12P6	74.1623	-0.823216	0.00158852	0.0115252
RPS12	2343.82	-0.822558	7.01163e-09	2.04359e-07
PCDHGA9	81.4518	-0.822101	0.00237837	0.0160526
OTUD1	55.2432	-0.821859	0.00494346	0.0290365
AL133260.1	145.495	-0.821176	1.14815e-07	2.6989e-06
SAMD1	190.796	-0.820818	7.56109e-05	0.000895728
PXMP4	85.4659	-0.820658	0.00265917	0.01755
ITGAE	61.7675	-0.81928	4.19311e-05	0.000530533
ALDH3B1	79.9885	-0.819093	0.00758309	0.0407196
IQSEC1	436.319	-0.818991	0.00112077	0.0087358
ACACA	613.061	-0.818962	2.19114e-06	3.83079e-05
AP002373.1	71.9399	-0.818675	0.00199053	0.0138471
RPL4	4245.68	-0.818184	3.00471e-11	1.30087e-09
EEF1A1P7	236.201	-0.818143	3.2867e-05	0.00042978
GPR155	35.9898	-0.817932	0.00939557	0.0482691
FZD4	342.913	-0.816976	0.00106454	0.00836046
RPL29P11	263.578	-0.8165	1.10057e-05	0.000161372
LINC01184	105.955	-0.81639	0.000161797	0.00171232
SAT2	131.826	-0.816007	0.000586132	0.00509565
PXN	1568.12	-0.815891	0.00840167	0.0441048
AC005062.1	117.77	-0.813885	1.1961e-07	2.80606e-06
Z97353.1	123.631	-0.812576	9.01022e-07	1.72469e-05
ZNF568	44.73	-0.812062	0.000735679	0.00614639
RPL27A	1291.01	-0.811331	1.89676e-13	1.07282e-11
AL033519.2	105.731	-0.811076	0.000100311	0.00114123
RPL5P1	202.219	-0.810977	8.12665e-08	1.97461e-06
RPL12P17	65.9021	-0.810881	5.26059e-05	0.000653444
SAMD4B	1190.57	-0.810655	0.0057068	0.0326502
RPL4P4	2141.47	-0.810283	7.18461e-09	2.08889e-07
RPUSD3	91.4252	-0.809902	1.55037e-05	0.000219094
ETFB	141.489	-0.809781	0.00049325	0.00441054
ZFPM1	51.5609	-0.809152	0.00354688	0.0221957
SLC22A17	115.996	-0.808083	0.00135594	0.0101661
BCL7C	198.765	-0.807333	6.02166e-06	9.48332e-05
AC107032.1	70.7355	-0.806977	5.40575e-05	0.000669032
INPP5A	128.455	-0.806884	6.06025e-05	0.00073882
RPL31P2	84.3793	-0.805701	0.000394159	0.00364352
RPL15P18	24.116	-0.804722	0.00623362	0.0350496
AC078814.1	1015.94	-0.804365	3.36667e-07	7.07566e-06
NLE1	100.606	-0.803685	0.000146559	0.00157272
RAB3IL1	502.278	-0.803457	0.000282332	0.00273513
LINC01116	69.4334	-0.803264	0.00253219	0.0168756
CDR2L	216.658	-0.802801	0.000722748	0.00605775
AL022311.1	358.383	-0.802349	1.08111e-07	2.56154e-06
STX10	142.086	-0.800537	0.000447694	0.00407044
NEIL2	68.9772	-0.79921	0.00093498	0.00749116
JDP2	697.126	-0.799147	0.000240556	0.00240274
MAP3K20	628.647	-0.798909	0.000282335	0.00273513
RPL21P11	52.7514	-0.798638	0.000203238	0.00208599
AL121612.1	175.33	-0.798462	3.09671e-07	6.59561e-06
MAP1A	2282.37	-0.798402	0.000792504	0.00653205
EEF1A1P19	1656.21	-0.797708	7.62263e-16	5.53384e-14
SESN1	102.692	-0.797188	0.00652048	0.0362189
RPL9P32	50.5858	-0.797162	0.000486429	0.00436966
PRDX2	319.148	-0.796652	0.000156488	0.00166501
RPL30P4	93.6336	-0.793985	0.000601446	0.00519276
AC105052.2	36.0883	-0.79308	0.00529055	0.0307115
STK38L	113.953	-0.793054	0.00612208	0.034553
BAG2	357.321	-0.792711	0.000126432	0.00139187
NHSL2	1444.95	-0.790848	3.70099e-06	6.12852e-05
RPS14	1578.38	-0.790444	1.17942e-19	1.1463e-17
AC044787.1	300.899	-0.790381	4.28693e-05	0.000541541
CHST10	79.9019	-0.78961	0.000448988	0.00407598
COL3A1	56663.9	-0.789518	0.000300723	0.00288278
SWAP70	867.742	-0.788641	0.00446577	0.0267856
EEF1A1P14	299.09	-0.78842	4.18593e-07	8.66975e-06
MAGI2	50.754	-0.787363	0.00813695	0.0430858
AC092597.1	193.416	-0.786306	1.2131e-07	2.83755e-06
RPL15	2801.5	-0.786269	4.98489e-09	1.50635e-07
FAM168A	527.38	-0.785708	1.9704e-05	0.00027074
CHPT1	150.518	-0.78569	0.000280228	0.00272025
RPS15AP38	110.341	-0.785644	1.29926e-05	0.000186809
EEF1AKMT1	30.0345	-0.784897	0.00519766	0.0302354
AC091153.1	153.631	-0.782853	9.69407e-06	0.000143912
SVEP1	4159.24	-0.781981	0.00971085	0.0495255
PCDHGA6	92.995	-0.781665	0.00306614	0.0197327
EEF1A1P6	11143.7	-0.781499	5.52094e-14	3.36226e-12
MAP4K4	2401.05	-0.781201	1.01655e-05	0.000150349
AC092725.2	507.868	-0.780501	6.87371e-09	2.01103e-07
ZNF358	268.894	-0.780139	0.000657976	0.00559162
PPA2	74.713	-0.779521	0.00328671	0.0209263
EEF1A1P13	3172.73	-0.779415	4.8755e-13	2.62066e-11
EEF1A1P25	155.749	-0.77896	2.37193e-07	5.1817e-06
PLSCR4	416.651	-0.778847	0.000416086	0.00381805
EEF1A1P5	15610.6	-0.778346	2.84365e-12	1.37908e-10
AL596244.1	34.6192	-0.776281	0.00645399	0.0359407
AL121886.1	210.538	-0.775755	7.16238e-05	0.000855391
RPL15P3	1413.86	-0.775226	1.10608e-11	5.03594e-10
AL031727.1	306.188	-0.774266	2.18317e-06	3.81967e-05
ARHGAP35	1015.17	-0.773637	1.64341e-09	5.3902e-08
RPL29	1784.34	-0.773453	2.76525e-11	1.20819e-09
AC018475.1	186.893	-0.773092	2.79943e-07	6.01082e-06
MUM1	359.136	-0.772812	0.000305935	0.00292449
RPL36A-HNRNPH2	510.336	-0.772794	9.03489e-10	3.08222e-08
AC011979.1	46.8593	-0.772631	0.00253827	0.0168972
KIAA0355	252.183	-0.77258	9.76921e-05	0.00111678
RPS15AP1	285.947	-0.772245	6.35147e-05	0.000770852
RPL35AP21	105.49	-0.77117	3.13067e-05	0.000410504
RPL34P27	92.6335	-0.771004	0.000174128	0.001829
C20orf27	113.262	-0.770977	0.000430362	0.00393389
PABPC4	625.364	-0.770923	2.01825e-07	4.48308e-06
RPL24P7	32.9374	-0.769495	0.00560068	0.0321667
ATG10	310.375	-0.769439	7.81919e-06	0.00011943
TMEM68	48.513	-0.769214	0.00167066	0.0120078
MAP4K5	357.439	-0.767477	4.02597e-05	0.000513204
FAM219B	204.101	-0.767412	7.49748e-06	0.000115032
RPL10	2439.55	-0.766884	8.22126e-05	0.000962935
RPL35A	825.811	-0.765632	2.19594e-09	7.05665e-08
RPL32	1650.8	-0.765193	7.97523e-08	1.94576e-06
RPL8P2	136.658	-0.765044	4.43108e-06	7.18264e-05
RPL10A	1825.21	-0.764888	1.53104e-07	3.5055e-06
AIG1	67.1548	-0.764004	0.000186016	0.00193509
EEF1A1	26301.6	-0.763998	2.55757e-11	1.1195e-09
AC016588.2	59.4527	-0.763887	0.000220433	0.00223455
TRAM2	1884.15	-0.763746	0.00443553	0.0266436
EEF1A1P11	1914.01	-0.762813	2.51524e-10	9.50681e-09
EEF1A1P16	613.844	-0.761812	1.28726e-08	3.57669e-07
AL391294.1	30.8207	-0.761614	0.00317756	0.0203344
C15orf41	62.1419	-0.761595	0.000492353	0.00440748
AC021723.1	66.9786	-0.761552	0.000757582	0.00629652
RPS15A	345.922	-0.761377	8.83849e-08	2.12588e-06
RPL21P75	193.121	-0.760598	3.80342e-09	1.17315e-07
B3GNT9	289.827	-0.760426	0.00266386	0.0175663
ABHD14A	72.5112	-0.760282	0.00290625	0.0188978
NEK6	493.559	-0.759474	3.30749e-05	0.00043155
AC233702.1	42.8992	-0.759164	0.00185648	0.0130557
BEND6	96.6657	-0.758585	0.00566562	0.0324536
AC106806.1	246.36	-0.758575	1.00762e-06	1.90514e-05
AC064799.1	339.843	-0.758158	2.73927e-07	5.90294e-06
TMEM129	275.226	-0.757832	0.00156879	0.0114064
EEF1A1P9	863.589	-0.75571	2.93907e-11	1.2771e-09
SLC16A1	334.48	-0.755464	0.008763	0.0456297
KLHL8	62.3825	-0.754952	0.000439473	0.00400181
AC130651.1	36.9192	-0.754895	0.00891618	0.0463159
CCDC106	69.5454	-0.75461	0.000185327	0.00193129
AC005884.2	32.5416	-0.754305	0.00686796	0.0377429
DGKD	103.989	-0.75336	3.07533e-06	5.17524e-05
SIGMAR1	444.517	-0.75296	0.000159492	0.00169243
NAXE	162.581	-0.751826	7.28885e-06	0.00011212
AC004448.2	43.6579	-0.751479	0.000838928	0.00684832
DCUN1D2	100.604	-0.751349	0.000141148	0.00152289
AP001324.1	806.08	-0.751334	2.41106e-07	5.24313e-06
AL009174.1	425.783	-0.751041	0.00119031	0.00915787
AC245595.1	80.0023	-0.750296	0.00718192	0.0391341
POMGNT2	183.222	-0.750202	0.00226518	0.0153999
RPL37A	1797.16	-0.74986	2.59432e-09	8.23678e-08
RPL38P3	36.1612	-0.749592	0.00658813	0.0365254
RPL36A	166.671	-0.747842	5.70288e-06	9.03506e-05
AL162430.1	173.255	-0.746815	1.59706e-07	3.63617e-06
RPL17P50	64.7144	-0.746746	7.28501e-05	0.000868221
SLC35B2	454.467	-0.746143	5.88147e-05	0.000721162
RETSAT	392.437	-0.74529	0.000466044	0.00420517
CRY2	293.365	-0.745081	0.00136001	0.0101908
RPL34P18	348.916	-0.745015	8.97122e-07	1.71861e-05
RPL37	2426.7	-0.744954	5.12261e-09	1.54404e-07
AL445183.1	259.596	-0.743293	0.00217912	0.0149279
NACAP2	93.7569	-0.741384	1.60524e-05	0.000226177
RPL21P28	136.88	-0.740403	9.48875e-07	1.80757e-05
PSMG3-AS1	143.794	-0.739575	0.00342532	0.0215686
RPL23AP7	41.891	-0.738537	0.00368163	0.0228968
ISLR	3038.66	-0.737893	5.74526e-10	2.02077e-08
NAV1	1838.23	-0.736895	0.000280613	0.00272242
AC113935.1	429.342	-0.736239	3.89195e-09	1.1989e-07
EMX2	111.211	-0.73575	0.00337628	0.0213195
AC092155.2	39.2096	-0.734442	0.00233536	0.0158027
RPL14	1270.05	-0.734285	9.50793e-07	1.80895e-05
LINC02211	63.9564	-0.733044	0.000497876	0.00444523
SLC41A3	223.51	-0.732689	6.49095e-06	0.000101486
AC104619.3	201.604	-0.732166	9.49533e-06	0.000141138
ZNF25	128.641	-0.731774	0.000960302	0.00766824
AL050331.1	285.237	-0.731434	6.43117e-07	1.28365e-05
RBFA	79.1173	-0.730604	6.62863e-05	0.000800816
RPL18	1180.44	-0.730411	2.22674e-07	4.90048e-06
PODN	4366.83	-0.730131	0.00251315	0.0167769
UROD	250.379	-0.727445	0.000797262	0.00656173
CAMSAP1	206.194	-0.726892	1.30134e-05	0.000186897
RBM38	49.0811	-0.726611	0.00380984	0.0235147
RPL14P3	33.2647	-0.72601	0.00973625	0.049602
ACAT1	214.615	-0.725066	0.000174715	0.00183435
PCDHGA4	69.5406	-0.723027	0.00238898	0.0161106
AL365258.2	112.509	-0.72194	7.52865e-05	0.000892858
RPL12P38	96.0181	-0.720938	0.000376511	0.00350214
AP003385.3	369.914	-0.720406	9.8975e-08	2.35679e-06
AC004453.1	889.432	-0.719538	8.047e-09	2.30307e-07
ALKBH7	86.7931	-0.718974	0.00938218	0.0482211
AC090543.2	45.622	-0.718524	0.00342903	0.0215686
SSBP3	203.727	-0.718232	0.000250322	0.00248568
ALDH7A1	198.127	-0.717858	4.60322e-06	7.41623e-05
LNPK	188.824	-0.716722	4.61853e-05	0.000579128
RPS10P3	75.083	-0.716496	0.000134353	0.00146417
GALNT11	256.453	-0.715051	0.00556957	0.0320267
CPE	895.259	-0.714944	0.000585411	0.00509124
METTL22	114.197	-0.71449	0.00055599	0.00486915
AC074033.1	527.817	-0.714306	2.28504e-07	5.01951e-06
LINC00963	281.826	-0.713899	0.00143988	0.0106347
FAM185A	48.7756	-0.712965	0.00569488	0.0325899
RPS5	1294.91	-0.712739	7.84998e-08	1.91914e-06
SNRPN	158.506	-0.712277	0.00316307	0.0202634
EEF1A1P4	522.698	-0.711729	2.13807e-07	4.72717e-06
GBE1	735.167	-0.711321	0.00259515	0.0172181
DISC1	49.6101	-0.710436	0.00438905	0.0264186
AL139148.1	48.434	-0.70621	0.0095412	0.0488486
TOMM7	311.533	-0.706151	0.00304849	0.0196469
TSC22D1	640.313	-0.705986	0.00705746	0.0385883
RPL30	1308.83	-0.70566	1.08647e-08	3.05083e-07
AC112191.2	69.2134	-0.70498	0.000228104	0.00229943
FHOD1	180.557	-0.704549	1.99878e-05	0.000274322
ERP29	714.183	-0.704506	0.00170904	0.0122393
ATP8B2	1388.62	-0.704172	0.00366669	0.0228205
RPL21P93	131.791	-0.704151	2.97255e-05	0.000393454
AC002075.2	113.299	-0.703811	0.000140366	0.00151651
AP003352.1	442.242	-0.703652	3.37085e-07	7.07819e-06
RPS28P7	496.493	-0.703309	2.02045e-05	0.000276977
ZBTB8A	83.5857	-0.702977	9.17074e-05	0.00105648
BTD	127.281	-0.702624	0.00722466	0.039313
AL034379.1	152.637	-0.70111	3.13038e-05	0.000410504
NPM1P37	31.4325	-0.700898	0.00739756	0.0399888
NOP14-AS1	84.1534	-0.700539	0.000345776	0.00325826
JAM3	647.166	-0.700026	0.00155199	0.0113015
RPL11P3	57.5448	-0.699801	0.00504189	0.0295344
DTD2	64.9671	-0.699789	0.00549087	0.0316276
AL355802.2	210.068	-0.699476	0.000121486	0.00134487
ARHGAP32	219.55	-0.697117	0.000245106	0.00244306
AC097523.1	126.923	-0.697029	7.16298e-05	0.000855391
RAB4A	154.935	-0.69668	6.0352e-06	9.49209e-05
RPL37AP8	275.181	-0.696645	4.12043e-05	0.000523842
AC099336.2	419.904	-0.696213	4.079e-07	8.47549e-06
RPL21P16	229.882	-0.695812	4.83001e-06	7.74493e-05
AC011276.1	56.0637	-0.695183	0.00533571	0.030936
RPL30P2	76.3346	-0.694134	0.00121787	0.00931837
FTLP2	65.5596	-0.693992	0.00298249	0.0193092
FTO	462.962	-0.693909	0.00219209	0.0149834
RPS27	612.806	-0.693121	1.82631e-05	0.000253427
SLC25A6	2128.74	-0.693042	4.98307e-11	2.06719e-09
UBE4B	429.91	-0.692654	0.000578746	0.00504248
AC105399.1	160.089	-0.69185	2.06872e-06	3.63814e-05
THAP5	67.7285	-0.69178	0.000534756	0.0047239
CXXC5	244.37	-0.691512	0.0025159	0.0167905
SAYSD1	65.4758	-0.691082	0.00779698	0.0416375
EIF3FP3	477.004	-0.690964	1.45974e-06	2.65947e-05
AC005912.1	352.323	-0.690053	7.05276e-05	0.000845196
ABHD14A-ACY1	68.3924	-0.689895	0.00195226	0.0136286
SUMF1	329.882	-0.689686	0.000122392	0.00135239
DESI2	314.381	-0.687837	0.00547582	0.0315693
H3F3AP4	119.789	-0.687705	0.000976071	0.00777591
KLHL7	151.762	-0.685231	0.000230719	0.00232103
H3F3AP6	73.1253	-0.68472	0.00148524	0.0109223
AC068768.1	113.946	-0.684601	0.000248835	0.00247396
HSPB2	48.3827	-0.684093	0.00516973	0.0301129
AC074085.2	39.1052	-0.682728	0.00575552	0.0328749
PBXIP1	604.91	-0.681099	0.00314131	0.0201511
DCAKD	83.4451	-0.680744	0.00653833	0.0363085
AC104581.1	36.2114	-0.68067	0.00491182	0.028945
GSE1	407.769	-0.679695	0.00645614	0.035944
MID1IP1	349.985	-0.679212	1.90247e-05	0.000262619
EXOC6B	210.446	-0.678958	0.000313167	0.00298857
AC097658.1	144.477	-0.678784	0.0035113	0.0219914
PMP22	1777.48	-0.677769	0.000549893	0.00482819
RNF167	261.998	-0.676608	2.57382e-05	0.000346063
GLIPR2	462.091	-0.676356	0.0041754	0.0253624
ADAL	49.545	-0.676242	0.00627514	0.0352248
ANKS6	264.012	-0.675787	0.00297205	0.0192603
EIF3F	596.486	-0.675647	3.32952e-06	5.55568e-05
INSR	199.3	-0.675533	0.00180281	0.0127726
RPS2P55	591.094	-0.675438	0.000578001	0.00503783
AC007182.2	122.309	-0.675313	0.00621808	0.0349952
AC019205.3	276.792	-0.675054	0.000109153	0.00122833
STN1	66.0078	-0.674337	0.00241122	0.0162299
SNURF	66.3048	-0.673542	0.00371451	0.0230578
RPL41	4998.79	-0.672839	6.70535e-14	4.02186e-12
PYGB	894.485	-0.672635	0.000545828	0.00480135
ATXN1	338.53	-0.67217	8.00631e-05	0.000940999
RPS26P8	74.4984	-0.671766	0.00490714	0.0289301
FAM156B	111.337	-0.670812	0.00225439	0.015342
AL136968.2	77.1957	-0.670618	0.00463323	0.0276023
ESYT1	853.856	-0.670579	0.000317239	0.00301922
FAAP100	273.508	-0.670576	0.0029281	0.0190191
LYRM7	80.5651	-0.669288	0.00673029	0.0371923
IDH1	607.722	-0.669225	0.00780971	0.0416775
RPL10P6	145.498	-0.668825	0.000899587	0.00724171
SLC2A10	379.194	-0.668814	2.95376e-09	9.27903e-08
C9orf16	167.911	-0.66832	0.000286999	0.00277242
C17orf51	163.704	-0.668258	0.00020659	0.0021122
HFE	78.827	-0.667891	0.0056497	0.032378
MARVELD1	920.693	-0.667712	0.00238028	0.016061
AL138963.3	919.882	-0.667053	1.7262e-06	3.09286e-05
CCNY	545.496	-0.66654	3.35595e-07	7.07243e-06
DYRK2	354.913	-0.666233	0.000181288	0.00189418
C5orf42	190.659	-0.665579	0.00412331	0.0251111
ARHGAP10	212.396	-0.665517	0.00378603	0.0234042
RNF166	64.1393	-0.664873	0.00789722	0.0420314
RIC1	362.664	-0.664018	0.000582133	0.00506643
RTN3	990.284	-0.661936	0.000223909	0.00226304
RPS24	2040.39	-0.661609	1.10832e-07	2.62079e-06
LDB1	308.075	-0.661593	0.00442933	0.0266274
AC090114.1	75.6889	-0.66083	0.000540637	0.00476979
AC113367.1	457.705	-0.660469	3.88628e-06	6.3943e-05
RPL37P6	241.497	-0.659154	0.000111989	0.00125491
MARCH2	185.426	-0.658921	0.00183754	0.0129723
BX679664.3	421.148	-0.658177	2.08428e-06	3.66009e-05
AC026366.1	1440.71	-0.658003	2.64959e-05	0.000353853
SGPP1	117.022	-0.657518	0.00643248	0.0358712
CMTM3	417.77	-0.65692	0.00256076	0.0170421
RPL17-C18orf32	1233.22	-0.656718	9.19826e-08	2.20351e-06
SH3YL1	98.8144	-0.656168	0.00222883	0.0151897
RNF103	200.595	-0.655825	1.74228e-05	0.000243326
RPS10P5	51.7371	-0.655744	0.00285857	0.0186284
AL663070.1	69.2901	-0.655443	0.0028805	0.0187476
AC124312.1	44.2249	-0.655039	0.00521365	0.030302
EEF1A1P22	273.955	-0.654934	9.8204e-07	1.86478e-05
RTL10	144.177	-0.654437	0.00349401	0.0219006
CEP78	107.602	-0.65238	0.00450267	0.0269594
RYBP	289.112	-0.650806	0.00547676	0.0315693
PRKCI	185.056	-0.65044	0.000767836	0.00636177
COPRS	161.961	-0.650295	0.00112872	0.00878335
TPT1P6	218.699	-0.649559	4.6057e-05	0.000578128
AL591846.1	235.078	-0.647768	1.65768e-05	0.000232329
CGRRF1	43.5034	-0.647489	0.00724883	0.0394085
RACK1	3411.69	-0.644449	1.22173e-05	0.000176742
ARMCX6	116.532	-0.644131	0.000877632	0.00711064
ZNF428	119.154	-0.643769	0.000425603	0.00389338
RPSAP17	39.322	-0.643319	0.00734016	0.0397236
MXD4	611.696	-0.642026	0.000181762	0.0018983
RPL8	3238.52	-0.641419	3.28118e-10	1.21511e-08
RPS2	2727.43	-0.64099	2.45089e-06	4.2468e-05
AGAP1	258.08	-0.638201	0.00227162	0.0154327
AC021074.1	321.255	-0.636469	2.19734e-05	0.000299331
TPT1	6322.58	-0.635823	2.82784e-07	6.06636e-06
RP9	55.335	-0.634592	0.00498253	0.0292239
TPT1P4	1003.38	-0.634278	3.3773e-07	7.0855e-06
AC099560.2	566.324	-0.632852	0.000411107	0.00378256
AC093591.1	133.201	-0.632788	0.000118029	0.00131454
RPS26P6	98.0229	-0.63108	0.000352861	0.00332239
CCNI	1075.25	-0.630846	0.00059938	0.00518056
RPL11	2486.93	-0.630605	1.10377e-06	2.06141e-05
H3F3A	431.458	-0.628305	0.000210531	0.00214605
ANKMY1	67.2529	-0.627004	0.00374772	0.0231975
COG6	116.965	-0.626702	0.00243458	0.0163486
AC004448.1	1827.37	-0.626519	9.04563e-05	0.0010451
CAD	436.03	-0.625926	0.00154644	0.0112783
RPL41P2	707.626	-0.625712	7.89428e-09	2.2648e-07
RPL30P3	123.358	-0.6253	0.00139281	0.0103756
MRPS26	119.983	-0.625059	0.00371085	0.0230411
AC138811.2	409.02	-0.623556	9.64814e-05	0.00110451
STAU2	136.498	-0.623389	0.00216058	0.0148307
RPL24	868.723	-0.622919	3.19351e-07	6.77754e-06
LRP1	29083.1	-0.622909	0.00061061	0.00526044
SFXN3	424.581	-0.622833	0.00921242	0.0475024
MEF2D	454.149	-0.62218	0.00031697	0.00301786
RNF215	108.012	-0.621578	0.000947361	0.00757723
DSTYK	310.594	-0.620702	0.00435927	0.0262726
PHTF2	115.465	-0.620501	0.00602821	0.0341121
OVCH1-AS1	151.245	-0.619863	0.000233255	0.0023416
AC003982.1	364.286	-0.619528	0.000689625	0.00582317
DAB2	3114.1	-0.6173	0.00828851	0.0436264
MXD1	109.196	-0.615909	0.00201277	0.0139848
RPS28	479.069	-0.613279	0.000176366	0.00185054
STK38	754.891	-0.612147	0.00975099	0.0496558
ART4	209.651	-0.610237	0.000125466	0.00138251
GAN	64.3613	-0.609182	0.00677205	0.0373451
TOM1L2	290.591	-0.608938	2.23481e-05	0.00030322
KAT8	159.722	-0.608669	0.00132354	0.00995138
TPT1P9	1495.26	-0.607673	2.3204e-05	0.000314118
FAM109B	260.471	-0.60738	0.0032497	0.020718
FKBP10	2238.94	-0.606011	0.00688955	0.0378353
AC034207.1	451.427	-0.604744	8.60355e-05	0.00100082
QDPR	101.743	-0.604617	0.00190691	0.0133512
LAPTM4B	217.402	-0.603985	0.0012834	0.00970171
RSL24D1	311.058	-0.602555	0.000129398	0.00141992
FAM89B	144.763	-0.60151	0.00183835	0.012974
ATP7A	97.9006	-0.600855	0.00800179	0.042512
COX7A2L	263.869	-0.600206	0.00167849	0.0120567
AC022210.1	102.525	-0.599734	0.00658247	0.036511
UHRF2	221.572	-0.599574	0.000914518	0.00735445
TK2	314.779	-0.599077	0.000495194	0.00442294
LTBP3	1643.35	-0.599014	1.60005e-07	3.63901e-06
RPS26P15	37.5026	-0.598979	0.00915766	0.0472918
RUSC2	582.041	-0.598292	0.000895111	0.00722032
FAM168B	1001.63	-0.595506	1.02924e-06	1.94047e-05
RPS2P4	75.7656	-0.595441	0.0013108	0.00987118
MICU1	374.906	-0.594936	0.00334365	0.0211752
NUMBL	331.557	-0.594838	0.000128707	0.00141299
AC007160.1	73.7159	-0.594304	0.00387386	0.0238358
RPL24P8	314.39	-0.594102	0.000313442	0.00298906
AC024293.1	652.97	-0.59228	4.0309e-09	1.2401e-07
ICK	179.933	-0.591178	0.00145016	0.0106974
GPATCH11	90.8885	-0.590338	0.000965807	0.00770187
AKNA	470.517	-0.58967	0.00475231	0.0281708
AC067863.1	125.435	-0.589085	0.000434483	0.00396851
MCOLN1	129.682	-0.588931	0.00113002	0.00878772
CERCAM	1033.09	-0.587299	0.000516918	0.00458943
ZCCHC7	112.339	-0.586238	0.00241683	0.0162524
MAP3K4	186.506	-0.585958	0.00051816	0.00459874
Z97180.1	47.2359	-0.585316	0.00689245	0.0378425
RPS13P2	692.851	-0.583902	0.000151432	0.00161917
AC095059.2	77.4165	-0.583151	0.000842805	0.00687272
CSNK1G3	243.041	-0.581211	0.000459834	0.00415859
UQCRB	338.508	-0.580362	1.33701e-05	0.000191788
AC107983.1	110.575	-0.579569	0.00395377	0.0242522
RPS27P29	119.086	-0.579447	0.00716317	0.0390677
AP000936.3	308.851	-0.579331	0.00208507	0.0144247
HEBP1	307.372	-0.578936	0.0097351	0.049602
NORAD	1986.79	-0.578399	2.86676e-05	0.000380085
RITA1	80.2534	-0.577743	0.00486268	0.0287257
FAM156A	114.791	-0.576916	0.00224468	0.0152803
NACA3P	193.41	-0.575849	2.33488e-05	0.00031572
AC090589.1	308.396	-0.574199	8.27696e-06	0.000125536
ACADSB	133.364	-0.571466	0.00710953	0.0388196
EHD2	3152.89	-0.571417	0.00474037	0.0281291
EVI5	195.597	-0.570687	0.00740748	0.0400242
RPS26	453.765	-0.568984	0.000232324	0.00233324
PIK3R2	202.236	-0.568932	0.00140617	0.0104538
RPL38P4	122.583	-0.568167	0.0072442	0.0393923
ZFYVE9	275.876	-0.567668	0.00151509	0.011087
RPLP1	2970.64	-0.564913	8.84907e-07	1.69657e-05
AC127070.1	1410.45	-0.564655	1.22047e-06	2.25811e-05
RPS2P7	211.498	-0.563941	0.00150553	0.011031
MZT2B	265.273	-0.561509	0.000171174	0.00179956
TSC22D2	172.941	-0.560958	0.00775448	0.0414757
PSKH1	262.796	-0.559959	6.66315e-05	0.00080417
SPRED2	356.141	-0.559682	0.00018049	0.00188667
NPM1P27	395.652	-0.557564	0.00233198	0.0157887
CEP170	602.034	-0.556576	0.00372315	0.0230857
MAZ	501.578	-0.556429	0.00198562	0.013825
CSNK1E	442.678	-0.555988	0.000112077	0.0012553
RPS10P7	145.514	-0.554622	0.00392684	0.024116
PDZD8	264.219	-0.553229	0.00318483	0.0203645
RPL24P4	157.95	-0.550368	0.00114353	0.00886674
DCAF16	142.535	-0.549789	0.0011439	0.00886674
UGGT2	207.337	-0.549738	0.00611298	0.0345237
GNAQ	287.988	-0.549274	0.000403785	0.00372527
Z98749.3	173.254	-0.548609	0.000186789	0.00194228
AKTIP	103.237	-0.546879	0.00744473	0.0401698
RTL8A	184.972	-0.546256	0.00916239	0.0472956
CEP170P1	257.365	-0.545415	0.00637406	0.035654
RPL39	1210.76	-0.545366	0.00181469	0.012849
RYK	302.497	-0.54482	0.000806202	0.00662432
RPL38	333.501	-0.544696	0.00624741	0.0351023
TMCO3	644.021	-0.544576	0.00192226	0.0134468
VKORC1	391.142	-0.540638	0.000639963	0.00547371
ERI3	198.197	-0.540273	0.00209511	0.0144815
AC110749.1	84.2491	-0.540143	0.00645761	0.035944
ACADM	112.159	-0.540004	0.00511388	0.0298533
CNPY4	165.337	-0.539723	0.00635876	0.0355935
ABI2	444.768	-0.537665	0.00584144	0.0332528
DMAC1	108.3	-0.537201	0.0061056	0.0344927
GPALPP1	103.733	-0.535279	0.0068342	0.0376094
RPS13	849.922	-0.535015	9.41699e-06	0.000140148
BTBD2	541.483	-0.534621	0.0040434	0.0246875
AC079922.1	174.872	-0.533426	0.00374344	0.023177
FLYWCH2	99.1033	-0.533325	0.00396132	0.0242673
LRFN3	96.8971	-0.533145	0.00705349	0.0385844
PRRC1	330.728	-0.532236	0.000198499	0.00204617
RXRA	579.731	-0.530427	0.00506706	0.0296454
TCF3	480.513	-0.528624	0.0006739	0.00570861
PPP2R5C	464.11	-0.527142	8.01298e-05	0.000941318
RPS21	206.623	-0.525725	0.000380383	0.00353263
COL6A2	32681.8	-0.525473	0.00385023	0.0237242
AC113398.1	242.815	-0.525045	0.00100978	0.0079944
CTBP2	392.556	-0.522905	2.76555e-05	0.00036769
RPL35P2	164.848	-0.522584	0.00161348	0.0116708
RCN2	176.156	-0.52258	0.00575093	0.0328633
RPL28	2090.51	-0.520989	0.000107606	0.00121379
LINC02228	156.99	-0.520798	0.00228912	0.0155339
RBFOX2	1156.75	-0.520379	0.00740996	0.0400286
ARMCX3	456.759	-0.520271	0.000520833	0.00461902
RPS10	631.144	-0.518727	3.29683e-06	5.5052e-05
ZNF561	144.236	-0.51716	0.00625517	0.0351293
NACAP1	109.352	-0.516954	0.00461993	0.02753
AC016739.1	1905.94	-0.516555	0.000322364	0.00305822
KDM5B	556.612	-0.516258	0.00565125	0.0323791
AC135050.2	270.054	-0.515004	0.000900214	0.00724186
PCBP4	173.404	-0.513965	0.00128229	0.00970145
GOLIM4	556.036	-0.513772	0.000886994	0.00716455
TBC1D20	576.281	-0.512982	0.000178176	0.00186576
TBC1D8	138.436	-0.512619	0.00270968	0.017824
AL358176.3	199.307	-0.511417	0.00315236	0.0202165
AC136632.1	663.163	-0.511241	1.34592e-05	0.000192834
NACA2	579.76	-0.510987	0.000986324	0.00783923
ACTL6A	157.78	-0.509956	0.00569435	0.0325899
NDUFA11	175.837	-0.509645	0.00182988	0.0129259
FBLN1	23068.9	-0.508622	0.0028103	0.0183759
CDK2AP1	489.262	-0.507465	0.00558753	0.0321145
TAF12	111.944	-0.507352	0.0032922	0.0209411
MRPS25	183.252	-0.506892	0.00795562	0.0423139
TAPT1-AS1	194.252	-0.506767	0.000256718	0.00253755
RPS21P4	128.997	-0.504973	0.000587705	0.00510559
AC120057.3	493.744	-0.504392	6.52319e-05	0.00078928
RPSAP15	300.123	-0.50411	0.000872182	0.00707612
RPS29	228.864	-0.504059	0.00184959	0.0130265
MTA3	158.546	-0.503796	0.00841653	0.0441539
AC079250.1	333.69	-0.503297	6.85969e-05	0.000825381
RPSAP12	335.149	-0.502851	0.00115077	0.00890547
AC133134.1	77.241	-0.50233	0.00721821	0.0392958
FAM45BP	103.605	-0.502049	0.00770724	0.0412693
NOA1	164.362	-0.501866	0.00087107	0.0070695
AC008026.2	304.112	-0.499311	5.02913e-05	0.000627969
RFNG	223.057	-0.493836	0.000628199	0.00538469
THRA	507.517	-0.493599	0.0034319	0.0215792
EIF3E	785.307	-0.493417	0.00227072	0.015431
ANKRD11	1528.89	-0.49332	0.00641388	0.035801
AC008026.1	109.106	-0.492597	0.00481764	0.0285041
ZFAND5	776.217	-0.490483	0.0034293	0.0215686
RPSAP45	138.434	-0.490368	0.008602	0.0449682
[truncated: 54,610 more rows]
