# Supplementary material for: The effector program of human CD8 T cells supports tissue remodeling
Source: J Exp Med. 2024 Jan 16;221(2):e20230488. doi: 10.1084/jem.20230488 (PMC10791561; doi:10.1084/jem.20230488)
Supplement: Table S3 — shows bulk RNA-seq results of epithelial cells (HaCaT) stimulated o/n with SN of MRC-5 cells pulsed with varying concentrations of influenza peptide and cultured with influenza-specific T cells o/n. [file JEM_20230488_TableS3.xlsx]

## Sheet: Figure 2c
EnsemblID	GeneSymbol	1_1_noTcells_100ng_ml_Peptide_S1_R1_001	1_2_100ng_Peptide_S5_R1_001	1_3_10ng_Peptide_S9_R1_001	1_4_1ng_Peptide_S13_R1_001	1_5_no_Peptide_S17_R1_001	2_1_noTcells_100ng_ml_Peptide_S2_R1_001	2_2_100ng_Peptide_S6_R1_001	2_3_10ng_Peptide_S10_R1_001	2_4_1ng_Peptide_S14_R1_001	2_5_no_Peptide_S18_R1_001	3_1_noTcells_100ng_ml_Peptide_S3_R1_001	3_2_100ng_Peptide_S7_R1_001	3_3_10ng_Peptide_S11_R1_001	3_4_1ng_Peptide_S15_R1_001	3_5_no_Peptide_S19_R1_001	4_1_noTcells_100ng_ml_Peptide_S4_R1_001	4_2_100ng_Peptide_S8_R1_001	4_3_10ng_Peptide_S12_R1_001	4_4_1ng_Peptide_S16_R1_001	4_5_no_Peptide_S20_R1_001
ENSG00000000003	TSPAN6	10.6159	5.6366	4.992	7.4855	9.1965	9.4721	6.2752	6.0572	8.9511	10.1277	11.9459	5.4397	5.7491	7.2838	8.533	9.6116	4.8339	6.2541	7.7795	10.5271
ENSG00000000005	TNMD	0	0	0	0	0	0	0	0	0	0	0	0	0	0	0	0	0	0	0	0
ENSG00000000419	DPM1	45.881	47.16	41.306	40.047	40.0622	42.9258	44.5634	49.65	43.5231	39.7607	50.6961	45.3518	44.1568	44.5979	40.4899	44.3847	41.2234	41.2315	40.3062	41.7875
ENSG00000000457	SCYL3	3.194	4.224	3.6956	3.2025	3.1175	3.178	4.1078	3.5947	2.9835	2.7917	3.3125	3.4183	3.3217	2.9624	2.8067	2.5649	3.4524	3.2468	3.4315	2.8428
ENSG00000000460	C1orf112	3.3112	2.9289	3.5382	2.861	3.0288	3.09	3.4639	3.422	3.1414	2.8668	2.6617	3.1183	3.798	3.588	3.065	2.571	2.7577	3.1918	2.5891	2.606
ENSG00000000938	FGR	0	0	0	0	0	0	0	0	0.0172	0	0	0	0	0	0.0174	0	0	0.017	0	0
ENSG00000000971	CFH	1.6314	17.9879	13.6866	5.6775	1.6178	1.6309	18.8551	15.1235	6.6549	1.5076	1.9021	16.7132	14.2505	6.2334	1.2342	1.4799	16.4775	14.2616	7.0855	1.6978
ENSG00000001036	FUCA2	0.0747	0.0292	0.1594	0.0468	0.1731	0	0.022	0	0	0.0336	0.0698	0.0215	0.0359	0	0.0867	0.218	0.02	0	0.0798	0.0822
ENSG00000001084	GCLC	12.6762	14.3205	13.9613	13.6335	12.0988	11.7523	14.081	14.7595	13.6137	12.1444	12.3998	13.4894	14.4853	13.8134	12.1076	12.0273	13.5844	13.3774	12.8047	12.2179
ENSG00000001167	NFYA	6.8822	6.8574	7.7092	7.3114	7.1372	6.8323	6.727	7.3127	7.5814	7.2187	8.5139	6.9771	6.907	8.186	7.4527	7.7954	7.0111	7.6124	7.9127	7.7993
ENSG00000001460	STPG1	1.3569	1.1898	1.2478	1.2373	1.3636	1.4675	1.4052	1.2582	1.4308	1.2885	1.2822	1.3893	1.4669	1.3895	1.3946	1.6165	1.337	1.2055	1.3876	1.3214
ENSG00000001461	NIPAL3	6.3475	6.2961	6.8772	6.4059	6.3825	7.0345	7.1545	7.1576	6.5764	6.2794	6.7244	6.5421	7.0324	6.6348	7.1159	6.2276	6.4773	5.8376	6.3027	6.6875
ENSG00000001497	LAS1L	7.1575	6.4586	7.9192	7.4899	7.1378	7.2956	6.5403	8.3304	7.701	7.0773	7.0606	6.7765	7.5894	7.9775	7.4656	7.3197	6.6171	7.8599	7.8939	6.9095
ENSG00000001561	ENPP4	0	0	0.0137	0.0141	0.039	0.071	0	0.0143	0.0257	0.0403	0.0209	0.0387	0.0108	0.0292	0.013	0.0262	0.012	0.0254	0.0319	0.0247
ENSG00000001617	SEMA3F	10.5092	9.815	9.3952	9.6364	10.17	10.6948	8.9977	8.1865	9.2401	11.5661	10.2565	10.3104	8.9971	9.6331	11.369	11.5801	10.5182	9.6279	9.7267	10.8317
ENSG00000001626	CFTR	0.0163	0.0096	0.0224	0.0077	0.0071	0.0078	0	0.0078	0.007	0.0055	0	0.0211	0	0.016	0.0071	0	0	0	0.0174	0.0067
ENSG00000001629	ANKIB1	14.1288	14.2488	12.9771	13.4027	13.4367	13.1338	14.4082	13.8808	12.7011	12.0748	14.2124	12.804	14.5142	12.3922	13.87	14.1906	12.8695	12.9673	12.2922	14.0433
ENSG00000001630	CYP51A1	23.0195	44.7827	34.5434	26.1215	21.5723	22.9208	44.531	45.7292	26.1114	22.5129	27.6716	44.9499	42.9882	27.4937	22.3567	22.5639	43.4309	39.7442	25.2321	22.2395
ENSG00000001631	KRIT1	8.5001	6.6871	6.2116	6.7264	7.7844	7.595	6.4357	5.8643	6.2736	6.5268	8.6223	5.3307	5.6733	6.0035	6.7256	7.6539	4.7563	5.389	5.7705	8.1946
ENSG00000002016	RAD52	2.8559	2.3584	2.914	2.966	3.3179	2.7917	1.9029	2.1747	2.7355	2.718	2.651	1.9912	1.8667	2.6278	2.9629	2.3828	2.3298	2.0828	2.8185	3.2456
ENSG00000002079	MYH16	0.1324	0.0777	0.0907	0.0933	0.2683	0.1257	0.0681	0.1055	0.0663	0.1338	0.0463	0.1047	0.1113	0.0647	0.0672	0.0193	0.115	0.0654	0.0471	0.1365
ENSG00000002330	BAD	27.2907	25.1505	23.0466	27.9555	26.0461	27.8196	26.2132	24.689	28.0654	30.7046	27.2686	26.8481	25.1573	27.9348	27.514	30.6527	27.8579	27.204	27.2222	29.3286
ENSG00000002549	LAP3	6.617	91.4631	58.0816	13.9457	5.9246	7.1411	96.7211	70.1146	15.7559	7.194	7.4397	97.5251	67.081	15.0119	7.4239	7.1091	95.8078	67.6267	16.2677	7.3071
ENSG00000002586	CD99	13.643	16.0898	14.5619	13.4441	12.8471	13.8853	18.3211	17.1547	13.5788	15.3843	14.568	19.3005	17.5882	15.129	13.8674	13.1988	18.3446	16.052	14.7463	14.083
ENSG00000002587	HS3ST1	0.2045	0.45	0.5529	0.4646	0.2665	0.3075	0.5333	0.5783	0.4313	0.2525	0.4296	0.5072	0.4912	0.4578	0.2744	0.2982	0.4235	0.5704	0.573	0.2249
ENSG00000002726	AOC1	0.091	0.0427	0.0998	0.1368	0.1739	0.1383	0.0962	0.0348	0.1093	0.0735	0.1274	0.0471	0.0393	0.0711	0.1267	0.1592	0.0729	0.0463	0.1165	0.1501
ENSG00000002745	WNT16	0.2347	0.0501	0.234	0.4413	0.278	0.2837	0.1505	0.0816	0.5126	0.3593	0.2988	0.0184	0.1538	0.4168	0.2971	0.3734	0.1368	0.1447	0.3189	0.2815
ENSG00000002746	HECW1	0.0498	0.0058	0.0592	0.0422	0.0693	0.0237	0.0088	0.0286	0.0043	0.0235	0.014	0.0129	0.0144	0.0195	0.026	0.0174	0.004	0.0042	0.0213	0.0288
ENSG00000002822	MAD1L1	3.8586	3.8405	3.9053	4.4601	3.8875	3.7111	4.0294	4.2594	4.5247	4.3172	3.5309	4.1177	4.6671	4.6251	4.0038	3.7554	4.0659	4.8607	4.6331	3.6111
ENSG00000002834	LASP1	70.8616	63.555	60.2781	69.8361	67.4547	72.1414	65.2752	65.1181	68.4714	76.5354	75.0266	64.1188	64.4608	70.2287	74.6163	75.8707	68.1444	68.4765	66.9845	72.6988
ENSG00000002919	SNX11	5.5564	5.1863	4.6733	5.097	4.9951	4.5817	4.8984	4.7403	5.5458	5.0947	4.5665	5.0601	5.1167	5.711	5.1222	4.5582	5.0274	5.0527	5.067	4.9647
ENSG00000002933	TMEM176A	0	0	0.0548	0.094	0.0347	0.057	0.0353	0.0191	0.0515	0.0404	0	0.0345	0.0432	0.0391	0.0348	0	0.016	0.0678	0.0213	0.033
ENSG00000003056	M6PR	26.5242	25.5575	23.5714	26.5824	23.3966	26.4204	25.8675	25.7455	25.7307	24.8043	27.242	25.1242	26.6556	25.6067	26.2472	26.4657	24.5454	25.3064	25.466	24.8391
ENSG00000003096	KLHL13	5.9877	3.6021	3.5334	4.3556	4.4058	5.6215	3.9699	4.2386	4.83	5.4229	5.6232	3.3952	4.0567	4.3313	5.3248	5.6144	3.5547	3.8421	4.0525	5.1686
ENSG00000003137	CYP26B1	0.4439	2.3776	1.6611	1.1347	0.687	0.6194	1.8711	2.0557	1.4284	0.7383	0.6023	2.3338	2.1295	1.3553	0.6279	0.5098	2.4804	1.7166	1.3774	0.595
ENSG00000003147	ICA1	0.2276	0.0501	0.143	0.0401	0.2224	0.1486	0.0752	0.0952	0.0732	0.1437	0.2191	0.0736	0.1128	0.0973	0.1238	0.1991	0.0798	0.0964	0.0911	0.1291
ENSG00000003249	DBNDD1	8.3497	8.8469	7.5392	9.0515	7.6454	8.4418	9.2555	8.5934	8.9089	9.655	8.7248	9.2457	8.4244	8.8239	8.8355	9.2505	9.8615	9.1321	8.2785	8.4675
ENSG00000003393	ALS2	4.71	4.3885	4.5931	4.8439	5.2795	4.7795	4.4002	4.1954	4.7773	4.8202	5.189	4.4045	4.2152	4.6668	5.1263	5.2412	4.2384	4.0658	4.3632	4.7909
ENSG00000003400	CASP10	1.3368	5.9654	4.9213	3.2713	1.7581	1.3395	6.0944	4.6396	2.9384	1.5421	1.4491	6.2328	4.672	2.7999	1.5064	1.298	5.5282	4.4003	3.3725	1.5633
ENSG00000003402	CFLAR	2.6959	2.3019	3.4239	2.3691	3.1873	2.3496	2.2813	2.043	2.2814	2.0075	1.9981	2.142	2.1498	2.1329	2.5402	2.2104	2.1987	2.1122	2.621	2.468
ENSG00000003436	TFPI	0.4573	0.2231	0.456	0.3239	0.676	0.3949	0.2356	0.2385	0.2905	0.3241	0.3161	0.2459	0.1498	0.2437	0.3826	0.4158	0.2333	0.156	0.3044	0.4066
ENSG00000003509	NDUFAF7	4.9925	3.5119	3.9538	4.0309	4.768	4.3442	3.4605	3.4249	3.9405	3.6071	4.1633	3.2058	3.4057	3.6301	4.3956	4.6354	3.3307	3.1816	3.3363	4.5578
ENSG00000003756	RBM5	4.9588	4.1275	5.8575	4.9334	6.7102	5.1375	4.2532	3.9966	4.7847	4.9452	4.323	4.0524	3.9654	4.6281	5.4847	5.1671	4.1588	4.163	5.0648	5.8222
ENSG00000003987	MTMR7	0.0611	0.0143	0.1117	0.0689	0.1062	0.0813	0.0862	0.0467	0.0524	0.0165	0.0342	0.0527	0.0617	0.0358	0.0213	0.0642	0.0784	0.0311	0.0391	0.0706
ENSG00000003989	SLC7A2	0	0	0	0	0	0.0084	0	0	0.0076	0	0	0	0	0	0	0	0	0	0	0.0073
ENSG00000004059	ARF5	77.082	77.2151	69.6083	73.7984	67.6157	76.1525	76.6074	75.6128	79.0627	79.3798	74.4706	76.9277	76.0251	76.9393	75.0598	81.4088	78.32	80.679	75.9414	76.3949
ENSG00000004139	SARM1	1.7554	1.4226	1.8386	1.7972	2.0407	1.6378	1.3052	1.3378	1.7581	1.8095	1.6973	1.2719	1.2741	1.6355	1.8434	1.7601	1.2371	1.6784	1.6273	1.8033
ENSG00000004142	POLDIP2	49.8247	49.6319	49.6506	49.4648	46.4229	50.5693	49.7074	52.5262	56.2903	54.2466	49.1088	50.0887	53.9681	54.0593	52.222	49.8272	49.9689	56.1571	54.1385	48.9128
ENSG00000004399	PLXND1	0.1072	0.0839	0.2482	0.1545	0.1055	0.0339	0.1449	0.1503	0.1471	0.1107	0.1201	0.2096	0.1545	0.1187	0.1244	0.1125	0.2177	0.1998	0.1754	0.0943
ENSG00000004455	AK2	12.6824	22.1459	21.4417	15.4412	12.665	13.1203	22.5108	22.5192	17.1781	12.5206	12.7602	21.705	22.1145	15.5824	12.7104	13.0323	22.4215	22.4143	15.6926	12.6444
ENSG00000004468	CD38	0.0203	0.0953	0.0093	0	0.0441	0.0289	0.0716	0.0291	0	0.0342	0.0853	0.0613	0.0512	0.0397	0.0265	0.0355	0.0163	0.0258	0.0108	0.0251
ENSG00000004478	FKBP4	17.5539	20.2907	21.2384	19.6603	17.7481	19.0348	21.1109	22.2906	20.5709	19.9318	18.3399	21.1698	23.2012	21.7808	18.764	17.8167	22.2586	22.3794	19.3715	18.3108
ENSG00000004487	KDM1A	66.7548	67.9034	65.1017	61.8941	60.8776	66.7669	68.5652	69.5595	67.1757	66.803	67.7664	67.9839	67.5279	66.216	65.15	70.3873	68.4049	67.7094	65.6919	67.0618
ENSG00000004534	RBM6	7.241	5.8158	9.1269	6.5122	8.3439	6.4077	5.4764	5.8387	6.3277	6.4055	5.0973	5.7539	5.5343	6.0874	6.9748	6.1194	6.0426	6.3794	6.9168	7.2845
ENSG00000004660	CAMKK1	3.8047	4.6202	5.3793	4.925	4.6245	4.1037	4.4859	4.6229	4.4306	4.5831	4.1867	4.4871	4.3898	5.0719	4.6578	3.8705	4.5457	4.7337	4.6521	4.4906
ENSG00000004700	RECQL	12.0432	14.2237	13.2807	12.6904	11.2312	12.5595	16.0878	16.496	13.8732	11.115	14.4685	15.2834	14.2532	14.3921	10.7558	12.2464	13.4802	13.4068	11.8154	12.3935
ENSG00000004766	VPS50	2.6198	2.2633	2.3677	2.1171	2.5957	2.3767	2.4393	2.3006	2.8288	2.2605	2.8136	2.2094	2.604	2.4515	2.4021	2.3568	2.1772	2.2578	2.4119	2.8102
ENSG00000004776	HSPB6	0.0808	0	0.0739	0	0	0.1152	0.0356	0.0773	0.0347	0.0545	0	0.0349	0.0583	0.1185	0.1056	0	0	0	0.0432	0
ENSG00000004777	ARHGAP33	0.9258	0.9005	1.3057	1.0197	1.4134	0.9297	0.8279	0.6575	0.976	1.0425	0.8521	0.5591	0.8293	1.1112	1.1859	1.1574	0.8166	0.8744	1.3556	1.2
ENSG00000004779	NDUFAB1	19.8277	20.7741	18.9585	19.4181	15.8665	20.5693	21.1978	19.5795	20.2593	18.2486	19.7309	21.2326	21.4029	21.2821	19.9089	18.9482	20.1509	18.6108	18.8935	19.7246
ENSG00000004799	PDK4	2.7557	0.5783	0.6895	1.8672	1.9662	2.6762	0.9229	1.0008	1.5324	2.1468	2.0699	0.6774	1.0873	1.8499	2.238	2.4518	0.753	1.2396	1.66	2.2602
ENSG00000004809	SLC22A16	0	0	0.0163	0	0	0.0338	0	0	0	0	0	0	0	0	0	0	0.0143	0	0	0
ENSG00000004838	ZMYND10	0.6247	0.1426	0.5869	0.3916	0.6031	0.6429	0.1836	0.1991	0.3127	0.3624	0.559	0.2545	0.1501	0.2882	0.5136	0.4252	0.2922	0.2942	0.315	0.3292
ENSG00000004846	ABCB5	0.1729	0.1235	0.1305	0.0707	0.1241	0.0785	0.0398	0.0719	0.0709	0.0709	0.1474	0.0648	0.0704	0.0881	0.1047	0.0921	0.0723	0.0637	0.1043	0.1054
ENSG00000004848	ARX	0	0	0	0	0	0	0	0	0	0.0151	0	0	0	0	0	0	0	0.019	0	0
ENSG00000004864	SLC25A13	10.6325	10.2359	9.1018	10.014	8.3905	10.4918	10.1007	11.0794	10.5232	8.9564	10.374	10.613	11.0683	9.7095	9.8429	9.5173	9.8932	9.2977	9.6296	10.1305
ENSG00000004866	ST7	2.6107	2.5559	2.5844	2.4739	2.3937	2.3623	2.4107	2.4762	2.7183	2.6346	2.5147	2.4749	2.1343	2.7824	2.2456	2.4199	2.4325	2.3177	2.3686	2.5022
ENSG00000004897	CDC27	6.7389	7.8747	6.868	6.9491	6.2269	7.147	8.6102	9.0743	7.6544	6.1193	8.3101	7.8721	8.714	7.4899	6.6558	6.8336	7.553	7.9064	7.0639	6.9119
ENSG00000004939	SLC4A1	0.1053	0.0927	0.1684	0.1237	0.1601	0.1	0.116	0.0503	0.1694	0.1773	0.0921	0.0681	0.1328	0.1286	0.126	0.1151	0.1372	0.0781	0.1826	0.1302
ENSG00000004948	CALCR	0	0	0	0	0	0	0	0	0	0	0	0	0	0	0	0	0	0	0	0
ENSG00000004961	HCCS	11.3816	11.8566	11.738	10.9527	9.2154	9.7077	13.7635	12.7328	10.9165	9.0521	10.4739	14.4206	12.0247	11.3229	8.9477	10.168	12.3746	11.8688	10.5606	9.9771
ENSG00000004975	DVL2	24.1743	24.6681	25.009	24.1705	25.1492	24.0627	24.0627	24.8768	23.9676	26.2277	25.206	25.1305	24.8256	25.586	25.2877	24.5331	25.701	26.4295	25.4198	23.2954
ENSG00000005001	PRSS22	13.9025	5.3373	9.8839	12.9885	16.0795	11.3235	6.0381	7.9692	12.0792	14.3721	11.4703	7.2418	7.8978	12.1583	14.4612	13.619	8.0155	8.2506	14.4068	14.1829
ENSG00000005007	UPF1	14.1488	15.4598	15.3139	16.8616	14.4714	14.5773	14.9692	14.9266	15.9999	15.8692	14.4229	14.3982	15.4438	16.7941	15.844	15.5309	15.6252	15.468	16.4526	14.3051
ENSG00000005020	SKAP2	10.4608	8.4774	7.4882	8.8396	8.0811	9.2185	8.5442	9.5672	7.8297	8.5752	10.2909	8.1334	8.1293	8.9022	8.6341	9.2419	8.0034	8.3427	7.71	8.9189
ENSG00000005022	SLC25A5	259.453	201.065	191.116	231.807	223.32	267.472	216.91	215.81	235.56	255.422	264.703	211.916	221.646	231.087	240.905	259.339	201.853	220.018	221.634	247.119
ENSG00000005059	MCUB	2.4972	7.8782	6.3129	4.127	2.034	1.6679	9.1671	7.7405	3.9005	2.0897	2.3772	8.4831	7.6487	4.3456	1.7492	2.1169	7.6492	7.2921	4.9155	1.8022
ENSG00000005073	HOXA11	1.2063	1.3098	1.1853	1.1908	0.9956	1.3464	0.9571	1.2685	1.3973	1.6252	1.2671	0.9366	1.2171	1.5614	1.1025	1.2139	0.7012	1.1757	1.1912	1.3929
ENSG00000005075	POLR2J	26.0827	17.0567	20.3214	23.8462	25.7388	26.2393	16.7022	18.8983	24.0546	28.4311	25.4558	19.4018	18.2793	22.7225	26.6818	27.9453	17.9076	19.9306	23.2963	25.3236
ENSG00000005100	DHX33	12.9379	10.8065	12.1077	13.3779	12.3626	12.6387	10.5179	11.95	11.3861	12.2035	12.1132	10.2114	12.3297	13.2993	13.2834	13.5191	10.5444	11.2769	13.7367	13.1432
ENSG00000005102	MEOX1	0	0	0.047	0	0	0	0	0	0	0.0173	0	0	0	0	0	0	0	0	0	0
ENSG00000005108	THSD7A	0	0	0	0	0	0	0	0	0	0	0	0	0	0	0	0.0111	0	0	0	0
ENSG00000005156	LIG3	1.8471	2.1114	2.2052	1.9492	1.8762	1.8211	1.9844	2.1366	1.8252	1.832	1.7121	1.798	2.0841	2.0307	1.7766	2.0263	1.8739	2.0083	2.0007	1.8743
ENSG00000005175	RPAP3	5.9991	7.1028	5.6017	5.6766	5.8186	6.7547	7.3516	7.7006	6.2791	5.5306	7.5871	6.3357	6.8578	6.1133	5.4471	6.1771	6.0954	6.6077	5.604	6.1742
ENSG00000005187	ACSM3	0.3291	0.449	0.5366	0.3596	0.51	0.4055	0.5018	0.5952	0.519	0.2996	0.3488	0.4527	0.3654	0.5387	0.3794	0.4514	0.3922	0.3241	0.3988	0.3521
ENSG00000005189	REXO5	2.8748	3.0174	3.0297	3.0844	2.3654	2.6826	2.8922	3.2981	2.9311	2.6771	2.3447	2.6553	3.1199	3.0894	2.3994	2.0717	2.6575	3.1675	3.3039	2.7058
ENSG00000005194	CIAPIN1	14.9293	16.8967	17.1078	16.4592	14.676	15.8011	17.0415	18.1776	17.5736	16.1475	15.7165	17.7721	17.232	17.7035	16.102	15.6488	17.6452	17.4425	17.8224	15.4857
ENSG00000005206	SPPL2B	4.9178	4.0547	5.8152	5.2198	5.7307	3.6982	4.1117	3.6941	5.0737	4.9364	3.8264	4.0491	3.952	4.5756	4.9348	4.7473	4.3889	4.5898	5.1981	4.7562
ENSG00000005238	FAM214B	2.3122	2.2554	1.9547	1.6125	2.4144	2.3716	2.2871	1.8473	1.7045	2.4132	2.0068	2.3038	2.2922	2.1316	2.23	2.4127	2.437	2.1437	2.0744	2.2114
ENSG00000005243	COPZ2	11.9522	10.5448	9.4135	10.4597	11.3638	11.8533	10.4705	8.9474	12.1262	12.4066	11.2123	10.8629	10.6995	11.1258	12.7924	10.9849	9.6133	9.939	11.2755	11.5939
ENSG00000005249	PRKAR2B	0	0	0.0295	0	0	0	0	0	0.0138	0.0109	0.0226	0.0278	0	0	0.014	0	0.0129	0	0	0
ENSG00000005302	MSL3	6.4794	5.846	6.1576	6.2831	6.1225	6.0226	5.731	6.0922	6.4603	5.2883	5.5348	6.1537	5.5495	5.4198	5.9664	5.9791	5.4699	5.7912	6.0828	6.0419
ENSG00000005339	CREBBP	11.7613	9.4309	10.9353	12.2187	12.3252	11.1892	9.0739	9.7158	11.0437	11.5502	10.8242	8.7057	10.5281	11.0338	12.5559	11.8989	9.6389	9.9797	11.3243	12.4302
ENSG00000005379	TSPOAP1	0.6495	0.2014	0.3417	0.507	0.8092	0.5122	0.1891	0.2519	0.4942	0.5655	0.369	0.1639	0.2296	0.3472	0.6347	0.5898	0.226	0.2856	0.4841	0.6671
ENSG00000005381	MPO	0	0	0	0	0	0	0	0	0	0	0	0	0	0	0	0	0	0	0	0
ENSG00000005421	PON1	0	0	0	0	0	0	0.0217	0	0	0	0	0	0	0	0.0428	0	0	0	0	0
ENSG00000005436	GCFC2	1.9987	1.9726	1.7454	1.9509	1.9687	1.9711	1.9303	1.8378	1.7587	1.8095	2.086	1.8122	2.0551	1.9153	1.8173	1.7155	1.7046	1.5753	1.7125	2.0789
ENSG00000005448	WDR54	7.3463	10.5654	8.0713	7.6386	7.8408	7.8333	8.342	8.628	8.1403	8.2426	8.3468	9.8427	9.344	8.0087	9.0627	8.5569	10.2005	9.3189	8.1805	8.8679
ENSG00000005469	CROT	14.2104	9.0213	9.7834	11.1926	13.9364	13.1004	8.8567	9.3643	10.4669	11.2389	13.9726	8.547	8.8314	10.2107	11.6643	13.474	8.324	7.9938	9.6665	12.8268
ENSG00000005471	ABCB4	0	0	0.0085	0	0	0.0353	0	0.0089	0.0159	0.0063	0	0	0	0.0363	0.0081	0	0.0223	0.0157	0.0099	0.023
ENSG00000005483	KMT2E	15.9023	12.6336	13.344	14.4974	16.1406	16.0723	13.069	12.8399	14.9709	15.2972	17.0997	12.3606	12.8293	14.2766	16.1977	15.2079	11.9768	12.2069	13.936	16.0561
ENSG00000005486	RHBDD2	27.0759	40.7166	34.232	33.173	26.4705	28.6706	44.1709	39.1281	36.2675	30.9307	28.5404	42.1208	39.9095	33.6075	29.3741	28.6806	42.5956	41.5243	36.5437	28.5375
ENSG00000005513	SOX8	0	0	0.0287	0	0	0.0149	0	0	0	0	0	0	0.0113	0	0	0.0549	0.0252	0.0133	0	0
ENSG00000005700	IBTK	4.4668	5.4401	4.936	4.9345	4.0264	4.2734	5.5552	5.605	4.7089	3.7076	4.6473	5.3264	5.4611	5.0496	4.0618	4.2297	4.7902	4.5971	4.5559	4.3618
ENSG00000005801	ZNF195	4.9476	3.848	4.7563	4.4453	6.0243	4.2251	3.47	3.6116	3.9107	4.5151	4.574	2.7651	3.267	4.3692	4.8901	4.7559	3.0192	3.1915	4.7226	4.9551
ENSG00000005810	MYCBP2	9.551	12.8148	13.6278	12.1012	9.9356	8.9275	10.6816	10.9415	10.3705	7.9536	9.264	10.6981	11.2603	10.9932	10.0154	9.2853	10.1102	9.8737	11.2215	9.6012
ENSG00000005812	FBXL3	6.4639	5.0163	4.5705	5.1167	5.6074	6.3081	5.1269	5.6163	4.8047	4.725	6.2325	5.1106	4.9558	4.9041	5.1563	5.5531	4.9385	4.9457	4.3314	5.6392
ENSG00000005844	ITGAL	0.0645	0.1009	0.2162	0.0707	0.1681	0.1532	0.1137	0.1028	0.0738	0.1014	0.0753	0.1206	0.0775	0.042	0.0936	0.1129	0.0603	0.0638	0.0689	0.1596
ENSG00000005882	PDK2	7.527	4.5445	5.0702	6.9931	7.2674	7.5479	4.3976	5.7156	6.8943	7.9265	7.2886	4.5008	4.8025	6.535	7.2039	7.1529	4.6306	5.6265	6.9247	6.9723
ENSG00000005884	ITGA3	41.3223	55.0809	50.5715	48.4589	43.6525	41.7268	52.428	50.8918	49.0807	45.6424	42.0681	51.6386	51.0695	49.1618	44.5947	45.003	54.5518	52.9975	49.9733	42.851
ENSG00000005889	ZFX	4.9193	5.2415	4.8203	5.0086	4.8625	4.885	4.8389	4.9312	4.5976	4.4445	5.2185	4.7489	4.9767	5.024	4.6172	4.9446	4.438	5.2264	5.0875	5.0987
ENSG00000005893	LAMP2	26.8413	29.4097	23.5335	26.0283	24.031	27.6255	31.1653	29.1157	25.6349	24.4085	29.2698	30.1194	29.6603	27.0465	24.1974	25.7568	27.0123	27.9566	26.3037	26.0216
ENSG00000005961	ITGA2B	0.1379	0.0294	0.1948	0.2121	0.1742	0.1667	0.1215	0.0719	0.129	0.2111	0.1229	0.0865	0.1174	0.1592	0.1964	0.1097	0.0804	0.1275	0.0669	0.1447
ENSG00000005981	ASB4	0.0755	0.0177	0.0552	0.1136	0.0394	0.0287	0.0133	0.0144	0.0389	0.0611	0	0.0652	0	0.0443	0.0395	0.0264	0.0121	0.0128	0.0484	0.0997
ENSG00000006007	GDE1	23.3478	21.471	19.887	23.358	21.243	23.2408	21.5272	22.2461	22.4671	22.4887	22.6602	20.2382	20.6526	22.1015	20.8721	22.4983	21.1326	21.017	21.6801	22.3623
ENSG00000006015	C19orf60	6.0694	5.5253	6.9819	5.6674	6.1341	4.275	4.568	5.467	5.7216	6.2303	5.6669	4.5773	5.2817	6.0303	5.5348	6.9368	5.4788	6.3339	5.9067	5.7381
ENSG00000006016	CRLF1	0.5071	0.3788	0.5057	0.4335	0.721	0.4379	0.2642	0.3967	0.4747	0.4348	0.3551	0.2585	0.1994	0.2928	0.4013	0.3631	0.2772	0.3321	0.3692	0.2852
ENSG00000006025	OSBPL7	6.1504	5.2689	6.6379	5.7128	8.3234	5.8222	5.0954	4.1494	5.995	6.682	5.456	4.9866	4.1045	5.8845	6.8281	6.5028	5.2454	5.3295	6.1142	6.3038
ENSG00000006042	TMEM98	0.2683	0.0945	0.2452	0.0378	0.2331	0.2039	0.2128	0.1282	0.0806	0.1446	0.1315	0.1273	0.1353	0.1179	0.0934	0.1878	0.1183	0.1137	0.1146	0.0996
ENSG00000006047	YBX2	1.4161	1.1849	1.4321	1.1898	1.2696	0.9302	1.2484	0.9362	1.4478	1.0149	0.9284	1.0268	1.1617	1.251	0.9573	1.2655	1.0026	1.2513	1.2063	1.255
ENSG00000006059	KRT33A	0.0541	0	0	0.0508	0.1409	0.154	0	0.0517	0.0464	0.0364	0.0757	0	0	0	0.0941	0.0946	0.0867	0.0916	0	0
ENSG00000006062	MAP3K14	5.0407	5.01	4.9226	4.8397	5.1747	5.6916	4.8001	4.3985	4.417	5.9184	4.9284	4.5334	4.1468	4.2857	5.1639	4.9102	5.0233	4.504	4.7088	4.8438
ENSG00000006071	ABCC8	0	0	0	0	0	0	0	0	0	0	0	0	0	0	0	0	0	0	0	0
ENSG00000006116	CACNG3	0	0	0	0	0	0	0	0	0	0	0	0	0	0	0	0	0	0	0	0
ENSG00000006118	TMEM132A	11.4724	14.8823	13.6438	12.4861	11.6798	11.4794	14.2301	12.9987	12.2331	13.2974	11.8998	14.7763	13.8948	13.5167	12.4933	12.0064	16.4251	15.5786	14.1173	11.3877
ENSG00000006125	AP2B1	60.6487	68.3952	59.3176	62.0546	54.7078	61.452	66.7803	66.1265	64.5505	61.4322	65.5999	64.0958	69.356	64.8044	61.4612	61.672	63.2656	65.6954	59.6288	60.2696
ENSG00000006128	TAC1	0	0	0	0	0	0	0	0	0	0	0	0	0	0	0	0	0	0	0	0
ENSG00000006194	ZNF263	6.0205	5.4915	5.7778	6.0652	6.7624	6.8037	5.0779	5.5164	5.9825	6.6268	5.6961	5.3237	5.7177	5.8229	6.5922	6.171	5.7909	5.4083	5.8607	6.4692
ENSG00000006210	CX3CL1	0.0814	0.5323	0.6058	0.2077	0.1212	0.0331	0.6356	0.5003	0.0998	0.047	0.0326	0.5417	0.5782	0.1022	0.0405	0.0814	0.5035	0.5125	0.1738	0.0384
ENSG00000006282	SPATA20	15.2777	14.9196	15.5257	16.7902	16.671	15.5278	14.5716	13.6589	16.6101	16.9745	14.1308	14.5977	13.3026	16.3772	15.5909	16.631	13.7441	15.1252	17.1316	14.6972
ENSG00000006283	CACNA1G	0.0215	0.0505	0.0131	0.0472	0.0125	0.0068	0.0126	0	0.0061	0	0	0.0185	0.0103	0.014	0.0125	0.0376	0.0115	0.0121	0.0077	0.0059
ENSG00000006327	TNFRSF12A	12.2728	24.0406	17.8939	12.7065	14.2279	14.4474	22.1365	19.5794	15.3116	19.4516	16.2394	24.7167	21.4608	15.8515	17.5976	15.8124	26.4417	20.8994	15.6345	15.1214
ENSG00000006377	DLX6	0.3227	0.7814	0.4056	0.1896	0.2979	0.5365	0.658	0.4821	0.225	0.2446	0.3673	0.5395	0.5669	0.3547	0.2283	0.2118	0.4852	0.2906	0.4307	0.2329
ENSG00000006432	MAP3K9	3.5386	2.7099	3.1781	3.216	4.1822	3.5641	2.6789	2.7065	3.2484	3.4244	3.2961	2.5732	2.6312	2.7711	3.975	3.8042	2.8282	2.804	3.2682	3.7756
ENSG00000006451	RALA	38.0409	77.6787	52.2967	39.4412	33.5946	37.8845	85.1951	65.133	42.6748	35.5366	40.1179	90.1715	60.5219	43.061	36.3356	39.0348	81.1374	61.7483	42.7	36.0253
ENSG00000006453	BAIAP2L1	27.057	21.8041	22.6377	24.6201	26.2159	27.8228	21.4367	22.6652	24.6224	27.1352	26.5016	21.0288	21.3909	24.4074	26.3795	26.6197	21.6707	22.6004	25.2482	27.9368
ENSG00000006459	KDM7A	0.9738	1.7581	1.1397	1.0057	0.9871	0.8059	1.4374	1.1567	0.7976	0.8449	1.0023	1.4639	1.1325	0.7135	0.989	0.9038	1.5084	0.9755	0.8349	1.077
ENSG00000006468	ETV1	0.0434	0.0849	0.0529	0.0408	0.0566	0.0344	0.0765	0.0277	0.0683	0.0682	0.0709	0.1311	0.0782	0.0283	0.0252	0.038	0.058	0.0675	0.0695	0.0298
ENSG00000006530	AGK	6.0783	6.7734	6.5758	5.9644	5.9271	5.4306	6.7449	6.1463	5.5894	5.512	5.194	6.9675	6.7929	6.0523	5.402	5.17	6.6968	6.6377	5.1732	5.9598
ENSG00000006534	ALDH3B1	6.0583	2.7362	3.503	4.837	5.9477	5.9244	2.5825	2.8508	4.3785	5.8919	5.6762	2.3914	2.4593	4.4313	5.2553	5.9352	2.3824	2.8655	4.6519	6.0619
ENSG00000006555	TTC22	4.3432	4.5723	4.5056	4.5586	4.7916	4.0492	4.1631	4.3499	4.3182	4.11	4.6184	4.3517	4.3721	4.7481	4.2907	4.645	4.6154	4.0219	5.017	4.3971
ENSG00000006576	PHTF2	5.7614	3.7216	3.6776	4.4559	5.432	5.6409	3.6178	4.3003	4.5155	4.8135	5.6911	3.2489	4.0361	4.4179	5.1482	5.3653	3.1936	3.7782	4.1836	5.3027
ENSG00000006606	CCL26	0	0.1157	0.2702	0.1853	0.5137	0.2808	0.3475	0.1884	0.3382	0.1991	0.138	0.085	0.4971	0.1925	0.4289	0	0.316	0.0835	0.4208	0.4064
ENSG00000006607	FARP2	2.1866	3.0088	2.89	2.6094	2.3988	2.5081	2.6596	2.8796	2.4105	2.1819	2.3526	2.99	2.8247	2.537	2.3446	2.264	2.7788	2.5283	2.3757	2.1936
ENSG00000006611	USH1C	0	0	0	0	0	0	0	0.0136	0	0	0	0	0.0102	0.0139	0	0	0	0	0	0
ENSG00000006625	GGCT	57.8523	56.354	53.5976	54.186	50.5276	55.5337	60.6789	65.2628	58.6118	50.6521	58.7549	59.7961	58.3955	57.0716	50.7378	52.9106	49.8432	54.202	54.322	51.7035
ENSG00000006634	DBF4	3.2182	3.0828	3.3718	3.2968	2.6246	2.4225	4.0683	4.2813	3.1652	2.5054	3.7418	3.4968	4.026	3.4406	2.6164	3.3474	2.8603	3.8083	2.6254	2.8797
ENSG00000006638	TBXA2R	0.274	0.3509	0.6147	0.2576	0.5627	0.4259	0.3733	0.3334	0.2779	0.2685	0.2442	0.2579	0.2154	0.4137	0.6071	0.3052	0.1997	0.19	0.2659	0.4314
ENSG00000006652	IFRD1	6.8744	5.4634	5.3836	5.1705	6.4407	6.6712	5.2905	5.5064	5.6834	6.039	6.6614	5.5461	5.7644	6.126	5.6767	6.0479	5.0426	5.0706	5.3258	6.3211
ENSG00000006659	LGALS14	0	0.2271	0.4126	0	0	0	0.5116	0.1849	0	0	0	0.5563	0.0929	0	0	0	0.4653	0.2186	0	0.0532
ENSG00000006695	COX10	13.9273	12.1523	12.931	13.5477	13.6628	16.1048	13.3414	12.7279	13.8136	14.317	14.8981	13.2456	13.5779	14.2062	14.9298	14.5093	12.3098	12.5849	14.0259	14.3089
ENSG00000006704	GTF2IRD1	5.3533	6.0578	5.7642	5.8886	5.916	5.6648	6.0407	6.2643	6.0357	6.5922	5.6381	6.1887	5.6404	5.8992	5.7596	6.4269	6.3267	6.225	5.6351	5.8634
ENSG00000006712	PAF1	15.1241	13.4684	13.5861	16.0088	14.975	15.7536	11.8618	13.5617	15.1701	15.9325	13.9143	13.6556	14.3951	16.0491	15.9116	14.8315	14.238	15.5148	15.2557	16.3668
ENSG00000006715	VPS41	16.9624	12.5417	12.5946	13.8346	15.2872	17.375	12.8073	13.2666	13.9579	15.1936	17.4614	12.8491	12.6037	13.3912	15.8676	17.0436	11.5624	12.6305	13.2153	15.888
ENSG00000006740	ARHGAP44	0.2699	0.1144	0.2193	0.2114	0.2084	0.1923	0.1718	0.172	0.238	0.1969	0.1785	0.1229	0.1837	0.1611	0.1892	0.3017	0.1803	0.1461	0.1841	0.1793
ENSG00000006744	ELAC2	17.2036	15.2652	16.086	18.3287	16.4994	17.5917	15.8042	15.6506	18.0358	19.6034	16.0168	15.4949	16.3019	17.0961	17.6476	17.6924	16.8002	16.7834	17.4535	16.9383
ENSG00000006747	SCIN	0.1197	0.0843	0.1587	0.09	0.1872	0.1251	0.0528	0.1202	0.0462	0.1089	0.0838	0.0671	0.082	0.0936	0.1146	0.0838	0.0816	0.066	0.1981	0.1086
ENSG00000006756	ARSD	0.0891	0.0349	0.1719	0.1303	0.1118	0.1128	0.1047	0.1135	0.1019	0.1067	0.097	0.0512	0.0998	0.058	0.1034	0.0866	0.1349	0.0419	0.1268	0.1306
ENSG00000006757	PNPLA4	6.8742	6.4081	6.0617	7.5844	7.3952	7.1444	6.8443	7.0552	7.5119	7.7498	7.1074	6.9423	6.1052	6.8935	6.6877	7.6783	6.4681	6.6145	7.2957	7.5874
ENSG00000006788	MYH13	0	0	0	0	0.0099	0.0216	0	0	0	0	0	0	0	0	0	0.0199	0	0	0.0121	0.0188
ENSG00000006831	ADIPOR2	19.1385	20.9795	18.7705	19.9073	17.8925	19.5515	21.1813	21.3296	19.9663	19.0639	20.903	19.7281	21.7256	20.8132	19.6782	19.5538	20.3746	21.1764	19.7753	19.8264
ENSG00000006837	CDKL3	0.3641	0.0801	0.2704	0.1284	0.4943	0.4107	0.2809	0.3264	0.4687	0.276	0.3825	0.2356	0.246	0.2446	0.3566	0.1593	0.1825	0.1157	0.1944	0.2816
ENSG00000007001	UPP2	0.0471	0	0	0	0.0204	0.0447	0	0	0	0	0	0	0.017	0.023	0	0	0	0	0	0
ENSG00000007038	PRSS21	7.1445	5.605	6.078	6.8833	7.5901	8.4665	4.833	5.8836	7.1623	8.1724	8.0248	5.2485	6.6019	7.1526	7.6969	8.2326	5.1045	5.9355	7.5143	8.5764
ENSG00000007047	MARK4	4.5803	4.9848	4.6826	5.0223	4.4417	4.1329	4.8473	4.748	4.3778	4.9622	4.5737	4.9058	5.0981	4.5461	4.6864	5.4231	5.4961	5.2704	5.291	4.3887
ENSG00000007062	PROM1	0.0094	0	0	0	0.0081	0	0	0	0.008	0	0	0	0	0	0.0081	0.0164	0	0	0	0
ENSG00000007080	CCDC124	17.1832	14.7592	16.3195	19.0708	16.0213	14.9291	16.4044	18.2308	19.9586	20.8076	17.4916	17.8257	17.0048	20.4719	18.2407	16.9431	20.2962	20.1404	19.0607	17.9746
ENSG00000007129	CEACAM21	0	0.0416	0.0324	0	0	0.0336	0	0	0	0	0	0.0917	0.0511	0	0	0	0.1136	0	0	0
ENSG00000007168	PAFAH1B1	23.6782	22.3688	20.9392	21.4728	22.2527	23.533	22.6023	23.2101	21.7643	22.0578	23.7387	22.1194	22.802	22.1287	20.5963	23.0716	20.8793	22.0275	21.3217	22.6712
ENSG00000007171	NOS2	0.0167	0	0	0.0157	0	0	0	0.0159	0	0	0	0.0287	0.036	0	0	0	0.0134	0.0141	0	0
ENSG00000007174	DNAH9	0.041	0.0048	0.0412	0.0193	0.0392	0.0156	0.0072	0.0078	0.007	0.0166	0.0344	0.0106	0.003	0.012	0.0178	0	0.0099	0.0104	0.0131	0.0169
ENSG00000007202	KIAA0100	13.6882	16.8022	16.6366	16.9629	13.0902	13.7253	16.5566	16.349	14.9514	13.8442	14.117	15.7024	16.7273	16.0883	14.4923	13.5665	16.6951	16.5753	15.9165	13.4582
ENSG00000007216	SLC13A2	0	0	0	0.0608	0.0187	0.0205	0	0	0	0.0145	0	0	0	0	0.0188	0	0	0	0	0.0356
ENSG00000007237	GAS7	0.0895	0.0404	0.063	0.0712	0.0479	0.0458	0.0486	0.0263	0.0355	0.0325	0.0482	0.0297	0.0397	0.0404	0.054	0.0121	0.0442	0.0234	0.0735	0.0682
ENSG00000007255	TRAPPC6A	29.4539	30.0235	28.2178	28.1823	26.432	29.3243	31.0932	27.3748	31.4795	32.1484	28.0927	30.1716	27.7831	31.7615	27.8456	30.5367	31.6272	29.0717	27.7035	27.245
ENSG00000007264	MATK	0.6384	0.5719	0.5221	0.6476	0.7006	0.6862	0.5628	0.53	0.591	0.6225	0.753	0.6088	0.4238	0.7386	0.585	0.7057	0.5658	0.4841	0.556	0.8175
ENSG00000007306	CEACAM7	0.1313	0.2466	0.3121	0.2963	0.1369	0.0998	0.3473	0.0753	0.1803	0.1238	0.2943	0.1813	0.1325	0.2566	0.1372	0.1839	0.3369	0.1781	0.2804	0.1516
ENSG00000007312	CD79B	0	0	0	0	0	0	0	0	0.0287	0	0	0	0	0	0	0	0	0.0283	0	0
ENSG00000007314	SCN4A	0	0	0	0	0	0	0	0	0	0	0	0	0	0	0	0	0	0.0072	0	0
ENSG00000007341	ST7L	1.4925	1.4096	1.3799	1.258	1.4084	1.4421	1.0889	1.2956	1.3321	1.1036	1.5377	0.9324	1.2054	1.2988	1.441	1.2159	1.0041	0.916	1.108	1.2592
ENSG00000007350	TKTL1	0	0.0224	0	0	0	0	0	0	0	0	0	0	0	0	0	0	0	0	0	0
ENSG00000007372	PAX6	0.0067	0.0118	0.0275	0.022	0.0174	0.0095	0.0118	0.0192	0.0258	0.0158	0.0281	0.0231	0.0193	0.0098	0.0233	0.0176	0.0107	0.0113	0.025	0.0193
ENSG00000007376	RPUSD1	21.8084	17.4896	17.8215	21.4248	20.912	20.2148	17.3873	17.9192	22.7012	23.6448	21.5001	17.1676	18.596	21.4774	22.5703	23.0407	19.9434	18.5051	21.3783	21.5099
ENSG00000007384	RHBDF1	14.5966	11.0352	12.1387	12.6451	15.7321	13.2468	10.846	10.5846	12.5976	14.4777	13.166	10.1868	9.9685	12.4205	14.0615	13.6275	11.9077	12.0354	14.2381	14.024
ENSG00000007392	LUC7L	3.9089	2.8695	4.6026	3.4526	5.6568	3.6061	2.6912	2.7893	3.1414	4.0598	3.1553	2.6046	2.4761	3.2575	4.236	4.5146	3.107	3.0074	4.1611	4.4875
ENSG00000007402	CACNA2D2	0.2421	0.1033	0.1408	0.1345	0.2295	0.1986	0.0388	0.0631	0.085	0.1038	0.1233	0.1234	0.0714	0.1613	0.2586	0.077	0.0882	0.0653	0.141	0.1543
ENSG00000007516	BAIAP3	1.0301	0.7574	0.8278	0.8514	1.19	0.9892	0.7983	0.7251	0.9616	1.1896	0.8561	0.7422	0.7505	0.9179	0.739	1.0103	0.8078	0.8922	0.9185	1.111
ENSG00000007520	TSR3	46.847	51.5102	48.8582	54.1999	46.9254	49.6043	48.4536	52.8138	52.0118	53.5401	50.6388	49.4949	50.8242	53.75	54.9564	49.5641	51.8768	51.9916	54.2566	50.1791
ENSG00000007541	PIGQ	5.7829	6.9227	6.6617	7.1168	6.4696	5.5267	7.1	7.5567	7.7641	7.1272	6.8294	7.1078	7.6756	7.8853	6.4283	7.0243	7.7348	7.6168	7.8559	6.0691
ENSG00000007545	CRAMP1	6.6139	5.0036	5.7721	6.6713	7.3994	6.1721	4.6806	4.2896	5.5967	5.9667	6.0862	4.4086	4.6947	5.7877	6.495	5.9184	4.5635	4.5704	6.4401	6.435
ENSG00000007866	TEAD3	20.7616	20.0817	20.5015	21.7741	24.2887	20.5895	19.0882	18.7571	21.4011	23.0793	20.6645	17.6557	18.6991	20.7292	22.3867	22.944	19.2285	19.0678	21.9701	21.6825
ENSG00000007908	SELE	0	0	0	0	0	0	0	0	0	0	0	0	0.0109	0	0	0	0	0	0	0
ENSG00000007923	DNAJC11	7.8974	8.5154	9.1079	9.0205	8.5618	7.8268	7.3482	8.4661	7.7277	8.2705	7.0926	8.9271	8.6014	8.5844	8.6139	8.0244	8.45	8.5843	7.613	7.5183
ENSG00000007933	FMO3	0.1205	0.0707	0.2204	0.0756	0.2967	0.1145	0.0354	0.0192	0.0862	0.0812	0.0844	0.0347	0.1158	0.0196	0.1399	0.0352	0.0161	0.0511	0.1501	0.1657
ENSG00000007944	MYLIP	8.4641	3.3658	4.1934	5.909	6.4968	7.3647	3.741	4.1008	4.5663	6.629	8.0956	3.7204	4.4634	5.1765	6.8286	8.5506	4.6162	4.6464	5.412	6.9621
ENSG00000007952	NOX1	0.0275	0	0.0503	0.0259	0.0478	0	0.0485	0.0263	0	0.0371	0.0771	0.0475	0.119	0.0537	0.0239	0.0963	0.0441	0.0466	0.0294	0
ENSG00000007968	E2F2	2.1928	2.4693	3.2513	3.2003	2.3925	2.1314	2.5063	3.2299	3.238	2.19	2.1784	2.1888	2.5359	3.8735	2.4969	2.3204	2.0035	2.5717	3.253	1.9348
ENSG00000008018	PSMB1	40.3363	50.6801	43.6352	39.7204	36.7861	40.9815	56.5199	48.9408	47.074	40.2602	44.3561	53.3702	48.6717	43.5638	40.2386	38.7501	51.8249	49.5295	40.989	42.1197
ENSG00000008056	SYN1	1.4016	0.7051	0.7986	0.8386	1.281	1.487	0.7382	0.9049	0.9996	1.4224	1.5806	0.8166	0.9839	0.7469	0.9032	1.5291	0.6422	1.0337	0.9911	1.2161
ENSG00000008083	JARID2	4.6149	5.3087	4.8738	4.8173	4.1301	4.5376	4.9045	5.1418	4.734	4.8697	4.8435	5.1689	4.5679	4.8136	5.0642	4.939	4.8687	4.9897	4.5688	4.9606
ENSG00000008086	CDKL5	0.5215	0.3731	0.4022	0.3831	0.5487	0.4644	0.2909	0.3467	0.2902	0.3815	0.4337	0.3199	0.3142	0.3702	0.4823	0.3351	0.3528	0.3384	0.3958	0.457
ENSG00000008118	CAMK1G	0.052	0	0.0475	0.0489	0.0452	0.0494	0.0917	0.0249	0.0223	0.0701	0	0	0.0187	0.0254	0.0453	0.091	0	0	0	0
ENSG00000008128	CDK11A	4.4545	3.8219	5.3433	4.7446	5.8374	3.9221	3.9661	3.7777	3.6191	4.0875	3.1712	3.575	3.4983	4.1061	4.0837	4.144	3.9869	3.9511	4.4239	4.3087
ENSG00000008130	NADK	7.7065	10.2927	9.0993	8.6663	7.8675	6.9171	9.2713	9.1111	8.8954	6.8406	6.0876	9.1272	9.3346	8.9931	7.6324	7.2791	9.6841	9.1041	9.0942	7.1906
ENSG00000008196	TFAP2B	0	0	0	0	0	0	0	0	0	0	0	0	0	0	0	0	0	0	0	0
ENSG00000008197	TFAP2D	0	0	0	0	0	0	0	0	0	0	0	0	0	0	0	0	0	0	0	0
ENSG00000008226	DLEC1	0.8928	0.715	0.9457	0.7217	1.0149	1.0145	0.8533	0.686	0.9665	0.9724	0.8531	0.7127	0.8659	0.9945	0.9079	0.8615	0.776	0.983	0.8641	0.9566
ENSG00000008256	CYTH3	28.8321	25.9288	25.818	28.526	30.0658	30.517	25.6183	28.893	28.2548	31.9463	32.4286	27.7062	28.6087	28.5652	31.0304	32.1997	27.1894	27.4622	28.3515	31.1206
ENSG00000008277	ADAM22	0.0741	0.0536	0.0782	0.0858	0.2081	0.1083	0.0251	0.1036	0.0734	0.0922	0.0799	0.0492	0.0534	0.0557	0.0844	0.0898	0.0229	0.0145	0.0609	0.1129
ENSG00000008282	SYPL1	44.834	47.3286	37.6701	41.265	36.3439	42.2818	52.0577	56.0041	42.6855	36.1527	51.6025	50.8599	51.569	40.7703	36.3269	41.9022	43.9644	47.2519	37.0046	38.1241
ENSG00000008283	CYB561	13.5349	19.8181	18.0975	16.9914	13.5431	14.4346	19.8291	19.0785	17.1121	15.6985	15.458	19.2588	19.7538	16.2124	14.6731	14.3497	21.568	19.7843	16.1532	13.7627
ENSG00000008294	SPAG9	7.2403	8.6152	7.8833	7.0094	7.2858	7.3914	8.8027	8.1896	7.2655	6.7226	8.0634	8.6849	8.0428	7.2211	7.5022	7.2261	8.5469	7.9257	7.0965	7.6264
ENSG00000008300	CELSR3	0.4413	0.312	0.4446	0.5469	0.6361	0.524	0.3316	0.4123	0.4518	0.4865	0.5127	0.3072	0.3217	0.4899	0.6242	0.5792	0.3498	0.391	0.4176	0.5708
ENSG00000008311	AASS	0.3788	0.5337	0.6926	0.3704	0.6583	0.4462	0.4809	0.4491	0.3641	0.3573	0.4669	0.3399	0.5024	0.3257	0.6068	0.2917	0.4374	0.3853	0.3721	0.4999
ENSG00000008323	PLEKHG6	3.6745	2.3772	2.687	3.7003	4.1005	3.4439	2.4331	2.6542	3.3491	3.8615	4.1857	2.9588	2.9306	3.4462	3.9946	3.9728	3.1688	3.059	3.2255	3.7041
ENSG00000008324	SS18L2	6.3782	4.7188	5.7321	4.5352	6.0537	6.6188	5.1504	6.354	6.1168	5.9937	6.756	4.7629	5.601	5.5504	5.8786	6.4724	5.2859	5.4513	6.0655	5.4817
ENSG00000008382	MPND	11.3065	11.7579	12.2902	11.9069	10.6492	10.1596	12.2125	11.5561	14.3049	12.2598	11.175	12.2738	11.6476	13.1688	11.5267	11.8844	12.7134	12.7484	12.5784	10.9216
ENSG00000008394	MGST1	0.0842	0.0878	0.188	0.0615	0.0569	0.0799	0.0165	0.0536	0.0241	0.0315	0.0524	0.0242	0.027	0.0274	0.1302	0.0491	0.0075	0.0238	0.02	0.054
ENSG00000008405	CRY1	1.0308	1.452	1.4698	1.1242	1.0627	0.9922	1.5387	1.3534	1.3798	1.0647	1.0394	1.3636	1.4362	1.2621	0.9571	1.0102	1.4656	1.7356	1.1592	1.0542
ENSG00000008438	PGLYRP1	0.1933	0.1134	0.4416	0	0.4197	0.0918	0	0.0924	0.0829	0.1302	0.2707	0.1667	0	0	0.3364	0	0.0775	0.0819	0.2063	0.3985
ENSG00000008441	NFIX	2.9034	10.743	9.8083	7.9503	2.8678	2.9887	10.5496	11.9684	7.2749	3.1829	2.5047	11.2195	10.8519	7.6357	3.0558	2.956	11.7546	11.3214	8.804	2.8499
ENSG00000008513	ST3GAL1	2.6859	0.7952	1.1656	1.9482	2.9498	2.8694	0.8923	1.082	2.0858	3.114	3.1143	0.8664	1.2407	2.0244	3.0318	2.7199	0.9074	1.02	1.9315	2.6426
ENSG00000008516	MMP25	0.725	3.8993	3.9148	1.3633	1.0255	0.7848	3.6567	2.7404	0.926	0.761	0.5904	4.0296	2.4425	1.1037	0.7045	0.6197	4.3532	3.0583	1.6201	0.6675
ENSG00000008517	IL32	0.0867	27.5618	3.9436	0.4688	0.1507	0.2059	30.6946	4.0003	0.4465	0.2045	0.0304	37.8385	5.0779	0.4871	0.1887	0.1138	36.5384	5.6227	0.6944	0.2503
ENSG00000008710	PKD1	5.74	5.1295	6.9625	6.1483	8.2225	5.4596	4.0707	4.2387	5.5309	6.3603	5.6731	4.4145	4.6914	6.0111	6.7775	6.2941	4.4819	4.4736	6.096	6.3133
ENSG00000008735	MAPK8IP2	0.1886	0.2906	0.4311	0.1884	0.297	0.1344	0.4157	0.2142	0.2327	0.143	0.2642	0.2441	0.1954	0.2764	0.2155	0.2889	0.2552	0.2598	0.2769	0.2042
ENSG00000008838	MED24	7.0051	6.4752	7.2891	7.3751	6.8848	6.8535	7.0564	7.0506	7.4255	7.277	6.8718	6.2763	6.9857	7.8588	7.272	7.5725	7.227	7.5294	7.3186	6.8738
ENSG00000008853	RHOBTB2	6.4813	8.4398	7.7413	7.5945	7.2845	7.5929	8.8642	8.3797	7.5935	7.6567	7.4928	8.7752	8.1913	8.0775	7.5837	7.124	8.9097	9.239	7.9805	7.2467
ENSG00000008869	HEATR5B	7.5879	5.9713	6.1144	6.265	7.631	7.6588	6.1586	5.463	6.7873	6.8992	7.8011	5.1127	5.4196	6.5929	6.8338	7.5967	5.5672	5.8706	6.4897	8.2791
ENSG00000008952	SEC62	13.5228	10.0127	10.3554	11.7814	11.3523	12.7621	10.2116	11.737	10.9633	11.1609	12.1919	10.6143	11.6429	11.7193	11.5115	12.1632	10.1318	9.5647	10.4834	11.5441
ENSG00000008988	RPS20	144.333	101.69	106.912	127.94	128.257	149.365	102.131	115.012	122.971	145.454	137.457	101.709	107.425	125.994	140.283	139.966	100.209	108.188	125.415	140.278
ENSG00000009307	CSDE1	103.465	89.0313	80.8607	92.3503	88.0191	103.269	89.62	92.8501	91.5481	96.0039	109.781	86.916	90.9835	90.4694	95.2514	98.8287	82.0014	87.2841	89.0055	96.3989
ENSG00000009335	UBE3C	12.1409	13.1802	12.1322	11.9111	11.2037	12.2137	12.3994	12.9129	11.8485	11.2795	12.3751	12.7334	12.8392	12.7309	11.2711	11.5945	12.1303	12.2918	12.3575	11.6441
ENSG00000009413	REV3L	4.4738	4.3644	4.0996	4.4588	4.7869	4.5635	4.487	4.4538	4.6748	4.0171	5.1757	3.5602	4.0797	4.4636	4.5377	4.7428	3.6634	3.6589	4.3757	4.6828
ENSG00000009694	TENM1	0	0	0	0	0	0	0	0	0	0	0	0	0	0	0.0047	0	0	0	0	0
ENSG00000009709	PAX7	0.011	0	0	0	0.0096	0	0	0.0105	0	0	0	0	0.0079	0	0	0	0	0	0.0118	0.0091
ENSG00000009724	MASP2	0.3764	0.1537	0.4039	0.3077	0.5119	0.2798	0.1298	0.0313	0.1545	0.2095	0.1604	0.113	0.1062	0.1279	0.3134	0.0573	0.0656	0.0971	0.1747	0.2835
ENSG00000009765	IYD	0.141	0.0867	0.2148	0.0947	0.1867	0.0574	0.0651	0.0834	0.0922	0.0769	0.0658	0.0753	0.0532	0.0918	0.0935	0.0588	0.07	0.091	0.0717	0.1052
ENSG00000009780	FAM76A	1.8626	2.7938	2.3016	2.5456	2.3974	1.9003	2.8279	2.8029	2.3381	2.219	2.3671	2.5294	2.6474	2.8305	1.9816	2.2939	2.7241	3.1427	2.191	2.1052
ENSG00000009790	TRAF3IP3	0.2873	0.3372	0.32	0.2616	0.273	0.2473	0.2691	0.2746	0.2465	0.2177	0.2892	0.2943	0.2329	0.2543	0.2579	0.2985	0.1583	0.1826	0.1246	0.2295
ENSG00000009830	POMT2	6.2077	4.7492	5.509	5.5879	6.8066	6.7684	4.1734	5.0442	5.5592	6.8979	6.7275	4.624	5.3305	5.7861	6.402	6.5695	4.9717	5.4322	5.9891	6.9547
ENSG00000009844	VTA1	8.7179	8.4456	6.9792	8.2143	7.7157	9.3095	9.0368	9.3238	8.171	7.8412	9.097	8.0668	8.2298	9.0691	7.9639	8.9363	8.0422	8.3389	7.3129	7.9331
ENSG00000009950	MLXIPL	3.092	1.7809	3.0508	2.3908	3.9166	2.6489	1.8087	1.5471	2.4424	2.6183	2.2664	2.007	1.4891	2.2585	3.0311	2.1494	1.7146	2.0329	2.7303	3.6228
ENSG00000009954	BAZ1B	21.8093	23.7719	24.3892	24.1861	21.6306	22.5721	24.4005	25.1979	23.6312	20.8184	22.2144	22.3134	25.6557	24.5925	22.6765	20.6982	22.6588	22.9657	23.884	21.7953
ENSG00000010017	RANBP9	11.266	8.4181	7.7709	9.7125	10.1492	11.5705	8.5575	9.638	9.8274	10.8659	10.422	8.5719	8.9881	9.8894	9.5715	11.6044	9.1663	8.8967	8.4549	9.6006
ENSG00000010030	ETV7	1.2015	47.3698	39.243	17.8812	1.1967	1.1413	49.5511	43.5103	16.6464	1.2437	0.7798	48.7707	41.1626	17.7504	1.3775	0.5129	49.8364	45.18	19.4915	1.3294
ENSG00000010072	SPRTN	4.1111	3.2219	3.2195	3.4775	3.3569	3.2562	3.0323	3.4461	3.1839	3.2694	3.3161	3.2928	3.2769	3.579	3.3838	3.3809	3.419	3.3646	3.1692	3.1964
ENSG00000010165	METTL13	12.5071	12.9532	12.3629	13.6901	13.2196	15.2998	11.8753	11.992	14.2259	14.0832	14.105	12.3274	12.5903	12.787	14.4	14.1258	11.9958	12.6343	14.653	14.7987
ENSG00000010219	DYRK4	1.4399	1.6787	1.3793	1.6412	1.4738	1.9393	1.9563	1.6689	1.5656	1.7341	1.478	1.8464	1.6064	1.4935	1.4165	1.6397	1.7951	1.5548	1.611	1.5374
ENSG00000010244	ZNF207	6.6258	6.4162	7.928	5.8658	7.6805	6.2188	6.8056	6.8512	6.0473	5.751	5.7475	6.3645	6.4407	5.9236	6.3145	5.4211	6.1051	6.26	6.1074	6.2476
ENSG00000010256	UQCRC1	43.729	46.1587	42.0346	45.5392	44.1748	47.9307	47.4014	45.7734	48.9779	49.6181	48.8388	47.4645	48.1088	47.1524	48.395	45.677	47.6104	48.5969	47.1214	47.557
ENSG00000010270	STARD3NL	10.4484	11.5138	9.8431	9.5976	8.9526	9.8947	12.7798	11.1364	10.1324	8.9572	9.9274	12.6034	11.6352	10.6921	9.0672	9.0448	12.3801	11.256	9.8736	9.5282
ENSG00000010278	CD9	133.469	135.931	127.435	135.714	117.608	131.13	137.481	145.262	137.813	127.615	122.305	146.097	141.965	146.029	126.901	129.69	137.161	141.076	144.338	129.597
ENSG00000010282	HHATL	0	0	0	0	0	0	0	0	0	0	0	0	0	0	0	0	0	0	0	0
ENSG00000010292	NCAPD2	38.7589	38.1962	38.9475	42.53	36.9353	41.6055	35.8895	42.1302	44.9997	41.9031	42.2221	36.9456	43.1978	46.6453	42.3551	42.0241	35.7714	41.6127	42.1234	39.8311
ENSG00000010295	IFFO1	0.1203	0.2197	0.0611	0.088	0.1278	0.1397	0.0943	0.1662	0.0918	0.1441	0.1498	0.1154	0.1927	0.2482	0.1048	0.1638	0.1287	0.1927	0.157	0.1323
ENSG00000010310	GIPR	1.3808	0.5346	0.8191	1.1325	2.042	1.1303	0.5569	0.5618	0.7311	1.0687	1.2138	0.6844	0.5399	0.9615	1.5728	1.3883	0.4829	0.6723	1.0194	1.5993
ENSG00000010318	PHF7	2.4588	1.3098	1.5676	1.6124	2.3696	1.9039	1.184	1.363	1.6843	2.074	2.0836	1.1231	1.4593	1.7158	1.8706	2.2058	1.2757	1.4711	1.6765	2.437
ENSG00000010319	SEMA3G	0	0	0	0	0.0121	0.0132	0	0	0	0.0094	0	0	0	0	0	0	0	0	0	0
ENSG00000010322	NISCH	5.5818	4.8496	7.0735	5.4263	7.2577	4.9631	4.2579	4.2328	5.389	5.8065	4.5841	4.488	3.9953	4.867	6.4982	5.3561	4.2623	4.7759	6.1537	6.2135
ENSG00000010327	STAB1	0.0394	0.0077	0.042	0.0618	0.0285	0.0374	0.0058	0.0188	0.0113	0.0531	0.0552	0.0113	0.0142	0.0128	0.0172	0.0575	0.0474	0.0334	0.0281	0.0108
ENSG00000010361	FUZ	7.4995	4.5678	5.4754	6.5408	6.9869	6.2054	3.7839	4.9377	6.0101	6.9902	6.5068	4.3541	4.266	6.3128	6.8155	7.8006	4.4625	4.997	6.0678	6.8079
ENSG00000010379	SLC6A13	0.0164	0	0.06	0	0.0427	0	0	0	0	0	0	0.0141	0	0.016	0.0143	0	0	0	0	0
ENSG00000010404	IDS	15.4461	9.3779	10.3204	11.7343	15.3386	14.5799	9.5839	9.2553	11.0886	13.9964	13.9675	9.7732	9.3619	11.418	14.5598	13.9812	9.3709	8.8651	11.8541	15.1911
ENSG00000010438	PRSS3	3.3448	2.5521	2.7516	3.5377	3.3055	3.4552	3.0224	2.9179	3.3364	4.6754	3.5133	3.6071	3.4651	3.5944	4.0761	3.2195	3.9221	3.0829	2.8567	3.5173
ENSG00000010539	ZNF200	1.2433	1.307	1.3485	1.1689	1.4188	1.1017	1.2597	1.3661	1.0191	1.0751	1.2345	1.1767	1.2304	1.0606	1.2115	1.1367	1.1754	1.3998	1.0203	1.3316
ENSG00000010610	CD4	0	0	0	0	0	0	0.0134	0.0435	0	0	0	0	0	0	0	0	0	0	0	0
ENSG00000010626	LRRC23	1.4579	1.7382	2.1239	1.9918	1.7219	2.0774	1.707	1.3503	1.8374	1.8262	1.5633	1.5133	1.5268	1.5356	2.0424	2.0332	1.5525	1.255	2.0186	1.6722
ENSG00000010671	BTK	0.0152	0	0	0.0143	0.0132	0.0144	0	0	0	0.0102	0	0.0262	0.011	0	0.0397	0	0	0.0129	0.0162	0
ENSG00000010704	HFE	2.6725	2.2881	2.9583	2.9852	2.6947	2.7599	2.5505	2.5902	2.7981	2.6757	2.8158	2.3586	2.9509	2.9582	2.5931	2.8535	2.3885	2.2963	2.4998	2.8513
ENSG00000010803	SCMH1	4.709	3.728	4.0469	4.5155	4.363	4.1313	3.7238	3.5896	4.4567	4.3631	4.7327	3.6847	4.0702	3.7904	4.4122	3.97	3.6251	3.9646	4.6766	4.8387
ENSG00000010810	FYN	0.0376	0.022	0.0172	0.0441	0.0408	0.0268	0.0166	0.009	0.0161	0.0443	0.0526	0.0081	0.0271	0.0092	0.0654	0.0657	0.0226	0.008	0.0301	0.0619
ENSG00000010818	HIVEP2	2.2925	2.1254	2.2206	2.731	2.7953	2.4685	2.1588	1.9365	2.3304	2.6149	2.4628	1.7419	2.0887	2.3733	2.194	2.0745	1.8799	2.0369	2.4962	2.5301
ENSG00000010932	FMO1	0	0	0.0353	0	0	0	0.017	0	0.0497	0.026	0.0271	0.0667	0.0139	0	0	0	0	0.0164	0	0
ENSG00000011007	ELOA	15.3699	14.3308	13.3177	13.977	14.8895	14.7471	13.4928	15.4714	14.8824	15.7178	14.911	13.6165	14.89	15.7719	14.8506	13.9349	14.4755	13.9783	15.2378	14.6777
ENSG00000011009	LYPLA2	32.1243	27.7059	27.3945	31.5127	29.8916	31.5684	29.6325	29.8942	33.0013	33.976	30.8372	30.2021	31.9416	32.7763	31.4655	29.6072	33.5042	33.1074	32.8416	31.7997
ENSG00000011021	CLCN6	6.1268	6.2269	7.4976	5.2606	6.6124	5.6389	5.357	4.918	5.24	5.3635	5.1822	5.0869	5.1526	5.0843	5.918	6.2826	5.5234	5.4053	5.7381	5.748
ENSG00000011028	MRC2	3.4988	4.5	2.9664	3.0034	3.5332	3.391	4.211	3.4517	3.62	4.0035	3.7782	5.3984	3.6252	3.9928	3.8666	3.9047	4.9683	4.2118	3.1399	3.5716
ENSG00000011052	NME1-NME2	134.769	152.476	152.652	150.265	128.583	139.414	151.031	165.557	164.753	149.814	136.537	154.431	157.688	164.577	149.422	144.419	163.163	170.576	156.508	142.966
ENSG00000011083	SLC6A7	0	0.0186	0.029	0.0149	0.0138	0.0151	0	0	0.0136	0.0427	0.0888	0.0137	0	0.031	0.0414	0.0277	0	0.0134	0.0507	0.0653
ENSG00000011105	TSPAN9	1.4005	1.4548	1.5656	1.6482	1.4093	1.9716	1.5633	1.8109	1.8587	1.595	1.7215	1.5212	1.5684	1.9391	1.4734	1.6399	1.6157	1.6225	1.6673	1.4709
ENSG00000011114	BTBD7	7.477	5.9379	6.2453	6.7642	7.5148	7.8489	5.8068	5.6048	5.8995	6.7696	7.7722	5.9529	6.1982	6.459	7.5292	7.1014	5.0254	5.8429	6.2785	7.3567
ENSG00000011132	APBA3	3.3433	2.4547	2.6325	3.1079	4.0688	2.9974	2.4396	2.514	2.9117	3.256	3.2093	2.3118	2.3463	3.046	3.2372	3.3529	2.0782	2.6001	3.048	3.6973
ENSG00000011143	MKS1	4.5721	4.0053	4.226	3.8174	5.0395	4.6348	3.5644	3.6861	4.9478	5.0222	4.8981	3.0909	3.8606	4.0833	5.0491	5.1652	3.6385	3.9908	4.6444	4.967
ENSG00000011198	ABHD5	3.7286	2.3944	2.0649	3.0106	2.9917	3.4168	1.7789	2.9566	3.1617	3.3539	3.4711	1.8922	2.3394	2.7855	3.2265	3.3394	1.9872	2.3608	3.1845	3.437
ENSG00000011201	ANOS1	14.2049	5.0162	5.6093	9.2091	12.1973	14.346	5.1088	6.1746	7.7351	12.7172	15.2352	5.4795	6.5248	8.1301	12.28	15.2642	4.7716	6.797	8.5408	13.1562
ENSG00000011243	AKAP8L	8.01	7.0561	8.3605	7.8783	8.6365	8.2851	7.1821	6.6499	7.2608	8.0801	7.6515	7.4894	6.6707	7.6916	8.0928	8.0276	6.9932	6.9514	7.7622	8.3908
ENSG00000011258	MBTD1	5.3717	3.0734	3.347	3.9149	4.9691	4.5061	3.1173	3.3529	3.9211	4.2369	5.1688	2.809	3.168	3.4262	4.0535	4.599	2.4711	3.0543	3.3934	4.5978
ENSG00000011260	UTP18	12.2727	14.4666	13.3214	13.2691	11.5068	13.2852	15.4626	18.2597	15.0501	12.0396	13.1778	14.0072	15.3124	15.7365	12.0851	13.2002	14.5756	14.4324	14.631	12.1678
ENSG00000011275	RNF216	10.8753	13.345	12.6868	13.4439	10.7655	11.3107	13.411	12.7629	12.262	11.7427	11.3307	13.8966	13.043	12.5068	11.6445	11.3941	13.0978	13.977	13.336	11.3195
ENSG00000011295	TTC19	10.1569	8.7198	8.4953	8.5625	8.8954	8.9171	8.7176	8.5509	9.2355	7.9656	9.6032	7.8573	8.5133	8.6012	7.8262	8.5918	7.7136	8.1045	8.8018	9.214
ENSG00000011304	PTBP1	46.1919	51.0436	48.1816	52.5318	46.6831	46.8449	49.6767	51.196	51.8122	52.0889	48.0884	51.5106	51.7192	53.5597	48.4175	51.8296	52.28	52.2915	49.1312	46.9682
ENSG00000011332	DPF1	0.2174	0.3063	0.2517	0.327	0.2393	0.2616	0.1533	0.3048	0.2363	0.2441	0.203	0.2751	0.376	0.3257	0.2019	0.279	0.2673	0.3071	0.3095	0.2749
ENSG00000011347	SYT7	2.8048	1.7286	1.4421	2.626	3.1374	2.9973	1.9987	1.4413	1.9955	3.4719	2.5043	1.9762	1.6592	2.0208	3.3164	2.8429	2.0615	1.773	2.1086	2.4965
ENSG00000011376	LARS2	3.1735	4.8307	4.6695	4.2085	3.3063	3.3944	4.8674	4.7729	4.1731	3.6673	3.5773	4.7523	4.8437	4.3101	3.2789	3.2736	4.9027	5.0185	4.297	3.4899
ENSG00000011405	PIK3C2A	15.5106	13.5846	13.1689	14.4191	15.7545	14.3818	13.807	13.6002	12.7707	12.8114	16.0489	12.7947	13.1502	12.849	13.6528	14.2471	11.4726	11.8968	12.1531	14.7504
ENSG00000011422	PLAUR	1.8575	5.3321	3.2103	1.9812	2.2919	1.9424	4.8438	3.5368	2.0626	2.1767	1.7271	4.4844	3.4086	2.2264	1.9838	2.5679	4.9936	4.4187	2.1664	2.253
ENSG00000011426	ANLN	35.0516	37.1252	35.5089	33.3895	30.9257	35.0766	36.2972	43.7109	37.573	32.3434	37.3086	36.4003	42.6828	39.6586	33.5836	33.2133	33.374	37.0346	31.9977	32.0308
ENSG00000011451	WIZ	9.2412	9.392	8.6706	10.9958	10.1081	9.0023	8.6396	8.9769	9.8182	10.3265	9.8599	8.9976	8.9387	10.2654	9.4203	11.052	8.586	9.7498	10.5	10.0353
ENSG00000011454	RABGAP1	26.6225	19.7973	21.9887	22.945	24.5879	26.5368	20.8255	21.031	23.2085	24.134	25.428	19.1621	21.8679	22.6778	24.0796	26.6315	19.0625	21.0387	21.7991	26.636
ENSG00000011465	DCN	0.639	0.0763	0.1287	0.28	0.4329	0.6482	0.043	0.0621	0.223	0.5436	0.4778	0.0327	0.0663	0.2275	0.5421	0.7487	0.0391	0.1056	0.2139	0.6476
ENSG00000011478	QPCTL	5.3136	4.3629	4.5916	4.9684	5.4743	5.4612	3.5325	3.9419	4.9331	6.1224	5.5713	3.432	3.9759	4.794	5.3331	6.4028	3.6784	4.0606	4.5569	5.125
ENSG00000011485	PPP5C	5.9627	6.8374	7.0268	6.4954	6.696	6.0478	6.7683	7.3306	7.1036	7.1372	6.8602	6.6662	7.0886	7.2983	6.8032	6.951	7.0645	6.883	6.25	7.2752
ENSG00000011523	CEP68	7.3984	5.4363	5.3098	7.2061	7.5493	7.296	4.8152	5.4688	6.8259	7.4569	8.3504	4.8585	5.7622	6.7707	7.4725	8.2036	5.4403	5.2243	6.0122	7.759
ENSG00000011566	MAP4K3	4.518	3.9171	3.4694	4.0429	3.7858	4.2699	3.7303	4.1111	4.0538	4.0323	5.2356	3.3736	3.6941	3.9097	3.833	4.395	3.0892	3.7418	3.2809	4.4452
ENSG00000011590	ZBTB32	0.1507	0.0884	0.1148	0.1181	0.1309	0.0477	0.0664	0.1201	0.0862	0.1184	0.0352	0.1083	0.0724	0	0.153	0.1758	0.0806	0.0639	0.1073	0.0621
ENSG00000011600	TYROBP	0	0	0	0	0	0	0	0	0	0	0	0	0	0	0	0	0	0	0	0
ENSG00000011638	TMEM159	31.9297	21.231	22.3244	29.1754	29.6548	33.2755	24.2882	24.8836	30.5014	34.3345	35.9198	23.1827	24.638	29.2804	32.2683	35.8888	22.3735	24.5495	28.8328	31.5167
ENSG00000011677	GABRA3	0	0	0	0	0	0.0158	0	0.0159	0	0	0.0232	0.0286	0.012	0	0	0	0	0.0141	0	0
ENSG00000012048	BRCA1	5.3414	6.2793	7.4768	6.2828	4.8642	4.7924	5.9668	8.1854	7.4202	4.4229	5.1328	5.1801	7.5865	7.4427	4.9482	4.981	5.0767	6.067	6.1354	5.01
ENSG00000012061	ERCC1	10.5429	9.5493	10.3668	10.569	11.4687	11.3541	9.7123	10.3896	11.573	11.9099	10.3273	10.3445	10.1428	11.275	11.7404	11.3108	9.9237	10.892	11.7618	11.3814
ENSG00000012124	CD22	0.0904	0.0398	0.0929	0.0531	0.1668	0.0751	0.01	0.0324	0.0872	0.0685	0.0633	0.0487	0.0407	0.0772	0.0688	0.0593	0.0453	0.0383	0.1085	0.0652
ENSG00000012171	SEMA3B	0.2533	0.1841	0.3638	0.2381	0.5135	0.4583	0.1063	0.173	0.3105	0.3088	0.3885	0.1769	0.0869	0.1768	0.378	0.4222	0.1741	0.1431	0.309	0.378
ENSG00000012174	MBTPS2	2.4471	2.9549	2.536	2.4912	2.3427	2.5318	3.0642	3.1814	2.7217	2.1997	2.8815	2.7634	2.8813	2.8856	2.3947	2.6187	2.6806	2.827	2.6458	2.3076
ENSG00000012211	PRICKLE3	11.174	11.1225	10.2138	12.4099	11.1463	11.2143	11.2525	10.9743	11.756	11.5185	10.6466	11.7262	11.8518	12.6826	11.945	11.3598	11.8757	12.4244	12.1852	11.4438
ENSG00000012223	LTF	0	0	0	0	0	0	0	0	0	0	0	0	0	0	0	0	0	0	0	0
ENSG00000012232	EXTL3	6.0519	7.7405	6.9557	7.3473	6.2959	6.5336	7.8404	7.5468	6.9224	6.8633	6.3533	7.5731	7.8849	7.3571	6.9217	6.3825	8.1477	7.6895	7.4667	6.5237
ENSG00000012504	NR1H4	0	0	0	0	0	0	0	0	0	0	0	0	0	0.0196	0	0	0.0161	0	0	0
ENSG00000012660	ELOVL5	13.4471	27.201	24.5163	16.1762	12.1268	14.7667	28.9207	29.2005	17.0179	13.4589	15.7156	28.8223	30.0594	18.2884	14.8341	13.5709	26.8445	27.9129	16.5573	13.3933
ENSG00000012779	ALOX5	0.1119	0.0219	0.0341	0.0526	0.0972	0.0354	0	0	0.048	0.0251	0.0522	0.0161	0.0403	0	0.0487	0.0979	0.0598	0.0158	0.0398	0.0769
ENSG00000012817	KDM5D	0.2059	0.1467	0.2486	0.2074	0.115	0.1955	0.1944	0.1125	0.1514	0.1832	0.1442	0.1459	0.2225	0.1293	0.1408	0.1544	0.1886	0.2306	0.2041	0.1213
ENSG00000012822	CALCOCO1	20.2035	10.6926	13.972	15.0987	23.6735	19.8748	9.9463	9.71	14.4912	19.7094	15.7357	10.1183	9.8947	12.4965	19.2132	19.02	10.5569	10.8149	15.8598	21.1324
ENSG00000012963	UBR7	16.0273	14.6356	14.8049	15.5464	14.481	17.5502	14.9096	17.3573	17.0006	15.0343	15.6679	14.4611	16.6947	16.3569	14.9349	16.2824	12.775	14.7652	15.1806	15.4868
ENSG00000012983	MAP4K5	7.1945	6.8592	6.4093	6.3091	5.9254	5.8801	7.0668	6.852	5.5465	5.3878	6.7132	6.7268	6.3035	5.7709	5.5076	6.1677	6.1418	6.5542	6.0628	5.979
ENSG00000013016	EHD3	0.2251	1.1803	0.7819	0.5926	0.339	0.3849	1.098	1.0043	0.734	0.3639	0.6095	1.1393	1.1031	0.5131	0.3527	0.604	1.0107	1.1065	0.5287	0.4332
ENSG00000013275	PSMC4	12.7658	21.0754	20.2739	17.8112	12.6357	14.0644	21.3775	21.567	16.4057	15.7072	13.7154	21.5746	21.551	18.0523	15.476	14.5882	22.8546	22.1335	17.425	13.9665
ENSG00000013288	MAN2B2	4.8085	5.0388	5.0957	5.2338	4.9725	4.679	5.3143	5.0905	5.3135	5.1354	4.862	5.3762	5.4151	5.2018	4.7574	5.0081	5.8865	5.7653	5.2504	5.1009
ENSG00000013293	SLC7A14	0.1729	0.1484	0.2189	0.1188	0.341	0.158	0.1056	0.1208	0.0742	0.1165	0.1211	0.0861	0.0527	0.091	0.1737	0.1397	0.08	0.0451	0.142	0.1481
ENSG00000013297	CLDN11	0.3229	0.2166	0.4006	0.2494	0.5311	0.2629	0.1932	0.1875	0.2177	0.2409	0.2746	0.2687	0.1164	0.1465	0.4618	0.1817	0.148	0.0587	0.2709	0.2378
ENSG00000013306	SLC25A39	17.3829	23.81	23.2114	21.5369	16.988	17.2243	22.7342	22.2211	22.1108	20.004	17.7132	21.3974	23.69	21.6468	19.0471	17.3344	24.2519	24.9339	22.9816	18.1287
ENSG00000013364	MVP	39.2434	82.4919	73.8545	67.7408	42.7664	41.3562	80.5273	76.7149	70.3985	49.3772	39.8886	85.5412	79.8493	71.5969	46.5067	44.5108	89.4804	83.3921	69.7023	44.0095
ENSG00000013374	NUB1	16.7788	53.6399	46.7041	28.3706	16.2085	17.123	53.5902	49.9303	26.4445	17.2793	17.3769	53.3106	50.5648	26.9179	16.4297	16.201	54.2141	49.5171	29.6081	15.7582
ENSG00000013375	PGM3	5.0364	4.7319	3.9707	4.2357	4.6229	4.622	4.9584	4.2891	4.3215	4.3512	5.2205	4.7706	4.7575	4.3643	4.7638	4.5648	3.7492	4.2204	4.2124	4.8971
ENSG00000013392	RWDD2A	2.49	1.4178	1.8514	1.9741	2.5669	2.7536	1.7528	1.7765	2.2641	2.3784	2.7066	1.7314	1.7677	1.9969	2.491	2.8292	1.6538	1.6852	1.8251	2.6514
ENSG00000013441	CLK1	11.3978	5.6709	9.6434	7.6415	14.2867	9.0501	5.6942	5.8407	7.3898	7.796	7.8213	5.1663	4.6744	6.2314	10.2728	8.2426	5.1142	5.1438	7.9159	11.4206
ENSG00000013503	POLR3B	3.9669	3.7152	2.9977	3.4872	3.0483	4.2715	3.3708	3.6966	3.0966	3.5791	3.6905	3.5954	3.2304	3.3857	3.3533	3.5339	2.8591	3.4835	3.3942	3.5317
ENSG00000013523	ANGEL1	5.1522	5.4369	6.3751	6.3022	5.6165	5.5947	5.9285	5.8175	6.1241	5.7505	5.5296	5.4744	6.3396	6.6229	6.241	5.524	6.0008	5.9664	6.1258	6.2265
ENSG00000013561	RNF14	6.5009	4.7163	4.5396	5.5742	5.4784	5.5657	5.3498	5.3749	5.9373	5.5353	6.2327	4.2726	5.6	5.4651	5.2338	5.7374	4.5748	4.895	5.183	5.9946
ENSG00000013563	DNASE1L1	2.5099	2.7288	3.4183	3.4367	3.0149	2.7682	3.178	3.3176	3.469	3.2228	3.067	3.1246	3.5085	3.242	3.2406	3.5082	3.3361	3.6407	3.2551	3.1122
ENSG00000013573	DDX11	5.2008	4.73	8.4142	6.1393	7.4057	5.4296	4.3944	5.0913	6.5156	5.7646	3.9212	3.806	5.1911	5.6977	5.8722	5.2779	4.2965	5.2107	6.5635	5.8381
ENSG00000013583	HEBP1	14.9976	9.2297	9.755	13.1881	12.433	15.4175	9.3726	10.8406	12.4699	14.5419	15.0033	10.7244	10.8085	13.309	13.9698	15.1044	10.4691	11.0152	13.0336	14.3035
ENSG00000013588	GPRC5A	73.7089	47.5296	50.7458	75.6147	71.4297	77.0638	49.1236	50.6013	72.5262	76.902	77.349	48.6928	54.5227	68.1841	74.056	75.2892	48.8348	56.8062	72.6549	74.9346
ENSG00000013619	MAMLD1	0.0467	0	0.0213	0	0	0	0	0.0223	0.01	0.0079	0.0491	0	0	0.0114	0	0	0.0094	0.0099	0	0
ENSG00000013725	CD6	0.0817	0.0274	0.0961	0.0549	0.0507	0.0111	0.0618	0.0893	0.0501	0.0079	0	0.0806	0.0842	0.0456	0.0305	0.0613	0.103	0.0495	0	0.0674
ENSG00000013810	TACC3	6.1493	7.9566	8.329	7.1841	6.8055	5.4464	7.9671	9.2922	8.1204	6.2532	5.9256	8.5417	9.3242	7.6004	6.6979	6.1549	7.9297	9.6649	7.5207	5.8189
ENSG00000014123	UFL1	16.4769	11.6411	12.6512	14.9579	14.7281	15.8117	12.242	14.2139	13.9803	13.2886	17.9031	11.6235	12.7804	13.6413	14.436	16.5237	10.3107	11.237	11.9945	14.9298
ENSG00000014138	POLA2	2.758	4.9919	5.6307	4.2722	3.1351	2.8969	4.6379	6.1215	4.9312	3.1348	2.8758	4.7485	6.0156	4.4749	3.3527	2.9982	4.8514	5.3754	4.1119	3.1165
ENSG00000014164	ZC3H3	10.7592	12.9801	11.0788	13.1658	11.9235	11.4601	12.6905	10.7675	12.768	13.5035	12.4832	12.8698	11.5973	12.9703	12.0924	12.8902	13.0669	13.2596	12.6411	12.4419
ENSG00000014216	CAPN1	79.6662	75.8286	70.2185	84.3474	78.3938	84.4777	74.2185	77.0971	85.6118	91.6914	84.6137	78.1083	78.185	87.4668	85.3346	90.3533	79.606	81.3784	85.5436	82.6179
ENSG00000014257	ACPP	7.4167	3.4085	4.0342	4.7578	6.6455	7.2501	3.6422	3.7595	4.7836	6.7287	7.3664	4.0654	3.5753	4.4738	6.2105	6.2722	3.4589	3.3329	4.3045	7.2666
ENSG00000014641	MDH1	19.4213	17.7246	16.6054	19.2686	16.9945	20.488	18.756	18.6208	21.3182	19.3852	21.1666	17.802	19.0506	20.104	18.8959	20.5203	17.4162	18.9775	18.8885	19.5945
ENSG00000014824	SLC30A9	4.1309	4.4196	3.6439	3.9471	3.8985	4.3722	4.6858	4.2439	4.2965	3.892	4.7336	4.3199	4.8438	4.8353	3.7132	4.1624	3.5746	3.8276	4.2354	4.0266
ENSG00000014914	MTMR11	8.3265	12.5133	14.5947	9.6349	9.6588	8.2716	12.8525	10.5994	9.8534	8.0953	8.4152	12.3411	10.9025	9.2072	9.7436	8.327	12.6064	11.6973	10.2733	9.6221
ENSG00000014919	COX15	21.3693	14.8593	15.6507	19.1041	19.5932	21.264	15.0356	16.8152	18.3504	19.4445	21.0642	13.7948	15.9286	18.7287	19.6887	20.7832	15.1037	15.9517	18.7952	19.1085
ENSG00000015133	CCDC88C	2.4579	1.7482	1.8321	1.9845	2.2522	2.6166	1.5943	2.0073	1.8928	2.2592	2.4387	1.6906	1.9126	2.2754	2.4807	2.5182	1.5891	1.789	1.9606	2.4567
ENSG00000015153	YAF2	0.8793	0.6254	0.8096	0.7	0.5688	0.6158	0.6451	0.6505	0.5618	0.5924	0.7371	0.6645	0.7679	0.5205	0.7599	0.6852	0.7462	0.6854	0.7127	0.6247
ENSG00000015171	ZMYND11	14.6099	11.8803	12.0465	12.9953	13.9819	14.701	12.0928	12.5746	12.5023	12.99	15.0383	12.3214	13.5658	12.6957	13.8829	13.7836	12.1666	11.3925	12.1782	13.3274
ENSG00000015285	WAS	2.0161	0.9604	0.9882	1.3735	1.8278	1.138	0.5409	0.6146	1.2285	1.7125	1.3504	0.6806	1.1371	0.7993	1.3989	1.7386	0.5154	0.7182	1.279	1.687
ENSG00000015413	DPEP1	0	0.0895	0.1162	0.0478	0.0221	0	0.112	0.1215	0.2181	0	0	0.1974	0.0916	0.0993	0	0.1335	0.0815	0.1508	0.0543	0
ENSG00000015475	BID	8.403	10.8743	8.8394	8.7535	7.6948	7.878	9.7529	9.8138	8.7409	8.6649	8.5909	11.1781	9.7322	9.3099	8.6494	8.5442	10.0371	9.7612	8.1023	8.0018
ENSG00000015479	MATR3	9.5063	8.518	8.0687	9.0511	8.1392	9.2269	8.8371	10.1391	9.1445	8.4856	10.4448	8.7078	9.161	9.1128	8.8309	9.1543	7.9773	8.6619	8.2506	8.8657
ENSG00000015520	NPC1L1	0.106	0.0155	0.1574	0.0747	0.0806	0.1132	0.035	0.0507	0.0682	0.1071	0.1113	0.08	0.0955	0.1035	0.1153	0.0927	0.0743	0.1572	0.0566	0.1093
ENSG00000015532	XYLT2	5.8484	5.1639	5.9153	5.6061	5.7992	5.3622	5.2119	5.883	6.022	5.8669	5.9117	5.0457	5.5343	6.2974	5.9652	5.8964	5.5659	6.2392	6.0945	5.694
ENSG00000015568	RGPD5	1.2466	1.0082	1.0498	1.0798	1.2494	1.1749	1.0125	0.854	0.9939	0.9258	1.1892	1.0628	1.0116	1.0021	1.1663	1.0479	0.8933	0.9027	0.9432	1.093
ENSG00000015592	STMN4	0	0	0	0.0199	0	0.0401	0	0	0	0	0	0	0.0304	0	0.0368	0.037	0.0169	0	0	0.0174
ENSG00000015676	NUDCD3	15.5267	17.4107	18.3866	18.1743	16.1494	17.0492	16.7142	18.4482	18.6059	17.1653	15.2422	17.3483	18.6018	18.7105	16.7192	16.1209	17.3526	18.9495	18.8237	16.0118
ENSG00000016082	ISL1	1.1104	0.7934	0.2648	0.9532	1.1325	0.8255	0.8725	1.0155	0.9735	1.1546	0.9466	0.4582	0.5393	1.2499	1.0086	1.1829	0.7742	0.6547	1.0051	0.9358
ENSG00000016391	CHDH	0.2063	0.0632	0.1721	0.1096	0.2026	0.0937	0.0949	0.0429	0.0539	0.0665	0.0754	0.0696	0.0259	0.035	0.0859	0.0628	0.0575	0.0684	0.134	0.074
ENSG00000016402	IL20RA	8.8692	3.574	3.8586	7.0248	7.5267	7.894	3.501	4.331	6.1463	7.6591	8.2399	3.3247	3.8372	5.5178	6.9906	7.6708	2.8657	3.6651	5.4489	8.3341
ENSG00000016490	CLCA1	0	0	0	0	0	0	0	0	0	0	0	0	0	0	0	0	0	0	0	0
ENSG00000016602	CLCA4	0.3229	0.1185	0.0922	0.2087	0.2455	0.4026	0.1779	0.193	0.1732	0.2991	0.2544	0.0697	0.1018	0.1183	0.2108	0.2826	0.0809	0.0342	0.1939	0.2497
ENSG00000016864	GLT8D1	7.632	6.39	5.8667	6.2417	6.9823	8.4376	6.9714	6.2064	7.0221	6.6156	7.8042	6.1878	6.6268	6.4859	6.7395	7.66	6.4289	6.0789	6.2042	7.6598
ENSG00000017260	ATP2C1	19.1273	22.52	18.7207	18.0288	17.638	20.1751	23.6975	20.313	18.9798	18.9761	22.8719	22.1995	20.4538	18.5349	18.2395	19.6338	20.533	20.5026	17.487	18.7816
ENSG00000017427	IGF1	0.0516	0.0505	0.0708	0.0324	0.0972	0.0654	0.0228	0.0164	0.0517	0.0348	0.012	0.0371	0.0372	0.042	0.0374	0.0602	0.0276	0.0219	0.0276	0.0568
ENSG00000017483	SLC38A5	33.1562	44.3535	40.4779	35.3928	33.3992	35.6607	42.8284	44.0432	38.087	38.2614	37.9891	45.0386	45.8666	36.7941	36.2843	39.0381	46.8872	47.1837	39.4315	34.7514
ENSG00000017797	RALBP1	14.428	11.484	11.4724	13.6786	13.6699	14.9788	11.4687	12.0984	13.7457	13.8799	14.3193	11.9924	12.1123	13.5038	13.6283	14.0632	11.478	12.2431	12.8731	13.9973
ENSG00000018189	RUFY3	1.7069	1.6293	1.8045	1.2482	1.5654	1.4413	1.2236	1.4588	1.3315	1.2893	1.2919	1.3462	1.3109	1.3728	1.3958	1.2975	1.2442	1.2714	1.3622	1.5287
ENSG00000018236	CNTN1	11.9604	5.3195	4.7193	6.7923	9.3264	10.9732	4.9609	5.9925	7.1154	9.9901	12.9144	5.2955	6.5116	8.0286	10.4516	10.4009	4.8097	5.6982	6.3547	10.9829
ENSG00000018280	SLC11A1	0.2887	0.1883	0.3298	0.196	0.4041	0.2742	0.2191	0.138	0.2408	0.2701	0.2695	0.1384	0.2716	0.1958	0.356	0.3508	0.18	0.1971	0.2055	0.3505
ENSG00000018408	WWTR1	8.195	10.746	10.1137	9.0108	7.2708	8.248	10.8185	11.2738	7.642	7.9773	8.5241	11.0797	10.4175	8.6281	7.8174	8.5531	10.6616	10.0086	7.9103	7.6116
ENSG00000018510	AGPS	10.9388	10.0485	8.3408	9.7757	9.2964	10.8216	9.468	10.1841	9.4271	9.8235	11.6879	9.5472	9.4429	10.1348	9.5773	9.927	8.8982	9.015	9.4786	9.8554
ENSG00000018607	ZNF806	0	0	0	0	0	0.0373	0	0.0375	0	0.0264	0	0	0	0.0766	0	0	0	0	0	0
ENSG00000018610	CXorf56	12.1075	7.502	8.5776	9.9887	10.6597	11.834	8.3915	9.6933	10.8748	11.2261	13.0293	8.189	9.6973	9.7999	11.2903	10.807	8.3888	10.6274	11.2563	11.5651
ENSG00000018625	ATP1A2	0.011	0.013	0.0505	0.0415	0.0864	0.0839	0	0.0211	0.0095	0.0298	0.0619	0.0191	0.0318	0.0216	0.0385	0.058	0.0177	0.0281	0.0354	0.1184
ENSG00000018699	TTC27	11.3148	10.7693	10.5422	10.8637	10.172	10.8725	11.3806	11.2142	11.808	10.8448	13.0018	10.3836	11.0195	11.374	11.1041	11.4683	9.65	11.4598	10.6339	11.368
ENSG00000018869	ZNF582	0	0	0	0	0	0	0	0	0	0	0	0	0	0	0	0	0	0	0	0
ENSG00000019102	VSIG2	0	0.057	0	0	0.211	0.0461	0	0	0	0.0655	0.068	0	0	0	0.1269	0.2551	0	0.0412	0.0519	0
ENSG00000019144	PHLDB1	6.5977	4.8124	5.2813	5.5947	7.7941	6.8788	4.5204	4.0357	5.5623	7.545	7.0649	4.7167	4.5795	5.388	7.3601	7.8472	4.9613	4.7151	5.9291	7.2855
ENSG00000019169	MARCO	0.1673	0.0393	0.2141	0.2517	0.2035	0.1271	0.0295	0.2239	0.1149	0.2931	0.1875	0.0577	0.1206	0.1635	0.2039	0.2928	0.2683	0.1134	0.2144	0.1656
ENSG00000019186	CYP24A1	3.4856	7.6692	7.5088	5.3189	3.8652	3.7935	8.7859	8.1717	5.5458	5.0383	5.0043	7.9485	8.874	6.1772	4.8789	4.598	8.8474	9.8869	6.657	4.7239
ENSG00000019485	PRDM11	1.597	1.16	1.2728	1.4358	1.6954	1.6166	1.0691	1.2692	1.5202	1.7045	1.6286	1.1324	1.3128	1.5651	1.8941	1.7032	1.1244	1.1886	1.4706	1.807
ENSG00000019505	SYT13	0.0898	0.0753	0.0938	0.0724	0.1226	0.0853	0.0113	0.0613	0.055	0.0691	0.1078	0.0111	0.0185	0.0627	0.0558	0.0449	0.0309	0.0435	0.0685	0.0529
ENSG00000019549	SNAI2	34.3751	23.8629	22.794	25.0474	29.8106	32.923	25.2395	25.6815	26.6519	32.2579	33.0241	28.1045	27.6626	26.3047	31.7084	32.2066	28.1689	26.6466	27.6674	30.7991
ENSG00000019582	CD74	0.1748	579.854	374.144	55.5066	0.1898	0.0623	610.563	413.195	51.4089	0.2649	0.0612	591.035	422.115	49.31	0.2282	0.1912	632.197	481.146	88.3638	0.2343
ENSG00000019991	HGF	0	0	0	0.0074	0	0	0	0	0	0	0	0	0	0	0	0	0.0063	0	0	0
ENSG00000019995	ZRANB1	7.209	5.5599	5.2737	6.8431	6.5356	6.892	5.8231	5.8488	6.7535	6.0919	6.7798	5.6386	6.3332	6.0901	6.5278	7.3951	5.4822	5.4606	6.395	7.0565
ENSG00000020129	NCDN	8.6026	8.0555	8.0444	8.2209	8.5435	8.2523	7.1597	7.0746	8.0371	9.1026	8.0454	7.6049	7.5764	8.2384	9.5205	9.2115	6.9542	7.8308	7.7492	8.9974
ENSG00000020181	ADGRA2	0.6996	1.7233	1.522	1.2228	0.7533	0.6645	1.6417	1.526	1.1244	0.7036	0.6486	1.8106	1.5125	0.8567	0.7976	0.6208	1.7775	1.8539	1.0098	0.6582
ENSG00000020219	CCT8L1P	0	0	0	0	0.0361	0.0395	0	0	0	0	0	0	0	0	0	0	0.0333	0	0	0
ENSG00000020256	ZFP64	9.6049	8.6721	8.7159	9.5256	8.7076	9.3221	9.3001	8.2986	9.5128	9.3572	9.4276	8.2436	8.8998	9.6748	9.0359	9.414	9.3513	9.5817	9.405	9.4964
ENSG00000020426	MNAT1	8.7841	7.2687	6.6636	7.3785	8.2885	8.6348	7.0615	7.6579	8.4331	7.6878	8.7983	7.0349	7.2127	8.054	8.32	8.348	6.1626	7.2314	7.5523	7.5567
ENSG00000020577	SAMD4A	4.9963	3.778	3.9086	3.472	5.6123	4.8112	3.4521	3.5907	3.0461	4.5711	4.6356	3.5954	3.3453	3.0437	4.7771	4.6421	3.653	3.4449	3.2895	4.4556
ENSG00000020633	RUNX3	0	0.0361	0	0.0289	0	0.0292	0.1085	0.0147	0	0.0104	0	0.0265	0.0111	0	0.0268	0	0.0123	0	0	0.0127
ENSG00000020922	MRE11	10.0434	6.7976	8.0969	8.7194	9.1503	9.2997	6.8519	7.7161	8.2607	7.9848	9.3394	5.8546	7.1664	7.9732	8.2935	9.1526	5.5861	6.8405	7.2545	8.7761
ENSG00000021300	PLEKHB1	0.0282	0.0166	0	0	0.0245	0	0	0	0	0.019	0	0.0243	0	0.0138	0.0368	0	0	0.012	0	0
ENSG00000021355	SERPINB1	13.1991	18.8991	14.0997	13.5087	10.8228	13.5632	20.1202	15.8434	13.1586	11.194	13.3212	20.4857	15.6217	11.4889	11.9396	13.5765	18.4795	14.9985	14.1395	12.2216
ENSG00000021461	CYP3A43	0.1583	0.1239	0.217	0.124	0.1605	0.2005	0.1163	0.1513	0.0906	0.0889	0.0739	0.0683	0.0951	0.2062	0.1148	0.3232	0.1058	0.0671	0.1408	0.1306
ENSG00000021488	SLC7A9	0.2947	0.0314	0.1469	0.1007	0.1862	0.1781	0.0945	0.0256	0.0919	0.1624	0.2626	0.0462	0.0965	0.1309	0.0933	0.0938	0.1074	0.0681	0.1144	0.0884
ENSG00000021574	SPAST	4.4041	3.9009	3.9524	4.0778	3.9306	4.006	4.4237	4.7846	3.6759	3.5781	4.2242	3.742	4.4147	4.6545	3.9265	3.9005	3.7344	3.6874	3.7757	3.8855
ENSG00000021645	NRXN3	0.1343	0.1157	0.1187	0.1263	0.1362	0.1319	0.0671	0.0899	0.0884	0.0965	0.1317	0.0734	0.1162	0.1138	0.1286	0.1724	0.0754	0.0683	0.1195	0.1108
ENSG00000021762	OSBPL5	5.0971	5.4474	5.6557	6.045	5.4647	5.01	5.4629	5.4254	5.4051	5.6998	5.6901	5.7401	5.5874	6.0538	5.7834	5.985	5.8276	6.1366	5.8496	5.3645
ENSG00000021776	AQR	6.1507	5.9886	5.3401	6.184	5.7995	6.4435	6.3245	6.0032	6.3985	6.0662	7.289	5.2399	5.9708	5.6672	6.0792	6.3992	4.779	5.601	5.4959	6.7102
ENSG00000021826	CPS1	1.8985	1.1417	1.3456	1.6596	1.4584	1.7211	1.0923	1.1973	1.5833	1.7097	1.642	1.2241	1.2242	1.2169	1.7453	1.8303	1.0041	1.4058	1.593	1.7801
ENSG00000021852	C8B	0	0	0	0	0	0	0	0	0	0	0	0	0	0	0	0	0	0	0	0
ENSG00000022267	FHL1	0	0.0681	0.0212	0	0.0101	0	0	0	0.01	0	0	0	0	0.0113	0.0202	0	0.0186	0	0	0
ENSG00000022277	RTFDC1	32.9961	29.6479	28.6424	31.6658	30.7352	35.3771	29.8281	30.0066	32.0739	34.6971	33.4541	29.0432	29.4069	32.4862	34.222	34.342	29.0232	30.2589	33.4901	35.0384
ENSG00000022355	GABRA1	0.0201	0	0	0	0	0	0	0	0	0	0	0.026	0	0	0	0	0	0.0085	0	0
ENSG00000022556	NLRP2	18.2606	21.2803	19.6529	18.8257	18.8331	20.9365	19.7606	20.3024	19.6969	19.9997	20.0491	20.3558	20.7924	19.3145	19.5885	20.7136	19.9161	20.4271	18.8244	19.4238
ENSG00000022567	SLC45A4	0.5577	0.6641	0.6944	0.851	0.7303	0.5528	0.7552	0.7031	0.7351	0.8602	0.5773	0.6764	0.7572	0.8606	0.7598	1.0184	0.7193	0.7193	1.0872	0.8266
ENSG00000022840	RNF10	16.101	19.1492	17.3101	17.4614	16.9132	17.6311	18.6558	18.8363	17.8451	18.014	17.9016	18.3791	18.4828	17.9719	17.0685	17.1788	19.5342	18.5444	17.6418	16.8229
ENSG00000022976	ZNF839	3.435	2.3667	3.8337	3.4401	4.2927	3.0974	2.5015	2.7842	3.1396	3.5297	3.4338	2.6092	2.5204	3.2707	3.4451	3.0929	2.7242	2.7215	3.2819	3.3361
ENSG00000023041	ZDHHC6	10.6175	11.0037	11.4188	9.9648	10.7567	10.9849	11.9129	10.8606	9.8591	9.8534	10.1388	11.8506	10.207	9.9556	9.0645	10.5578	9.9566	10.1317	10.1661	10.5636
ENSG00000023171	GRAMD1B	0.1207	0.119	0.1368	0.1362	0.1804	0.1651	0.0936	0.1293	0.1036	0.1269	0.1555	0.0916	0.1079	0.1415	0.1555	0.1183	0.1123	0.1064	0.1804	0.1872
ENSG00000023191	RNH1	25.9075	24.8856	24.1382	27.3732	25.2218	25.7748	24.403	24.2453	27.1441	29.3439	25.8853	25.1677	25.348	27.0429	25.3767	28.3006	26.423	26.268	26.0473	26.4103
ENSG00000023228	NDUFS1	7.4913	8.0815	8.0035	7.6402	7.1539	8.0264	8.0289	8.1487	8.4473	7.6557	8.133	7.4807	8.3047	8.3767	7.5724	7.9893	7.6933	7.3153	7.7434	7.7128
ENSG00000023287	RB1CC1	26.9147	21.1488	18.2969	22.0576	22.2329	24.6119	21.8668	23.2247	21.3619	21.6515	30.0563	20.2331	21.7015	21.7958	21.5198	25.4863	18.1444	20.0318	20.668	23.7509
ENSG00000023318	ERP44	19.3061	23.4201	21.1843	19.6871	17.4458	19.3602	25.5612	25.1853	20.0093	19.0208	20.3144	24.6689	24.4392	21.0453	18.2277	19.4899	24.6039	23.1778	19.326	18.9141
ENSG00000023330	ALAS1	10.9185	12.6559	11.3092	10.5747	9.1762	11.2054	12.6727	12.7727	11.8638	11.4764	9.4901	12.5913	12.3567	11.5511	11.0086	11.0425	13.7033	12.7881	11.0123	10.6797
ENSG00000023445	BIRC3	0.5182	2.8569	2.1231	0.8439	0.611	0.6329	2.6758	2.141	0.9767	0.5486	0.4536	2.467	2.0007	0.7413	0.4511	0.4697	2.4856	1.9451	1.0867	0.6564
ENSG00000023516	AKAP11	6.0173	5.203	5.2823	5.7628	5.9042	5.5094	5.2491	5.1292	5.446	4.9465	6.1291	4.7255	5.4283	5.3168	5.6103	5.695	4.3973	4.779	5.4283	5.7901
ENSG00000023572	GLRX2	5.7306	5.4696	4.9934	5.1863	5.3976	4.884	5.8074	5.5299	5.101	4.2934	6.7508	4.9902	4.6317	5.8601	4.8019	4.7802	4.6806	4.9024	6.4611	5.7866
ENSG00000023608	SNAPC1	4.8459	4.5815	3.9266	4.0141	3.664	3.8318	4.6414	4.8081	3.9333	3.4762	3.8887	5.3784	4.7005	4.9644	3.8534	4.0341	4.3894	4.4179	4.4743	3.7591
ENSG00000023697	DERA	19.9613	15.3342	13.3043	18.1919	16.4924	19.7979	15.0742	15.6224	17.5477	16.9075	19.2201	15.0898	16.3074	17.0156	17.8867	17.7239	15.0436	15.2803	15.6174	17.1496
ENSG00000023734	STRAP	30.4904	32.5414	26.0582	30.3523	26.9551	31.145	35.4787	33.3313	34.5593	33.3216	38.7808	33.472	33.8339	31.9084	30.2659	34.032	30.6783	34.5896	30.2337	31.4542
ENSG00000023839	ABCC2	0.7703	0.4456	0.8878	0.7977	1.1057	0.9968	0.5905	0.619	0.7855	0.9776	0.9694	0.7127	0.5471	0.7307	1.0495	0.7229	0.6266	0.6529	0.8104	0.9944
ENSG00000023892	DEF6	14.8163	11.841	13.618	13.9555	14.915	13.5807	12.0977	12.7798	13.4169	14.8426	13.8594	11.4619	11.525	14.1542	14.539	14.735	12.9316	13.7392	14.0668	14.5875
ENSG00000023902	PLEKHO1	0.3285	0.311	0.3778	0.5579	0.3591	0.3523	0.3176	0.3546	0.3728	0.5069	0.2968	0.5211	0.3971	0.4762	0.4705	0.5193	0.4163	0.4491	0.3734	0.437
ENSG00000023909	GCLM	5.6863	7.3531	6.019	5.865	5.5091	5.2674	6.9366	6.6758	5.9586	5.3957	6.1662	7.4418	6.938	6.8343	5.7431	5.5486	8.0481	6.125	5.7693	5.791
ENSG00000024048	UBR2	10.231	18.5137	15.9484	11.6906	9.764	10.5633	18.4967	16.1089	10.4535	9.087	10.8128	17.796	16.7374	10.8178	10.1457	10.2335	16.2232	15.2215	10.721	10.5025
ENSG00000024422	EHD2	72.8872	72.695	60.1234	72.5609	66.3604	76.5977	71.0248	69.1063	72.7824	81.9415	79.2806	69.3698	70.0891	72.9217	76.0426	80.3529	76.1853	73.74	73.2328	74.8302
ENSG00000024526	DEPDC1	3.4291	3.4443	2.8328	2.8915	2.7437	3.2685	3.5839	3.8754	3.1648	2.6593	4.0434	3.0804	3.8725	3.4306	2.4207	3.5264	2.5037	3.2958	2.4909	3.1975
ENSG00000024862	CCDC28A	25.437	13.9273	12.7016	18.0556	19.172	24.0313	12.7385	15.2268	17.2314	19.1571	19.9787	13.2231	14.5724	16.597	19.088	18.744	12.1038	15.5727	16.363	19.9137
ENSG00000025039	RRAGD	0.0137	0	0	0	0.0119	0	0	0	0	0	0	0	0	0	0	0	0	0	0	0
ENSG00000025156	HSF2	5.819	4.8057	4.6365	4.4057	4.4293	4.7938	4.7667	5.2432	4.3965	4.1628	4.8682	4.4872	4.1009	4.4523	4.6394	4.9567	4.1702	4.3645	4.5356	4.4172
ENSG00000025293	PHF20	6.7222	5.9816	6.0459	6.3356	5.9485	6.4801	5.6481	5.6412	6.409	6.6976	6.4276	5.6993	5.8793	6.8267	6.8918	6.652	5.4031	5.9436	6.3438	6.3315
ENSG00000025423	HSD17B6	0.4287	0.2157	0.4758	0.4606	0.3192	0.32	0.189	0.3513	0.4729	0.4951	0.3431	0.2378	0.2648	0.5983	0.3199	0.4823	0.3683	0.3893	0.425	0.3536
ENSG00000025434	NR1H3	2.6244	2.4322	2.4971	2.2798	2.6402	2.3764	2.2054	2.4357	2.6207	2.8225	2.4504	2.2775	2.5882	2.459	2.6185	2.4711	2.5596	2.6276	2.9493	2.519
ENSG00000025708	TYMP	3.9605	81.0278	63.305	28.3501	4.9702	3.8218	80.6919	65.4505	32.1135	5.463	4.1381	87.2663	64.7723	34.6385	5.3993	5.0242	91.6859	72.6406	39.7098	4.943
ENSG00000025770	NCAPH2	12.2669	11.6077	14.8161	14.1625	11.4803	12.7402	13.1827	15.749	16.2326	12.8033	12.9545	12.2931	14.4591	15.4049	11.9623	13.8752	13.4729	15.4552	14.4363	11.6795
ENSG00000025772	TOMM34	32.2887	31.7243	32.6289	33.624	27.6717	33.4917	31.1418	33.998	33.1193	33.6156	31.2345	31.0878	32.7773	34.5107	32.3648	33.0664	30.8121	34.9729	32.8506	32.0017
ENSG00000025796	SEC63	8.6123	7.3041	6.7762	7.9066	7.7711	8.1655	8.1209	7.5598	7.9599	7.3244	9.0776	7.2135	7.6606	7.4718	7.4121	7.9686	6.5804	6.6951	7.2224	8.4531
ENSG00000025800	KPNA6	13.8677	13.0908	13.1521	15.0666	13.5514	14.5778	13.3569	13.7737	13.3917	14.0411	14.0554	12.3895	14.083	13.6933	14.646	15.0729	13.0951	12.7468	13.4051	14.2531
ENSG00000026025	VIM	0.1214	0.1583	0.1973	0.0254	0.082	0.2306	0.321	0.2579	0.0579	0.0818	0.0945	0.1745	0.175	0.0791	0.0939	0.118	0.1298	0.0572	0.1152	0.1335
ENSG00000026036	RTEL1-TNFRSF6B	2.2214	2.2151	3.224	2.5975	3.2304	1.8756	1.7618	1.7888	2.357	2.0274	1.9291	1.9645	1.8935	1.9368	2.093	1.909	1.9981	1.9367	2.091	2.2327
ENSG00000026103	FAS	1.734	5.7607	4.4109	2.9836	1.3217	1.7093	5.9846	5.1452	2.4283	1.6089	1.4433	5.6874	5.3286	2.9724	1.3242	1.6318	5.7053	4.6861	2.2703	1.6865
ENSG00000026297	RNASET2	3.1677	2.4683	2.6875	2.3449	2.9103	2.6804	2.0382	2.3845	2.6712	2.8146	2.8047	2.5287	2.2042	2.5611	2.8604	3.2976	2.3063	2.4611	2.8668	2.8604
ENSG00000026508	CD44	197.672	125.055	131.168	184.349	186.218	198.738	125.298	136.331	173.039	194.512	195.135	129.067	137.912	175.313	192.011	196.925	127.58	137.149	177.654	199.557
ENSG00000026559	KCNG1	1.5739	1.2768	1.1813	1.6481	1.5119	1.337	1.1393	0.9664	1.1748	1.3964	1.7025	0.9384	0.9775	1.2501	1.2364	1.6124	1.1388	1.2906	1.4754	1.5092
ENSG00000026652	AGPAT4	0.5554	0.5309	0.4859	0.4998	0.7582	0.6557	0.5316	0.5006	0.4697	0.5826	0.5667	0.6092	0.5718	0.5116	0.6423	0.5554	0.5153	0.4774	0.4489	0.6282
ENSG00000026751	SLAMF7	0.2447	0.6928	0.4474	0.1895	0.1751	0.1641	0.5203	0.3716	0.1853	0.1358	0.1613	0.7327	0.4668	0.1266	0.1504	0.2771	0.9003	0.3904	0.1383	0.1187
ENSG00000026950	BTN3A1	3.725	30.0198	34.5877	17.8643	4.2061	3.2048	30.2292	27.3867	15.8307	3.8865	3.3199	28.9017	28.0747	15.6469	3.8648	3.0291	29.1023	29.3284	19.3217	3.8998
ENSG00000027001	MIPEP	11.0676	11.9613	9.7619	11.3269	10.1656	11.5025	11.5571	12.3576	12.7557	11.0185	11.3252	9.8832	11.9349	11.4708	9.7585	10.9712	9.889	11.3361	10.4206	10.1725
ENSG00000027075	PRKCH	4.0484	3.0141	2.5774	3.821	3.6268	4.2197	2.9718	3.0798	3.5413	3.8626	4.1146	3.017	3.1617	3.9166	4.1136	3.7493	2.9491	3.1642	3.6073	3.9367
ENSG00000027644	INSRR	0	0.016	0	0.0128	0.0118	0	0	0	0	0	0	0	0	0	0	0	0	0	0.0146	0
ENSG00000027697	IFNGR1	23.8668	34.2107	26.738	25.1355	20.9003	23.1854	35.7828	30.889	26.0749	22.0022	23.6865	34.0146	30.3444	27.5726	22.4948	22.3999	32.4142	30.2737	25.0469	20.823
ENSG00000027847	B4GALT7	2.4852	3.0665	2.917	3.1463	2.6867	2.5216	3.0996	2.9834	3.0654	2.5968	2.5907	2.5217	2.7578	2.7314	2.6918	2.8666	3.0681	3.0996	3.3014	2.6553
ENSG00000027869	SH2D2A	0	0.065	0	0.026	0	0	0.0732	0.0265	0.0238	0.0746	0.1164	0.1673	0.02	0	0	0	0.0222	0.0469	0.0887	0.0685
ENSG00000028116	VRK2	8.8029	8.3087	8.1189	8.2389	7.9064	9.3036	8.2323	9.7427	8.4721	7.84	9.7742	8.1249	7.9873	8.0963	8.4048	8.848	6.5335	7.4273	7.8952	8.7976
ENSG00000028137	TNFRSF1B	0.1478	0.9975	0.6079	0.2605	0.2407	0.1228	0.9283	0.8301	0.2378	0.1244	0.0517	0.8288	0.5459	0.3068	0.1447	0.0323	1.0072	0.7829	0.2367	0.1524
ENSG00000028203	VEZT	7.7937	8.0763	7.7194	7.0883	6.6539	7.5693	8.3975	8.2941	7.2532	6.9093	7.9333	8.1975	7.9413	7.4898	6.8395	7.5219	7.7267	7.4001	7.5063	7.1226
ENSG00000028277	POU2F2	0.161	0.108	0.0911	0.1947	0.2598	0.0728	0.0608	0.1393	0.1053	0.0672	0.1611	0.1125	0.094	0.1423	0.2136	0.1074	0.0984	0.0715	0.1801	0.1392
ENSG00000028310	BRD9	4.201	4.1294	4.8631	4.2435	5.0959	4.1425	3.7932	3.9329	4.0912	4.4017	4.0005	3.4801	3.719	3.9195	4.2832	3.9813	3.5431	3.8131	4.4152	4.6159
ENSG00000028528	SNX1	19.0075	15.5986	18.5185	17.4957	19.0108	18.6703	16.0479	15.9412	17.1641	17.9367	16.2793	15.6314	16.1592	17.5476	18.3474	17.3545	15.6734	16.5198	16.8826	18.1588
ENSG00000028839	TBPL1	3.5483	3.679	2.9657	2.9336	3.1068	3.3574	3.7245	3.7223	2.8077	2.5205	3.3646	3.2518	3.6218	3.0213	2.632	3.0203	2.8228	2.7382	2.6384	2.8924
ENSG00000029153	ARNTL2	4.2243	11.4379	8.1596	5.517	3.7134	3.53	11.7605	10.0011	5.8302	3.4698	4.6325	11.4147	9.8439	5.6939	3.6424	4.1672	10.9437	8.8409	5.4884	4.0593
ENSG00000029363	BCLAF1	10.2973	9.2093	9.8194	9.4479	9.3712	9.2963	9.5604	10.6888	9.3555	9.0901	10.1801	9.1043	9.8247	9.8531	9.0397	8.8638	8.7185	9.0368	9.0534	9.8533
ENSG00000029364	SLC39A9	13.6197	11.4215	10.7472	12.8965	12.7223	14.1044	12.0068	12.6109	13.6022	12.7149	15.1426	11.355	11.6423	13.5438	13.4595	13.7521	10.6387	12.221	12.6878	13.2676
ENSG00000029534	ANK1	1.063	0.4159	0.477	0.5572	0.862	0.9241	0.426	0.4681	0.6191	0.9244	0.7669	0.4057	0.4086	0.6042	0.9365	0.7892	0.4184	0.4095	0.4952	0.8767
ENSG00000029559	IBSP	0	0	0	0	0	0	0	0	0	0	0	0	0	0	0	0	0	0	0	0
ENSG00000029639	TFB1M	8.6201	7.6115	7.5074	7.7218	9.1461	8.1641	7.3975	8.7759	8.3347	8.1023	9.473	7.9853	8.1365	8.1729	9.1636	9.1227	6.8095	7.931	7.8455	8.6826
ENSG00000029725	RABEP1	10.0133	11.4917	10.1752	10.6961	9.1994	10.2402	11.0624	11.0395	10.6028	9.7091	10.3091	10.3482	10.8399	10.8543	9.4024	10.0111	10.0442	10.3376	10.3035	10.1213
ENSG00000029993	HMGB3	13.9247	11.7756	11.2854	10.8492	12.9969	13.7436	11.8891	13.061	11.9933	13.09	15.2529	11.8318	13.334	12.6784	14.3803	13.5659	12.4302	12.3965	11.4023	13.2928
ENSG00000030066	NUP160	13.1094	11.4464	11.5973	12.7979	13.0388	13.4931	11.9503	12.0212	13.8242	13.2959	14.5769	10.9251	12.0085	11.9433	12.7107	13.3028	10.9663	11.5785	11.7179	13.4151
ENSG00000030110	BAK1	12.3605	46.1871	35.7635	24.2472	11.1488	13.2351	43.5312	40.5929	24.3965	14.6828	12.6861	48.5979	39.0999	26.5168	13.99	11.8343	50.2332	41.1315	25.2841	12.9962
ENSG00000030304	MUSK	0.0655	0.0385	0.015	0.0154	0.0285	0	0	0.0157	0	0.0221	0.0229	0	0	0.016	0	0	0	0	0.0175	0
ENSG00000030419	IKZF2	2.2338	1.568	1.782	2.0039	2.2123	2.1381	1.5383	1.7117	1.4924	1.7192	2.1414	1.4123	1.5197	1.5048	2.0186	2.2282	1.3034	1.5946	1.4928	2.0674
ENSG00000030582	GRN	93.4859	102.883	87.5086	106.43	88.7605	94.7651	103.931	96.6597	106.171	109.117	99.2636	104.777	102.184	106.918	97.9645	103.194	109.713	111.056	105.82	95.7537
ENSG00000031003	FAM13B	5.4058	4.3785	4.8946	4.8518	5.0873	5.1933	4.6395	4.0642	5.2786	4.5297	5.3527	4.0026	4.1095	4.4326	4.6434	5.2222	3.9574	4.4258	4.3639	4.998
ENSG00000031081	ARHGAP31	0.1334	0.1044	0.1017	0.1324	0.2383	0.2042	0.1307	0.1134	0.0954	0.1448	0.1869	0.1023	0.1015	0.0797	0.1355	0.1816	0.1189	0.1131	0.0791	0.2018
ENSG00000031691	CENPQ	3.051	3.1102	2.9723	2.6797	2.4763	2.0974	3.6452	3.7996	2.5835	2.7314	3.8795	2.7361	3.6165	2.7453	2.4112	2.459	2.1566	2.8921	1.9286	2.8144
ENSG00000031698	SARS	39.0656	32.8287	33.4705	37.1374	36.4932	41.5018	33.1761	35.5795	38.2514	41.0997	39.1677	34.3919	36.5321	38.1117	39.5151	37.1995	34.8559	35.5081	37.7567	39.5351
ENSG00000031823	RANBP3	6.0273	6.3623	6.1329	6.7912	5.5694	6.0094	5.6842	6.62	7.048	6.2321	5.9025	6.1755	6.5258	6.9747	5.8322	5.6421	6.4285	7.1518	6.6044	5.9731
ENSG00000032219	ARID4A	6.0488	4.9316	5.3862	4.7881	5.8703	5.9118	5.4946	5.4665	5.4584	4.6817	5.8709	5.171	4.8694	5.164	4.8572	5.3895	4.7909	4.3943	4.7992	5.459
ENSG00000032389	EIPR1	3.3009	3.9738	4.1954	3.7036	3.0457	3.8564	3.8445	4.2959	3.804	3.4896	3.5769	3.9703	4.2108	4.0721	3.4815	3.1203	4.3659	4.0739	3.6783	3.1298
ENSG00000032444	PNPLA6	11.2319	8.6124	9.1851	12.0155	12.3801	11.6622	8.9281	9.8708	11.5838	12.9871	11.6151	9.469	9.8571	11.6762	12.2835	12.8745	9.9307	10.3471	10.9279	11.9316
ENSG00000032742	IFT88	3.2901	2.7663	2.6224	2.7936	3.8179	3.0713	2.5392	3.3523	3.0478	2.8453	4.305	2.3376	2.8716	3.0252	3.4189	2.9687	2.282	2.5859	2.601	3.4272
ENSG00000033011	ALG1	6.53	6.3031	6.3366	6.9831	6.5203	6.8938	5.5521	6.524	7.5018	7.8076	6.805	6.9553	6.7803	7.6342	7.7585	6.8244	6.1786	6.9641	7.3514	6.7259
ENSG00000033030	ZCCHC8	3.5456	3.3834	3.6731	3.4769	3.743	3.3028	3.0652	3.2294	3.3499	3.3285	3.4921	3.1971	2.9894	3.665	3.5643	3.3628	2.69	3.3476	3.3946	3.4589
ENSG00000033050	ABCF2	13.3104	15.3677	15.3262	16.5432	13.6569	13.7283	16.2568	15.7757	16.4942	15.6889	15.7283	14.9109	16.8519	16.793	14.745	15.3836	15.8514	17.0479	15.6797	14.0742
ENSG00000033100	CHPF2	11.1843	12.0996	12.8395	12.4439	11.2694	10.5926	12.7185	12.8437	12.2657	13.4191	10.9833	13.9027	12.484	12.6559	12.0398	12.3348	14.2603	14.1909	13.1768	12.0219
ENSG00000033122	LRRC7	1.225	0.5741	0.9028	0.7678	1.3696	1.2584	0.5023	0.4539	0.7456	1.1611	1.1638	0.4916	0.5954	0.7236	1.459	1.1717	0.4568	0.5956	0.8567	1.3041
ENSG00000033170	FUT8	4.1743	3.7908	3.0183	4.0416	3.771	3.906	3.9454	3.6433	3.8936	3.8752	4.2465	3.5028	3.4798	3.7027	3.5612	4.5249	3.3552	3.2387	3.6361	3.9396
ENSG00000033178	UBA6	2.7203	6.4365	5.0954	3.3871	2.6383	2.4453	7.3768	5.9868	3.7597	2.1687	3.2985	6.0221	5.9822	3.5553	2.3096	2.4176	5.0697	4.9258	3.8397	2.8359
ENSG00000033327	GAB2	0.9761	0.6272	0.911	0.7245	1.2319	0.8589	0.6794	0.5501	0.7406	1.0036	0.921	0.5496	0.5924	0.6926	1.0464	1.0429	0.5355	0.688	0.6691	0.9491
ENSG00000033627	ATP6V0A1	3.7532	3.0117	3.1346	2.9316	3.9064	3.8005	2.6593	2.7868	2.9535	3.8332	4.0113	3.1778	2.7552	2.8911	4.0244	3.7899	2.8565	2.6105	2.8001	3.986
ENSG00000033800	PIAS1	6.6498	7.8211	7.2881	7.5326	7.0002	6.7337	7.1941	6.9747	6.9191	6.0975	6.7182	7.0738	7.3002	7.3668	6.6651	6.7115	6.7863	7.2393	7.0304	6.9383
ENSG00000033867	SLC4A7	0.4847	0.7983	0.9258	0.5918	0.6411	0.5223	0.6825	0.7885	0.5525	0.4728	0.6384	0.7241	0.7769	0.5867	0.3905	0.6964	0.7657	0.6929	0.533	0.6146
ENSG00000034053	APBA2	0.0405	0.0357	0.0463	0.0381	0.0792	0.0385	0.0357	0.0097	0.0261	0.0409	0.0284	0.0262	0.0219	0.0297	0.0617	0.0532	0.0325	0.0172	0.0216	0.0668
ENSG00000034152	MAP2K3	20.3582	18.2634	16.457	19.9008	19.5088	20.3516	18.0931	19.0939	20.8928	23.0801	19.987	18.6586	20.3178	21.0027	20.9548	20.4052	19.8618	20.2629	20.5761	20.0521
ENSG00000034239	EFCAB1	0.7191	0.211	0.3396	0.3268	0.708	0.5351	0.2219	0.275	0.3805	0.5167	0.6043	0.1965	0.19	0.4449	0.7303	0.5453	0.2498	0.3758	0.3711	0.5931
ENSG00000034510	TMSB10	625.437	1569.46	1318.26	864.417	649.04	700.964	1609.96	1510.61	856.925	739.374	646.5	1717.88	1454.02	905.766	724.025	654.189	1770.37	1472.7	946.696	699.556
ENSG00000034533	ASTE1	4.1617	3.8844	3.1917	3.7409	3.9508	4.821	3.4719	3.0859	4.32	3.9933	4.3501	3.5904	3.8771	3.9269	4.0997	4.6897	3.2066	4.1122	3.316	4.638
ENSG00000034677	RNF19A	6.9905	7.3529	6.7061	6.453	6.8652	7.8128	7.9728	7.0692	5.8399	6.1157	7.351	7.4343	7.0914	6.1194	6.2859	6.7227	7.2513	6.6777	6.5764	7.0976
ENSG00000034693	PEX3	5.9802	6.0277	5.8956	5.7107	5.6581	6.8108	7.2041	7.9324	6.3672	5.9269	6.9284	6.591	6.3858	5.8729	5.7507	6.7398	5.1965	6.2096	5.6157	7.2307
ENSG00000034713	GABARAPL2	15.4551	13.6471	11.2555	12.9566	13.7463	16.2928	13.079	12.8903	14.4813	14.7674	15.094	14.6592	13.8319	14.0459	13.9921	14.3265	13.4764	13.0018	14.7373	14.5248
ENSG00000034971	MYOC	0	0	0	0	0	0	0	0	0	0	0	0	0	0	0	0	0	0	0	0
ENSG00000035115	SH3YL1	11.4965	6.4661	6.8291	9.1507	10.1074	11.3231	6.46	7.7503	8.5226	9.6251	11.2054	6.494	7.2974	8.8999	9.8066	10.2617	6.2351	6.3956	8.3288	9.9189
ENSG00000035141	FAM136A	11.3396	10.2944	9.4173	11.0215	10.6355	11.9709	10.6327	9.2677	11.6258	10.3574	11.5876	10.0749	9.6345	10.1972	10.1259	11.2444	9.0197	9.7065	9.9161	10.0778
ENSG00000035403	VCL	42.0753	41.5693	36.8685	40.0161	41.6913	45.5498	40.9288	39.7329	39.2277	43.6582	44.3692	40.7032	40.991	40.4658	44.2134	45.3414	41.6348	39.4201	38.6014	42.5702
ENSG00000035499	DEPDC1B	3.2537	4.0126	3.1746	3.3856	2.7792	3.1775	3.803	4.0369	3.5761	2.7706	3.0977	4.116	3.8072	3.5358	2.7368	3.0711	3.5614	3.5943	3.3761	2.8645
ENSG00000035664	DAPK2	4.835	1.0619	1.6351	3.1666	5.4574	4.4957	1.1219	1.0799	2.6927	4.5758	4.2233	1.0803	1.1971	2.6813	4.5958	4.4813	1.0573	1.4382	3.0775	4.9531
ENSG00000035681	NSMAF	9.6711	8.0806	8.4171	8.5301	8.7161	9.5511	8.5059	8.3073	8.8309	8.8715	9.9096	8.7623	8.4499	8.4338	8.9095	8.9267	7.9261	7.9768	9.4093	9.0562
ENSG00000035687	ADSS	28.8645	29.4501	26.731	26.0134	25.0613	27.4367	31.586	31.1878	28.9523	22.8707	30.5387	28.8811	29.0218	27.0495	24.2997	23.4809	27.2819	28.4531	26.0952	26.2329
ENSG00000035720	STAP1	0	0	0	0	0	0	0	0	0	0	0	0	0	0	0	0	0	0	0	0
ENSG00000035862	TIMP2	8.6825	6.6111	6.2091	7.8727	8.3804	9.2917	7.2405	6.5414	7.2805	8.9357	9.306	7.1178	7.0228	7.7221	8.7619	8.9052	6.8724	7.474	7.7399	8.7196
ENSG00000035928	RFC1	9.6917	12.4221	10.7423	9.2967	8.897	10.3963	12.1769	11.5721	8.8491	8.6283	9.8611	10.8984	10.7903	9.1142	8.923	9.5498	11.5647	11.4437	9.0203	8.8133
ENSG00000036054	TBC1D23	10.7426	8.5966	7.0631	8.5431	8.9941	10.0126	9.1262	8.9318	8.8712	8.4156	10.577	7.6305	8.7607	7.8251	8.7066	9.2353	7.9333	7.6901	8.4219	9.482
ENSG00000036257	CUL3	4.6622	4.2236	3.6425	4.207	4.5445	4.8825	4.382	4.4399	4.1198	4.3791	5.4964	3.918	4.2882	4.0231	4.2426	5.4607	3.6945	3.9464	4.1188	4.7131
ENSG00000036448	MYOM2	0.4827	0.3007	0.3782	0.602	0.4622	0.6083	0.304	0.3862	0.5664	0.5641	0.4691	0.34	0.3124	0.6063	0.5059	0.5	0.3317	0.3256	0.5574	0.6175
ENSG00000036473	OTC	0.0439	0	0	0	0	0	0	0	0	0	0	0	0	0	0	0	0	0	0	0
ENSG00000036530	CYP46A1	0.1785	0.0961	0.17	0.0839	0.1487	0.1201	0.0787	0.0569	0.0511	0.0802	0.125	0.0899	0.0858	0.0654	0.1425	0.1302	0.1014	0.082	0.0635	0.1227
ENSG00000036549	ZZZ3	7.422	5.757	5.5629	5.8597	6.086	6.1992	5.6647	5.966	5.9775	5.8219	6.5441	5.577	5.6606	5.7268	5.7816	5.9337	5.375	5.4592	5.5574	6.0769
ENSG00000036565	SLC18A1	0.0178	0	0	0	0.0464	0	0	0.017	0	0	0	0	0.0128	0	0.0155	0	0.0143	0	0.019	0
ENSG00000036672	USP2	0.184	0.018	0.0561	0.0577	0.1199	0.0874	0.0946	0.1466	0.0658	0.1859	0.0644	0.0529	0.0884	0.0749	0.0801	0.1073	0.0615	0.013	0.0818	0.1517
ENSG00000036828	CASR	0.3143	0.3843	0.5207	0.3263	0.5518	0.367	0.254	0.169	0.309	0.2955	0.376	0.3389	0.2218	0.2815	0.513	0.3323	0.2415	0.2553	0.3076	0.3834
ENSG00000037042	TUBG2	20.6052	13.9942	18.261	18.6645	23.9202	20.9081	13.5629	14.3486	18.1327	20.3223	18.0321	13.4897	15.0126	18.7325	22.3056	20.4243	15.0118	15.8261	18.2202	20.079
ENSG00000037241	RPL26L1	14.0457	12.208	13.385	14.1043	12.8261	13.6827	11.8554	13.1425	13.4367	13.8908	14.9001	13.0459	12.7931	13.2547	11.7581	12.3429	13.1306	13.6268	15.1866	15.4296
ENSG00000037280	FLT4	0.1257	0.0646	0.1221	0.0813	0.1297	0.1269	0.0554	0.0301	0.0809	0.0847	0.0771	0.1288	0.0227	0.0537	0.1026	0.055	0.126	0.0666	0.0923	0.1037
ENSG00000037474	NSUN2	15.8701	19.1487	18.0059	17.736	15.7202	15.5313	18.0565	19.4125	16.74	15.6533	15.626	17.9432	18.3398	17.6768	15.9152	16.1205	18.3168	18.527	18.0762	16.1845
ENSG00000037637	FBXO42	3.4925	3.0453	3.3056	3.036	3.3169	3.4499	3.0447	3.0354	3.2758	3.2813	3.1669	3.1935	3.2816	3.2833	3.094	3.2119	3.1045	3.1767	3.1829	3.1935
ENSG00000037749	MFAP3	4.2828	3.9368	3.5698	4.5589	4.3517	4.9647	4.6332	4.0946	3.9116	4.2152	4.9206	3.194	4.4572	3.943	4.1704	4.0399	3.8646	4.0729	3.5184	4.7657
ENSG00000037757	MRI1	13.3264	11.0828	13.2852	13.1914	15.5307	12.372	9.6008	11.1239	12.7476	13.1134	11.5311	9.8473	10.2134	12.1341	13.8782	11.2032	10.6526	10.7659	12.6154	13.8802
ENSG00000037897	METTL1	4.9106	5.4528	5.6289	6.8627	6.2266	6.0514	5.5224	6.3188	6.7417	6.0438	4.4982	4.7404	6.1597	6.0421	5.3836	5.3422	5.2993	6.5692	6.5744	5.7578
ENSG00000037965	HOXC8	0.8839	0.9511	1.0099	0.831	1.4079	0.7697	0.8766	0.669	0.6636	0.918	0.5674	0.699	0.6105	0.5397	0.9618	0.5801	0.7678	0.5931	0.7471	0.8505
ENSG00000038002	AGA	3.6151	2.6561	2.2346	2.9342	2.9827	3.014	2.1323	2.387	2.5887	2.9959	3.2054	2.5355	2.4554	2.8203	2.7167	3.8689	2.127	2.7554	2.5267	3.0889
ENSG00000038210	PI4K2B	2.6728	3.7142	3.7365	2.6237	2.2368	2.2402	4.314	4.4529	2.5632	2.3566	2.5323	4.2727	3.5125	3.1103	1.7791	2.7171	3.6715	3.3314	2.6017	1.6858
ENSG00000038219	BOD1L1	4.312	3.6611	4.0778	4.3715	4.7105	4.2793	3.3257	3.6527	3.6021	4.0395	4.1715	3.2849	3.6387	3.8226	4.4255	3.9766	3.3483	3.5059	3.6481	4.6056
ENSG00000038274	MAT2B	17.2813	19.0182	16.0554	17.6309	14.6154	16.7363	18.3769	18.3157	16.9484	14.9885	16.4128	17.9843	18.9734	17.0148	15.936	17.154	17.7962	18.6518	16.72	16.1908
ENSG00000038295	TLL1	0	0	0	0	0.008	0	0	0	0	0	0	0	0	0	0	0	0	0	0	0.0076
ENSG00000038358	EDC4	13.4566	12.5286	13.6188	15.1627	14.6189	14.367	11.5252	11.7552	14.1866	15.0477	13.5745	11.5318	11.7772	14.6657	14.5095	15.5424	13.0032	13.8601	14.5348	14.0825
ENSG00000038382	TRIO	7.132	8.3207	8.3506	7.6247	8.3205	7.5867	6.9357	6.8983	7.0407	7.6165	7.7393	7.5216	7.2457	7.5268	8.1945	7.7715	7.1591	6.5636	6.9521	7.6332
ENSG00000038427	VCAN	0.0047	0	0	0	0.0041	0.0089	0	0.0045	0	0.0063	0.0131	0	0.0034	0	0.0041	0	0	0	0	0.0116
ENSG00000038532	CLEC16A	2.0332	2.6108	2.916	2.5293	1.9616	2.0594	2.5252	2.4163	2.5735	1.9334	1.7463	2.4761	2.5622	2.5459	1.9458	1.8872	2.7515	2.5182	2.3265	2.0892
ENSG00000038945	MSR1	0.0445	0.0523	0.0895	0.0084	0.0464	0.0338	0.0236	0.0511	0.0229	0.036	0.0624	0.0384	0.0064	0.0174	0.0543	0.0312	0.0214	0.0226	0.0285	0.0367
ENSG00000039068	CDH1	71.8685	81.7731	65.0748	62.0409	65.6007	73.0615	82.0339	70.5825	60.4497	70.1517	76.4729	79.1834	72.1923	58.8671	69.628	73.6011	83.2878	73.9234	59.6405	71.4446
ENSG00000039123	SKIV2L2	12.0147	9.2493	8.6814	10.2517	10.5212	11.7544	10.1256	11.3955	10.9718	10.4805	13.7016	9.6264	10.5643	10.1154	10.3663	11.1612	8.1577	9.1164	8.8185	11.7064
ENSG00000039139	DNAH5	0.2449	0.2231	0.2586	0.1985	0.3155	0.1564	0.1601	0.1897	0.1594	0.239	0.3016	0.2405	0.2191	0.1815	0.2463	0.2143	0.2133	0.1968	0.1939	0.2508
ENSG00000039319	ZFYVE16	2.4767	2.551	2.7077	2.3513	3.043	2.6063	2.5365	2.6347	2.0626	1.9465	2.865	2.2676	2.5811	2.5026	2.3197	2.1991	1.9565	2.2843	2.1192	2.4983
ENSG00000039523	RIPOR1	4.9627	5.7528	5.6986	6.3863	5.7758	5.2445	5.7695	5.7923	6.1035	5.6833	4.8074	6.0476	5.8789	5.9896	5.4718	5.392	6.3333	6.134	5.7508	5.2784
ENSG00000039537	C6	0	0	0	0	0	0	0	0	0	0	0	0	0	0	0.0128	0.0257	0	0	0	0
ENSG00000039560	RAI14	0.896	1.1155	1.1085	1.3019	0.8335	0.9199	1.2846	1.1594	1.2814	0.9389	0.9507	1.4523	1.2523	1.176	0.9375	1.0454	1.4005	1.2273	1.0629	0.7987
ENSG00000039600	SOX30	0.1002	0.1882	0.1466	0.1696	0.1567	0.2666	0.1237	0.115	0.1204	0.189	0.1123	0.0865	0.0578	0.1175	0.1221	0.1403	0.2089	0.1359	0.1498	0.1984
ENSG00000039650	PNKP	7.1147	7.0831	8.5476	7.7333	7.9418	6.8581	6.55	7.3185	7.9594	7.3409	5.8021	6.7338	7.0637	7.6105	7.16	6.2257	7.4736	7.2386	8.0283	7.8612
ENSG00000039987	BEST2	0.0526	0.0926	0.024	0	0.0914	0.05	0.0232	0	0.0226	0.0177	0.1105	0.0681	0.0379	0.1284	0	0.138	0.0632	0.0446	0.0561	0.0867
ENSG00000040199	PHLPP2	2.7733	2.471	2.8302	2.4241	3.0868	2.7613	2.705	2.465	2.3271	2.4122	2.6518	2.5031	2.5003	2.1653	2.6806	2.6704	2.4691	2.3835	2.497	2.6685
ENSG00000040275	SPDL1	3.6409	4.7014	5.0187	3.9297	3.4923	3.5277	5.0714	5.3188	4.0989	3.1395	3.3859	4.6615	5.1115	3.7704	3.3341	3.0585	4.3205	4.6782	3.7782	3.2312
ENSG00000040341	STAU2	5.6906	4.3112	4.0708	4.6014	5.0515	6.6835	4.9076	4.9304	4.9161	5.3179	6.4647	4.3292	4.8812	4.872	5.1554	6.1974	3.9055	4.6068	4.8537	5.7712
ENSG00000040487	PQLC2	4.4809	4.7432	4.3326	4.8216	5.1983	4.5025	4.3613	4.8535	4.8006	5.4962	4.3168	4.9385	4.76	5.491	5.3886	4.9409	4.5688	5.1369	6.0835	4.3794
ENSG00000040531	CTNS	10.7898	8.3398	12.6885	11.1837	14.7641	9.6465	8.4471	7.3794	8.9245	9.3236	9.0325	8.2313	8.1449	8.5208	11.317	9.4237	7.699	8.9888	11.1258	11.1114
ENSG00000040608	RTN4R	2.3545	5.2586	4.209	3.5456	2.48	1.8407	5.4187	4.6612	3.7008	2.8072	2.8598	5.6444	5.0003	3.7658	2.8294	2.8442	6.0141	4.8034	3.4701	2.6121
ENSG00000040633	PHF23	21.0238	22.1262	24.0385	22.2101	20.9154	22.5352	24.0435	24.7838	22.1795	22.448	21.427	24.0259	25.3845	23.7139	22.6091	21.6998	24.3729	25.2344	23.2724	21.7316
ENSG00000040731	CDH10	0.038	0.0446	0.0174	0	0.0165	0	0	0	0	0.0128	0	0	0.0274	0.0186	0	0.1331	0	0	0	0.0157
ENSG00000040933	INPP4A	1.9204	3.2204	2.8163	1.9146	2.1405	1.7891	2.8789	2.5975	2.105	1.8943	1.9211	3.0222	2.5626	2.2626	1.9563	1.782	2.8341	2.58	2.1065	1.9755
ENSG00000041353	RAB27B	5.0175	16.9664	14.3066	9.2761	4.4406	4.4016	17.0825	16.825	8.0724	3.8593	4.9689	16.8144	15.2399	8.697	4.4653	4.4888	14.4181	14.4715	8.4848	4.4857
ENSG00000041357	PSMA4	17.7607	39.608	31.1599	21.7373	15.2146	17.1261	41.484	36.384	23.8749	15.6087	19.5403	39.3967	34.687	22.1892	15.7804	15.4021	34.7156	33.2837	21.9446	16.9615
ENSG00000041515	MYO16	0.0302	0.0266	0.0276	0.0497	0.0919	0.0215	0.02	0.0506	0.0259	0.0153	0.0212	0.0196	0.0218	0.0443	0.0592	0.0132	0.0303	0.0576	0.0323	0.0187
ENSG00000041802	LSG1	12.476	12.0009	12.5786	11.3222	11.73	11.9333	11.4949	12.1484	11.7211	11.9744	10.2533	11.6231	12.0195	12.1742	12.406	11.4225	11.404	12.0916	12.1169	11.3141
ENSG00000041880	PARP3	3.6116	16.9304	15.9198	7.9973	3.8603	3.047	17.3019	14.0384	7.7474	3.6654	3.1281	17.4243	15.4971	7.7066	3.785	3.5761	17.3363	15.5468	8.2189	3.4883
ENSG00000041982	TNC	8.3606	13.0942	6.7314	5.1656	8.5183	8.902	12.386	8.3796	6.1146	10.9335	10.6477	13.2115	9.8862	6.4821	10.4577	9.8809	14.1247	9.7541	5.8581	8.7357
ENSG00000041988	THAP3	5.0401	4.8335	5.2785	6.1039	5.1063	5.2908	4.8348	5.0146	5.6295	6.054	4.5464	4.9674	4.9006	5.9421	5.8447	5.4419	5.0137	4.9813	5.2897	5.397
ENSG00000042062	RIPOR3	0.1389	0.1359	0.2011	0.1306	0.1811	0.055	0.1633	0.1439	0.1788	0.039	0.1459	0.1398	0.1168	0.0792	0.1713	0.1418	0.2042	0.157	0.173	0.0859
ENSG00000042088	TDP1	7.3291	6.1116	5.5964	7.2057	6.5229	7.8429	6.3134	6.4835	6.9024	6.8188	7.1822	5.8797	6.7394	7.4876	6.9147	7.2736	5.7689	6.5811	6.6438	7.0217
ENSG00000042286	AIFM2	8.6981	8.0793	8.5574	9.2858	9.5227	9.5622	7.4649	7.4478	9.2189	9.1177	8.6906	8.6847	7.6746	9.0137	9.5645	9.6266	8.0494	8.2792	9.5898	9.23
ENSG00000042304	C2orf83	0.0599	0.0234	0.1642	0.0375	0.1907	0.0758	0.0352	0.0191	0.0342	0.0538	0.0839	0.0344	0.0144	0.0585	0.0521	0	0.016	0.0169	0.0639	0.0823
ENSG00000042317	SPATA7	2.8954	1.5093	1.4991	2.1701	2.6123	2.9908	1.5797	1.3841	1.9719	2.4756	3.3604	1.2403	1.43	1.9583	2.4322	3.012	1.2176	1.3386	1.7617	2.9726
ENSG00000042429	MED17	1.0848	1.0079	1.049	1.075	1.1281	1.0544	1.104	0.905	0.9955	0.965	1.1439	0.8853	1.0112	0.9984	1.0209	1.0189	0.9269	0.9088	0.8362	1.0156
ENSG00000042445	RETSAT	21.9917	18.5969	19.3238	22.4887	22.8645	23.0682	18.3306	18.6666	21.1507	23.7901	22.9177	17.984	18.115	20.6361	23.8306	22.679	18.9697	19.228	22.1802	23.339
ENSG00000042493	CAPG	70.8785	103.69	92.498	86.383	69.5093	77.1383	100.62	103.021	87.0593	78.9736	71.8722	110.189	106.451	93.4119	78.8409	72.9504	110.728	108.046	91.9951	73.1838
ENSG00000042753	AP2S1	37.7251	34.5073	36.1625	39.3063	33.4853	37.6581	34.5891	36.8081	38.1157	40.6506	39.5694	36.7386	38.6043	38.8096	38.1339	37.2268	38.6932	38.9293	38.1832	38.22
ENSG00000042781	USH2A	0.0204	0.004	0.0062	0.0032	0.0059	0.0064	0.006	0	0	0.0023	0.0048	0.0088	0.0024	0.0099	0.0059	0.0059	0	0.0058	0.0072	0
ENSG00000042813	ZPBP	0	0	0	0	0	0	0	0	0	0	0	0	0	0	0	0	0	0	0	0
ENSG00000042832	TG	0.8937	0.1614	0.3085	0.4994	0.8688	0.748	0.1488	0.1494	0.5309	0.8294	0.8053	0.124	0.1847	0.5129	0.8541	1.0937	0.2105	0.2384	0.6539	0.902
ENSG00000042980	ADAM28	0	0.0087	0.0068	0	0	0	0	0.0071	0.0064	0	0.0104	0.0064	0	0	0	0	0	0.0063	0.0079	0
ENSG00000043039	BARX2	3.7447	0.7587	1.1641	2.7879	3.6993	3.9904	0.7038	1.1449	2.3161	3.7903	3.3544	0.6396	1.1918	2.2656	3.6567	3.8589	0.6706	1.3533	2.5976	3.5745
ENSG00000043093	DCUN1D1	4.2262	3.4756	2.9785	3.6001	3.7005	3.8967	3.9007	4.1906	3.5837	3.393	4.1583	3.4392	3.8742	3.547	3.6212	3.4738	3.541	3.3927	3.055	3.7312
ENSG00000043143	JADE2	5.5716	9.4674	9.5224	8.6354	6.0217	5.9549	9.749	9.9799	8.4131	6.3725	5.7513	10.0512	9.7516	8.464	6.5728	6.1759	10.2673	9.8504	8.3621	6.0767
ENSG00000043355	ZIC2	0.3993	0.3701	0.2882	0.2371	0.3104	0.3394	0.2409	0.2813	0.2705	0.2265	0.1177	0.1813	0.3181	0.3696	0.2927	0.2943	0.2191	0.3385	0.1571	0.2947
ENSG00000043462	LCP2	0	0	0.0263	0.009	0.0083	0	0.0339	0.0367	0	0	0	0.0166	0.0208	0	0	0	0.0385	0.0244	0	0.0079
ENSG00000043514	TRIT1	13.0886	7.8815	8.6445	9.6282	10.3501	12.5819	7.8536	8.7917	11.1187	11.6506	11.1231	8.9706	9.5645	10.5408	11.3023	9.1899	8.253	9.0783	9.9571	11.8079
ENSG00000043591	ADRB1	0.0488	0.0859	0.2898	0.1834	0.0847	0.0463	0.387	0.3031	0.0418	0.1314	0.0342	0.1893	0.246	0.0953	0.1061	0	0.3324	0.2273	0.2343	0.1006
ENSG00000044012	GUCA2B	0	0	0	0	0	0	0	0	0	0	0	0	0	0	0	0	0	0	0	0
ENSG00000044090	CUL7	8.1586	5.9785	7.6835	8.7746	9.6336	8.889	6.1898	6.4409	8.7189	9.3516	7.9812	5.855	6.3252	7.6565	9.4691	9.4324	6.9181	6.5377	7.9711	8.9109
ENSG00000044115	CTNNA1	44.6892	41.6476	37.4424	43.6894	42.1396	47.2256	42.1543	42.0089	44.3494	44.945	45.1872	41.6616	42.5752	44.0206	43.8386	45.5307	41.7252	42.1703	41.8307	45.0141
ENSG00000044446	PHKA2	4.8543	3.1024	4.1907	4.2379	5.4559	4.7356	3.1722	3.6464	4.6479	4.8065	4.7267	2.9781	3.143	4.4789	5.131	5.1917	3.1137	3.4547	4.2694	5.3637
ENSG00000044459	CNTLN	0.1698	0.2362	0.1379	0.1478	0.1694	0.0836	0.194	0.1864	0.1349	0.0974	0.0793	0.1519	0.1631	0.0799	0.197	0.1321	0.126	0.1919	0.141	0.1452
ENSG00000044524	EPHA3	0.0417	0.0367	0.0476	0.0196	0.0725	0.0792	0.0551	0.0199	0.0626	0.1334	0.0438	0.0809	0.1052	0.0611	0.0726	0.0547	0.0585	0.053	0.0334	0.1118
ENSG00000044574	HSPA5	81.9256	183.145	136.509	97.0746	77.5964	89.4224	188.578	163.455	112.625	89.4755	91.1038	189.418	160.936	109.324	85.4617	86.5497	185.314	163.481	105.862	83.5306
ENSG00000046604	DSG2	119.237	105.891	92.7791	111.522	102.032	119.478	107.603	112.598	114.512	111.783	134.554	98.3132	113.699	113.139	110.954	120.319	94.215	107.433	99.8681	115.79
ENSG00000046647	GEMIN8	7.8066	6.1992	6.4799	7.2586	7.6552	8.5606	6.6797	5.9543	7.0926	8.2558	7.8383	5.497	6.0191	6.9257	8.3944	7.9864	6.0291	6.349	8.028	8.7349
ENSG00000046651	OFD1	8.9452	6.095	7.3527	7.4741	9.0572	8.1521	5.8462	6.3014	6.4636	7.4395	7.5734	6.0463	6.0783	6.4129	7.3533	8.3571	6.1152	5.917	7.324	8.3652
ENSG00000046653	GPM6B	0.1716	0.0432	0.1233	0.1268	0.2663	0.0699	0.0432	0.0234	0.0631	0.0743	0.103	0.0635	0.0088	0.0359	0.1281	0.0858	0.059	0.0208	0.0524	0.1112
ENSG00000046774	MAGEC2	0	0	0	0	0	0	0	0	0	0	0	0	0	0	0	0	0	0	0	0
ENSG00000046889	PREX2	0.0173	0	0.0422	0.0217	0.0201	0.011	0.0153	0.0055	0.0099	0.0117	0.0162	0	0.0083	0.0225	0.0301	0.0202	0.0046	0.0098	0.0185	0.0095
ENSG00000047056	WDR37	5.7689	6.0067	6.3188	5.5393	6.2517	5.5734	6.4195	6.3149	5.1189	5.0297	5.5644	6.4733	5.5759	5.035	5.6533	4.7574	6.371	6.2343	5.8962	6.1682
ENSG00000047188	YTHDC2	3.1839	2.9825	3.5159	2.9148	3.1686	2.9695	3.2889	3.0624	3.1791	2.7558	3.2341	2.9966	3.0178	2.9157	2.9619	3.1407	2.5941	2.9602	3.0764	2.9815
ENSG00000047230	CTPS2	5.4041	5.2024	5.2859	5.2232	5.3423	5.817	5.7325	5.5045	5.6121	5.6648	5.4289	4.793	4.9502	5.2054	5.6932	6.2093	5.082	4.7942	5.4998	5.9255
ENSG00000047249	ATP6V1H	15.1716	14.8253	12.3437	13.8784	13.1219	15.0868	15.3149	14.9359	14.9885	14.5755	16.4436	15.2825	13.8792	14.8619	13.9798	15.8593	13.4138	14.3879	14.2711	14.9595
ENSG00000047315	POLR2B	13.1809	11.7083	10.7981	11.9045	12.1892	14.0437	12.9295	12.2407	12.4025	12.3976	15.6533	11.0055	12.0652	12.4047	12.2945	12.7925	10.6722	11.1515	11.8944	12.3493
ENSG00000047346	FAM214A	4.4083	3.1481	3.4668	4.0248	4.8321	3.9186	2.9069	3.0036	3.3819	3.7228	4.8857	2.8631	2.6314	3.1868	3.9482	3.7275	2.3488	2.7108	3.5732	4.3537
ENSG00000047365	ARAP2	1.741	1.9977	1.663	1.6842	1.6293	1.5687	1.6285	1.4664	1.3641	1.218	1.7013	1.5793	1.533	1.2797	1.5203	1.7634	1.5844	1.4898	1.4881	1.6806
ENSG00000047410	TPR	27.603	29.1357	30.3956	27.5244	27.9804	26.6752	27.6663	29.4539	26.9236	25.4938	29.1916	25.3743	28.4836	26.6033	26.7196	27.5256	25.4515	26.1069	26.3718	27.761
ENSG00000047457	CP	0.3719	0.638	0.5404	0.3676	0.2237	0.3714	0.7566	0.6199	0.4091	0.3019	0.3072	0.6746	0.5704	0.4471	0.2739	0.3004	0.6804	0.5576	0.3461	0.3932
ENSG00000047578	KIAA0556	7.388	6.2185	8.066	7.7883	8.6984	7.1868	6.0053	5.8463	7.0837	7.6929	6.4632	6.0242	6.1392	7.2315	7.9103	7.4417	6.374	6.6956	7.6977	7.847
ENSG00000047579	DTNBP1	4.6958	4.8701	4.5215	5.0578	4.0402	3.9193	4.2402	4.838	4.7921	4.6989	4.6611	4.5036	4.222	4.3871	4.4447	5.0266	4.9896	4.8687	4.3562	3.967
ENSG00000047597	XK	0.4544	0.3137	0.4275	0.4397	0.4992	0.3935	0.5537	0.4472	0.5848	0.2971	0.5241	0.3459	0.5393	0.4831	0.4071	0.6081	0.4393	0.3964	0.4423	0.3307
ENSG00000047617	ANO2	0.0445	0.0653	0.0407	0.0837	0.058	0.1585	0.1667	0.1276	0.1145	0.0674	0.0156	0.1535	0.0802	0.0543	0.0484	0.1168	0.1248	0.0471	0.0594	0.0734
ENSG00000047621	C12orf4	2.2256	2.8275	2.382	1.9468	2.2029	1.9268	2.5457	2.2624	2.4415	1.8504	2.5055	2.2968	2.3044	2.2981	2.0354	2.194	2.3604	1.9818	2.0753	1.9402
ENSG00000047634	SCML1	2.3794	5.6753	7.0915	2.9033	2.1992	2.2121	6.5047	5.9047	2.8235	2.0718	2.322	6.0382	5.5821	2.9427	2.0161	2.2814	6.1088	5.4063	2.9456	1.8581
ENSG00000047644	WWC3	6.0144	5.9351	6.9009	6.5463	6.7632	6.1683	5.9056	6.2174	5.9159	5.8962	5.7388	6.0494	6.2021	6.4394	6.2058	5.7335	5.6847	6.0009	6.6089	6.0252
ENSG00000047648	ARHGAP6	0.0265	0	0	0.0166	0	0.0084	0	0	0	0.0059	0	0	0	0	0	0	0	0	0	0
ENSG00000047662	FAM184B	0.3887	0.2837	0.3937	0.3457	0.6481	0.3792	0.2408	0.2009	0.1442	0.2831	0.206	0.136	0.212	0.1847	0.3018	0.1839	0.2106	0.187	0.3701	0.3639
ENSG00000047849	MAP4	14.2094	18.3086	15.5842	15.0794	13.7974	14.5015	17.3821	16.4244	14.6134	15.0231	14.4626	17.4325	17.0853	14.8596	14.9909	14.0145	18.1868	17.2716	14.6481	14.0427
ENSG00000047932	GOPC	9.5307	10.129	8.7666	8.4092	9.6647	9.8244	9.5417	9.9021	8.6551	8.4254	10.2111	10.5829	10.4329	8.3123	9.2906	10.3129	9.2446	9.6449	8.1689	9.0385
ENSG00000047936	ROS1	0.0177	0.0104	0.0162	0	0.0077	0.0252	0.0234	0	0.0076	0.0239	0.0124	0.0535	0.0128	0.0173	0.0154	0.031	0.0426	0.03	0.0473	0.0511
ENSG00000048028	USP28	22.9186	21.7484	20.9936	24.7154	21.2436	24.359	21.7165	22.0273	23.1727	21.446	22.8301	21.5255	22.1542	23.4954	22.2584	23.525	19.4292	19.7753	20.7017	22.6352
ENSG00000048052	HDAC9	0.5044	3.2906	2.3355	1.0184	0.6214	0.5616	3.3678	2.4309	1.0004	0.5487	0.5733	3.2959	2.5804	0.9411	0.5434	0.4414	2.9669	2.4529	1.1741	0.5286
ENSG00000048140	TSPAN17	7.8309	11.0717	9.4748	9.7203	9.1216	8.6932	11.1961	10.8282	9.604	9.2744	7.6978	12.0158	10.5661	9.6053	8.3958	8.6151	11.2525	10.6171	10.3542	8.7584
ENSG00000048162	NOP16	7.1467	6.9626	7.6435	8.4331	8.5534	8.9592	6.5146	7.9945	7.4672	8.5316	7.4899	7.3192	7.7082	8.8342	8.7813	8.2106	7.1724	8.0557	7.4222	8.1199
ENSG00000048342	CC2D2A	1.0427	0.6442	0.8862	0.7568	0.8742	0.9123	0.3951	0.7083	0.6043	0.992	1.012	0.4498	0.679	0.5898	0.8042	1.0885	0.5354	0.6435	0.6933	0.9204
ENSG00000048392	RRM2B	3.6365	3.4298	2.7165	3.4425	3.105	3.0851	4.0239	4.0761	2.9912	2.7792	3.7584	3.5052	4.13	3.0627	2.5106	2.4799	3.4285	3.4541	3.7619	2.627
ENSG00000048405	ZNF800	3.855	3.2143	3.2823	3.6244	3.1198	3.525	3.4091	3.0541	3.0193	2.6455	3.0612	3.2741	3.0985	3.0387	2.7598	3.7622	3.0331	2.565	2.7822	3.3479
ENSG00000048462	TNFRSF17	0	0	0.0569	0	0	0	0	0	0	0.0419	0.0872	0	0	0.0608	0.1083	0	0	0	0	0.0513
ENSG00000048471	SNX29	3.6577	3.1878	3.3997	3.7168	3.6915	3.7085	2.9368	2.7905	3.7937	3.667	3.7947	3.0069	3.0222	3.7839	3.9397	3.9551	3.0117	3.2515	3.6289	3.8802
ENSG00000048540	LMO3	0	0.008	0	0	0	0	0	0.0065	0	0	0	0	0.0049	0	0	0	0	0	0	0
ENSG00000048544	MRPS10	12.2985	11.147	9.795	11.1597	10.5419	12.904	12.964	12.4829	12.7879	11.8166	13.6688	11.8052	12.9742	12.8203	11.5091	12.0601	10.4424	11.6812	11.5811	11.5849
ENSG00000048545	GUCA1A	0	0	0	0.0279	0	0	0	0	0.0255	0	0.0416	0	0	0	0	0	0	0	0	0
ENSG00000048649	RSF1	6.8775	6.1795	6.4804	6.6115	7.0851	7.0536	6.1293	6.5202	6.1858	6.3183	7.4718	6.1738	6.6129	6.244	6.8754	6.7839	5.9786	5.5256	6.4836	6.3906
ENSG00000048707	VPS13D	6.8588	6.2893	6.9045	7.4545	8.0992	6.8419	5.1521	5.3547	6.0939	5.9522	6.511	5.2279	5.5565	6.8635	7.9302	6.926	4.5939	4.8119	6.7734	7.3907
ENSG00000048740	CELF2	0	0.0074	0	0	0.0055	0	0.0279	0.0061	0	0.0043	0	0.0219	0.0046	0	0	0	0.0051	0	0	0.0052
ENSG00000048828	FAM120A	54.1482	61.7493	59.2228	60.7868	53.933	56.5822	61.749	62.3668	56.7044	56.0914	55.3593	62.3878	62.4435	60.3436	56.1375	58.1566	63.2454	60.8885	58.3347	55.1583
ENSG00000048991	R3HDM1	5.294	4.6221	4.7425	5.3002	4.9286	5.397	4.7602	5.2634	5.2077	5.0973	5.6256	4.8181	5.1167	5.3699	5.283	4.9639	4.4919	4.6139	4.7303	5.4416
ENSG00000049089	COL9A2	0.6369	0.7279	0.6281	0.5673	0.5533	0.5891	0.9604	1.1376	0.5321	0.5871	1.0328	0.9977	0.7972	0.5731	0.7003	0.4693	0.7257	0.9659	0.6442	0.4976
ENSG00000049130	KITLG	9.38	7.2322	6.6229	11.3461	8.2095	8.2416	7.5775	8.5264	11.1175	7.78	10.6486	6.1714	8.082	10.5501	8.1951	8.6824	5.4578	7.1384	10.0018	8.7546
ENSG00000049167	ERCC8	1.4353	1.112	0.9053	0.9716	1.2221	1.4589	1.5184	1.3311	1.5149	1.141	1.6082	1.3869	1.4792	1.4163	1.0495	1.055	1.1623	1.1314	1.1646	1.3141
ENSG00000049192	ADAMTS6	0.1949	0.572	0.7571	0.3283	0.3034	0.2083	0.5011	0.4658	0.2996	0.2352	0.1592	0.4764	0.556	0.357	0.2403	0.1421	0.4297	0.4474	0.4248	0.2143
ENSG00000049239	H6PD	11.9646	13.4491	11.9121	13.1364	12.0356	12.0672	12.8046	11.9809	11.797	12.1075	12.8891	12.5697	12.3504	12.5054	12.6173	12.7751	12.5793	12.3801	12.5025	12.2382
ENSG00000049245	VAMP3	45.2463	49.7106	39.077	44.9563	39.8579	45.901	56.1986	51.2819	45.5722	41.6873	50.2717	51.7795	50.7562	42.6762	40.8775	44.2466	48.5457	49.0734	43.2189	42.2869
ENSG00000049246	PER3	2.4825	2.7932	2.9602	2.4713	2.3658	2.4071	2.5369	2.3734	2.108	2.3957	2.1776	2.5938	2.6434	2.3581	2.4601	2.4805	2.4795	2.388	2.1551	2.1821
ENSG00000049247	UTS2	0.7769	0.3648	0.6036	0.4748	0.3712	0.4059	0.5137	0.4085	0.4	0.3402	0.3808	0.8043	0.7839	0.5692	0.5072	0.7478	0.4672	0.6914	0.4147	0.4806
ENSG00000049249	TNFRSF9	0.2747	0.1806	0.1607	0.1446	0.3819	0.0835	0.1453	0.1366	0.1603	0.1629	0.1231	0.1612	0.1742	0.0644	0.2487	0.25	0.1234	0.1304	0.1408	0.2266
ENSG00000049283	EPN3	9.2621	5.9817	5.9592	8.2007	8.4897	9.8374	5.2717	6.1182	8.9377	10.4293	9.1308	5.8832	6.0162	8.7557	9.2757	11.0949	5.9001	7.1769	9.0563	8.8753
ENSG00000049323	LTBP1	0.4177	0.1449	0.1996	0.2677	0.2969	0.4058	0.2511	0.1543	0.2036	0.4029	0.2925	0.1474	0.1437	0.2133	0.4049	0.3821	0.1598	0.2253	0.2635	0.4698
ENSG00000049449	RCN1	10.6595	13.1346	13.3258	13.145	10.2817	11.0585	13.2426	14.9595	12.1623	10.1711	10.6135	14.1809	14.011	12.9725	9.832	10.0943	13.7194	13.8578	12.5007	10.3166
ENSG00000049540	ELN	0.0851	0.0375	0.0389	0.02	0.1016	0.0404	0.0563	0.0305	0.0183	0.0931	0.0149	0.0459	0.0077	0.0312	0.0463	0.0186	0.0256	0.1082	0.0341	0.0789
ENSG00000049541	RFC2	19.4459	23.381	27.0361	25.0273	17.7969	18.7707	22.4689	28.4279	26.6485	20.1159	20.8887	22.559	29.4346	27.3281	21.3916	18.0623	22.4285	27.709	23.3135	18.7895
ENSG00000049618	ARID1B	1.9754	2.0093	1.976	2.1467	2.0428	2.118	1.818	2.0365	1.9484	2.0147	2.0766	1.8282	1.9551	2.0255	2.1292	2.2274	1.7788	1.9259	1.9067	2.0682
ENSG00000049656	CLPTM1L	11.9471	13.8126	13.1995	12.4991	11.0526	11.3284	13.516	13.4607	12.8642	12.0507	11.9623	13.566	13.4503	12.6667	11.6741	11.4383	13.4157	12.8865	12.8114	12.1989
ENSG00000049759	NEDD4L	5.6079	6.3257	6.3392	5.7483	5.5717	5.8457	6.3598	6.2988	5.9063	5.284	5.7552	6.3065	6.1154	5.868	5.3707	4.9804	6.1485	5.9252	5.6636	5.6049
ENSG00000049768	FOXP3	0.1314	0.216	0.1682	0.3212	0.0685	0	0.139	0.1508	0.0451	0.0885	0.1841	0.0454	0.2084	0.077	0.1373	0.092	0.1054	0.0446	0.2245	0.0867
ENSG00000049769	PPP1R3F	2.2007	2.1527	1.9049	2.2884	2.1003	1.7262	2.2781	2.2792	2.1744	1.9654	2.0781	2.2006	2.1026	2.2965	2.0607	2.3925	2.3392	2.1336	1.9223	1.9251
ENSG00000049860	HEXB	12.0826	11.8786	10.6175	10.5851	11.0581	10.6687	11.7047	12.9822	10.6621	10.1373	12.5185	12.9472	12.2501	10.9589	10.2187	10.8131	11.438	11.8698	11.3456	10.8148
ENSG00000049883	PTCD2	1.8778	1.2943	1.6377	1.6845	1.846	1.8001	1.2707	1.1968	1.5029	1.5048	1.6729	1.1345	1.3781	1.324	1.6496	1.8291	1.257	1.4066	1.4775	1.7145
ENSG00000050030	NEXMIF	0.0059	0	0	0	0	0	0	0.0057	0	0	0	0	0	0	0	0	0	0	0	0
ENSG00000050130	JKAMP	6.4453	7.1905	5.5698	5.383	5.5581	5.4692	7.2047	5.6879	5.7775	4.9668	6.115	5.9332	5.9359	5.7655	5.151	4.1985	5.5781	5.6254	4.7638	6.1734
ENSG00000050165	DKK3	10.9328	20.1787	17.9879	12.9679	11.3982	12.3315	20.4399	20.0234	15.4815	14.6	15.1769	19.7185	21.7046	17.3309	13.7183	12.6833	20.696	20.3155	15.2688	12.6126
ENSG00000050327	ARHGEF5	17.0041	16.5777	16.7889	18.6961	18.3887	18.5377	17.8893	15.7192	16.4271	19.3491	16.513	17.8785	17.2615	16.612	19.3919	19.5043	18.0344	17.2294	17.0557	18.1077
ENSG00000050344	NFE2L3	1.2116	8.457	4.475	1.2623	1.0527	0.6221	8.9638	5.6353	1.7562	1.0037	0.8714	8.4615	5.4162	1.7436	0.8837	1.2322	8.4545	5.204	1.8704	1.0804
ENSG00000050393	MCUR1	3.9971	3.9236	3.4962	3.434	3.2831	3.6769	3.8782	3.8324	3.5678	3.2885	3.4265	3.498	3.7002	3.7367	3.9293	4.0002	3.1404	3.5435	3.642	3.7041
ENSG00000050405	LIMA1	49.9783	52.1652	45.9049	55.1471	48.5981	55.0176	52.0791	53.8458	55.5851	51.0434	54.9884	54.3966	55.9088	57.6055	51.797	51.4236	52.7699	53.3457	55.7556	52.3573
ENSG00000050426	LETMD1	20.3569	10.5604	13.4417	16.5906	19.1893	19.4138	10.727	11.3904	15.9532	19.0123	19.9009	10.1595	11.2961	14.5466	17.9911	19.2564	9.2845	11.1244	15.6995	19.91
ENSG00000050438	SLC4A8	0.2128	0.1499	0.3254	0.1673	0.3328	0.1985	0.2013	0.1406	0.166	0.1772	0.1463	0.1402	0.1645	0.1739	0.2459	0.1964	0.1148	0.1541	0.1942	0.2074
ENSG00000050555	LAMC3	0.0183	0.0538	0.0586	0.0517	0.0955	0.0087	0.0404	0.035	0.0629	0.0123	0.0642	0.0237	0.033	0.0358	0.0239	0.016	0.0367	0.0155	0.0782	0.0756
ENSG00000050628	PTGER3	0	0	0.0132	0	0.0125	0	0	0	0	0	0	0	0.0052	0	0	0	0	0	0	0
ENSG00000050730	TNIP3	0	0.0217	0.0169	0.0174	0.016	0	0	0	0	0	0.0517	0	0	0.018	0	0.0323	0.0148	0.0156	0.0197	0.0152
ENSG00000050748	MAPK9	3.3717	3.5567	3.8418	3.5863	3.1859	3.0405	3.7737	3.9439	3.5731	2.9046	3.4709	4.1355	3.7793	3.4382	3.1581	2.964	3.6004	3.5162	3.467	3.223
ENSG00000050767	COL23A1	0.0388	0	0.0355	0.0182	0.0169	0.0369	0.0171	0	0	0.0653	0.0272	0.0167	0.028	0	0.0169	0.034	0.0467	0	0.0414	0
ENSG00000050820	BCAR1	7.9213	11.4074	9.0906	9.1862	7.9753	7.1717	11.1597	9.7761	10.0035	9.3651	7.803	10.2477	9.866	10.0787	8.1489	8.9413	11.3045	10.6263	9.3632	8.2026
ENSG00000051009	FAM160A2	8.1675	6.5355	9.0232	7.5269	10.0952	7.2421	7.006	6.8113	7.8275	7.8276	6.3367	6.6789	6.7543	6.4149	8.2476	7.1727	7.3849	7.0843	7.9669	8.4811
ENSG00000051108	HERPUD1	13.5498	9.4896	9.1533	12.0539	11.5611	13.2428	10.1367	9.5478	10.5264	12.4826	13.9303	10.1414	9.2885	10.2444	11.8769	13.9824	10.0092	9.94	10.7485	13.7023
ENSG00000051128	HOMER3	18.0535	18.0661	15.5729	17.1262	18.2992	18.0375	17.4568	16.7738	18.0902	19.4889	19.6183	18.4169	17.6115	18.8487	18.2987	22.0953	19.4468	18.6096	18.9701	20.1385
ENSG00000051180	RAD51	7.9255	10.0274	11.0024	10.0925	7.2429	7.4417	9.7857	13.8221	11.2493	8.2932	8.6689	9.419	12.3289	12.6963	8.6087	7.9545	9.8706	11.2858	9.9	7.1396
ENSG00000051341	POLQ	1.7763	2.563	3.6058	2.5328	2.1477	1.9193	2.3685	2.8232	2.5784	1.5306	1.6585	2.1518	2.795	2.5162	1.9327	1.6191	2.0295	2.0951	2.7813	1.9351
ENSG00000051382	PIK3CB	7.0634	7.5321	6.3106	6.6741	5.6594	6.9453	7.852	7.4223	6.4335	6.3583	7.4722	6.8967	7.3515	6.6755	5.7859	6.4833	6.8429	7.2636	6.1028	6.5056
ENSG00000051523	CYBA	8.8078	10.3878	11.5175	9.859	8.4445	7.7563	9.7744	10.9764	9.318	8.3765	7.3723	10.5668	9.738	9.9814	8.6591	7.9067	10.9668	11.2415	10.7307	7.8285
ENSG00000051596	THOC3	10.4568	11.8492	12.689	12.6346	10.7129	12.2488	12.5932	14.2733	12.9661	11.9982	11.7105	12.2894	14.9414	14.8216	11.8207	12.2707	12.9558	14.7882	14.3042	11.9148
ENSG00000051620	HEBP2	7.2822	6.0012	6.3064	5.9623	7.0273	6.458	5.6973	6.0308	5.9258	6.9693	7.3858	5.5292	5.4854	5.4407	6.7366	7.6655	5.7365	5.1984	5.8524	7.336
ENSG00000051825	MPHOSPH9	1.9918	1.712	1.7404	1.8218	2.1998	1.8984	1.5535	2.0398	1.8481	1.5737	1.825	1.5029	1.9415	1.9327	1.7984	1.737	1.5537	1.6023	1.8021	1.7096
ENSG00000052126	PLEKHA5	2.5262	2.4517	2.3395	2.4011	2.3248	2.5102	2.3638	2.4787	2.5527	2.3661	2.2268	2.232	2.2957	2.6303	2.5125	2.4142	2.523	2.4228	2.4663	2.5953
ENSG00000052344	PRSS8	35.9642	32.5041	30.1271	35.529	34.961	35.9191	31.216	31.5546	34.4887	38.5986	37.7446	32.4834	32.3818	35.3833	38.5487	36.2434	32.7644	34.6542	36.2487	35.1527
ENSG00000052723	SIKE1	6.8107	5.9027	5.1141	6.3366	6.3582	5.9538	5.8481	6.3533	5.6819	6.0352	6.4969	6.1407	5.5294	5.8119	5.836	6.0733	5.1674	5.0521	5.1163	5.8705
ENSG00000052749	RRP12	5.6773	6.2718	6.8073	7.2625	6.9097	6.7953	6.213	6.8002	7.0412	6.9291	6.3061	5.6862	6.7663	7.2039	6.8732	6.6524	6.1674	6.7061	7.1844	6.1962
ENSG00000052795	FNIP2	0.6401	0.6087	0.5091	0.4935	0.7842	0.7358	0.5079	0.4284	0.4449	0.6684	0.7531	0.4694	0.4936	0.394	0.5851	0.7618	0.4927	0.3961	0.5126	0.7233
ENSG00000052802	MSMO1	20.2554	49.2207	30.9826	22.8205	16.6158	19.7892	56.5813	43.9275	23.2426	16.4	26.3133	51.6576	48.0407	22.5851	18.8253	17.5139	47.7958	43.8363	22.9346	19.0276
ENSG00000052841	TTC17	10.1976	7.5197	8.3971	9.1875	10.44	10.5009	7.392	7.816	8.4804	9.7479	9.697	6.6383	7.2249	8.3663	10.1862	9.7758	6.5895	7.4203	9.0374	10.6889
ENSG00000052850	ALX4	0	0	0	0.0114	0.021	0	0.0107	0	0.0104	0	0.0169	0.0104	0	0.0236	0.0211	0.0212	0.0194	0.0205	0.0258	0.02
ENSG00000053108	FSTL4	0.1136	0.0485	0.0755	0.0486	0.1436	0.0785	0.082	0.0395	0.0621	0.0835	0.0868	0.0178	0.0447	0.0707	0.045	0.0723	0.058	0.0525	0.0772	0.1789
ENSG00000053254	FOXN3	5.6625	3.2347	3.2969	4.9562	5.84	5.8461	3.2575	3.4664	4.3826	5.6029	5.6962	3.003	3.4265	4.226	5.8786	5.5398	3.0992	3.2761	4.1873	5.9757
ENSG00000053328	METTL24	0	0	0	0	0	0	0	0	0	0	0	0	0	0	0	0	0	0	0	0
ENSG00000053371	AKR7A2	27.3049	25.1743	25.744	28.499	26.9808	30.2415	25.7242	27.0008	29.9988	31.6039	33.0442	23.1189	26.6317	29.5375	30.5007	30.9686	24.8368	27.347	29.4845	32.0248
ENSG00000053372	MRTO4	14.1262	15.5695	14.7601	15.5524	15.5501	16.8845	14.6266	17.8419	16.923	16.1093	14.8123	14.8884	16.8254	17.7263	15.687	14.8419	13.9156	17.1337	17.0288	14.457
ENSG00000053438	NNAT	1.0728	1.2593	2.0102	0.6556	2.0971	0.9681	1.0403	0.7179	1.0586	1.5538	1.1269	1.0181	0.8505	1.0481	1.5875	1.5959	1.0322	0.6819	1.4317	1.283
ENSG00000053501	USE1	5.2085	3.7625	4.3424	4.4395	5.5198	5.4098	3.0275	4.8427	5.3287	5.2052	4.3688	3.3332	3.7743	4.054	6.5517	5.309	4.1991	3.8566	5.7745	6.2314
ENSG00000053524	MCF2L2	0.2672	0.2462	0.269	0.2449	0.3203	0.2281	0.2058	0.2716	0.2148	0.2324	0.1848	0.2947	0.2267	0.2148	0.2738	0.2486	0.2522	0.1949	0.2203	0.2762
ENSG00000053702	NRIP2	0.9183	0.2914	0.6579	0.35	0.3882	0.1886	0.2407	0.1898	0.2769	0.3678	0.2781	0.1927	0.2504	0.3637	0.5617	0.5212	0.2985	0.1893	0.4505	0.5118
ENSG00000053747	LAMA3	36.6068	44.5601	36.3768	34.4261	36.5873	38.507	42.7626	36.9206	34.3289	37.1756	39.041	44.0241	39.43	36.2804	39.5368	38.322	44.4285	37.0395	34.9729	37.8774
ENSG00000053770	AP5M1	2.7863	2.5501	2.1516	2.2432	2.3743	2.2867	2.4186	2.6331	2.3312	2.1323	2.8482	2.3255	2.1734	2.1275	2.114	2.5502	1.883	2.1489	2.0856	2.4917
ENSG00000053900	ANAPC4	2.2188	2.0815	2.3336	2.0773	2.3713	2.0459	2.1688	2.3076	2.0393	1.7136	2.0673	2.4669	2.1142	1.8865	2.0041	2.3721	2.166	1.9749	2.0021	2.2281
ENSG00000053918	KCNQ1	0.035	0.0411	0.1441	0.0824	0.0609	0.1165	0.0463	0.1172	0.0752	0.0472	0.1227	0.0302	0.0884	0.0513	0.061	0.0307	0.0281	0.1188	0.0374	0.0289
ENSG00000054116	TRAPPC3	10.6122	11.2996	10.6558	9.9401	9.9055	10.4553	11.6682	10.5228	10.1552	10.1387	9.3376	11.3849	11.3725	10.0399	10.4051	9.9075	10.881	11.0674	10.382	9.3221
ENSG00000054118	THRAP3	35.4759	37.4539	37.4088	35.7149	32.8	34.871	36.1956	39.2529	35.9108	33.5863	33.6996	38.7428	38.7367	37.5998	34.4354	34.1665	37.6899	36.8033	37.2625	35.6932
ENSG00000054148	PHPT1	23.3485	32.8797	30.1393	28.5248	27.7472	26.6886	31.4268	28.965	29.5146	29.5096	23.8756	31.5374	28.8017	28.8395	27.725	26.2846	31.3509	31.348	27.4612	26.3053
ENSG00000054179	ENTPD2	1.9553	3.1017	2.9465	2.2109	2.1349	1.4557	2.935	2.5514	1.5644	1.9046	1.9243	2.6443	2.3993	2.4006	1.84	1.8034	2.3939	2.6202	2.1721	2.0703
ENSG00000054219	LY75	0.087	0.6405	0.5566	0.171	0.1511	0.0676	0.6413	0.6502	0.1696	0.0799	0.0775	0.6754	0.6212	0.1777	0.1308	0.0692	0.596	0.5496	0.1942	0.0717
ENSG00000054267	ARID4B	8.6767	7.5155	7.8162	7.8977	7.986	7.8959	7.6215	8.067	7.677	7.4746	8.8347	7.1551	7.4621	7.826	7.7497	8.4887	7.2692	7.6788	7.5193	8.4726
ENSG00000054277	OPN3	18.3101	8.4393	8.6935	12.4973	15.7941	18.2466	9.1271	10.1666	12.4179	18.0226	17.2271	8.4153	10.2679	11.2119	16.6554	17.9881	8.5413	10.4093	12.1125	17.5106
ENSG00000054282	SDCCAG8	6.8238	6.5371	6.5839	6.4769	7.1665	7.3512	6.5803	6.6112	7.1563	6.8864	7.0853	6.4961	6.3592	6.858	6.7933	7.3666	5.597	6.3707	6.7687	6.8464
ENSG00000054356	PTPRN	0.0168	0	0	0.0317	0.0073	0	0	0.0081	0	0.0057	0.0118	0.0073	0	0.0247	0	0	0	0	0	0
ENSG00000054392	HHAT	1.079	0.5042	0.5362	0.9357	0.81	1.2339	0.5634	0.4607	0.7101	1.0939	1.3792	0.5604	0.4605	0.829	0.8663	1.1367	0.588	0.4706	0.9395	1.0109
ENSG00000054523	KIF1B	4.6642	5.2125	5.3185	5.2932	4.8471	4.8035	4.8318	4.8908	4.2212	4.2952	4.8223	4.8336	5.2515	4.5874	4.6718	5.0159	4.7093	4.5289	4.267	4.7504
ENSG00000054598	FOXC1	7.3009	8.7783	8.1799	8.0136	8.0828	7.2213	8.0609	10.3174	8.5302	7.7593	7.4455	8.592	9.5399	8.8983	7.2036	8.5285	8.397	8.8462	8.6836	7.7901
ENSG00000054611	TBC1D22A	10.3407	9.1885	8.7462	10.4973	10.7127	10.8672	8.8507	8.6973	10.1983	11.6924	11.0361	9.102	8.6221	10.2685	11.1206	11.3165	9.0677	9.6407	10.7463	10.7204
ENSG00000054654	SYNE2	16.4425	22.9327	29.3618	19.2718	21.0072	14.8522	14.8472	16.7881	14.1353	10.8345	13.4257	17.0361	17.6269	15.1752	17.432	14.5995	14.4529	13.9058	18.1696	17.8192
ENSG00000054690	PLEKHH1	0.611	0.9588	1.1111	0.6893	0.8158	0.446	0.7938	0.8055	0.5795	0.4636	0.5044	0.6215	0.8158	0.7289	0.683	0.3714	0.7477	0.665	0.5356	0.4721
ENSG00000054793	ATP9A	34.9486	23.6057	22.5865	30.6869	34.1282	35.4546	22.9782	22.0161	26.9015	33.472	37.6883	23.5554	23.4687	28.0055	34.9943	35.6321	22.4747	23.5732	28.613	33.2472
ENSG00000054796	SPO11	0.0745	0	0	0	0	0	0	0	0	0	0	0	0	0	0	0	0	0	0	0
ENSG00000054803	CBLN4	0	0	0	0	0	0	0	0	0	0	0	0	0	0	0	0	0	0	0	0
ENSG00000054938	CHRDL2	0	0	0.0406	0	0	0	0	0	0	0	0	0	0	0	0	0	0	0	0	0
ENSG00000054965	FAM168A	11.7319	9.9508	9.3207	10.5323	11.4879	11.9486	8.7406	9.4198	10.4602	11.2784	10.9828	9.0029	9.523	10.9271	11.6404	11.6707	9.2367	10.1602	10.3402	12.0479
ENSG00000054967	RELT	0.2201	0.5038	0.6941	0.3414	0.3059	0.2613	0.6209	0.5471	0.5288	0.3336	0.262	0.7405	0.4679	0.5375	0.3832	0.2504	0.6882	0.5876	0.376	0.3812
ENSG00000054983	GALC	0.5301	0.4188	0.5684	0.4504	0.5757	0.6488	0.4224	0.3606	0.4548	0.3845	0.3997	0.4485	0.3306	0.3485	0.559	0.5709	0.3433	0.4061	0.3265	0.412
ENSG00000055044	NOP58	15.2681	14.0362	15.4788	14.3545	13.6498	14.2428	14.6311	15.5242	16.6113	13.9647	15.7423	13.6272	15.1525	15.2662	13.4739	14.3198	12.0388	14.0308	13.576	13.4972
ENSG00000055070	SZRD1	26.8054	30.3134	29.5255	30.8233	26.4466	27.8572	31.6672	31.3296	30.4704	30.9613	26.8069	32.5839	32.4786	31.6997	29.8523	27.8547	33.9011	33.9977	29.7284	29.3974
ENSG00000055118	KCNH2	0.0592	0.0556	0.0108	0.0111	0.0309	0.0112	0.0522	0.0226	0.0508	0.0957	0.0663	0.0511	0.0256	0.0347	0.0515	0.0414	0.0285	0.0301	0.0632	0.0488
ENSG00000055130	CUL1	21.0203	23.7544	21.3468	20.4815	19.6426	23.1338	24.6157	23.9017	22.6804	20.8178	23.755	24.5804	25.0975	21.8191	21.1309	20.6586	22.3407	22.9013	21.0388	22.0756
ENSG00000055147	FAM114A2	3.1792	2.072	2.1091	2.5492	2.4296	3.2119	2.2778	2.6328	2.5272	2.4712	3.2315	2.4585	2.636	2.2957	2.7767	2.2516	2.0461	2.3071	2.3725	2.7099
ENSG00000055163	CYFIP2	0.0398	0.0311	0.0363	0.0187	0.0403	0.0063	0.0292	0.038	0	0.0045	0.0093	0.0343	0.0382	0.0259	0.0288	0.0232	0.0053	0.0281	0.0071	0.0328
ENSG00000055208	TAB2	14.8402	15.6676	13.5226	13.8108	13.2856	15.8122	17.8995	15.1949	15.3958	13.7792	16.6177	14.541	15.6672	14.0683	13.3109	15.7411	14.4882	16.0314	13.619	14.7795
ENSG00000055211	GINM1	18.2902	15.8031	15.6718	16.0029	14.7076	15.8747	17.6793	17.8411	18.6948	15.1982	20.2415	14.7918	15.9248	17.0824	14.4663	16.1943	15.7567	16.2626	16.0905	17.6889
ENSG00000055332	EIF2AK2	7.6992	14.5593	14.5955	12.7191	6.9477	6.9816	14.9094	15.7915	12.9684	5.9188	7.0135	13.7146	15.1306	13.4821	6.6456	6.556	13.446	13.6541	12.3848	6.5956
ENSG00000055483	USP36	5.0097	4.289	5.3367	5.3403	5.4324	4.909	4.1574	4.8831	5.6496	5.2829	4.8323	3.8151	4.6257	5.3358	5.1411	4.9704	4.065	4.5908	5.5655	5.5237
ENSG00000055609	KMT2C	5.0706	4.5921	5.2862	5.0079	5.7186	4.8364	3.7719	3.945	4.0601	4.2826	4.5148	3.9181	4.0507	4.1495	5.2328	5.0484	3.5719	3.4211	4.5124	5.4887
ENSG00000055732	MCOLN3	0.0315	0.0123	0.0576	0.0296	0.0091	0.0399	0.0185	0.0201	0.027	0.0283	0.0147	0.0181	0.0076	0.0308	0.0183	0.0184	0.0084	0	0.0224	0.052
ENSG00000055813	CCDC85A	1.5724	0.3487	0.6228	0.7063	1.1688	1.3775	0.4005	0.4176	0.7496	1.4594	1.5905	0.3618	0.5162	0.5633	1.2775	1.6817	0.5883	0.6664	0.8021	1.3257
ENSG00000055917	PUM2	17.7068	14.2549	13.2871	16.1224	17.3761	18.2972	14.7572	14.6502	16.0489	16.1326	18.2222	14.0979	14.3489	15.331	16.8799	18.5303	13.4377	13.6808	14.9123	17.7125
ENSG00000055950	MRPL43	17.3879	13.2341	13.3841	15.9997	16.2571	17.4232	14.4017	13.6264	14.9031	18.1537	16.2531	14.4804	13.5836	15.7314	16.6102	18.4695	12.5675	14.6051	16.8172	17.7297
ENSG00000055955	ITIH4	0.1019	0.015	0.1514	0.024	0.1439	0.0121	0.0449	0.0731	0.0656	0.0515	0	0.044	0.0551	0.0498	0.0554	0.0446	0.0613	0.054	0.0816	0.0525
ENSG00000055957	ITIH1	0	0.018	0	0	0	0	0	0	0.0131	0	0	0	0	0	0	0	0	0	0.0163	0
ENSG00000056050	HPF1	6.0075	5.5734	5.5355	4.3727	4.7985	5.6606	6.1503	6.0213	6.6929	5.2545	7.7352	6.813	6.2848	6.011	5.8198	8.4788	5.8267	6.0772	5.8964	6.3934
ENSG00000056097	ZFR	18.2019	13.5391	12.2934	16.7469	16.4637	19.0026	13.5811	12.9362	16.6554	17.7474	20.8588	12.7343	14.0406	15.7008	16.9498	19.3604	12.6641	14.1769	15.3535	18.4087
ENSG00000056277	ZNF280C	1.7415	1.8505	1.5507	1.7361	1.6304	1.7113	1.8662	1.5932	1.6103	1.3148	1.8083	1.5154	1.9692	1.7747	1.4114	1.4188	1.7334	1.4251	1.2342	1.6221
ENSG00000056291	NPFFR2	0.118	0.0346	0.0809	0.0277	0.0512	0.056	0.026	0.141	0.0253	0	0.0413	0.1018	0.085	0.0864	0	0	0.0236	0	0.063	0.0973
ENSG00000056487	PHF21B	0.0121	0	0.0332	0.0796	0.042	0.0345	0.0213	0.0462	0	0.0244	0	0.0209	0.0174	0.0473	0.0105	0	0.0097	0.0512	0.0387	0.0399
ENSG00000056558	TRAF1	1.0896	1.0511	1.844	0.9534	1.6496	1.3937	1.1793	0.9592	1.2774	1.5625	0.9821	1.0982	1.104	1.075	1.4367	1.2272	1.2282	1.2983	1.2093	1.3613
ENSG00000056586	RC3H2	9.7682	12.5136	11.9198	11.28	10.1412	11.1794	12.3885	11.8276	10.481	9.2515	11.3599	12.0303	12.3425	11.162	10.2497	9.7657	11.4316	11.1137	10.6023	9.826
ENSG00000056736	IL17RB	0.2061	0.3763	0.1675	0.3445	0.4974	0.3045	0.1817	0.2846	0.334	0.2777	0.4811	0.2371	0.2476	0.4474	0.4385	0.7214	0.2571	0.1941	0.1956	0.34
ENSG00000056972	TRAF3IP2	15.5959	12.8614	12.2857	15.5311	15.3024	17.4165	13.571	13.1035	15.5229	16.9214	16.4005	13.4826	13.7722	16.066	16.801	16.8893	14.4113	14.1811	15.018	16.6196
ENSG00000056998	GYG2	0.019	0	0	0	0	0	0	0	0	0	0	0	0	0.0186	0	0	0	0	0	0
ENSG00000057019	DCBLD2	7.7198	5.8603	5.7986	6.8692	8.101	8.1245	5.7176	6.171	6.5234	7.254	7.9339	5.6114	6.195	6.8606	7.1979	8.0241	5.3089	6.0147	6.5288	7.4156
ENSG00000057149	SERPINB3	0.7047	5.7907	2.8987	2.4293	0.7143	0.5578	4.6939	3.9301	3.2586	0.7648	0.7128	4.999	4.3169	3.0981	0.8861	1.0963	4.583	3.5173	2.0063	0.6781
ENSG00000057252	SOAT1	3.0788	5.4095	4.0125	3.4361	2.5109	2.8114	5.3846	5.0988	4.2524	2.8769	3.4078	4.944	5.1964	3.7161	2.8097	2.8158	4.5787	4.8148	3.5414	3.1209
ENSG00000057294	PKP2	8.258	7.4675	6.6364	8.0332	8.0071	8.7733	6.8098	7.0639	7.5266	8.8769	9.2691	6.4087	7.2471	7.9036	8.2546	9.2142	6.3915	7.0661	7.4875	8.4486
ENSG00000057468	MSH4	0	0	0.0195	0	0.0185	0	0	0	0	0.0143	0	0.0184	0.0154	0	0.0185	0	0.0342	0	0	0
ENSG00000057593	F7	0	0	0	0	0	0	0.0162	0	0	0	0	0	0	0	0	0	0	0	0	0
ENSG00000057608	GDI2	117.355	93.8982	86.4244	104.559	98.8114	115.278	98.727	102.63	104.96	104.192	123.119	95.8142	100.973	102.093	100.066	109.377	90.5387	99.9904	97.4054	109.895
ENSG00000057657	PRDM1	0.3059	0.5001	0.1498	0.154	0.1898	0.2594	0.3756	0.1671	0.1406	0.1987	0.2601	0.3204	0.2047	0.0747	0.1807	0.4015	0.3766	0.2129	0.1166	0.2523
ENSG00000057663	ATG5	8.1084	7.135	5.7748	6.5681	6.453	7.9298	7.2816	7.0165	6.8168	6.8639	8.9895	6.7887	7.1068	6.3445	6.8935	7.6359	6.0867	6.4555	5.8294	7.1453
ENSG00000057704	TMCC3	4.6772	4.5879	4.5486	5.1102	4.3419	5.1428	4.8482	4.8085	4.3615	4.5536	5.2046	4.4682	4.7253	5.237	4.9823	5.7374	4.5635	4.8783	4.925	4.8881
ENSG00000057757	PITHD1	15.4036	13.3373	15.4763	17.4741	15.5395	18.8644	13.9441	17.7082	17.7504	15.6936	15.0211	14.9642	15.7572	17.1316	16.9821	15.9296	15.0297	15.4021	17.2604	15.4345
ENSG00000057935	MTA3	5.0896	3.1262	3.2818	3.9876	4.1705	4.666	3.3622	3.2942	3.8029	4.6734	4.7521	2.8819	3.3836	4.2335	4.3731	4.5112	3.1423	3.2381	3.9594	4.5828
ENSG00000058056	USP13	0.544	0.358	0.6329	0.5735	0.4798	0.4855	0.5159	0.662	0.5871	0.5164	0.4502	0.5049	0.5347	0.5798	0.4879	0.5049	0.5419	0.5519	0.5632	0.5847
ENSG00000058063	ATP11B	10.077	9.1116	7.9663	8.5779	8.6893	9.6585	9.4639	8.6865	8.5688	8.0931	10.0128	8.8636	9.187	8.736	8.482	9.1489	8.0372	8.6562	7.8668	9.0289
ENSG00000058085	LAMC2	52.537	69.3355	51.8808	53.1423	54.0789	56.6523	69.2713	55.6149	55.0246	60.046	59.4925	73.7358	60.0697	59.0541	61.272	59.6774	75.645	60.9566	54.0908	56.5123
ENSG00000058091	CDK14	0.7627	0.4178	0.4462	0.4303	0.5831	0.6762	0.3496	0.4375	0.3665	0.7193	0.8546	0.3685	0.4397	0.4173	0.5046	0.6229	0.424	0.4223	0.4886	0.5788
ENSG00000058262	SEC61A1	42.4209	47.2408	44.3129	48.0292	39.9956	46.0646	47.4123	48.7549	48.537	46.5272	45.8037	46.77	49.5621	48.0701	44.6233	45.4411	46.1378	49.3739	47.8662	43.7348
ENSG00000058272	PPP1R12A	4.3221	7.8937	6.4104	4.4953	4.3689	4.2845	7.2155	6.2149	4.6231	4.0421	4.9564	7.3916	6.7601	4.8264	4.0646	4.3797	6.638	5.7742	4.6897	4.5409
ENSG00000058335	RASGRF1	0.0911	0.0905	0.0897	0.1318	0.1583	0.2196	0.0741	0.1072	0.1202	0.1558	0.0687	0.0665	0.1111	0.1643	0.1342	0.1717	0.0955	0.095	0.1421	0.1098
ENSG00000058404	CAMK2B	0.0085	0.02	0.0156	0.008	0.0222	0.0162	0.0075	0.0163	0.0146	0.023	0.0358	0.0147	0.0246	0.0417	0.0223	0.0448	0.0068	0.0145	0.0364	0.0281
ENSG00000058453	CROCC	5.0976	3.4247	4.932	4.7558	5.812	4.589	3.2287	3.4939	4.5154	4.6438	4.4264	3.3357	3.1764	4.5664	5.4135	5.3116	3.3704	3.7289	5.0404	5.0518
ENSG00000058600	POLR3E	5.1108	4.45	5.4558	5.4599	5.0837	4.5761	4.4085	4.6898	5.1403	5.1272	4.3132	4.3017	4.793	5.1075	4.7615	4.6582	4.7738	5.0588	4.9944	4.7112
ENSG00000058668	ATP2B4	27.847	19.8183	19.9981	25.2253	27.7503	27.8117	19.3125	18.1932	22.8074	25.0989	26.9527	19.363	18.5163	22.5414	27.9528	27.0414	18.8557	18.0941	22.0813	26.5623
ENSG00000058673	ZC3H11A	10.7852	8.7551	9.5056	9.041	10.8627	10.3482	7.96	8.5544	8.424	9.0049	9.5853	7.9635	8.0117	8.6087	10.0837	10.1796	7.4357	7.6482	8.8621	10.2718
ENSG00000058729	RIOK2	3.3129	2.8054	2.381	3.3049	2.7684	3.5433	2.7422	2.5145	3.6238	3.058	4.0909	2.8036	2.8614	3.2242	2.4765	3.076	2.2811	2.1863	2.7539	3.0557
ENSG00000058799	YIPF1	8.7971	11.0361	8.5936	11.2381	8.0806	10.5572	10.8041	10.2722	10.9193	10.2464	9.3581	10.7761	9.9454	9.0863	9.5866	9.9308	10.2301	10.1595	11.2917	9.4988
ENSG00000058804	NDC1	9.5651	9.4947	9.1395	9.9609	8.1926	9.6394	9.6506	10.5176	9.9861	8.4423	10.8917	8.8484	10.8284	10.4829	7.6893	7.8246	7.6149	9.5423	9.4886	8.8948
ENSG00000058866	DGKG	0.0507	0.3348	0.1912	0.0715	0.044	0.0843	0.3129	0.2908	0.0598	0.047	0.071	0.2734	0.2375	0.1734	0.0441	0.0555	0.2337	0.1826	0.0677	0.047
ENSG00000059122	FLYWCH1	10.1394	8.8273	10.2425	10.6048	12.1476	9.4431	7.6856	8.082	9.6291	11.0556	9.8606	8.1488	8.8497	10.4223	11.4515	9.6461	8.6994	9.0559	10.8778	10.6187
ENSG00000059145	UNKL	3.1007	2.234	3.6743	3.1421	3.7183	2.8043	2.1279	2.068	2.6128	2.7767	2.1843	2.0103	1.9938	2.5848	3.1435	2.697	2.1363	2.1874	3.1319	2.6033
ENSG00000059377	TBXAS1	0.0224	0	0.0513	0	0.039	0.0213	0.0099	0.0107	0.0193	0.0151	0.0157	0.0097	0.0081	0.011	0.0098	0.0196	0.009	0.019	0.012	0.0093
ENSG00000059378	PARP12	2.3024	22.0378	17.7269	11.1772	2.587	2.0714	21.3515	18.0541	11.5403	2.7068	2.4495	22.4711	18.3323	11.5495	2.5727	2.3053	21.7444	18.8388	12.1249	2.3737
ENSG00000059573	ALDH18A1	22.2789	23.442	22.8129	25.2532	22.1328	25.1288	23.4839	26.5978	27.1691	25.3248	24.3204	22.3607	24.7764	26.7824	24.4906	25.3792	23.2248	24.8323	26.2504	22.0929
ENSG00000059588	TARBP1	2.8213	4.0185	4.2789	3.7	3.4426	2.8677	3.7783	3.8225	3.7469	2.4816	2.7181	3.3875	3.4449	3.2741	2.8078	2.7361	3.1842	3.2974	3.319	2.9272
ENSG00000059691	GATB	2.1658	2.2784	2.1798	2.0863	2.113	2.5688	2.0084	2.1271	2.2747	2.2801	2.0719	2.3178	2.1707	2.2835	2.1634	2.2783	2.0306	2.2469	2.2301	2.1377
ENSG00000059728	MXD1	2.4428	6.751	5.3069	2.7189	2.227	2.6846	7.1945	4.9431	2.4533	2.0367	2.3013	7.0786	5.7473	2.6861	2.2599	2.1088	6.6927	5.1621	2.7366	2.3762
ENSG00000059758	CDK17	3.1135	3.106	3.1277	3.3468	3.1297	2.8364	3.1757	3.4135	2.9907	3.1068	3.8546	3.007	3.2165	2.4708	3.034	3.0871	3.1354	3.2603	2.9496	3.1552
ENSG00000059769	DNAJC25	4.2507	3.9476	4.6969	3.8446	4.5345	4.0888	3.6287	4.321	4.7092	3.824	5.162	4.2707	4.5369	5.4405	4.0279	5.1791	3.3003	4.1955	4.538	4.815
ENSG00000059804	SLC2A3	0.1017	0.6497	0.3717	0.2124	0.1865	0.1824	0.7568	0.3888	0.1745	0.1141	0.0791	0.7309	0.4477	0.2538	0.1377	0.1186	0.6793	0.3447	0.1688	0.1211
ENSG00000059915	PSD	0.2964	0.2706	0.2508	0.289	0.248	0.1981	0.1839	0.2309	0.2355	0.3697	0.2306	0.1231	0.1582	0.311	0.2293	0.3458	0.2112	0.2605	0.2578	0.3259
ENSG00000060069	CTDP1	3.8093	4.6919	4.5539	4.1547	4.035	3.9839	4.7725	4.467	4.1864	4.3295	4.113	5.3829	4.5033	4.6839	4.1489	4.2528	5.3938	4.5486	4.3773	4.024
ENSG00000060138	YBX3	27.0042	27.1466	26.2198	30.0832	25.0129	27.4476	27.1612	31.0236	28.3989	26.7862	25.2249	28.8327	28.3245	30.0916	26.1087	27.6742	27.9294	29.1332	30.0806	26.9242
ENSG00000060140	STYK1	0.3657	0.4293	0.5386	0.2674	0.2648	0.2316	0.412	0.3302	0.3836	0.2053	0.1423	0.5785	0.4247	0.397	0.2122	0.2134	0.5376	0.3444	0.4338	0.1676
ENSG00000060237	WNK1	14.529	13.06	12.776	14.1604	14.5494	13.8334	11.4725	12.386	13.659	13.5055	14.924	11.5156	13.1784	13.8251	14.4466	16.2086	11.3464	11.4811	13.5523	14.994
ENSG00000060303	RPS17P5	28.6468	23.2191	21.1974	32.8644	29.1849	34.6627	28.2607	25.1051	29.1164	35.1498	33.4341	19.8601	23.3488	27.1534	30.5765	31.9309	20.7812	25.5804	30.5835	30.5186
ENSG00000060339	CCAR1	10.8966	9.2329	10.8839	9.4458	12.4499	10.2745	9.1507	9.1881	9.6554	9.8544	11.8519	8.3509	9.1522	9.8489	11.4442	10.5097	7.5308	9.0506	9.8926	12.122
ENSG00000060491	OGFR	22.5935	51.2722	55.1936	42.3999	25.3756	21.8694	49.7489	52.4516	39.154	25.4964	23.1055	55.8091	51.3328	40.6037	25.6044	24.03	57.608	55.9051	42.5236	23.6991
ENSG00000060558	GNA15	18.6907	27.535	23.8502	24.2809	19.0839	18.0326	25.9598	26.1162	24.5135	22.1149	19.5395	29.9993	27.3047	26.2451	20.256	19.6169	31.0179	28.1624	24.6443	20.0491
ENSG00000060566	CREB3L3	0.0779	0.0305	0	0.0244	0.158	0.0494	0	0	0.0669	0.07	0.1455	0.0448	0.0562	0	0.0905	0.0455	0	0.022	0.0832	0.1286
ENSG00000060642	PIGV	14.3791	11.3494	9.7965	12.7064	13.5114	14.4209	10.8265	11.6623	13.2736	14.8276	15.5864	10.0982	11.9046	14.4897	14.5758	14.4724	11.1166	11.3327	13.2428	14.4045
ENSG00000060656	PTPRU	22.2394	14.8008	15.9409	21.8288	22.6144	22.6682	14.1627	15.4983	21.1285	24.0504	21.9459	13.6715	15.4723	21.6452	22.0685	24.0158	13.7992	16.4752	20.8305	22.3185
ENSG00000060688	SNRNP40	5.1268	7.5333	7.4718	7.2975	5.451	5.432	7.4907	8.5861	7.6754	5.9413	6.5025	6.9285	8.2811	8.0033	6.0856	5.647	7.8476	7.8397	7.5212	5.6331
ENSG00000060709	RIMBP2	0	0	0.0298	0.0077	0.0212	0.031	0.0072	0.0078	0	0.0329	0	0.007	0.0117	0.0398	0.0142	0.0143	0.0131	0.0207	0.0174	0.0134
ENSG00000060718	COL11A1	0.0409	0	0	0.0077	0.0071	0.0155	0	0	0	0.0055	0	0.0141	0	0.008	0	0	0	0	0	0
ENSG00000060749	QSER1	8.8672	7.6808	7.0128	7.8587	8.1456	8.6551	7.7123	7.6378	7.8125	7.5613	9.9684	6.4653	7.8608	7.592	7.9485	8.5161	6.6385	7.286	7.1053	8.212
ENSG00000060762	MPC1	6.6151	5.0184	5.3885	5.7962	6.451	6.5402	4.8796	6.6684	6.0236	6.2448	7.1849	5.7847	6.3889	5.2756	7.3643	6.3792	4.9792	5.3778	7.1103	6.421
ENSG00000060971	ACAA1	5.6687	4.7925	5.4053	5.4031	5.8351	5.6172	4.8334	4.8391	5.1161	5.4609	4.9774	4.8652	4.7274	5.3562	5.6162	5.5172	5.4007	5.1032	5.5293	5.3537
ENSG00000060982	BCAT1	1.9084	1.3871	1.2691	2.0275	1.9147	2.0541	1.198	1.6776	1.6933	1.8388	2.3666	1.2081	1.435	1.6508	2.0058	1.8509	1.0706	1.3571	1.5265	1.9931
ENSG00000061273	HDAC7	10.9528	8.9334	10.6457	12.0367	13.3819	10.8768	9.1985	8.4882	11.7492	12.9298	11.0509	9.3104	9.1611	11.1931	12.218	12.1902	9.7145	10.0967	10.8628	11.3224
ENSG00000061337	LZTS1	0.0244	0.0716	0.1114	0.0459	0.0424	0.0347	0.1397	0.0699	0.0628	0.0411	0.0512	0.0947	0.0791	0.0715	0.0637	0	0.0684	0.0517	0.0651	0.0302
ENSG00000061455	PRDM6	0.0149	0	0.0068	0.021	0	0.0071	0.0066	0	0.0064	0.005	0.0208	0.0193	0.0161	0.0145	0	0	0.006	0.0126	0	0.0123
ENSG00000061492	WNT8A	0	0	0	0	0	0	0	0	0	0	0	0	0	0	0	0	0	0	0	0
ENSG00000061656	SPAG4	1.3666	1.2031	1.2207	1.168	1.4841	1.6817	1.2595	0.9502	1.3325	1.339	0.7395	1.5541	0.9625	1.3654	1.4869	1.0871	1.2949	1.3425	1.0611	1.3064
ENSG00000061676	NCKAP1	8.2669	8.5221	6.5343	7.5022	7.1529	8.0495	8.8103	8.1073	7.9524	6.7761	9.7653	7.6599	8.2199	7.2977	6.7524	7.2988	7.0544	7.1612	6.7315	8.0134
ENSG00000061794	MRPS35	35.0139	27.36	25.3534	29.8782	29.382	33.6942	25.4439	31.0211	31.7031	31.2127	33.9231	26.8717	30.4783	31.1156	29.7441	33.2843	24.7477	29.0802	29.4244	32.1841
ENSG00000061918	GUCY1B3	0	0	0	0	0.0162	0	0	0.0357	0.016	0	0	0	0	0	0	0	0	0	0	0
ENSG00000061936	SFSWAP	5.829	4.6072	5.854	5.506	6.183	5.3418	4.7643	4.4071	5.3601	6.0123	5.3146	4.7216	4.5365	5.554	6.0219	5.634	4.8219	4.9694	5.7258	5.6833
ENSG00000061938	TNK2	6.1378	6.0766	7.7962	5.9338	7.1285	5.4398	5.8295	5.4472	5.7435	6.284	4.9468	5.8148	5.6294	5.7077	6.3508	6.4551	6.4254	5.8106	6.5465	6.2753
ENSG00000061987	MON2	2.9667	2.891	2.8149	2.928	3.2718	3.0202	2.6	2.4085	2.5977	2.4667	2.9504	2.4695	2.6263	2.6097	2.9	2.7974	2.1801	2.507	2.5644	3.1454
ENSG00000062038	CDH3	75.3833	88.2285	82.8047	94.8188	75.6033	81.9822	90.4634	90.5531	97.0489	86.8411	80.6556	93.122	93.9655	98.5169	84.2158	78.7426	97.3395	98.1678	95.1295	81.0928
ENSG00000062096	ARSF	0.0631	0.0371	0.0289	0.0594	0.0548	0.09	0.0557	0.0302	0.0542	0.0213	0.1326	0.0272	0.0455	0.0308	0.1099	0	0.0253	0.0803	0	0
ENSG00000062194	GPBP1	8.1696	9.8803	7.8115	7.4282	7.1726	8.0259	9.5333	10.1742	7.3421	7.2197	8.6115	8.9865	9.3351	7.8342	7.5793	7.6003	8.2999	8.3637	7.6317	7.5095
ENSG00000062282	DGAT2	0.0616	0.0826	0.0644	0.0745	0.0918	0.0585	0.0776	0.0421	0.0378	0.083	0.074	0.0759	0.0698	0.0602	0.0383	0.0616	0.0706	0.0224	0.0658	0.0653
ENSG00000062370	ZNF112	3.0916	1.6979	1.9336	2.6347	2.8431	3.0913	1.6098	1.9532	2.2339	2.8622	2.2789	1.3258	1.5245	2.1902	2.8643	2.2465	1.6236	1.8388	2.2583	2.5201
ENSG00000062485	CS	26.2548	22.9618	21.7537	24.7043	23.4713	26.1371	23.2222	24.498	25.5027	26.8885	25.767	23.8042	25.2102	24.5878	24.8499	24.7048	23.5514	24.9418	24.8741	25.7325
ENSG00000062524	LTK	0	0	0	0	0.0173	0	0.0176	0	0	0.0537	0.0838	0	0.0431	0.0195	0.0347	0	0.016	0.0169	0.0213	0.0493
ENSG00000062582	MRPS24	18.2913	11.8454	11.6087	15.5448	15.2208	17.3751	11.3838	13.3126	16.1976	18.5457	15.8852	11.4622	12.5298	14.9043	16.5014	15.4699	12.7231	13.7878	14.3261	18.1167
ENSG00000062598	ELMO2	5.8204	7.8721	6.8913	6.523	5.808	5.3686	7.4736	6.9053	6.6771	5.7748	5.3163	7.8507	7.2039	6.7987	6.1312	5.6652	8.3866	7.2567	6.4616	5.6093
ENSG00000062650	WAPL	13.8988	14.711	13.0475	13.1758	12.7611	13.8791	14.9596	15.0729	13.776	11.9695	15.0442	14.4739	15.2191	13.4278	12.7101	14.2171	13.9916	13.9336	13.6464	13.202
ENSG00000062716	VMP1	22.0905	24.2782	33.2858	25.2894	31.1396	18.4517	23.8109	22.9273	25.6271	20.3905	18.3715	22.3475	21.3574	22.7899	23.1694	17.9922	23.5674	22.9858	28.2126	23.4135
ENSG00000062725	APPBP2	3.4025	2.58	2.3889	3.0929	2.95	3.2186	2.9188	2.8219	2.9739	2.7002	3.463	2.431	2.6247	3.1107	2.8023	3.0698	2.4682	2.3225	2.4593	3.2304
ENSG00000062822	POLD1	7.6474	8.977	10.6816	10.3404	7.1418	7.0738	8.5976	11.1173	11.7598	8.5282	7.1202	8.0432	10.3311	11.0247	7.7288	7.594	8.5888	10.5598	9.8003	7.8074
ENSG00000063015	SEZ6	0.0272	0	0.0249	0	0.0118	0	0	0	0.0117	0	0	0	0	0.0133	0	0.0476	0.0109	0.0115	0	0
ENSG00000063046	EIF4B	108.85	56.2078	57.5911	82.5425	93.6654	111.258	58.7272	66.3066	81.9288	102.754	103.35	55.8808	64.4475	81.1929	100.013	102.242	53.9205	63.5797	78.3588	100.486
ENSG00000063127	SLC6A16	0.0967	0.0908	0.053	0.0545	0.2351	0.0551	0.0341	0.0739	0.0498	0.0651	0.1083	0.0334	0.0279	0.0755	0.0673	0.1015	0.031	0.0492	0.1445	0.1754
ENSG00000063169	BICRA	3.1046	2.6218	3.4986	2.8753	3.3817	2.7114	2.2059	2.3213	2.6957	3.0154	2.9853	2.2387	2.6315	2.9696	3.13	3.4871	2.9202	2.5999	3.2254	2.8281
ENSG00000063176	SPHK2	1.7367	1.5358	1.6933	1.8613	1.8307	1.4737	1.5514	1.6271	1.8379	2.0122	1.7999	1.5382	1.4685	2.2282	1.5319	2.1073	1.6524	1.7565	1.5698	1.7093
ENSG00000063177	RPL18	100.117	84.0151	86.1647	102.3	95.1248	103.062	83.3203	90.4055	99.5073	109.533	96.9737	83.1945	92.5698	99.7297	104.99	101.593	86.4215	95.347	103.709	102.614
ENSG00000063180	CA11	12.1037	11.217	12.5039	12.5773	11.0401	11.5611	13.6556	14.3602	12.4858	12.1288	12.3028	13.5085	11.1875	12.3159	11.9659	12.2049	13.495	13.2138	12.2776	13.9372
ENSG00000063241	ISOC2	4.8296	6.4474	5.5687	5.9948	4.7582	5.5921	6.136	6.3826	6.4598	6.1028	4.8851	6.1002	7.109	5.8284	5.8389	5.5519	6.264	6.4744	5.6952	5.3892
ENSG00000063244	U2AF2	34.6248	36.4377	37.4136	37.3693	35.7375	34.2876	34.9509	39.9074	39.6328	39.1104	34.7126	34.3647	39.7209	39.8716	37.0567	36.2751	36.6813	38.9183	40.1965	35.0697
ENSG00000063245	EPN1	10.1339	8.9382	9.0789	10.5412	9.8338	9.9714	9.1009	9.0956	10.7287	11.4426	10.6364	9.5981	9.9275	11.0654	10.3029	10.9135	10.041	10.5538	10.5787	10.1693
ENSG00000063322	MED29	13.4062	13.1818	11.7733	13.9003	12.5143	13.9754	12.4743	12.7648	13.418	13.7483	12.5258	12.7712	12.6817	14.1782	13.6436	13.7153	12.6835	14.6682	13.4604	12.5235
ENSG00000063438	AHRR	0.5437	0.3297	0.4058	0.4004	0.5904	0.4734	0.3834	0.3552	0.552	0.3907	0.3807	0.383	0.32	0.3983	0.5679	0.3806	0.356	0.3379	0.445	0.4484
ENSG00000063515	GSC2	0	0	0	0	0	0	0	0	0	0	0	0	0	0	0	0	0	0	0	0
ENSG00000063587	ZNF275	1.1711	0.9432	1.2579	1.4787	1.1808	1.4697	1.1153	1.2912	1.2615	1.1862	1.3408	1.0177	1.0534	1.2276	1.4509	1.2716	0.9938	1.1302	1.3141	1.0787
ENSG00000063601	MTMR1	10.5187	10.8623	11.0731	10.179	9.9991	10.8802	11.6979	11.4237	9.4222	9.695	10.3246	10.3564	10.6256	9.5022	10.2481	11.3417	9.9952	10.7429	10.2196	10.3635
ENSG00000063660	GPC1	40.9994	42.2374	36.9296	43.9267	39.8414	39.2601	40.8126	39.7992	45.7155	47.7439	43.3949	47.144	41.2281	47.4599	43.6815	46.8074	47.6142	46.7666	42.9618	41.0628
ENSG00000063761	ADCK1	1.3608	1.2902	1.4352	1.4762	1.5461	1.3672	1.6264	1.376	1.4371	1.331	1.3927	1.3095	1.5371	1.5084	1.2301	1.3053	1.4583	1.5859	1.5087	1.4137
ENSG00000063854	HAGH	2.55	2.7883	3.4696	2.7367	3.1663	2.389	3.0999	3.0167	3.2071	2.9571	2.283	3.526	3.2307	3.3102	2.7467	2.3027	3.2768	3.2961	3.3936	2.8522
ENSG00000063978	RNF4	5.4355	6.4368	5.9919	6.046	5.2296	5.4632	6.4369	6.3402	6.0353	5.9888	5.428	6.4975	6.8208	6.5349	5.4728	5.376	6.284	6.7157	6.0175	5.6039
ENSG00000064012	CASP8	4.8122	9.4487	7.5243	5.7525	4.3395	4.2336	8.1544	8.0718	5.6786	4.1994	4.1837	8.5935	7.2892	5.208	4.4899	4.1017	8.2328	6.9198	5.7939	4.7612
ENSG00000064042	LIMCH1	5.3353	2.8496	3.0327	4.3236	5.114	5.494	2.9531	3.2883	4.0944	5.2424	5.0145	2.5474	3.0096	4.0109	5.1906	5.997	2.5369	2.8826	4.0002	5.42
ENSG00000064102	INTS13	14.039	13.7943	12.3953	14.0007	13.4621	13.9087	13.5315	14.5154	13.2063	12.2315	14.5354	12.5426	13.6701	13.0651	11.3696	13.0309	11.6398	12.5686	13.4781	12.2309
ENSG00000064115	TM7SF3	8.6606	10.1454	10.5824	9.5387	8.3328	9.3996	10.3639	10.9143	9.0434	8.6307	10.4754	10.8835	11.9027	10.5062	9.2677	7.7037	9.5838	9.3725	9.1696	9.0026
ENSG00000064195	DLX3	6.4574	3.4893	4.0755	6.312	5.7216	5.9149	3.7725	3.8952	5.5408	6.6114	6.4599	4.1562	4.0443	6.3335	5.4202	6.4577	4.1707	3.8441	5.0063	6.2558
ENSG00000064199	SPA17	1.9381	2.2437	2.5168	2.3751	2.2412	1.9299	2.1917	2.1979	2.5117	2.161	2.003	2.4101	2.4564	2.0109	2.0012	3.041	2.2291	2.379	2.0691	1.9954
ENSG00000064201	TSPAN32	0.0183	0.0431	0.0838	0.0862	0.1434	0.0174	0.0323	0.0526	0.0315	0.0865	0.1028	0.0158	0.0529	0.0896	0.1118	0	0.0441	0.0466	0.0783	0.0908
ENSG00000064205	WISP2	0.0978	0.0492	0.0638	0.0657	0.1578	0.1194	0.0616	0.0267	0.036	0.1317	0.0978	0.0241	0.0604	0.0409	0.0973	0.1467	0	0.0355	0.0895	0.0691
ENSG00000064218	DMRT3	0	0	0	0	0.0253	0.0277	0	0	0	0	0	0	0	0	0	0	0	0	0.0311	0
ENSG00000064225	ST3GAL6	0.1106	0.0779	0.2326	0.1144	0.1923	0.1576	0.1463	0.1269	0.1614	0.1118	0.155	0.1623	0.1515	0.054	0.1734	0.1355	0.0976	0.1032	0.0827	0.1551
ENSG00000064270	ATP2C2	1.0031	0.8331	0.9861	1.0498	1.4634	1.1326	0.7258	0.7328	0.747	0.9371	0.994	0.6858	0.6615	0.8875	1.285	1.0765	0.5311	0.6978	0.9799	1.1317
ENSG00000064300	NGFR	1.9279	1.7317	1.2106	1.6864	1.9808	1.9905	1.5961	1.5867	1.683	2.3264	1.9253	1.4174	1.5464	1.7033	2.2619	2.3471	1.3576	1.5061	1.4676	2.1984
ENSG00000064309	CDON	0.0919	0.0616	0.132	0.1419	0.1825	0.0873	0.0694	0.069	0.0845	0.115	0.0643	0.0906	0.0757	0.0962	0.1543	0.0804	0.0526	0.0612	0.049	0.1083
ENSG00000064313	TAF2	6.2908	5.9751	5.3228	5.6147	5.8071	6.4097	6.3327	5.9634	6.2003	5.8771	6.5781	6.5	6.4176	5.6475	6.1235	5.9511	5.8448	5.683	5.4228	6.3016
ENSG00000064393	HIPK2	0.7453	0.6522	0.7308	0.7729	0.6161	0.7208	0.661	0.8032	0.6705	0.6755	0.6769	0.5962	0.7227	0.8076	0.5819	0.6087	0.7678	0.7121	0.6992	0.652
ENSG00000064419	TNPO3	27.8522	21.7791	22.086	25.0666	25.5684	27.7996	22.2583	23.0432	26.2989	27.753	28.2766	21.1154	22.7746	25.6256	28.3629	26.4289	21.0312	21.5759	26.177	28.7025
ENSG00000064489	BORCS8-MEF2B	3.783	2.749	3.6884	3.2857	3.7875	3.7304	2.7633	2.79	3.4006	3.8347	4.0872	3.357	3.1937	3.8717	3.9516	4.2245	3.0909	3.817	4.3464	3.655
ENSG00000064490	RFXANK	11.4237	13.3448	11.687	13.5886	12.5331	13.307	12.1291	12.5159	13.1412	13.8746	12.0287	13.6925	13.6213	13.0611	12.9683	13.0365	13.0371	14.276	13.383	13.1588
ENSG00000064545	TMEM161A	5.4283	5.3018	4.9812	5.263	5.1214	4.9348	4.7667	5.3518	6.3317	7.1849	4.6328	5.3966	5.8222	6.2767	5.2789	6.5312	5.5254	5.1758	6.3159	5.2291
ENSG00000064547	LPAR2	11.9765	9.811	10.8619	13.3231	12.819	13.9047	11.5666	10.5125	13.1211	14.7834	14.7136	10.4937	10.1118	12.7723	14.2863	13.2787	10.5011	11.7732	12.9107	13.1706
ENSG00000064601	CTSA	30.6273	29.5793	28.5275	34.7816	31.8218	31.0681	28.477	28.8606	33.6911	33.7413	30.1827	28.7501	29.7355	32.962	31.9239	30.5636	31.2244	32.2414	33.7379	30.6794
ENSG00000064607	SUGP2	6.2111	5.9794	8.7338	5.9244	8.3157	5.4395	5.3162	5.4432	4.97	5.136	4.6601	5.5925	5.24	4.8318	6.3506	5.1762	4.9734	5.2225	6.2187	6.2883
ENSG00000064651	SLC12A2	7.2807	3.1705	3.1486	4.7106	6.3142	6.3149	3.0367	3.3057	4.5679	5.5858	7.3004	2.7129	3.4745	4.3467	5.7413	6.3595	2.6625	2.9858	3.9213	6.2686
ENSG00000064652	SNX24	2.1165	1.8864	1.6122	1.2345	1.924	1.8243	1.5031	1.6862	1.6311	1.6502	1.5096	1.9782	1.7937	1.4742	1.7571	1.4748	1.1628	1.9932	1.2972	1.4547
ENSG00000064655	EYA2	0.3846	0.158	0.123	0.3254	0.3341	0.5114	0.1865	0.239	0.264	0.3497	0.377	0.1493	0.1663	0.3194	0.385	0.4038	0.2004	0.1793	0.1437	0.2855
ENSG00000064666	CNN2	57.2218	58.5227	51.2926	61.0477	57.061	61.8253	60.0193	55.8557	61.5465	70.6275	63.8083	58.4243	58.4606	58.9231	62.8853	65.3704	59.2396	59.7091	59.2563	62.7014
ENSG00000064687	ABCA7	3.0682	3.709	4.2942	3.5413	3.9371	3.2147	3.4599	3.2831	3.6601	3.7081	2.3873	3.5007	3.4876	3.5336	3.2209	3.2451	3.6534	3.3122	3.8793	2.9969
ENSG00000064692	SNCAIP	0	0	0.026	0.0268	0	0	0.0167	0.0182	0	0.0064	0	0.0082	0	0.0464	0.0083	0.0166	0.0152	0.008	0.0203	0.0078
ENSG00000064703	DDX20	3.0399	2.9579	3.0639	3.51	3.1633	3.4146	3.8008	3.7129	3.6696	3.4572	3.9014	3.2409	3.6319	3.286	3.5114	3.5198	2.6505	3.2328	3.1097	3.2318
ENSG00000064726	BTBD1	17.3719	15.8672	13.1944	16.4736	14.8609	16.1054	16.3296	16.1135	14.0183	14.8952	17.9962	16.1248	14.961	14.6074	14.7149	16.5592	14.6243	15.0489	15.1078	16.0897
ENSG00000064763	FAR2	0.4886	1.132	0.7757	0.5923	0.5474	0.4397	1.3035	1.1186	0.7171	0.5283	0.5042	1.2313	1.0471	0.7411	0.3805	0.5175	0.9381	0.9699	0.5491	0.4454
ENSG00000064787	BCAS1	0.1275	0.0599	0.101	0.1278	0.1698	0.113	0.0749	0.0081	0.1094	0.0973	0.1428	0.022	0.0674	0.0747	0.1554	0.1636	0.0545	0.0792	0.0544	0.1122
ENSG00000064835	POU1F1	0	0	0	0	0	0	0	0	0	0	0.1242	0	0	0	0	0	0	0.0376	0	0.0366
ENSG00000064886	CHI3L2	0	0.0248	0.0386	0	0	0.0201	0.1117	0	0	0.0142	0	0.0182	0	0	0	0	0.1185	0	0.0451	0
ENSG00000064932	SBNO2	8.1478	17.2061	14.1754	11.7372	9.0492	7.7695	16.6242	14.6656	12.0004	9.3648	8.1614	17.9992	13.6356	12.5963	8.5273	9.6654	17.9062	14.6478	12.6107	8.6686
ENSG00000064933	PMS1	2.3981	1.7519	2.0988	2.2187	2.3938	2.3992	1.9342	2.1463	2.2985	1.9936	2.3761	1.5957	2.1879	2.2057	1.9098	2.4333	1.4523	1.7298	1.7431	2.1778
ENSG00000064961	HMG20B	19.1559	16.3038	18.5979	19.4173	18.9778	17.4424	17.9686	17.417	19.7645	20.681	18.8204	18.4095	18.1991	20.2297	18.3232	18.5616	19.2638	20.348	20.9131	19.6674
ENSG00000064989	CALCRL	0.0453	0.0399	0.1656	0.0319	0.1771	0.0645	0.0898	0.0541	0.0583	0.061	0.111	0.0391	0.0653	0.0221	0.138	0.0396	0.0454	0.1152	0.0725	0.1588
ENSG00000064995	TAF11	13.0335	10.5444	10.2633	11.136	13.2747	13.3427	10.1314	9.9768	10.8057	10.7674	12.1487	9.0032	10.2816	10.7112	11.8819	12.1755	8.6496	8.8074	10.342	12.8198
ENSG00000064999	ANKS1A	9.1057	8.556	8.417	10.0665	9.7752	9.8588	8.8147	9.0096	9.6366	10.1381	9.6186	9.1312	9.4551	9.9488	10.6428	10.3125	8.9059	9.7187	9.3377	9.9063
ENSG00000065000	AP3D1	17.4069	17.8413	17.4711	18.9966	17.4634	16.9959	17.5631	17.8557	18.4272	18.521	17.242	18.4301	18.0186	18.6255	18.1657	18.9123	18.8077	18.7912	18.5146	18.393
ENSG00000065029	ZNF76	2.5312	2.3818	3.3627	2.9867	4.2112	2.9495	2.5928	2.4983	3.0072	2.9339	2.569	2.3694	2.6956	3.2637	2.8545	2.9591	2.3992	2.5796	2.9977	3.0174
ENSG00000065054	SLC9A3R2	10.0339	8.6958	9.1537	10.6496	10.5394	9.6244	9.2948	8.4124	10.5267	11.8156	9.7437	9.0117	9.0532	10.7981	11.293	10.1177	10.3706	9.1852	10.7541	10.7326
ENSG00000065057	NTHL1	7.272	6.8896	5.548	7.779	7.4622	7.4789	6.8146	6.5965	7.9594	7.9654	5.9745	7.1384	7.2835	7.6358	7.6011	6.5638	7.0243	7.5708	8.3444	7.4854
ENSG00000065060	UHRF1BP1	4.9924	6.4869	6.399	5.7037	4.6974	4.9024	6.2582	6.2968	5.2839	4.7254	4.8777	5.961	6.5279	5.234	4.5719	4.215	5.8776	5.3799	5.2325	5.1717
ENSG00000065135	GNAI3	4.3293	4.2856	3.8169	4.0991	4.006	4.3727	4.3673	4.4645	4.0773	3.8322	4.604	4.4838	4.6736	4.0069	4.1095	4.4044	4.1855	4.2877	3.9496	3.9888
ENSG00000065150	IPO5	17.8333	14.1024	13.4931	16.8813	15.9625	17.7395	15.0935	16.0658	18.5057	17.2375	20.9664	12.543	16.0873	16.7896	17.1452	17.0339	12.7585	15.4561	15.6674	18.1202
ENSG00000065154	OAT	66.4702	60.0212	57.0792	59.0759	57.1434	69.3239	62.3998	65.7074	62.515	66.3157	72.5886	64.734	68.7555	63.473	65.2424	69.1432	63.19	63.2638	58.2925	60.7339
ENSG00000065183	WDR3	5.2813	5.516	5.4649	5.7737	5.4238	5.9944	5.2707	6.3955	6.2049	5.6787	5.4527	5.1931	6.002	5.8408	5.0982	5.4508	5.2225	5.6239	5.7757	5.1991
ENSG00000065243	PKN2	11.3278	10.7043	10.6587	10.0336	10.8759	10.9233	12.2006	12.2089	10.2999	8.9493	12.2626	10.678	11.0207	9.2633	10.0625	10.9804	9.495	10.0455	9.7998	10.0751
ENSG00000065268	WDR18	12.9283	16.9433	14.9201	17.0666	12.5658	13.963	14.9361	16.1695	15.3988	15.4697	12.7738	15.5083	15.3798	16.7826	13.6175	14.9288	17.5366	17.3618	15.63	12.3428
ENSG00000065308	TRAM2	3.9881	5.1545	4.299	4.4975	4.5149	4.7737	5.398	5.1511	4.5195	4.3488	4.7251	4.857	4.5218	4.5062	4.5235	4.5826	5.4344	4.4557	4.161	4.2113
ENSG00000065320	NTN1	0.0327	0.0512	0.1096	0.041	0.0852	0.0518	0.0673	0.0417	0.0187	0.022	0.0305	0.0846	0.055	0.0532	0.0474	0.0763	0.1223	0.037	0.0582	0.0449
ENSG00000065325	GLP2R	0	0	0	0	0.01	0	0	0	0.0099	0.0077	0	0	0	0	0	0	0	0	0	0.019
ENSG00000065328	MCM10	1.7093	3.0097	4.0226	2.8063	1.751	1.7933	2.6426	4.8049	3.3055	1.7959	1.6257	3.1695	4.1644	3.8382	1.8543	1.7636	3.0069	3.6975	2.3423	1.7675
ENSG00000065357	DGKA	11.8778	9.1781	11.6664	11.1863	12.7811	11.464	8.9101	8.7641	10.8464	11.5939	9.7675	8.8901	8.7123	10.8121	11.8214	11.2875	8.688	9.2935	11.0666	12.3749
ENSG00000065361	ERBB3	17.0914	10.6588	12.3909	15.5097	16.9366	16.449	11.072	11.9304	14.3758	15.9036	15.1366	10.6691	11.4025	14.4522	16.6332	15.8347	10.8882	11.3394	14.0433	17.2513
ENSG00000065371	ROPN1	0	0	0	0	0	0	0	0	0	0	0	0	0	0	0	0	0	0.0131	0	0
ENSG00000065413	ANKRD44	0.077	0.0904	0.1291	0.0664	0.1506	0.0244	0.0736	0.0491	0.0441	0.0519	0.0539	0.0665	0.0278	0.0502	0.0782	0.0562	0.0515	0.049	0.0685	0.1059
ENSG00000065427	KARS	52.9013	83.9376	71.0388	61.7557	45.3961	55.7626	85.2912	81.9581	61.5168	54.3835	51.367	85.5953	81.9114	63.3186	52.44	54.5727	84.639	82.3479	63.9507	53.5975
ENSG00000065457	ADAT1	4.6836	5.6799	5.9538	5.9343	4.6485	4.4489	5.1543	6.2272	5.6822	4.6281	4.9088	5.7399	5.8454	5.4998	4.6709	5.2111	5.782	5.6126	5.4638	4.9245
ENSG00000065485	PDIA5	2.9865	3.4248	3.5031	3.5707	2.7447	3.0501	3.2112	3.2678	3.6588	2.8376	3.0222	3.9468	3.496	3.1875	2.8401	2.2357	4.0832	3.8627	3.4096	2.9331
ENSG00000065491	TBC1D22B	9.4851	7.3364	6.7046	9.0121	8.9217	9.22	7.9012	7.7425	7.8974	9.6251	7.599	8.1485	7.5164	7.5388	8.9212	9.355	7.8467	8.0732	8.2169	9.2651
ENSG00000065518	NDUFB4	27.3275	23.0865	24.3395	24.4458	25.0863	27.5679	23.1171	26.4429	23.9542	28.0603	27.9569	25.2605	24.764	26.5175	27.5707	27.7801	23.2396	23.4424	27.4449	27.0955
ENSG00000065526	SPEN	17.9187	16.0337	17.5077	18.5833	19.2053	18.418	12.9132	15.1046	17.1624	17.3131	17.5832	13.0843	15.8517	17.9043	19.7339	18.5829	13.9138	14.4019	17.8897	19.1038
ENSG00000065534	MYLK	0.4896	0.4053	0.5938	0.9295	0.6681	0.4591	0.3597	0.5131	0.7944	0.5539	0.4703	0.4143	0.4592	0.8646	0.6174	0.5493	0.4102	0.3963	0.717	0.5747
ENSG00000065548	ZC3H15	18.4558	15.654	13.39	15.7817	14.4292	17.9119	15.0729	15.4734	15.4541	14.6973	19.5185	14.5588	16.0443	15.6378	15.2319	16.7535	14.1014	14.9252	14.3795	16.4154
ENSG00000065559	MAP2K4	8.2672	10.505	8.2913	8.3907	8.0923	8.5701	11.0449	9.1609	9.0787	8.079	9.5663	10.2837	10.2137	8.3263	7.6308	7.3727	9.4595	8.658	7.3962	7.7123
ENSG00000065600	TMEM206	1.7667	1.9618	2.5096	2.1324	1.9705	2.0184	2.3152	2.5564	1.8847	2.0426	1.8725	2.4305	2.3916	2.3791	1.7873	1.5877	2.7565	2.7924	1.8862	1.7722
ENSG00000065609	SNAP91	0	0	0	0.0197	0	0.0099	0.0184	0	0	0.007	0	0	0	0	0	0.0183	0.0084	0.0089	0	0.0173
ENSG00000065613	SLK	26.558	23.8017	23.1114	23.9847	25.2039	24.4155	23.6282	23.6805	22.6611	21.4643	24.854	23.2514	23.9123	22.8431	23.5964	24.9801	21.6437	21.2448	22.0755	24.6893
ENSG00000065615	CYB5R4	2.0001	1.5681	1.6896	1.7582	2.0388	2.0371	1.8396	1.8362	1.7472	1.576	1.9821	1.5948	1.608	1.6436	1.6342	1.5796	1.4531	1.5055	1.6882	1.6973
ENSG00000065618	COL17A1	317.529	392.857	339.832	355.46	327.315	340.344	386.402	362.039	356.828	357.055	361.043	396.772	370.14	369.332	352.744	355.697	390.78	375.188	342.648	337.291
ENSG00000065621	GSTO2	6.0868	4.3464	5.1856	5.6765	5.8366	6.115	4.3274	4.6058	5.7584	5.853	5.6178	4.5556	4.7859	5.7547	6.2323	5.449	4.4305	4.9212	5.1807	5.535
ENSG00000065665	SEC61A2	1.0659	0.8759	1.153	1.0022	1.1885	0.8607	1.0807	0.9172	0.7165	0.8019	0.9455	0.843	0.8706	0.8678	0.8815	0.7151	0.755	0.8884	0.8725	0.9671
ENSG00000065675	PRKCQ	0.1478	0.1735	0.1351	0.1191	0.0917	0.0401	0.242	0.2624	0.1812	0.0996	0.0887	0.1275	0.1369	0.165	0.1103	0.0739	0.0846	0.1432	0.0902	0.1045
ENSG00000065717	TLE2	3.911	2.7506	2.3623	3.8876	4.5355	3.8787	2.3998	2.5366	3.2672	4.7586	3.8849	2.5864	2.533	3.3495	4.4992	4.1309	2.3622	2.9497	3.5132	4.3909
ENSG00000065802	ASB1	5.0324	2.7774	3.8276	4.0781	5.7181	5.0568	2.6652	2.9262	3.9717	4.8701	4.8521	2.7783	3.214	3.8707	5.3286	4.8143	2.9133	3.0238	4.0194	5.0644
ENSG00000065809	FAM107B	6.8887	4.0607	4.0951	4.8923	5.8902	6.9202	4.2991	4.34	5.0774	6.4233	7.3296	4.1645	4.6288	4.7061	5.9101	6.9386	3.9497	4.0828	4.5608	6.3683
ENSG00000065833	ME1	15.8087	12.3555	10.8282	13.7181	12.8203	15.2717	14.0093	12.2922	15.0701	14.6536	17.7184	11.7871	12.7168	15.7265	14.3	14.9892	11.9637	12.5242	12.559	14.6728
ENSG00000065882	TBC1D1	0.2465	1.1031	0.8871	0.42	0.3346	0.2927	1.3038	1.0089	0.3569	0.2335	0.2805	1.3623	1.0658	0.3085	0.2749	0.1752	1.1549	1.0772	0.4687	0.2605
ENSG00000065883	CDK13	11.6666	11.196	10.7567	11.4305	11.2473	10.7637	10.9725	10.6915	11.0211	10.6593	11.4355	11.2225	10.8752	11.3519	11.4792	11.8057	10.0232	10.8134	10.9484	11.8543
ENSG00000065911	MTHFD2	2.7714	5.5842	4.8576	3.4786	2.6809	3.0125	5.4405	5.3401	3.6774	2.7234	2.8811	5.2503	5.9198	3.7961	3.171	2.6501	4.9481	5.1579	3.5383	3.0281
ENSG00000065923	SLC9A7	2.5657	4.8432	4.5446	3.1553	2.5604	2.4437	5.2083	4.0903	2.7191	2.088	2.1074	4.756	3.9279	2.9875	2.2997	2.0509	4.8481	3.9377	3.0944	2.3792
ENSG00000065970	FOXJ2	9.3704	8.3276	8.1005	9.9941	8.8899	8.9115	8.1243	8.3563	9.6712	9.2974	9.2546	7.579	8.1945	8.647	8.9165	9.9787	7.8586	8.073	9.0601	9.3052
ENSG00000065978	YBX1	183.768	237.301	234.666	209.272	178.137	190.451	234.872	265.946	219.947	201.064	185.988	240.708	259.214	230.066	195.986	179.983	247.113	250.739	224.593	187.185
ENSG00000065989	PDE4A	0.9735	1.278	1.33	1.4959	0.7094	1.0143	1.2643	1.2009	1.3384	1.2059	1.2462	1.2463	1.275	1.3704	0.9386	1.1542	1.2254	1.0026	1.274	1.0965
ENSG00000066027	PPP2R5A	20.3529	18.0629	16.1599	17.75	17.4932	19.247	18.1991	17.5975	18.0414	18.0727	22.4677	17.1983	18.43	18.5331	18.049	20.8814	16.8291	16.726	16.35	18.1367
ENSG00000066032	CTNNA2	0	0	0	0	0.008	0	0	0	0	0	0	0	0.02	0	0	0	0.0074	0	0	0
ENSG00000066044	ELAVL1	8.8914	10.3082	9.2152	8.933	8.2897	8.9495	9.9898	11.4742	9.8349	8.9542	9.0349	10.993	10.0046	10.0934	9.0543	9.557	10.2725	10.0112	10.272	8.0511
ENSG00000066056	TIE1	0.1663	0.0488	0.114	0.215	0.2528	0.1185	0.1008	0.0894	0.0981	0.119	0.0582	0.1166	0.0749	0.1218	0.1267	0.1091	0.1083	0.0793	0.0777	0.1286
ENSG00000066084	DIP2B	12.8116	10.105	9.9921	11.641	12.2801	12.846	8.8023	9.5779	10.3017	11.5345	12.4229	9.1414	10.5736	11.0599	13.0868	13.9723	8.8294	9.3106	11.097	13.07
ENSG00000066117	SMARCD1	11.392	12.2914	12.4064	12.264	13.9694	11.9922	12.5864	12.5099	12.2855	12.0816	12.0468	12.0721	12.8958	12.8364	12.2864	12.588	13.1959	13.3521	13.4781	12.0772
ENSG00000066135	KDM4A	18.563	14.6534	15.1112	17.7432	17.9275	18.8598	14.4673	15.3678	16.5745	18.9024	16.8235	15.1447	15.1715	16.9654	19.2497	18.6917	15.3905	16.4058	16.9027	18.7163
ENSG00000066136	NFYC	10.3485	7.2805	8.1853	9.5	8.9001	9.7309	7.4131	7.9282	9.0989	9.8349	8.9629	7.0042	7.0311	9.3156	9.4933	9.3502	7.1612	7.6389	9.4858	9.953
ENSG00000066185	ZMYND12	0.2219	0.0372	0.0579	0.0596	0.0551	0.0903	0.1118	0	0.0272	0.0427	0.0888	0.082	0.0228	0.1858	0.0552	0.1664	0.0508	0.1075	0.1015	0.1046
ENSG00000066230	SLC9A3	1.0999	1.5259	2.5592	1.1986	1.8461	1.2111	1.5206	1.0755	0.8795	1.162	1.1204	1.3587	0.9548	1.2699	1.2186	1.0937	1.6636	1.1229	1.3077	1.5876
ENSG00000066248	NGEF	1.8739	1.6585	1.4953	1.6499	1.9381	1.6952	1.6913	1.6635	1.8503	2.0939	1.7288	1.6551	1.7363	1.6708	2.1619	1.952	1.9675	1.7268	1.8894	1.889
ENSG00000066279	ASPM	9.5662	10.5769	9.9533	9.2522	9.4827	9.3541	11.3177	11.3511	9.985	7.8089	12.5655	9.6204	11.518	9.9824	9.0558	9.2041	8.2491	9.9819	8.446	9.3658
ENSG00000066294	CD84	0.1503	0.0794	0.2061	0.1131	0.2482	0.0857	0.0928	0.1078	0.0774	0.1418	0.0948	0.1038	0.0867	0.0661	0.1309	0.0921	0.0844	0.1019	0.1364	0.1922
ENSG00000066322	ELOVL1	31.1917	30.5886	28.3337	32.4302	31.5841	34.0315	32.1949	32.7653	35.9318	35.1264	33.1914	30.8368	32.999	32.0449	33.8668	32.8307	32.9524	32.6459	32.6782	31.2652
ENSG00000066336	SPI1	0	0	0.0307	0	0	0	0.0296	0	0	0.0227	0.0471	0	0	0	0.0293	0.0588	0	0	0.0359	0
ENSG00000066379	ZNRD1	8.109	5.8493	5.4552	6.8935	6.5349	7.8648	5.3448	6.1404	5.8525	8.0408	6.1031	4.871	5.7485	6.0711	7.306	6.731	5.5751	5.4276	6.1693	7.7664
ENSG00000066382	MPPED2	11.1439	2.8793	3.6695	6.3756	9.6819	10.7792	2.8283	3.5135	5.5639	9.4796	10.0087	2.8923	3.7495	6.2768	9.3162	10.3827	2.9398	3.7118	6.1163	9.9403
ENSG00000066405	CLDN18	0.0359	0	0.0492	0.0674	0.0623	0.0852	0.0316	0.0514	0.0769	0.0483	0.0502	0.0464	0.0258	0.0175	0.1093	0.0628	0.0144	0.0608	0.0766	0.0592
ENSG00000066422	ZBTB11	4.6531	5.1317	5.085	4.4629	4.6702	4.4111	5.1606	4.6817	4.5319	4.3353	4.927	4.6133	4.8002	4.6099	4.0667	5.0896	4.5958	4.6752	4.3066	4.3097
ENSG00000066427	ATXN3	2.3978	1.5666	2.3248	1.9505	2.8891	2.1722	1.431	1.3915	1.6045	1.7781	2.073	1.4451	1.4809	1.6171	2.2225	2.2666	1.2876	1.2608	1.912	2.232
ENSG00000066455	GOLGA5	21.6842	23.6947	18.8558	20.7837	19.353	21.9016	22.5969	22.9513	21.1608	21.321	22.9471	22.6971	22.1096	22.6074	20.3641	22.0231	22.1262	21.9575	21.3017	21.681
ENSG00000066468	FGFR2	12.2194	6.2937	6.277	8.2343	11.5655	12.6277	5.6492	6.8636	8.5077	11.8929	12.665	6.273	7.4764	8.8972	11.8274	12.9821	6.1316	7.5399	9.125	11.3958
ENSG00000066557	LRRC40	7.6229	8.4386	7.2324	7.0307	6.4133	7.9514	8.9531	8.7176	7.6172	6.0939	9.122	7.1385	8.1536	6.8579	5.8165	8.5279	7.1177	7.4626	6.4385	7.3019
ENSG00000066583	ISOC1	7.6026	11.324	6.8509	7.4174	6.0132	7.1877	9.8321	9.5311	8.0005	6.8125	8.1867	10.4883	10.3378	7.6725	6.93	8.1589	10.7824	9.0575	7.9634	6.5071
ENSG00000066629	EML1	0.0704	0.0642	0.1286	0.125	0.1358	0.0668	0.0414	0.0747	0.0537	0.1053	0.0438	0.0607	0.0394	0.0458	0.1361	0.041	0.0313	0.0861	0.1085	0.1354
ENSG00000066651	TRMT11	4.3967	4.4932	3.9006	3.1853	3.7974	4.1519	4.9932	5.143	5.0153	3.6587	4.2017	4.2841	4.4174	3.8152	3.6246	3.4852	4.3339	4.384	4.0312	3.6903
ENSG00000066654	THUMPD1	8.6683	8.8438	7.6495	8.371	8.1447	8.4679	9.2455	8.6964	8.099	7.7858	9.5173	8.5033	8.3988	7.977	7.3871	8.5403	8.0227	8.3082	8.3517	8.6852
ENSG00000066697	MSANTD3	15.6764	13.7828	11.8075	13.6929	13.4712	14.5661	13.3674	13.4333	14.0385	13.8164	15.276	13.0819	13.4247	13.9569	14.1113	13.4369	13.2036	12.9785	13.7223	14.182
ENSG00000066735	KIF26A	1.0916	1.8495	1.4213	1.6459	1.1989	1.0467	1.5705	1.7524	1.5286	1.3527	1.1394	1.7058	1.6104	1.6398	1.2011	0.9732	1.9403	1.7456	1.4402	1.1381
ENSG00000066739	ATG2B	3.8509	3.4373	3.9202	3.7046	4.3396	3.3629	3.0131	3.155	3.2154	3.0731	3.3824	2.8512	2.9687	3.2194	3.7004	2.966	2.8498	2.8329	3.2367	3.6732
ENSG00000066777	ARFGEF1	14.1502	9.9514	8.7408	11.5795	12.7569	12.9351	10.0803	9.3302	11.1726	11.567	14.4147	9.2135	9.7725	10.5136	11.9196	13.3926	8.2878	8.8792	9.8025	13.4868
ENSG00000066813	ACSM2B	0.0341	0.0501	0.039	0.0321	0.0889	0.0567	0.0376	0.0571	0.0439	0.0517	0.0478	0.0294	0.0307	0.025	0.0742	0.1492	0.0205	0	0.091	0.1125
ENSG00000066827	ZFAT	1.7041	1.5691	1.4862	1.6977	1.6435	2.1608	1.454	1.2929	1.6769	1.9326	1.7736	1.2409	1.3633	1.7946	1.8304	2.1889	1.4666	1.5172	1.5856	2.0502
ENSG00000066855	MTFR1	8.4766	7.5157	7.4047	7.7433	7.1556	8.1804	8.2412	8.42	7.8537	7.6339	8.3144	7.4427	8.1885	7.8993	7.8888	7.6804	7.8568	8.2161	7.0118	7.8962
ENSG00000066923	STAG3	1.7265	0.7231	2.156	1.5394	2.8169	1.255	0.8718	0.6277	0.9459	1.1248	0.9876	0.7413	0.8295	1.0532	1.5029	1.149	0.6824	0.7488	1.35	1.785
ENSG00000066926	FECH	9.3321	6.938	7.7767	7.2237	8.5673	8.4657	6.9655	7.5092	7.7806	8.5917	8.4955	7.34	7.8688	8.2812	8.2858	8.1116	7.2953	7.5667	7.4722	8.1587
ENSG00000066933	MYO9A	3.7546	3.0888	3.2372	3.4621	4.3304	3.6513	2.8012	2.6962	2.8679	3.0453	3.4591	2.6613	2.6984	3.0169	3.9799	3.6792	2.4072	2.3612	3.0365	4.0656
ENSG00000067048	DDX3Y	0.0121	0	0.0111	0.0114	0	0	0.0214	0.0116	0.0104	0.0163	0	0	0.0087	0.0118	0	0	0	0	0	0
ENSG00000067057	PFKP	32.3974	46.2545	41.3561	37.0592	31.9843	33.4119	47.5968	45.9094	39.2665	36.8942	34.4736	49.3478	45.9085	41.123	35.6393	36.5064	51.4787	48.1986	39.3641	33.8279
ENSG00000067064	IDI1	22.0208	47.0344	38.1306	24.2388	18.0877	20.8441	49.5234	51.149	23.9515	19.8226	25.6555	51.7433	47.5122	27.0428	19.219	21.4064	45.7408	42.7821	24.9581	21.2799
ENSG00000067066	SP100	5.7066	18.1742	15.0237	10.6837	5.3124	5.625	19.394	16.7045	10.5501	5.4674	5.3745	19.6362	16.3234	10.913	5.3178	5.4519	18.2621	15.6875	11.343	5.5207
ENSG00000067082	KLF6	10.018	22.5753	15.5381	11.8478	8.7825	9.4731	24.0372	19.7944	11.4063	9.5657	10.1262	23.7583	19.7565	12.2227	9.5983	8.7464	22.3251	17.8941	12.1108	8.9263
ENSG00000067113	PLPP1	6.5568	7.0487	5.4571	5.0938	5.8465	7.1462	8.2445	6.7634	4.5897	6.7649	7.9264	8.3661	5.8196	4.7199	6.5786	7.3681	7.277	7.1951	6.6316	6.4041
ENSG00000067141	NEO1	0.7114	1.1168	1.0498	0.9267	0.7447	0.7246	1.0125	1.0898	0.8972	0.6929	0.7202	1.1979	1.0748	0.896	0.6491	0.66	1.1408	0.9153	0.8693	0.7988
ENSG00000067167	TRAM1	64.1351	41.6129	34.3543	52.7415	57.2798	66.2053	47.3985	49.584	52.307	58.9879	87.1855	45.0858	49.4921	51.9828	56.9832	65.1161	39.2826	45.2349	47.1348	60.0439
ENSG00000067177	PHKA1	2.98	9.5814	7.4007	3.9245	3.322	3.1118	8.3836	7.133	4.2304	3.2032	3.1302	7.7886	7.3273	4.185	3.3284	3.2021	7.9499	7.0294	4.0588	3.3163
ENSG00000067182	TNFRSF1A	46.8496	42.2101	42.5696	53.9107	42.439	45.0969	38.1467	42.1327	52.1091	48.2355	44.6676	41.2433	43.5786	51.6411	46.9051	46.9693	43.2599	44.6985	53.4848	44.2425
ENSG00000067191	CACNB1	1.0886	1.0706	1.515	1.0511	1.1929	1.211	1.4179	0.9001	0.9341	1.1033	0.9203	0.973	1.2157	1.1114	1.3573	1.0641	1.2266	1.2967	1.0784	1.3023
ENSG00000067208	EVI5	2.9927	2.8025	2.6202	2.7029	3.1551	2.9945	2.5938	2.7164	2.4525	2.6616	3.2495	2.6327	2.5627	2.7594	3.0294	2.8541	2.3523	2.4937	2.6655	2.8773
ENSG00000067221	STOML1	1.1173	2.506	1.7143	1.313	1.3058	1.2319	2.3158	1.5514	1.4951	1.4426	1.2109	2.341	1.7638	1.3969	1.3488	1.676	2.6288	1.6854	1.2354	1.3932
ENSG00000067225	PKM	227.893	376.036	312.538	274.568	223.235	243.927	377.171	345.994	289.035	262.503	236.924	379.401	356.556	296.433	251.903	234.121	398.186	357.058	285.848	242.684
ENSG00000067248	DHX29	9.8022	10.644	8.3823	9.5888	9.0781	9.7021	11.3491	10.5936	10.8698	8.5239	11.1144	9.6486	9.7333	10.2654	8.4686	8.7703	8.6016	9.1923	9.0685	9.8301
ENSG00000067334	DNTTIP2	6.6064	6.039	6.1909	6.4808	6.5999	7.0753	6.7947	6.6344	7.1136	6.4762	7.7493	5.9391	6.6682	6.4179	6.3789	6.8011	5.972	5.9208	5.9763	7.2651
ENSG00000067365	METTL22	2.4106	1.7216	2.2189	1.9573	2.812	2.3619	1.4787	1.2732	1.8153	2.0668	1.8297	1.2726	1.5429	1.9104	2.3185	2.5372	1.1556	1.6002	1.8807	2.9545
ENSG00000067369	TP53BP1	12.0762	12.9187	13.6671	12.4211	12.8881	13.2213	12.1238	12.7229	11.9245	12.2767	12.2855	12.2113	12.5009	12.3837	12.33	12.6338	12.2932	12.1507	12.2466	12.3321
ENSG00000067445	TRO	0.1657	0.0486	0.0568	0.1363	0.162	0.1082	0.0639	0.0495	0.0622	0.1326	0.1451	0.0626	0.0821	0.0911	0.0541	0.145	0.0498	0.0615	0.0553	0.1282
ENSG00000067533	RRP15	2.7624	2.2274	2.767	2.6386	2.5226	2.5737	2.0462	3.1387	2.5217	2.283	2.5339	2.5812	2.7731	2.6642	2.2048	2.3013	2.2644	2.3188	2.7512	2.373
ENSG00000067560	RHOA	95.3299	93.5917	88.1722	89.8033	85.1177	93.754	97.1522	103.323	89.1508	89.7033	88.8327	99.7492	101.539	93.2634	89.2206	90.9156	95.2944	98.2217	90.038	89.9821
ENSG00000067596	DHX8	7.2772	8.3581	8.6344	8.7052	6.7514	7.7226	8.0176	8.5017	8.4391	7.5978	7.4895	7.956	8.9475	8.7023	7.526	8.076	8.1375	9.0013	8.3121	6.7855
ENSG00000067601	PMS2P4	3.0191	1.9261	2.8797	2.9002	3.2503	2.1197	2.3144	2.8864	2.4779	3.1392	2.7576	2.8312	2.2231	3.5266	3.028	2.8716	2.3681	2.3363	2.8729	3.4645
ENSG00000067606	PRKCZ	8.9469	5.3903	5.7963	7.2552	7.8048	8.5161	6.0561	5.9492	6.9812	8.8872	8.192	6.4612	5.916	6.9782	8.6207	8.674	6.0412	6.2007	7.3438	8.6942
ENSG00000067646	ZFY	0	0.0443	0.023	0.0592	0.0219	0.0359	0.0444	0.0361	0.0324	0.0424	0.0176	0.0109	0.0635	0.0246	0.0438	0.022	0.0303	0.0853	0.1075	0.0311
ENSG00000067704	IARS2	56.0242	58.9221	51.0724	52.6564	45.3946	53.44	59.388	59.2941	58.0189	52.0313	60.8716	57.0241	57.0845	55.3198	49.8433	54.8703	53.0087	55.2699	51.2697	54.1567
ENSG00000067715	SYT1	0.15	0.088	0.0392	0.0504	0.0745	0.0916	0.0756	0.1229	0.046	0.1371	0.06	0.0924	0.0926	0.0628	0.0933	0.0375	0.1031	0.0908	0.0915	0.1237
ENSG00000067798	NAV3	1.1237	0.4644	0.5502	1.202	1.3947	1.3016	0.4245	0.5645	0.974	1.1046	1.2446	0.3809	0.5165	0.9297	1.2077	1.2341	0.3126	0.4325	1.0221	1.1821
ENSG00000067829	IDH3G	16.1316	17.8845	16.454	17.5738	15.1721	17.8532	18.465	18.0663	18.1043	18.06	18.6482	18.6007	17.494	17.4107	17.3409	20.3	17.266	18.7507	18.9171	16.7897
ENSG00000067836	ROGDI	14.7907	12.5062	15.6952	16.8715	16.3623	13.35	13.1889	14.014	16.8082	15.83	13.7041	12.402	14.2261	16.0736	14.7986	15.5376	14.2368	15.4337	17.6257	15.6733
ENSG00000067840	PDZD4	0.016	0.1693	0.1318	0.1055	0.0139	0.0152	0.113	0.0919	0.11	0.108	0.0224	0.0691	0.1501	0.1566	0.0419	0.0841	0.0642	0.0815	0.2053	0.0264
ENSG00000067842	ATP2B3	0	0	0	0.0087	0	0	0	0	0.0079	0	0	0	0	0	0	0	0	0	0	0
ENSG00000067900	ROCK1	8.9397	8.0029	7.7709	7.9928	8.9091	8.2303	7.8093	8.1756	7.9125	7.7176	9.7849	7.4264	7.8819	7.3881	7.9016	9.3565	7.1627	7.094	7.6593	8.6899
ENSG00000067955	CBFB	10.0085	10.3246	8.1165	9.6314	8.6077	9.2991	10.2641	11.8398	9.7445	9.0577	9.7696	11.3967	12.0094	9.7942	8.8001	10.7041	10.0917	11.0104	9.0662	8.5466
ENSG00000067992	PDK3	0.5937	2	1.0854	0.8495	0.942	0.7357	1.6841	0.8885	0.9525	0.9217	0.8316	2.0712	1.2651	0.7566	0.6741	1.0843	1.6351	1.641	0.8268	1.1923
ENSG00000068001	HYAL2	3.0155	4.3484	3.2461	3.972	3.2715	3.606	4.9929	4.0976	4.1636	3.9494	3.8589	3.909	4.1589	4.0227	3.5709	4.3398	4.6269	3.944	4.3796	3.8759
ENSG00000068024	HDAC4	1.1397	2.4498	2.4309	2.011	1.1982	0.9492	1.8627	2.0598	1.7505	1.0272	1.0423	1.9621	2.1304	1.8354	1.3817	1.1385	2.1698	2.1216	1.9946	1.2491
ENSG00000068028	RASSF1	4.1557	4.2796	4.8691	3.9604	4.185	3.5169	3.4804	4.1717	4.5546	3.7666	3.9948	3.6342	4.2883	4.2998	4.308	4.0001	4.1802	4.5308	4.9409	4.004
ENSG00000068078	FGFR3	15.1979	10.7617	13.2473	15.1004	16.7802	15.0792	10.9874	11.8192	14.288	15.997	14.8352	11.6964	11.6582	14.9178	15.7474	15.8176	11.5509	12.259	14.0282	14.6122
ENSG00000068079	IFI35	5.2187	87.8762	69.9419	35.9695	7.1687	7.0005	90.5522	76.0862	33.8267	8.0526	7.309	92.1162	74.8647	39.9946	6.6913	6.3562	94.627	79.407	40.1675	7.0381
ENSG00000068097	HEATR6	5.688	4.7813	5.0947	5.6701	6.1586	5.7968	5.8837	4.6865	5.7268	5.5839	6.0648	5.2155	5.2631	5.7244	5.7598	5.2024	4.7439	5.5719	5.5995	5.8819
ENSG00000068120	COASY	17.5825	21.4093	20.0461	19.5803	18.9187	18.5211	21.5087	20.2902	20.1799	21.1666	18.6077	21.213	20.6299	20.7339	19.5406	19.4168	20.8764	21.2198	21.7738	19.5395
ENSG00000068137	PLEKHH3	9.1544	7.2434	8.8974	8.2799	11.0367	7.6227	6.6146	6.8548	8.3398	9.0064	8.4189	7.2106	7.0672	8.1368	9.0908	9.2273	7.1541	7.4028	9.062	9.5336
ENSG00000068305	MEF2A	8.3887	6.439	7.1719	8.189	7.8293	8.0735	6.483	6.8289	7.1807	7.4242	7.7246	6.6392	6.7117	7.891	7.5644	7.8943	6.0977	6.5053	7.1754	7.2088
ENSG00000068308	OTUD5	30.0402	30.5343	30.2382	32.0486	29.5152	32.0679	27.951	30.386	31.5098	30.7398	27.7228	30.3116	31.532	32.0912	30.0942	31.693	30.7634	30.1063	31.8643	30.096
ENSG00000068323	TFE3	18.615	18.8199	19.391	19.5171	19.4611	19.5805	20.9642	19.6446	19.2482	20.3967	17.9267	21.7496	19.7721	20.3757	19.4276	18.0515	21.9061	21.0225	20.4978	18.2873
ENSG00000068354	TBC1D25	9.621	6.7299	7.5895	8.844	8.6451	9.8902	7.1455	6.8198	8.5522	9.6885	8.3754	7.1207	7.2186	8.4335	9.6654	9.0819	7.7932	7.1629	8.9523	9.2939
ENSG00000068366	ACSL4	4.056	7.2438	5.5513	4.1702	3.5334	4.1619	7.5816	7.828	4.6621	4.062	4.7237	6.9518	7.1202	4.6936	4.0688	4.0237	6.9563	6.1401	4.5387	4.1951
ENSG00000068383	INPP5A	11.8454	6.7652	7.5158	9.4247	10.5687	11.5196	6.7852	8.6685	9.6325	10.9768	12.4885	8.2922	8.9156	9.665	10.7196	11.2031	7.9171	8.6236	9.2392	11.055
ENSG00000068394	GPKOW	18.1316	20.3934	17.4496	20.6888	17.2102	16.9578	17.9911	20.4271	20.0129	21.3078	18.2344	20.9145	19.428	21.42	20.0242	18.0326	20.4936	21.3926	19.8263	17.1944
ENSG00000068400	GRIPAP1	11.329	11.723	14.9941	11.9898	13.4212	10.3751	11.8342	11.6088	10.9165	10.8517	10.1695	12.7308	11.4188	12.0017	12.2606	10.8033	12.076	12.4808	12.0298	11.9525
ENSG00000068438	FTSJ1	21.5592	20.8434	20.6144	23.321	23.6977	21.975	22.0598	22.0936	20.9102	24.6408	22.1879	20.4391	21.7174	21.8431	23.7851	23.9949	21.1121	23.7133	22.0081	22.9362
ENSG00000068489	PRR11	16.2673	11.3894	12.4379	15.1818	14.7406	17.2504	11.1991	13.1068	15.1873	16.1965	18.2694	11.4453	14.0953	14.8594	16.3273	16.1147	10.0351	12.8625	13.5987	15.8359
ENSG00000068615	REEP1	0.3104	0.2125	0.2364	0.5106	0.2135	0.2825	0.2394	0.2967	0.2996	0.1742	0.3622	0.3682	0.3169	0.4043	0.2927	0.2942	0.3422	0.2411	0.3451	0.288
ENSG00000068650	ATP11A	2.7103	2.123	2.6487	2.8577	2.8785	2.5938	2.0499	2.4071	2.3864	2.5083	2.6323	1.8968	2.2198	2.9151	2.787	2.9169	1.7913	2.2542	2.5906	2.7786
ENSG00000068654	POLR1A	4.8683	5.5637	6.181	6.1639	5.1462	4.6391	5.2535	5.7268	5.5461	5.0094	4.8938	4.8971	5.9785	5.8771	5.483	4.9804	5.0669	5.4608	5.8457	5.1825
ENSG00000068697	LAPTM4A	108.611	96.6915	82.4805	91.5917	86.162	99.5365	101.862	102.195	96.2926	92.0951	102.344	101.29	99.0403	93.4979	93.2351	94.2258	93.0448	94.7197	89.732	94.7103
ENSG00000068724	TTC7A	9.2508	11.2353	10.222	10.7868	9.0374	9.8715	11.2002	11.3614	11.2622	10.2177	8.8477	11.341	10.9599	11.5805	10.6321	10.1098	11.7518	10.8274	11.6077	9.3886
ENSG00000068745	IP6K2	15.6238	10.1649	14.1455	13.1421	18.5824	13.4193	8.6371	8.9172	12.5994	14.3999	10.7416	8.6446	7.8899	11.9038	14.623	13.8122	9.7696	10.3797	13.2727	16.3959
ENSG00000068781	STON1-GTF2A1L	8.1657	4.032	4.2355	5.7883	7.9954	7.7567	4.0564	3.9653	6.0474	8.6551	9.1446	3.6483	4.1451	5.9198	7.4606	8.9317	3.3126	4.0647	5.7946	8.9265
ENSG00000068784	SRBD1	3.8612	2.9786	3.2647	3.6691	3.0192	3.7857	2.9663	3.6124	3.4788	2.7776	3.573	2.784	3.2697	3.4084	3.085	2.8237	2.6204	3.483	3.4009	3.287
ENSG00000068796	KIF2A	10.6528	12.2142	10.43	10.3031	9.673	10.3545	12.8599	12.4693	10.9288	10.2293	11.6132	11.2776	12.2563	10.9197	10.0848	11.2472	11.6493	11.1038	10.2372	9.9641
ENSG00000068831	RASGRP2	0.0686	0.0268	0.0732	0.0645	0.0795	0.0326	0.0202	0.0547	0.0294	0.1155	0.048	0.0197	0.0247	0.0559	0.0697	0.06	0.055	0.0582	0.0977	0.0943
ENSG00000068878	PSME4	7.8939	8.9395	7.5446	7.3385	8.3338	8.0534	8.5581	8.1963	7.7993	7.2901	8.4773	7.9884	7.6033	7.4995	7.7288	7.8824	7.4785	7.629	7.6443	8.2701
ENSG00000068885	IFT80	4.2664	2.9935	3.625	3.3912	5.4673	3.9329	2.8465	3.1147	3.2115	3.5468	4.0876	3.0115	2.9978	3.3628	3.7137	3.1393	2.5966	2.6873	3.1676	4.3425
ENSG00000068903	SIRT2	5.969	4.3694	4.465	5.6118	6.0211	6.0841	4.4836	4.7127	5.1505	5.6399	6.262	4.2914	4.342	5.1434	5.7309	5.986	4.4005	4.9927	5.1314	6.4258
ENSG00000068912	ERLEC1	11.6757	13.6427	13.0031	12.794	10.587	11.4478	14.2682	14.6779	12.2524	10.9572	12.969	15.1212	14.4883	12.4553	10.0231	10.8039	13.4072	12.7621	12.0065	11.3344
ENSG00000068971	PPP2R5B	3.3178	5.9993	4.7657	3.623	3.6345	3.3278	5.4683	4.2161	4.3145	3.9564	3.4923	5.2626	4.2178	3.6037	3.3544	3.2458	6.4769	4.5761	3.6081	3.3483
ENSG00000068976	PYGM	0.1397	0.0492	0.0766	0.1182	0.1578	0.1592	0.0493	0.0668	0.1079	0.0659	0.0978	0.1326	0.0705	0.0409	0.1824	0.0489	0.0224	0.0592	0.1193	0.1152
ENSG00000068985	PAGE1	0	0	0	0	0	0	0	0	0	0	0	0	0	0	0	0	0	0	0	0
ENSG00000069011	PITX1	3.5271	4.2334	3.7492	3.4465	4.235	3.4257	3.4762	3.391	3.6555	4.0846	3.5522	3.6755	3.5701	3.8716	3.3117	3.5719	4.4962	4.1818	3.6386	3.6118
ENSG00000069018	TRPC7	0	0	0	0	0	0	0	0	0	0	0.0306	0	0	0	0	0	0	0	0	0
ENSG00000069020	MAST4	4.5417	4.1293	4.251	4.8895	4.8396	4.4718	3.3978	3.4718	4.4665	4.2795	4.183	3.6729	3.6045	4.4184	5.0016	4.7541	3.2081	3.6203	4.4033	4.6061
ENSG00000069122	ADGRF5	0	0	0	0	0	0	0	0	0	0	0	0	0	0	0	0	0	0	0.0112	0
ENSG00000069188	SDK2	0.012	0	0.0164	0.0056	0.026	0.0171	0.0053	0	0.0103	0.0081	0	0.0155	0.0086	0.0059	0.0157	0.0105	0.0048	0.0051	0.0128	0.0148
ENSG00000069206	ADAM7	0	0	0	0	0	0	0	0	0	0	0	0	0	0	0	0	0	0	0	0
ENSG00000069248	NUP133	17.9877	15.4469	13.1473	15.8357	15.2303	17.4671	15.7566	16.5624	17.7909	15.9407	19.1989	15.0844	16.1878	16.1645	16.106	16.3408	13.6975	14.7606	16.0031	17.8465
ENSG00000069275	NUCKS1	69.2308	73.8449	65.273	69.455	60.9609	66.6109	72.753	83.0641	70.7304	60.8061	73.0849	70.9512	81.3277	73.7604	63.9083	65.6206	67.0804	71.6479	65.1629	62.3945
ENSG00000069329	VPS35	26.9835	26.389	22.0446	24.791	24.021	28.3885	28.1989	27.7448	26.6494	24.832	30.8438	26.7948	27.0242	25.9004	23.9611	27.0081	24.3172	25.0993	22.9545	26.0874
ENSG00000069345	DNAJA2	18.4332	20.7192	19.7494	17.3044	15.5376	18.5406	21.336	21.5754	18.2211	16.6831	19.0064	21.8163	20.7978	18.7999	17.5879	17.0674	21.2662	19.5463	18.3742	17.1632
ENSG00000069399	BCL3	2.5537	4.4587	4.9234	4.2368	2.9085	2.5277	4.9376	4.1852	4.3271	3.2815	2.194	4.5914	4.9334	4.738	2.7833	3.1547	5.9876	5.2381	5.1547	2.9735
ENSG00000069424	KCNAB2	1.1019	1.0879	1.1406	1.4476	1.3694	1.2338	1.1129	1.172	1.4965	1.4452	1.2264	1.2528	1.3147	1.3687	1.1561	1.2132	0.9771	1.3173	1.2621	1.2639
ENSG00000069431	ABCC9	0.7666	0.7031	0.7883	0.4899	0.9991	0.5177	0.7234	0.4982	0.4625	0.5084	0.6039	0.434	0.4532	0.5383	0.683	0.5031	0.4802	0.5076	0.6458	0.8348
ENSG00000069482	GAL	0	0	0	0.0503	0	0	0	0	0	0	0	0	0	0	0	0	0	0	0	0
ENSG00000069493	CLEC2D	4.9301	2.8291	3.0804	3.4693	4.1356	4.1891	3.015	3.3462	3.398	3.5771	4.4678	2.4416	3.2647	2.9602	3.6734	3.5527	2.4134	3.0343	2.9466	4.2147
ENSG00000069509	FUNDC1	10.1447	8.2893	6.3638	7.5741	6.3943	8.5973	7.2336	6.8937	8.4061	7.6045	10.9346	6.221	7.8487	6.7044	5.8438	8.0938	5.9409	6.7437	6.6894	8.5722
ENSG00000069535	MAOB	0.0241	0.0282	0.066	0	0.0209	0.0229	0	0.092	0	0	0	0	0.0694	0.0235	0	0	0.0193	0.102	0.0257	0
ENSG00000069667	RORA	0.1225	0.0671	0.112	0.0806	0.1561	0.0931	0.09	0.1015	0.0666	0.077	0.0743	0.0704	0.1059	0.0957	0.1422	0.1	0.0982	0.0657	0.1003	0.1818
ENSG00000069696	DRD4	0.3768	0.0553	0.3444	0.1329	0.9412	0	0.083	0.0901	0.1213	0.349	0.3298	0.2438	0.1358	0.2301	0.328	0.4122	0.3399	0.1996	0.3017	0.6216
ENSG00000069702	TGFBR3	3.1808	1.5011	1.4172	2.0813	2.4719	2.976	1.3246	1.4135	1.9681	2.4066	2.6752	1.1928	1.2902	1.6631	2.4488	2.6855	1.2495	1.2057	1.6553	2.6169
ENSG00000069712	KIAA1107	0.4807	0.3703	0.3982	0.2966	0.4177	0.2711	0.437	0.2872	0.232	0.3643	0.4418	0.2722	0.3681	0.4403	0.4054	0.4995	0.277	0.3947	0.3849	0.4089
ENSG00000069764	PLA2G10	4.4261	0.7318	1.5385	2.9305	4.6579	3.6714	0.8244	1.0132	2.7815	4.8294	6.0243	0.3765	1.0333	2.1925	4.0156	4.2549	0.7497	1.1096	3.2611	4.9874
ENSG00000069812	HES2	8.6079	8.277	9.2678	8.7098	8.0823	7.6145	8.201	8.6354	8.1479	8.4684	8.0191	9.0471	8.3734	9.3647	8.4673	8.8946	8.8721	9.0841	9.6294	8.267
ENSG00000069849	ATP1B3	156.911	89.537	87.8086	116.135	127.087	153.425	90.1226	96.0618	120.916	135.412	168.139	85.4332	94.2814	119.363	130.024	156.765	78.8145	92.5321	123.685	151.978
ENSG00000069869	NEDD4	18.0332	17.1109	16.889	17.5079	16.9963	16.9556	17.3539	16.0779	16.7072	15.7904	17.2445	16.4289	16.2756	17.1168	15.9503	16.1011	15.6116	15.2322	16.8927	17.6487
ENSG00000069943	PIGB	4.5799	3.5781	3.5982	3.9314	4.1786	5.0052	3.8214	3.8806	4.1926	3.9726	4.9769	3.3566	3.7422	3.8907	4.1733	4.4499	3.058	3.4533	3.5322	4.7375
ENSG00000069956	MAPK6	13.4176	12.6566	10.2337	12.2359	12.4994	12.8592	13.9792	12.5882	12.3634	11.7606	15.4819	13.2483	13.2489	12.523	12.5991	12.9417	11.8583	11.5475	11.5923	13.4289
ENSG00000069966	GNB5	3.4937	2.6277	2.9114	2.9946	3.5761	3.6267	2.5451	2.7151	2.9081	3.326	3.5087	2.9871	2.7289	3.0657	3.8015	3.6338	2.8264	2.899	2.9984	3.3647
ENSG00000069974	RAB27A	2.9045	4.2837	3.347	3.7576	2.793	2.6175	4.0377	4.2838	3.3762	2.6841	2.9031	3.9836	4.1596	3.941	2.8524	2.4981	4.2893	3.7241	3.4321	2.9177
ENSG00000069998	HDHD5	9.4575	10.804	9.9073	10.0445	9.8699	9.5996	9.5676	10.7665	10.7032	10.2829	9.8503	9.5334	10.564	10.9193	10.1096	9.2994	10.1143	11.0261	11.2555	9.265
ENSG00000070010	UFD1	7.2231	7.8713	7.7598	6.9107	7.5832	6.8991	7.2452	7.2634	6.9837	6.7864	6.4579	7.6951	7.5759	7.6089	6.9529	7.0383	7.3174	7.3301	7.5158	6.634
ENSG00000070018	LRP6	1.6691	1.7144	1.7164	1.6642	2.1577	1.7709	1.7384	1.6987	1.6805	1.5324	1.7909	1.6955	1.6443	1.5583	1.9157	1.6961	1.5865	1.7113	1.7891	1.6708
ENSG00000070019	GUCY2C	0.0167	0.0782	0.0609	0.0313	0.0868	0.1266	0.1321	0.0318	0.0572	0.1122	0.0467	0.0287	0.108	0.1302	0.0435	0.0874	0.0668	0.0847	0.0889	0.0412
ENSG00000070031	SCT	0.9504	0.2231	0.8687	0.5361	1.3212	0.7223	0.3351	0.1817	0.8155	0.6403	0.5324	0	0.8219	0.3714	0.9928	0.6653	0	0.3222	1.0147	0.3136
ENSG00000070047	PHRF1	14.5437	15.7276	15.8733	16.1451	16.5961	13.9297	14.5117	15.576	16.1424	16.1583	14.6771	15.5126	15.5743	16.8356	14.9797	15.6389	15.78	15.7199	16.5182	13.6464
ENSG00000070061	ELP1	15.1036	15.0426	15.9086	15.1949	15.5307	14.9589	14.6941	14.5715	14.3811	14.0413	15.16	13.9336	15.1875	14.6767	15.2199	14.4343	14.2035	15.0337	14.5896	15.1705
ENSG00000070081	NUCB2	3.349	2.9326	2.6158	2.8505	2.8626	3.5192	3.1706	2.906	3.2187	3.0741	3.6288	2.8559	2.9487	2.8411	2.9354	2.8425	2.3627	2.9302	2.7249	3.1258
ENSG00000070087	PFN2	1.2741	1.187	0.9243	1.1979	1.1597	1.3448	0.9271	0.9861	1.0412	1.6213	1.4446	0.7154	0.9328	1.1064	1.1619	1.3096	0.9243	0.9256	1.425	0.9341
ENSG00000070159	PTPN3	10.1694	9.9521	10.0335	9.5871	10.1415	10.2088	10.7875	10.3012	9.7174	10.1095	10.197	10.419	9.8672	9.7717	9.864	10.3178	10.1237	9.8816	9.7273	9.9835
ENSG00000070182	SPTB	2.3925	1.3324	1.9329	1.9571	2.8029	2.2816	1.0712	1.1887	1.6932	2.278	2.1503	1.093	1.2491	1.891	2.4106	2.2337	1.1668	1.3971	1.976	2.4083
ENSG00000070190	DAPP1	2.0957	4.7226	4.1808	2.186	2.1397	2.2232	6.0819	5.3964	2.4808	2.0197	2.3781	5.9388	5.4791	3.1682	2.1704	2.0614	5.6787	4.7322	2.7436	2.271
ENSG00000070193	FGF10	0	0	0	0	0	0	0	0	0	0	0	0	0	0	0	0	0	0	0	0
ENSG00000070214	SLC44A1	13.5004	16.2167	12.9201	12.9989	11.039	12.5092	16.7287	15.4314	13.1927	11.3123	14.9053	16.4256	16.0812	13.4906	12.0601	12.6437	14.7427	15.0271	12.1919	12.0258
ENSG00000070269	TMEM260	3.3076	2.8817	3.0863	3.1583	3.5023	3.0928	2.7792	3.0798	2.9563	3.1101	3.9809	2.7421	2.7872	3.3323	3.0066	3.3013	2.5138	3.183	3.6783	3.4668
ENSG00000070366	SMG6	8.9979	8.0476	8.1042	9.8354	9.1805	10.3631	7.7871	8.3125	9.3724	9.6406	9.8323	8.2349	8.5037	9.808	10.0244	9.3214	7.9808	8.3358	9.1136	9.8298
ENSG00000070367	EXOC5	3.3306	3.4745	2.9381	3.0064	3.009	3.0744	3.8726	4.0198	3.2661	2.9667	3.6263	3.7564	3.74	3.07	2.8606	3.1564	3.4023	3.4418	3.219	3.0436
ENSG00000070371	CLTCL1	0.9969	0.9427	1.196	1.0219	1.2331	0.993	1.0498	0.9531	0.9505	1.082	1.1054	0.9736	0.9729	1.0078	1.0727	1.2843	0.9159	1.0503	0.9535	1.2676
ENSG00000070388	FGF22	0.2003	0.0882	0.412	0.259	0.3264	0.2141	0.2208	0.2394	0.2364	0.1856	0.2806	0.2593	0.1985	0.2936	0.3488	0.3506	0.3213	0.2335	0.1337	0.2685
ENSG00000070404	FSTL3	9.7994	10.7842	10.8648	11.6229	11.1743	9.5455	10.5986	9.7372	11.036	12.7442	10.0391	12.3683	11.5252	10.5263	12.025	10.9568	14.0407	10.9202	11.1883	10.9635
ENSG00000070413	DGCR2	35.9708	37.2129	34.7177	39.8167	33.5811	35.7017	37.9042	36.7627	40.5357	39.0484	38.6444	39.429	37.5256	40.9013	38.1075	39.5134	39.4697	41.1229	39.0386	37.1003
ENSG00000070423	RNF126	8.4377	9.3441	9.6225	9.4108	9.3882	7.4668	8.6664	9.2653	8.4182	8.5394	8.417	9.4256	10.0822	10.6733	8.6612	9.3685	10.2914	9.9343	10.1766	9.3555
ENSG00000070444	MNT	5.8507	6.1288	6.1713	6.5873	6.4128	5.7697	5.5794	6.0355	6.3335	6.8302	6.274	5.4052	6.1352	6.4634	6.5777	6.6262	6.2377	6.2829	6.6802	6.4757
ENSG00000070476	ZXDC	7.584	5.0397	7.4769	7.3525	8.3719	7.1592	5.2687	5.6685	6.5157	7.2813	6.7412	5.5069	5.5952	6.9288	7.4989	7.4308	5.3908	5.7386	6.5016	7.8852
ENSG00000070495	JMJD6	2.1796	2.1617	2.6315	2.2902	2.4202	1.6497	2.4866	2.6297	2.2602	2.1356	1.8772	2.4133	2.7299	2.4595	2.3436	1.8562	2.6914	2.5289	2.0407	2.1629
ENSG00000070501	POLB	5.0492	4.8929	4.5069	5.6233	4.9609	5.1987	4.511	5.4914	5.8155	5.1135	5.1969	4.7216	4.1151	5.4128	4.5869	4.8038	4.2386	4.4375	5.7343	4.7095
ENSG00000070526	ST6GALNAC1	10.3105	3.6712	5.5514	11.6285	10.8161	9.5449	3.9666	4.8611	11.1843	11.9205	10.3145	3.4641	4.9004	10.5853	11.1529	10.3817	3.5106	5.1304	11.8046	11.9321
ENSG00000070540	WIPI1	0.7771	0.7922	0.5982	0.7498	0.9772	0.5051	0.6851	0.6452	0.6142	0.8679	0.7447	0.8645	0.6632	0.5594	0.9079	0.6084	0.8034	0.728	0.7205	0.8939
ENSG00000070601	FRMPD1	0.332	0.2645	0.336	0.1784	0.3709	0.2591	0.0627	0.1927	0.1933	0.1837	0.1495	0.1637	0.094	0.139	0.2581	0.2283	0.1616	0.0905	0.2785	0.2934
ENSG00000070610	GBA2	4.9393	4.0128	5.7065	4.9298	6.0658	4.2929	4.1245	3.9744	4.2631	5.1033	4.1588	3.774	4.2696	4.0755	4.7408	5.2728	4.5642	3.9654	5.0258	4.7309
ENSG00000070614	NDST1	17.2887	16.4809	15.0956	16.8377	18.3698	18.9748	16.2131	14.8115	15.8496	20.8831	20.0313	16.8683	15.8797	16.9257	19.0976	19.6388	16.6541	16.101	16.579	18.4323
ENSG00000070669	ASNS	1.4992	2.3464	1.9556	1.571	1.3975	1.4241	2.6708	2.3738	1.541	1.6096	1.6185	2.2769	2.2959	1.6019	1.2506	1.5305	2.3289	1.7603	1.8339	1.5971
ENSG00000070718	AP3M2	6.7066	7.6254	8.1973	7.3787	6.5105	6.6128	7.6127	8.0014	7.7997	6.0338	5.7444	6.905	7.5895	7.3641	6.2528	6.014	6.6482	6.6049	7.6097	6.8937
ENSG00000070729	CNGB1	0.0095	0	0.0174	0.0179	0	0	0	0.0091	0.0164	0	0	0.0164	0.0069	0.0186	0.0166	0	0.0153	0.0162	0.0102	0.0236
ENSG00000070731	ST6GALNAC2	50.0785	35.8777	38.6316	51.2836	50.2593	53.6495	36.3477	37.3783	49.3869	50.8451	48.4038	38.2836	36.1878	50.262	52.8379	51.7204	36.5152	40.2553	51.4501	53.1761
ENSG00000070748	CHAT	0	0.0436	0	0	0	0	0	0	0.0159	0	0.026	0	0	0	0	0	0	0	0.0198	0
ENSG00000070756	PABPC1	406.782	287.331	278.685	381.493	350.198	408.657	292.836	325.185	367.471	401.313	400.901	293.565	319.274	364.663	387.353	402.494	288.566	322.235	360.836	381.861
ENSG00000070759	TESK2	5.0681	4.1055	4.556	4.2135	4.3122	5.2718	4.671	4.3047	3.7916	4.6838	5.1915	4.3905	4.6939	4.2761	5.4507	4.3615	5.3229	4.1357	4.3151	4.94
ENSG00000070761	CFAP20	12.0687	13.5826	13.0666	12.4758	10.8417	12.7442	12.0856	12.2663	13.4221	11.9583	12.2668	13.2932	13.6166	13.1927	11.3979	12.9189	12.8473	13.8288	12.1966	12.7808
ENSG00000070770	CSNK2A2	24.3926	16.2743	17.7653	22.4121	22.173	24.8456	17.6668	19.1205	22.668	24.4818	23.8194	17.1416	17.8916	21.7533	23.8904	25.0211	17.1584	18.6843	21.9434	25.7527
ENSG00000070778	PTPN21	3.8379	3.136	2.9578	3.396	4.1925	3.9405	3.1263	3.0756	2.9622	4.0175	4.1499	2.7349	2.8201	3.0418	3.7174	4.0497	3.1827	2.6549	3.3642	3.8947
ENSG00000070785	EIF2B3	3.9568	3.8068	3.8778	3.5667	3.6858	4.4367	3.5781	4.0559	4.1477	4.699	3.4279	3.7656	4.1598	4.0649	3.9414	3.855	3.5487	4.0105	3.9848	4.1887
ENSG00000070808	CAMK2A	3.258	0.4515	1.2718	2.7333	4.6684	2.6972	0.4787	0.6165	1.9025	2.6901	2.4399	0.6051	0.6196	2.0556	3.4662	2.9102	0.4807	0.815	2.657	3.4242
ENSG00000070814	TCOF1	5.7801	8.0885	9.1007	8.653	6.217	5.8421	7.695	9.4714	9.1412	6.7819	5.9786	7.6956	10.0339	9.6062	7.0504	6.1104	8.24	9.4267	8.4693	6.721
ENSG00000070831	CDC42	57.3119	50.7981	43.7617	50.2832	48.5668	57.2696	52.161	50.448	47.1362	50.4224	57.1946	52.0976	52.3821	47.8109	48.6427	51.944	50.7114	48.6895	47.5825	54.3345
ENSG00000070882	OSBPL3	14.2663	11.0805	11.1797	11.5151	14.6782	13.9515	10.5551	10.1164	10.8042	12.2778	13.8817	10.3	11.0614	10.8579	12.9791	13.363	9.7031	9.8275	10.701	13.3534
ENSG00000070886	EPHA8	0	0	0.0119	0	0.0226	0	0	0	0	0.0262	0.0546	0.0112	0.0094	0.0127	0.0113	0	0.0208	0	0	0.0107
ENSG00000070915	SLC12A3	0.045	0	0.0309	0.0318	0.0391	0.0321	0.0099	0.0108	0.029	0.0152	0.0631	0	0.0325	0.033	0.0392	0.0788	0.0181	0.0191	0.0601	0.0464
ENSG00000070950	RAD18	1.8033	1.4385	1.7667	1.6673	1.7745	2.2524	1.1945	1.7526	1.6756	1.7181	2.0651	1.4784	1.6801	1.6936	1.8125	1.7959	1.5816	1.1906	1.7763	1.8653
ENSG00000070961	ATP2B1	2.1326	1.9184	1.7886	2.0119	2.0693	2.0258	1.6604	1.9478	1.6979	2.1969	2.1965	1.5427	1.8486	1.7899	2.0223	2.0136	1.6277	1.7454	1.6822	1.8496
ENSG00000070985	TRPM5	0.0351	0	0	0.0165	0	0	0.0155	0	0.0151	0.0355	0.0246	0	0	0.0172	0.0306	0	0.0282	0.0149	0	0
ENSG00000071051	NCK2	18.0326	15.5141	13.3778	17.938	16.3138	17.0409	14.6253	14.8596	15.5129	18.9974	17.858	15.3567	14.723	16.162	18.2083	18.9759	15.8015	15.678	15.8981	18.4232
ENSG00000071054	MAP4K4	4.9556	7.9407	7.2413	6.3106	5.8013	5.6688	7.912	7.4125	6.2086	5.6932	5.7186	8.2899	7.5705	6.6484	6.0757	5.3849	8.6276	7.1975	6.4084	5.68
ENSG00000071073	MGAT4A	0.0939	0.2035	0.1783	0.1087	0.1255	0.1029	0.1337	0.1589	0.0372	0.0973	0.1315	0.1994	0.125	0.0565	0.0818	0.2023	0.1796	0.1163	0.1003	0.1311
ENSG00000071082	RPL31	55.3468	45.7766	54.7744	53.3341	54.4945	58.0178	44.0051	54.108	48.1711	57.6058	45.9505	48.0919	49.29	51.2773	60.3397	56.1786	46.534	48.8337	54.1248	55.2502
ENSG00000071127	WDR1	20.2393	21.2959	19.1663	20.3988	20.9048	22.0793	20.3107	20.2418	21.5384	23.8673	23.329	22.6375	21.0624	21.5788	22.7088	22.5559	21.8649	21.35	20.5257	22.1839
ENSG00000071189	SNX13	3.8688	3.1039	2.9941	3.462	3.5858	3.6509	3.4032	3.2004	3.3088	2.9973	4.0416	3.0928	3.176	3.3615	3.0431	3.2927	2.7962	3.0851	2.9451	4.0472
ENSG00000071203	MS4A12	0	0	0	0	0	0	0	0	0	0	0	0	0	0	0	0	0	0	0	0
ENSG00000071205	ARHGAP10	1.6166	1.4574	1.1821	1.4226	1.5337	1.7322	1.2598	1.2982	1.5092	1.6117	1.6573	1.1213	1.3468	1.4656	1.5592	1.6975	1.3065	1.2441	1.429	1.504
ENSG00000071242	RPS6KA2	7.0221	7.8864	6.3801	6.8003	8.1247	6.9269	8.1399	7.3347	7.061	7.7665	8.428	8.1116	7.6823	7.2147	8.2284	7.7251	8.1679	8.0117	6.9742	7.9635
ENSG00000071243	ING3	1.6946	1.5193	1.3904	1.8315	1.7505	2.0153	1.4704	1.9007	1.6716	1.6449	2.4294	1.4735	1.654	1.7467	1.568	2.0082	1.4871	1.8999	1.6952	1.6948
ENSG00000071246	VASH1	0.4066	0.4271	0.3912	0.3823	0.4183	0.437	0.2735	0.3376	0.4958	0.4036	0.3297	0.2585	0.4627	0.3659	0.475	0.3558	0.3003	0.4806	0.4684	0.4236
ENSG00000071282	LMCD1	0.1067	0.0716	0.0348	0.0645	0.1125	0.0796	0.047	0.0874	0.085	0.0821	0.1067	0.046	0.0494	0.0819	0.1526	0.16	0.0305	0.0388	0.0488	0.1697
ENSG00000071462	BUD23	4.7904	5.0785	5.2593	4.899	4.4968	5.1162	5.3194	4.898	5.5157	4.8377	4.3788	4.8734	5.0744	5.0393	4.7722	4.7206	4.8521	4.8618	4.7777	4.3844
ENSG00000071537	SEL1L	10.6769	9.7823	8.8214	9.6822	9.7062	10.1282	10.1311	9.6578	9.4174	9.4086	11.2023	9.4688	10.0183	9.3357	9.9338	10.3554	8.9457	9.1294	9.1765	9.9946
ENSG00000071539	TRIP13	6.4881	10.3919	10.0569	8.2311	6.7575	6.9613	8.8035	11.0605	10.2791	7.1089	6.8151	9.7451	11.6896	9.2022	7.4168	5.951	9.934	10.9814	9.013	6.6568
ENSG00000071553	ATP6AP1	23.4467	22.6241	21.2105	23.7178	23.5142	25.1002	24.9898	22.9879	25.6922	27.0796	25.2968	24.3454	25.0077	23.588	26.2002	25.3034	24.9895	25.8606	25.0774	24.8954
ENSG00000071564	TCF3	21.8553	20.6049	19.5902	22.4733	22.07	20.9019	18.8333	21.3868	22.4154	24.7051	21.779	20.6324	22.0675	22.8382	23.3572	23.3898	22.1473	22.4707	21.6226	22.2916
ENSG00000071575	TRIB2	0.5004	2.1894	1.6217	1.3544	0.7509	0.3889	2.2191	1.9136	1.4312	0.5414	0.8495	2.5641	1.5846	1.1111	0.5544	0.5573	2.0669	1.825	1.117	0.7379
ENSG00000071626	DAZAP1	8.8618	10.8375	11.5076	9.3836	9.4072	7.9295	10.9319	11.3275	9.7514	8.9902	8.2706	11.7747	11.0456	10.4229	8.8789	8.7072	11.5551	10.9137	10.0905	8.7371
ENSG00000071655	MBD3	6.5979	7.1101	7.4009	7.8957	7.3041	6.6212	6.6687	7.2489	8.0279	7.82	7.1789	7.3143	7.9761	8.2392	7.3335	7.0772	7.9779	8.1927	7.915	7.2558
ENSG00000071677	PRLH	0	0	0	0	0	0	0	0	0	0	0	0	0	0	0	0	0	0	0	0
ENSG00000071794	HLTF	0.8546	0.949	1.214	0.8252	0.6422	0.8776	0.8654	1.4354	0.773	0.6691	0.9058	1.1757	1.2318	0.8575	0.573	0.8489	1.0649	1.0474	0.9247	0.6763
ENSG00000071859	FAM50A	13.0632	14.9527	16.0034	13.4791	15.423	14.5456	14.7177	14.769	14.0693	14.8432	12.6019	16.8818	14.0435	14.2182	14.7918	14.5139	16.6452	15.2523	15.2194	13.7472
ENSG00000071889	FAM3A	8.6247	7.1767	7.0852	8.6604	7.9082	8.6983	7.1822	6.8756	8.5715	9.3953	8.639	7.7117	7.4155	8.0792	9.0399	8.5979	7.134	7.6685	7.7217	8.6442
ENSG00000071894	CPSF1	19.1343	15.7228	18.663	19.6375	21.1335	19.5798	15.6562	16.7486	19.7118	22.3372	18.5502	15.0054	16.6468	19.4207	21.2137	20.072	16.6553	17.6934	20.2566	20.6388
ENSG00000071909	MYO3B	0.0591	0.0397	0.0618	0.0635	0.0807	0.0321	0.0447	0.0242	0.0435	0.0455	0.0355	0.0437	0.0122	0.066	0.0735	0.0443	0.0406	0.0501	0.0451	0.0766
ENSG00000071967	CYBRD1	5.3092	2.4614	2.4203	3.652	4.4259	5.1071	2.6779	2.6214	3.3677	4.3281	5.6098	2.5743	2.6639	2.9414	4.8789	4.5164	2.5218	2.8366	2.8699	4.6672
ENSG00000071991	CDH19	0.0101	0	0	0	0	0	0	0	0	0	0	0	0	0	0.0088	0	0	0	0	0
ENSG00000071994	PDCD2	9.8512	7.6169	8.1994	8.9184	8.0548	9.97	8.2394	8.7505	9.1811	8.7277	9.7196	8.221	8.8803	8.7845	8.5378	8.5921	7.5627	7.8213	8.7968	8.4795
ENSG00000072041	SLC6A15	0.3724	0.2976	0.3693	0.365	0.3373	0.4591	0.2584	0.3181	0.4215	0.4003	0.4328	0.3486	0.3997	0.3328	0.3241	0.3744	0.2922	0.376	0.3553	0.379
ENSG00000072042	RDH11	9.6829	14.6522	11.974	9.7555	9.1794	9.9524	16.3388	13.7412	10.602	9.4531	10.8773	15.4024	14.9925	10.6544	9.1311	10.3706	14.3749	13.5284	10.701	9.2861
ENSG00000072062	PRKACA	10.6213	11.0857	9.8846	10.8801	9.7198	11.3263	10.4715	10.4683	10.7072	11.5564	10.1814	11.5764	11.433	10.664	11.0395	10.6219	11.6392	11.2863	10.6866	10.8522
ENSG00000072071	ADGRL1	0.7378	0.9815	1.079	1.0096	0.876	0.7631	0.9395	0.7759	1.0269	0.8946	0.7348	0.7992	0.8389	1.0411	0.8491	0.5882	0.723	0.8476	1.0064	1.0344
ENSG00000072080	SPP2	0.495	0.2582	0.5027	0.1034	0.3823	0.3135	0	0.2629	0.3303	0.0741	0.6162	0.1423	0.0396	0.1075	0.2394	0.1925	0.0882	0.0466	0.411	0.2268
ENSG00000072110	ACTN1	22.0773	40.6953	33.2624	30.6913	25.0456	24.9704	40.8013	37.9757	31.0558	29.0787	26.9679	42.7144	39.8145	32.9472	27.8062	27.0414	43.2085	39.6984	31.5731	24.327
ENSG00000072121	ZFYVE26	3.7607	4.4718	4.7129	4.0771	4.1987	4.0099	4.1588	4.0824	3.9909	3.7001	3.5051	3.9439	3.9904	3.8514	4.145	3.6203	4.301	4.0659	3.8778	3.8069
ENSG00000072133	RPS6KA6	0.3028	0.1345	0.2244	0.1539	0.2204	0.2487	0.0866	0.2269	0.1896	0.1764	0.2751	0.0847	0.1356	0.2158	0.1994	0.2578	0.1378	0.0971	0.131	0.2497
ENSG00000072134	EPN2	6.6573	7.0669	7.3321	7.1729	7.5581	7.1075	6.8266	6.5364	7.3525	7.115	6.9328	7.3221	6.8052	7.1662	7.7574	6.9048	6.8899	7.2555	7.2033	6.9932
ENSG00000072135	PTPN18	4.5786	3.9037	4.8019	4.1461	5.4121	4.2806	3.1441	3.4212	4.6111	4.4155	3.6956	3.0874	3.6037	4.2023	4.489	4.2595	3.1011	3.9623	4.5666	4.5912
ENSG00000072163	LIMS2	0.0328	0.0096	0.03	0.0231	0.0285	0.0467	0.0506	0.0313	0.0492	0.0884	0.0574	0.0283	0.0177	0.008	0.0428	0.043	0.0329	0.0417	0.0263	0.0541
ENSG00000072182	ASIC4	0	0.0156	0.0121	0.0249	0.023	0	0.0117	0.0507	0.0569	0.0268	0.0186	0	0.0382	0.0388	0	0	0	0.0337	0.0566	0.0219
ENSG00000072195	SPEG	1.3712	0.9986	1.3741	1.1723	1.6301	1.1734	0.9965	0.947	1.2632	1.3974	0.9847	1.0054	0.893	1.1271	1.3424	1.1489	1.0402	1.0865	1.1778	1.4193
ENSG00000072201	LNX1	1.3975	1.2411	1.1441	1.1654	1.2564	1.339	1.2641	1.3709	1.0219	1.187	1.4126	1.2686	1.3925	1.389	1.2588	1.3824	1.3836	1.3183	1.2195	1.2528
ENSG00000072210	ALDH3A2	85.3771	64.4915	63.9075	79.7318	79.0348	84.1503	65.9196	67.3775	76.5128	78.026	81.5015	64.4834	66.9187	77.5244	78.6417	81.365	60.7484	65.1747	73.6415	81.4453
ENSG00000072274	TFRC	14.5722	12.1978	11.6993	13.1447	14.929	14.3366	12.9242	13.6533	13.2229	13.5839	15.3438	11.9328	13.369	12.9436	13.4371	14.7582	10.7856	11.5732	12.8546	15.3146
ENSG00000072310	SREBF1	37.2806	26.28	26.2289	31.9792	36.6728	35.7918	24.6396	25.5944	32.1525	38.5904	35.0432	26.1763	28.0101	31.9943	34.3295	40.8479	26.9527	28.0359	31.6798	35.8575
ENSG00000072315	TRPC5	0	0	0	0	0	0	0	0	0	0	0	0	0	0.0116	0	0	0	0	0	0
ENSG00000072364	AFF4	8.6586	7.4749	7.3066	7.8569	8.2022	8.4823	7.4161	7.7716	7.2447	7.0567	8.3921	7.1195	7.7935	7.2016	7.8534	8.1156	7.0115	6.8741	7.265	8.4621
ENSG00000072401	UBE2D1	6.047	3.8889	3.8673	4.672	4.9243	4.6825	3.3604	5.3996	3.8873	4.1946	5.4784	4.4078	4.3148	4.8938	4.1693	5.274	4.0964	4.364	4.8579	4.5101
ENSG00000072415	MPP5	6.0714	4.8479	4.5314	4.7805	5.3233	5.7144	4.4966	4.8764	5.1345	4.9477	5.6949	4.3113	4.6508	5.2318	5.2019	5.6679	4.2428	4.5052	4.8253	5.316
ENSG00000072422	RHOBTB1	0.7473	0.4892	0.3021	0.4729	0.4245	0.5734	0.3421	0.3297	0.3699	0.5712	0.5636	0.6323	0.29	0.2387	0.688	0.7042	0.4955	0.3167	0.7211	0.5689
ENSG00000072501	SMC1A	9.8543	13.0478	13.9449	12.3529	9.9856	9.7767	12.5483	14.7819	12.0485	10.4202	10.2976	11.7994	14.0554	13.6595	10.7498	10.4753	12.4129	13.3914	12.3696	9.5944
ENSG00000072506	HSD17B10	30.6985	40.8703	37.414	34.7866	29.1106	34.7914	39.4944	41.2794	34.6397	34.0885	32.0711	43.4954	42.1793	35.7816	35.5752	34.1788	42.0234	42.4654	33.1736	30.3628
ENSG00000072518	MARK2	16.9575	16.6413	17.1329	17.8879	17.6008	16.4195	16.9325	16.7415	17.2084	17.889	16.1656	17.0585	17.0686	18.3115	17.5951	17.4304	17.1857	16.4324	17.7418	16.2706
ENSG00000072571	HMMR	13.7692	14.9806	13.8462	11.4165	11.0875	13.3985	15.5511	19.0276	13.5286	11.3951	14.9027	14.8376	17.1332	14.5914	10.5394	11.6311	12.7832	14.3517	12.6621	12.5666
ENSG00000072609	CHFR	2.2666	2.5081	2.2055	2.3869	2.3116	2.3383	2.1414	1.8951	2.0983	2.1919	2.0936	2.4952	2.0521	2.1509	2.316	2.346	2.2766	2.2068	2.3938	2.181
ENSG00000072657	TRHDE	0.0116	0.0137	0.016	0.0164	0.0101	0	0.0257	0.0167	0.015	0.0039	0.0082	0.01	0.0126	0.0114	0.0152	0.0306	0.0187	0.0197	0.0124	0.0144
ENSG00000072682	P4HA2	5.818	7.3579	5.894	6.4547	5.6591	5.9774	7.5312	6.5793	6.3052	6.3337	6.3147	7.2927	6.9588	6.2035	5.7553	6.3871	8.0831	6.9493	6.2812	6.0472
ENSG00000072694	FCGR2B	0.0209	0.0123	0.0096	0	0.0273	0.0199	0	0	0	0	0	0	0.0075	0	0	0	0	0	0	0.0259
ENSG00000072736	NFATC3	6.5652	5.1564	4.6001	5.9867	5.8138	6.6866	4.7778	5.5968	6.2977	5.7372	6.8712	4.7303	5.5229	5.8504	6.2444	6.1527	4.6558	4.9483	5.8282	7.1872
ENSG00000072756	TRNT1	2.0677	1.8796	2.0398	2.027	1.8403	1.7366	1.9229	2.1817	1.5687	1.6392	1.9777	1.7948	1.9627	1.7983	1.295	1.8314	1.6478	2.1906	2.1267	1.7678
ENSG00000072778	ACADVL	69.2706	51.5184	61.9584	63.0285	78.6702	67.9062	55.2427	53.0184	65.4875	74.678	62.1472	54.5808	52.6223	63.3425	72.4097	72.5777	57.5697	56.4076	66.9459	73.9047
ENSG00000072786	STK10	6.2042	7.4268	7.1763	7.2084	7.3201	6.8829	7.063	6.7515	7.5647	6.9967	7.0157	7.7381	6.8283	7.3706	7.4074	7.7613	8.2968	7.7447	7.7439	7.1512
ENSG00000072803	FBXW11	8.2707	7.6732	7.4573	8.1159	7.7167	8.4252	7.4342	7.6089	8.2848	8.2102	8.8229	8.244	8.4508	8.3846	8.2635	8.2524	7.1514	8.0988	8.1106	8.087
ENSG00000072818	ACAP1	0.8156	0.6383	0.8655	0.7227	1.1484	0.5076	0.4463	0.3495	0.6516	0.6694	0.6434	0.6551	0.5202	0.5953	0.7753	0.6071	0.4284	0.5006	0.7506	0.8196
ENSG00000072832	CRMP1	1.0036	0.9958	1.3323	1.1008	1.4636	0.6356	0.7689	0.9252	1.0457	0.9095	0.7865	0.7525	0.8524	0.9688	1.0088	0.8991	0.8143	0.7797	0.8929	0.8475
ENSG00000072840	EVC	7.1926	8.249	8.3983	7.3296	7.9402	7.2114	7.6536	7.7046	7.4161	7.3499	8.0697	6.9191	8.2278	7.8825	7.8961	6.4046	7.9832	8.1089	8.0633	7.313
ENSG00000072849	DERL2	7.626	6.7395	5.5765	6.0021	5.7548	6.799	7.011	6.4887	6.394	6.3335	7.1864	6.8612	6.2496	5.9601	6.5528	6.9019	6.6211	6.0572	5.9433	6.7031
ENSG00000072858	SIDT1	0.0691	0.4458	0.3314	0.2516	0.2025	0.164	0.4566	0.2806	0.1852	0.1396	0.0967	0.3202	0.2924	0.2783	0.2254	0.1511	0.353	0.2561	0.2212	0.1709
ENSG00000072864	NDE1	16.2189	16.9498	15.5866	17.5031	15.8237	15.5743	15.5666	15.6507	16.5702	17.6429	16.8464	16.9872	16.255	15.9806	16.4582	18.0689	17.0723	16.271	16.1296	16.7499
ENSG00000072952	MRVI1	0	0.0318	0.0083	0.0085	0.0157	0.0172	0.0239	0.0086	0.0155	0.0061	0.0127	0.039	0.0065	0.0088	0.0315	0.0316	0.0072	0	0	0.0075
ENSG00000072954	TMEM38A	2.2457	1.9024	1.7776	2.6337	2.4741	2.4631	1.8369	1.3944	2.2448	2.1991	2.6913	1.538	1.3849	2.1713	2.8214	2.4716	1.6892	1.9622	2.2245	2.3678
ENSG00000072958	AP1M1	2.5658	3.3585	3.0002	2.8765	2.4773	2.4602	3.0386	3.1287	2.8828	2.697	2.6849	3.3371	3.0074	3.1214	2.7433	2.7196	3.3342	3.2045	3.0597	2.8908
ENSG00000073008	PVR	5.4961	8.8421	8.4212	6.8958	6.8362	6.6856	8.3832	7.3146	7.057	6.406	6.4238	7.4366	8.1783	7.3587	6.3674	5.7089	8.639	8.5121	7.8728	5.9843
ENSG00000073050	XRCC1	15.5675	8.476	10.2218	14.5036	14.7309	15.208	9.0428	10.7489	14.3588	16.4622	14.9578	9.0232	9.6972	14.0492	15.0742	15.699	9.8532	10.0747	14.8162	15.3446
ENSG00000073060	SCARB1	2.3187	3.6503	3.3271	2.7123	2.1785	2.194	3.6208	3.5486	2.8919	2.7244	2.4419	3.3884	3.653	2.994	2.1592	1.9503	3.7038	3.7172	3.2815	2.4387
ENSG00000073067	CYP2W1	1.5806	0.3534	1.0549	0.7076	1.286	1.2393	0.4423	0.3838	0.7535	1.2	0.5973	0.4113	0.4701	0.6128	1.223	1.4929	0.5834	0.5103	0.75	1.4071
ENSG00000073111	MCM2	21.0047	31.1042	34.0405	29.7553	20.7645	22.1095	28.7141	37.1095	34.7069	24.0833	22.8982	27.2803	36.9646	36.7841	23.0896	24.6392	29.1195	34.1617	30.1521	20.6486
ENSG00000073146	MOV10L1	0.0709	0.0119	0.0648	0	0.1407	0.0481	0.0268	0.0097	0.0261	0.0273	0.0425	0.0262	0.0511	0.0099	0.0617	0.0354	0.0162	0.0515	0.0432	0.0501
ENSG00000073150	PANX2	3.7903	7.1084	5.3096	5.0817	3.1372	3.9626	6.7224	6.0895	5.4461	3.8073	4.1148	7.9526	6.0774	5.872	3.7483	4.2391	8.1819	6.596	5.8663	3.8291
ENSG00000073169	SELENOO	15.4864	15.9326	17.4119	18.435	15.4243	15.1861	16.4036	16.1566	17.3555	17.4931	15.9989	16.8914	16.2319	17.5741	16.4276	17.7764	16.7131	17.9914	18.9221	16.7552
ENSG00000073282	TP63	38.3881	39.6504	34.4665	42.6198	35.7603	39.4707	40.6465	40.0198	40.4833	38.5985	40.2871	41.1793	42.8471	42.4815	38.3634	38.2874	41.398	39.2994	40.0666	37.8893
ENSG00000073331	ALPK1	0.6379	1.9746	1.584	0.7164	0.564	0.4933	1.7815	1.4733	0.6103	0.5133	0.4032	1.8749	1.4238	0.7445	0.4864	0.4841	1.8963	1.1817	0.6087	0.5494
ENSG00000073350	LLGL2	17.7248	16.2323	16.3705	18.6573	19.8703	16.7868	14.3462	15.0786	18.0922	18.82	16.299	15.3071	14.6885	18.5879	19.0659	18.5966	15.2624	16.059	18.9324	18.6311
ENSG00000073417	PDE8A	4.4199	3.3346	3.7578	3.5665	4.7138	4.5504	3.3909	2.9941	3.4367	4.3681	4.1021	3.288	3.446	3.7146	4.1776	4.6627	2.893	3.1479	3.758	4.5186
ENSG00000073464	CLCN4	0.1947	0.1444	0.0749	0.0674	0.187	0.1557	0.0723	0.1176	0.0967	0.1312	0.1148	0.1415	0.1255	0.1001	0.1338	0.1076	0.0822	0.0608	0.1094	0.2451
ENSG00000073536	NLE1	6.6986	5.3219	5.9134	8.3212	6.8709	7.4276	5.4338	5.6736	7.5289	7.7296	6.8311	4.6914	5.6352	7.4399	7.2609	6.6193	5.1462	6.3466	6.9475	7.2999
ENSG00000073578	SDHA	21.4447	34.1555	31.7924	25.4517	21.3641	22.4675	36.3689	34.8707	26.5829	23.9392	21.619	36.8521	34.8392	27.3391	22.9725	23.0061	37.0099	36.2245	27.6966	23.2109
ENSG00000073584	SMARCE1	5.1506	3.4825	4.1022	4.0591	4.8368	5.3003	3.5557	3.8379	4.0891	4.5455	4.3671	3.5124	3.8257	4.2055	4.934	4.7832	3.4212	3.9107	4.3667	4.9821
ENSG00000073598	FNDC8	0.401	0	0.1833	0.2827	0.3048	0.4761	0.2651	0.1438	0.6881	0.4727	0.4212	0.3459	0.289	0.3428	0.349	0.4386	0.2009	0.3399	0.4816	0.2894
ENSG00000073605	GSDMB	3.3813	10.1929	13.6985	5.2615	5.4353	2.5181	10.3449	9.2926	4.7615	2.2064	1.5841	11.5063	8.6182	3.7523	2.9741	2.3506	10.8445	9.0869	6.7167	3.2164
ENSG00000073614	KDM5A	7.7851	7.0921	7.0898	7.844	7.4636	7.9198	6.782	7.0302	7.6231	7.1476	7.6154	6.508	6.9666	7.0828	7.2625	7.6028	6.4819	6.3544	6.8309	7.4745
ENSG00000073670	ADAM11	0.2479	0.1541	0.3333	0.2605	0.5829	0.3879	0.1672	0.2928	0.2628	0.5306	0.3268	0.1258	0.2943	0.4987	0.3174	0.2553	0.1052	0.2472	0.327	0.2646
ENSG00000073711	PPP2R3A	4.6872	2.7094	2.6209	3.7057	4.3114	4.3934	2.7312	2.9619	3.5877	4.1323	4.6126	2.8031	3.0453	3.7986	4.2191	4.5054	2.2634	2.9644	3.573	4.5834
ENSG00000073712	FERMT2	0.5886	0.691	0.6426	0.415	0.6605	0.6135	0.7567	0.7581	0.5051	0.6278	0.687	0.797	0.6599	0.7507	0.6333	0.6295	0.7407	0.6375	0.5411	0.6406
ENSG00000073734	ABCB11	0.0135	0	0	0	0.0117	0	0	0.0387	0.0116	0	0.0189	0	0	0	0.0118	0	0	0	0	0
ENSG00000073737	DHRS9	0.2041	0.0218	0.0678	0.1395	0.1451	0.141	0.0164	0.0177	0.0796	0.1625	0.1299	0	0.0802	0.0906	0.2745	0.2273	0.0595	0.0157	0.1188	0.1989
ENSG00000073754	CD5L	0	0.1663	0.0777	0	0	0	0.1498	0.0812	0.0243	0	0	0.1955	0.1021	0.0553	0	0	0.2044	0.096	0.0302	0
ENSG00000073756	PTGS2	1.3336	2.3714	1.569	1.0924	1.411	0.8529	2.6074	2.2596	1.2576	1.1474	1.6828	2.4492	2.1696	1.2512	1.0919	1.3634	2.509	1.6003	1.2687	1.1544
ENSG00000073792	IGF2BP2	22.4361	26.7165	25.719	23.6492	22.5436	22.5404	27.745	27.0825	21.2182	22.775	21.9773	28.0143	25.9958	22.7943	22.8552	23.3739	26.4474	25.7155	22.8862	20.6497
ENSG00000073803	MAP3K13	3.2297	2.6267	2.7506	2.7256	3.1747	3.115	2.5314	2.6978	2.6767	2.8031	3.2806	2.387	2.7089	2.6545	2.9505	3.0383	2.3111	2.4664	2.8008	2.9183
ENSG00000073849	ST6GAL1	1.5813	1.4101	1.3412	1.4081	1.4069	1.3938	1.3069	1.2938	1.3112	1.4903	1.8101	1.338	1.1342	1.4409	1.4162	1.5567	1.2069	1.308	1.2499	1.3544
ENSG00000073861	TBX21	0	0.1562	0.1216	0	0	0.0253	0.2112	0.0763	0	0	0	0.1837	0.0384	0	0	0	0.128	0.0677	0	0
ENSG00000073905	VDAC1P1	26.2532	27.8324	24.972	27.0734	21.7398	22.756	29.9426	28.9422	27.0321	26.9703	29.7595	30.7186	28.1438	28.6133	25.9234	26.8493	34.6658	30.8036	25.05	24.698
ENSG00000073910	FRY	0.2468	0.0769	0.1381	0.1658	0.2801	0.2393	0.111	0.1204	0.1686	0.2342	0.2258	0.0522	0.0545	0.1723	0.2631	0.2998	0.0485	0.1281	0.1291	0.162
ENSG00000073921	PICALM	29.4242	26.1397	22.1859	24.0305	25.6158	27.5084	29.0834	27.264	23.5897	24.3773	31.2873	26.2807	26.0621	24.1898	25.0314	26.906	25.2559	24.8071	22.5127	26.1473
ENSG00000073969	NSF	6.2968	6.3311	4.7392	5.9331	6.2799	6.6284	6.3844	5.6612	6.2141	6.3581	7.1836	5.3846	5.9305	6.2467	5.82	6.4223	5.4945	5.172	5.847	5.8011
ENSG00000074047	GLI2	0.019	0.0222	0.0433	0.0089	0.0165	0.009	0	0.0362	0.0325	0.0128	0.0398	0.0491	0.0478	0.0185	0	0	0.0532	0.0241	0.0202	0.0156
ENSG00000074054	CLASP1	6.5152	5.9484	6.5077	6.0366	7.2629	6.3443	5.3274	5.8135	6.6221	6.2421	6.524	5.2516	5.5347	6.4265	6.9863	6.5549	5.0068	5.1752	6.3508	6.8325
ENSG00000074071	MRPS34	70.4587	67.1504	70.4327	71.5495	69.3699	70.9656	62.5059	76.9408	76.402	80.1044	74.8761	67.025	71.9399	80.7298	72.1522	78.4694	67.6288	74.9291	77.4563	74.3802
ENSG00000074181	NOTCH3	5.9988	4.2164	5.2328	5.9532	6.0096	5.8882	3.7018	4.0782	5.3888	6.2013	5.601	3.5141	4.3179	5.8604	6.4208	6.0917	3.6162	4.5507	5.4951	5.7417
ENSG00000074201	CLNS1A	27.2708	23.049	23.5563	24.4853	24.4566	28.265	23.9611	26.1878	24.6609	24.4946	27.839	24.4426	25.233	25.1619	24.3714	25.7722	22.0355	23.717	23.6797	27.6781
ENSG00000074211	PPP2R2C	1.7775	2.3262	2.0188	2.0125	1.8137	1.9758	2.3671	2.1838	2.1872	1.9464	1.9809	2.31	2.224	2.2316	2.1727	1.8267	2.1953	2.0386	2.4629	2.0836
ENSG00000074219	TEAD2	9.852	6.2484	7.7036	10.2502	10.9732	9.8242	6.6477	7.7672	9.0345	11.4178	10.5938	6.6265	7.7395	9.2143	10.9535	11.1132	7.0381	7.2222	9.1721	11.091
ENSG00000074266	EED	3.2227	2.9217	2.4835	2.6943	2.5415	2.7787	2.7449	2.8251	2.8078	2.5851	3.0414	2.3868	2.7871	2.6737	2.5808	2.794	2.0592	2.7062	2.6254	2.658
ENSG00000074276	CDHR2	0.1691	0.168	0.2973	0.2935	0.2939	0.2101	0.2408	0.1866	0.2009	0.1577	0.2733	0.1796	0.1031	0.1906	0.2152	0.296	0.1147	0.1433	0.1944	0.2146
ENSG00000074317	SNCB	0.0347	0.0407	0.0317	0	0	0.0329	0	0	0.0298	0.0467	0	0.0598	0.05	0.0339	0	0.0607	0.0278	0	0	0
ENSG00000074319	TSG101	21.9459	23.0175	22.0478	22.6603	21.2553	23.8075	22.9096	23.5106	21.5987	21.4372	22.2589	23.3113	23.9526	21.8117	21.4852	21.5664	22.6088	22.5938	21.8624	22.6443
ENSG00000074356	NCBP3	7.9365	6.4644	7.4403	7.0528	8.5791	7.6288	6.3215	6.6205	6.8546	7.6232	7.2359	5.9255	6.4419	7.3564	8.0482	7.6025	6.0412	6.2819	7.4133	8.0507
ENSG00000074370	ATP2A3	0.3633	0.3436	0.2583	0.2752	0.4209	0.3739	0.4538	0.3474	0.4417	0.5235	0.4382	0.209	0.2691	0.2564	0.3866	0.3709	0.3561	0.2823	0.3879	0.333
ENSG00000074410	CA12	0.0095	0.0558	0.0087	0.0089	0.0083	0.0271	0.0335	0.0364	0.0163	0.0256	0.0133	0.0328	0.0206	0.0186	0.0331	0.0166	0.0229	0.0081	0.0102	0.0314
ENSG00000074416	MGLL	0.0964	0.097	0.1385	0.0842	0.1735	0.1243	0.0364	0.079	0.0709	0.0742	0.1157	0.0654	0.0546	0.0875	0.1079	0.0964	0.0883	0.0642	0.0809	0.0852
ENSG00000074527	NTN4	11.289	13.1342	13.5397	14.2717	11.5636	11.6436	15.09	16.1411	13.3692	11.5647	12.3024	13.5286	15.2004	14.2916	11.0332	12.3333	13.4164	15.4419	14.4234	12.5339
ENSG00000074582	BCS1L	5.5385	5.438	7.1704	6.2911	6.4039	5.5544	5.409	5.8265	6.5544	6.7546	5.5942	5.2224	6.2766	6.5975	6.3445	6.0896	5.3982	5.462	7.012	6.5209
ENSG00000074590	NUAK1	8.478	4.0787	4.1288	5.4414	8.3059	8.8737	4.1045	3.7774	5.3665	8.6805	9.2042	4.1539	4.1353	5.1596	8.2785	9.4687	4.4972	4.207	5.0025	8.3189
ENSG00000074603	DPP8	5.2394	4.6788	4.5775	4.4327	4.6113	4.7246	4.2886	4.7616	4.2736	4.397	4.838	4.5732	4.812	4.453	4.6142	5.0081	4.4358	4.2559	4.4298	4.9508
ENSG00000074621	SLC24A1	3.1171	1.9599	2.3732	3.0818	3.307	3.1937	1.7217	2.2625	2.7732	3.0904	2.9282	1.8897	2.2133	2.8581	3.2933	3.2168	1.8238	2.0707	2.7554	3.2025
ENSG00000074657	ZNF532	9.71	7.6604	7.2473	8.2041	9.1796	9.6439	7.6774	7.6524	7.4276	9.6117	9.1721	7.7193	7.6355	7.2795	9.2326	9.9536	7.4493	7.2528	7.8121	9.8811
ENSG00000074660	SCARF1	0.589	0.3622	0.5768	0.3823	0.5117	0.3463	0.2843	0.1877	0.3129	0.444	0.4714	0.3509	0.2325	0.3288	0.5493	0.3927	0.3598	0.416	0.5689	0.5321
ENSG00000074695	LMAN1	26.0107	24.7886	22.3001	23.5555	22.5358	25.9578	24.8971	26.597	23.9507	22.6679	27.6169	26.4141	26.5252	25.7926	22.4983	23.948	24.0204	23.701	22.5665	22.6147
ENSG00000074696	HACD3	19.7724	18.6994	16.9353	18.2391	17.1614	18.3908	19.9024	19.7747	18.2528	17.8366	20.1134	17.7265	20.3535	19.4505	17.2198	19.0945	17.158	19.475	17.017	18.6444
ENSG00000074706	IPCEF1	0.0246	0.0193	0.015	0.0386	0.0285	0.0468	0.0072	0.0078	0.0423	0.0166	0	0.0354	0.0355	0.008	0.0214	0.0287	0.0066	0.0139	0.0088	0.0203
ENSG00000074755	ZZEF1	7.1727	7.4271	7.7578	7.9546	8.1198	7.3045	6.103	6.3923	7.3652	6.8508	6.5723	6.4074	6.8807	7.384	8.0781	7.5301	6.4184	6.1535	7.7932	7.8276
ENSG00000074771	NOX3	0	0	0	0	0	0	0	0	0	0	0	0	0	0	0	0	0	0	0	0
ENSG00000074800	ENO1	184.737	467.328	377.312	286.405	178.537	201.948	479.823	439.421	306.051	215.718	197.803	477.458	443.063	316.05	202.716	194.445	482.031	439.139	305.203	197.135
ENSG00000074803	SLC12A1	0.0112	0	0.0102	0.0052	0.0097	0	0.0147	0.0053	0	0.0038	0	0	0	0	0.0049	0	0.0045	0	0	0.0092
ENSG00000074842	MYDGF	17.5793	19.7111	20.0858	18.1646	14.4085	19.1799	18.4946	19.2243	18.2859	18.322	18.3492	18.7076	18.5256	19.3207	18.2616	16.5436	21.8736	19.5027	18.6792	18.9787
ENSG00000074855	ANO8	3.7168	2.608	3.9721	3.3105	4.4067	2.9864	2.4267	2.7786	3.2132	3.4357	3.4442	3.1705	2.5981	3.7539	4.2692	4.2794	2.8792	3.1502	3.6995	3.757
ENSG00000074935	TUBE1	1.2372	0.609	0.9758	1.0881	1.4129	1.1657	0.8356	0.8489	0.9588	0.867	0.9781	0.7575	0.6903	0.848	1.2072	1.0651	0.672	0.6765	0.9054	0.9875
ENSG00000074964	ARHGEF10L	2.3407	2.4969	1.8955	2.6106	2.3738	2.4602	1.9066	1.991	2.3903	2.662	2.7298	2.1039	2.0717	2.4519	2.6495	2.165	2.2835	2.2705	2.1949	1.9819
ENSG00000074966	TXK	0.2805	0.1882	0.2564	0.3203	0.383	0.2665	0.159	0.0766	0.2751	0.243	0.1964	0.2593	0.0866	0.2349	0.3837	0.2805	0.2249	0.0509	0.2781	0.314
ENSG00000075035	WSCD2	0	0.0249	0.0388	0	0	0	0.0468	0.0304	0	0.0071	0	0.0183	0.0153	0.0207	0	0	0.0085	0.027	0.0227	0.0175
ENSG00000075043	KCNQ2	0.0054	0.0192	0.0348	0.041	0.0189	0.0103	0.0144	0.026	0.0187	0.0037	0.0153	0	0.0039	0	0.0142	0.0095	0.0131	0.0138	0.0116	0.0135
ENSG00000075073	TACR2	0.0727	0.1422	0.1772	0.0456	0.2316	0.0921	0.0855	0.1158	0.1248	0.0816	0	0.0418	0.1572	0.142	0.2109	0.212	0.0583	0.1027	0.0517	0.1799
ENSG00000075089	ACTR6	3.5397	4.2622	3.6358	3.6023	3.1546	3.2237	5.3402	4.64	3.6009	3.3678	4.753	4.3131	4.3787	3.6719	2.8906	3.2251	3.0868	4.0825	2.805	3.5966
ENSG00000075131	TIPIN	5.4798	5.1876	5.7014	5.603	5.1997	5.9249	4.9644	6.9047	5.4821	5.2225	5.1282	4.9455	6.1513	5.7729	5.2976	4.6404	4.4341	5.843	5.2302	5.1861
ENSG00000075142	SRI	25.9434	15.2464	15.6092	20.5626	23.3815	25.8916	15.4017	16.8125	20.7111	24.9541	26.0552	14.8885	16.2592	20.0355	24.9984	26.6385	15.5481	17.3123	20.4749	24.9863
ENSG00000075151	EIF4G3	6.931	6.2893	6.7794	7.0139	6.5256	6.7009	6.2508	6.5084	6.2085	6.608	5.8791	6.111	6.5312	6.8987	6.9104	6.6866	5.9001	6.0894	6.4011	6.9423
ENSG00000075188	NUP37	8.7661	8.1621	8.5955	8.3727	7.7199	9.6707	8.6237	9.295	9.0946	8.1466	8.8173	8.1301	9.3041	9.1284	8.0642	8.1589	7.9391	8.5104	9.0397	7.8545
ENSG00000075213	SEMA3A	5.9689	5.8216	5.9514	5.2489	5.5277	6.1142	4.8497	6.1963	5.3765	5.2713	6.5505	4.855	6.0245	5.2583	5.939	6.2365	4.262	5.317	5.033	5.5231
ENSG00000075218	GTSE1	4.7069	6.6997	7.9003	6.2602	6.3978	5.0787	6.7231	7.2439	6.9378	5.6346	5.6735	6.919	7.6827	7.0658	6.0531	4.5637	7.0482	7.8954	5.9882	5.3972
ENSG00000075223	SEMA3C	30.3568	20.0781	19.8549	21.3192	26.7793	29.2474	21.4192	21.5942	19.6859	25.5118	30.4839	21.4116	20.7497	18.6507	26.2217	30.3223	19.5696	21.7403	21.3177	28.0586
ENSG00000075234	TTC38	4.5694	4.4508	4.1767	5.1917	4.6118	4.3035	4.1654	4.5544	5.1053	4.4142	3.5402	4.0931	4.3861	4.0081	4.6714	3.6411	4.3184	5.0264	4.6084	4.0734
ENSG00000075239	ACAT1	10.5777	10.6326	10.4431	9.6285	9.0168	10.5212	11.6645	11.673	10.9899	10.4912	10.9581	10.1577	11.2596	11.0762	9.5654	10.5097	10.2292	11.4361	10.1355	10.2862
ENSG00000075240	GRAMD4	6.4942	6.2692	6.535	7.5517	6.9167	6.913	6.3278	7.121	7.7843	6.9844	6.5822	6.7578	6.6612	7.4993	7.587	7.4274	6.8399	7.3269	7.7999	6.7189
ENSG00000075275	CELSR1	14.4672	15.2799	15.1557	18.1627	16.0526	13.7529	13.1083	13.7689	16.4786	14.6865	14.3652	14.4406	14.9014	17.5145	17.0196	16.0299	14.1304	13.7398	16.7212	15.4855
ENSG00000075290	WNT8B	0.0988	0.5414	0.4818	0.1858	0.0859	0.1877	0.6679	0.4094	0.1979	0.0888	0.1384	0.3695	0.6172	0.2253	0.086	0.2306	0.3962	0.4467	0.3165	0.1087
ENSG00000075292	ZNF638	6.5812	6.3506	5.7556	6.0301	6.7208	6.6224	6.028	5.8546	6.4989	5.5342	7.0613	5.495	5.6875	6.1189	5.9229	6.2273	5.4869	5.3888	5.7042	6.5688
ENSG00000075303	SLC25A40	3.9571	2.9735	3.4168	3.3728	3.5926	3.6808	3.0418	3.5213	3.3602	3.1084	4.0655	3.2958	3.6906	3.3843	3.3015	3.6184	2.4372	3.0405	3.406	3.3202
ENSG00000075336	TIMM21	4.101	3.1205	3.4067	3.2403	4.2362	4.4286	3.109	3.8186	3.8628	4.3015	4.1908	3.1117	3.6968	4.1239	4.0233	4.5354	2.8062	3.2154	3.3229	4.0766
ENSG00000075340	ADD2	0.0439	0.0516	0.1204	0.1032	0.0763	0.0678	0.092	0.105	0.0754	0.0925	0.0615	0.0663	0.0791	0.1126	0.0669	0.0576	0.066	0.0465	0.0703	0.0906
ENSG00000075388	FGF4	0	0	0	0	0	0	0	0	0	0	0	0	0	0	0	0	0.0173	0	0	0
ENSG00000075391	RASAL2	4.991	5.5789	5.6165	4.9696	6.1634	5.1159	4.9963	4.7094	4.6249	4.9016	5.7512	5.0766	5.4907	4.9564	5.5864	5.5171	4.7562	5.1379	4.8146	5.3253
ENSG00000075399	VPS9D1	12.3799	9.863	10.8337	11.0477	13.524	11.3935	9.232	8.2461	10.2047	12.783	11.5969	10.488	9.039	11.1626	12.2426	13.1416	10.5118	10.4926	11.5268	12.9056
ENSG00000075407	ZNF37A	3.112	2.3095	2.6565	2.5638	3.1436	2.9761	2.3528	2.4356	2.5028	2.5299	3.1322	2.1069	2.1173	2.4992	2.8971	2.6954	1.8735	2.119	2.6016	2.9452
ENSG00000075413	MARK3	12.2381	11.6563	12.7886	11.2116	12.0806	11.5879	11.4234	12.1339	11.5081	11.1697	10.9261	11.3819	10.9119	11.6348	11.7291	11.3799	11.5377	11.7784	12.7229	12.5978
ENSG00000075415	SLC25A3	48.917	25.9525	27.3927	37.0936	44.5311	49.1187	27.5014	29.5477	37.2227	49.5427	49.1345	28.3982	29.4654	36.3594	47.8361	48.6966	26.0721	28.9721	36.5025	47.1377
ENSG00000075420	FNDC3B	5.6202	5.4404	4.8545	5.4762	5.3247	5.6275	5.2735	4.8268	4.701	5.7815	5.7199	5.5544	5.1914	5.3011	5.8323	5.8721	5.3175	4.91	4.9871	5.6516
ENSG00000075426	FOSL2	21.298	18.7252	16.9354	21.888	19.8045	21.6531	17.9616	17.7038	21.0608	21.5178	21.1156	19.4984	18.5506	22.4973	22.2539	21.4522	18.947	18.8833	21.9802	21.2621
ENSG00000075429	CACNG5	0	0	0	0	0	0	0	0	0	0	0	0	0	0	0	0	0	0	0	0
ENSG00000075461	CACNG4	56.6241	35.059	33.64	49.598	56.0447	63.1532	35.5107	37.4279	48.3748	64.8781	63.6798	38.8542	40.7932	48.5821	63.4977	64.2997	39.0632	42.0431	46.8938	58.3821
ENSG00000075539	FRYL	3.5511	4.5373	4.2369	4.2535	3.9839	3.6098	4.397	4.0872	3.458	3.1354	3.9166	4.1444	4.0694	3.7948	3.4313	3.7745	3.695	3.7208	3.5417	3.9431
ENSG00000075568	TMEM131	5.8775	4.3711	4.4125	5.138	5.2554	5.5831	4.3029	4.3078	4.9237	5.1071	5.7779	4.2433	4.5988	4.805	5.5079	5.7479	4.1025	4.2822	4.5016	5.5812
ENSG00000075618	FSCN1	122.955	156.124	123.499	131.118	120.004	120.215	150.439	145.725	139.344	148.749	145.442	155.971	151.475	146.721	132.305	141.74	161.677	153.018	135.894	124.335
ENSG00000075624	ACTB	479.774	764.528	545.925	491.044	477.035	524.994	774.992	693.844	535.778	586.262	580.221	817.204	734.97	549.161	551.729	548.31	824.74	719.912	520.33	509.834
ENSG00000075643	MOCOS	3.766	6.8262	6.0342	5.2068	3.4259	3.0828	6.5716	6.2478	5.2368	3.6637	3.4284	6.2497	6.1146	5.4971	3.5385	3.4311	6.6429	5.8768	5.4514	3.5446
ENSG00000075651	PLD1	11.2372	5.8048	6.152	8.7591	9.542	10.4122	5.5327	6.2845	8.5233	9.5271	11.2144	5.8439	6.57	8.2243	9.7015	9.9893	5.0493	5.9887	8.2309	10.3703
ENSG00000075673	ATP12A	0	0	0	0	0	0	0	0	0	0	0.0219	0	0	0	0.0136	0	0.0126	0	0	0
ENSG00000075702	WDR62	0.5623	0.7603	1.158	0.6223	0.674	0.5071	0.6965	0.9458	0.7267	0.5897	0.4884	0.7737	0.9284	0.7231	0.5762	0.573	0.8902	0.8023	0.6763	0.4931
ENSG00000075711	DLG1	11.2821	7.4904	7.376	9.186	10.4833	11.2456	8.4073	8.144	8.8667	9.905	12.6125	7.7694	8.0716	8.9893	10.3822	10.1822	7.3117	7.6594	8.0816	10.7918
ENSG00000075785	RAB7A	71.2609	82.509	71.714	70.56	62.98	66.7913	82.2347	83.991	70.5936	68.5488	69.1058	83.5265	83.7795	73.6202	70.5893	69.997	85.3037	81.2098	73.536	66.5673
ENSG00000075790	BCAP29	2.4655	2.4474	2.3746	1.9057	2.1923	2.5306	2.9174	3.0452	2.009	1.8002	2.2711	2.7052	2.6712	1.9317	2.0885	2.2587	2.66	2.3911	1.7047	2.0335
ENSG00000075826	SEC31B	1.823	1.2346	2.5716	1.3019	3.4494	1.5568	0.8499	0.7457	1.3536	1.6708	1.1047	0.7108	0.7769	1.0532	1.9835	1.6565	0.773	0.8765	1.3567	2.2625
ENSG00000075856	SART3	7.3102	8.4801	8.9209	8.6629	7.3903	7.3439	7.8531	8.1231	9.3185	7.9668	7.4642	7.5698	9.5643	8.5624	8.5121	8.1215	8.4772	8.5475	8.7033	7.8601
ENSG00000075884	ARHGAP15	0.1229	0.0787	0.1226	0.0315	0.233	0.0637	0.0493	0.0748	0.0288	0.0602	0.0782	0.0386	0.0725	0.0764	0.0292	0.0782	0.0358	0.0947	0.0716	0.0922
ENSG00000075886	TUBA3D	0.1306	0.1022	0.6765	0.2047	0.5295	0.2481	0.1535	0.2914	0.2615	0.2053	0.1829	0.1127	0.1255	0.1276	0.3032	0.3048	0.1396	0.2583	0.1394	0.2873
ENSG00000075891	PAX2	0	0	0.0102	0.0105	0	0.0106	0	0.0107	0.0096	0.0075	0	0	0	0.0109	0.0097	0.0195	0.0089	0.0094	0.0357	0
ENSG00000075914	EXOSC7	7.9093	5.4237	6.4995	6.5232	7.8787	7.8405	6.0338	6.4087	6.9748	8.0713	6.9974	6.3237	5.576	7.2373	7.8664	7.5103	5.8142	5.0576	7.2401	7.4664
ENSG00000075945	KIFAP3	7.7984	10.5652	7.5498	7.634	6.6904	7.7795	12.53	9.8873	7.9387	6.7786	9.0038	10.3452	10.5857	7.3319	7.0559	7.9735	9.1549	9.6064	6.7142	7.723
ENSG00000075975	MKRN2	8.6231	6.9394	7.5918	7.9464	7.6404	8.3304	8.4848	7.847	8.3843	7.9811	8.2794	6.7018	7.7813	7.5413	7.9739	8.2082	7.2077	7.5777	7.876	7.8777
ENSG00000076003	MCM6	6.9267	13.7236	14.516	11.3885	5.9152	6.8365	14.2085	18.6389	12.6698	6.9196	7.9502	13.1179	17.557	14.1776	6.853	7.0369	12.9903	14.8916	11.2908	6.7023
ENSG00000076043	REXO2	9.6673	11.7015	9.6446	10.698	8.8076	9.2367	11.0427	10.3931	10.5868	9.3125	10.2995	10.3525	10.1117	9.9405	8.5461	9.4139	10.2846	10.3137	10.1602	9.6332
ENSG00000076053	RBM7	4.2087	5.6447	4.5809	4.6288	3.5185	4.1152	5.4915	5.2889	4.7999	3.8694	4.3868	5.8613	5.6402	4.9046	3.748	3.9376	4.7256	5.5338	4.691	3.675
ENSG00000076067	RBMS2	13.1749	10.023	10.2233	10.79	12.016	12.0647	9.275	8.8653	10.1187	11.4559	11.5158	9.1586	9.5632	9.8925	11.9427	12.0262	9.0689	9.0911	10.1613	11.3875
ENSG00000076108	BAZ2A	17.294	26.4794	26.6706	21.5192	19.825	18.3888	24.3125	23.9841	19.4703	17.5438	16.9742	24.9586	24.1187	20.1634	20.3454	17.9878	24.5645	23.2123	21.2659	18.8413
ENSG00000076201	PTPN23	9.7592	9.7766	9.8988	11.4828	11.2682	9.6903	9.7212	8.6629	10.6896	10.8214	9.9049	9.5938	9.6823	10.341	10.8442	10.9317	10.2124	10.47	10.7295	11.3303
ENSG00000076242	MLH1	8.5486	8.8558	9.1824	9.2779	7.6154	9.9353	8.8733	10.1689	10.3437	8.9434	9.1312	9.0576	9.8517	9.737	8.1272	8.1699	8.2913	9.4992	8.3695	8.3991
ENSG00000076248	UNG	21.1396	21.2838	20.0661	21.9641	19.7084	22.7323	19.4006	24.4077	23.6737	22.9129	22.319	19.7578	23.6923	23.2204	20.2415	20.5376	19.5136	22.8326	22.2793	21.6378
ENSG00000076258	FMO4	0.9398	0.8761	0.6569	0.6497	0.8165	0.7614	0.4142	0.7928	0.925	0.7262	0.8904	0.5246	0.4582	0.7021	0.7699	1.2577	0.4654	0.6325	0.7672	0.9347
ENSG00000076321	KLHL20	5.217	4.2427	4.3352	5.2124	5.172	4.878	4.5127	4.6124	4.7431	5.4094	5.3597	4.642	4.5141	5.5441	4.6978	4.7511	4.4976	4.394	4.7665	5.5303
ENSG00000076344	RGS11	0.2755	0.2553	0.3446	0.5453	0.6173	0.3719	0.1406	0.2772	0.2364	0.3223	0.2234	0.1751	0.1358	0.2833	0.4039	0.2284	0.1976	0.2458	0.356	0.3588
ENSG00000076351	SLC46A1	2.8759	2.5007	3.1236	3.6551	3.4934	3.4485	2.7309	2.4609	3.6786	3.3305	2.9711	2.6419	2.6739	3.8068	3.6159	3.2	2.4126	2.9264	3.1461	3.309
ENSG00000076356	PLXNA2	16.4828	17.6064	16.5706	16.778	17.702	16.9471	15.096	15.1596	15.7936	16.9088	17.2446	15.6968	15.7536	16.512	18.0566	18.7391	15.8912	14.8129	15.7808	17.5252
ENSG00000076382	SPAG5	6.4333	8.6712	9.6923	9.0008	7.5334	8.925	8.6304	10.1373	9.9602	8.325	7.4253	8.3144	9.8408	9.9242	8.6213	8.6332	8.5833	9.321	8.9585	7.4347
ENSG00000076513	ANKRD13A	9.3329	8.3556	8.5309	8.9703	8.5608	9.9084	8.8618	8.3706	8.8041	8.3722	9.3725	8.8195	8.9567	9.0715	8.9315	9.5251	7.9232	8.3193	8.7714	9.134
ENSG00000076554	TPD52	4.9736	5.0314	4.1893	4.7079	3.9303	4.6116	5.1702	5.826	4.6463	3.9908	4.9331	5.4332	5.4316	4.7511	4.2555	4.4858	4.784	5.1002	4.0684	4.2141
ENSG00000076555	ACACB	2.3358	1.6328	2.1176	2.3268	2.3961	2.4238	1.4334	1.7975	1.8973	2.2262	2.2705	1.469	1.7145	1.7572	2.5677	2.577	1.5959	1.5651	2.0431	2.4012
ENSG00000076604	TRAF4	11.3681	8.5825	9.561	10.9298	12.941	11.4888	8.7541	8.9725	11.6508	12.1551	10.6638	8.8674	9.2946	11.2243	11.8193	12.2391	8.5929	9.4426	11.9427	11.5735
ENSG00000076641	PAG1	0.1767	0.1111	0.1212	0.0771	0.17	0.1739	0.0946	0.0905	0.1354	0.1446	0.1061	0.0762	0.0864	0.074	0.1813	0.1546	0.0607	0.0695	0.1145	0.1458
ENSG00000076650	GPATCH1	3.8599	3.2208	3.3298	3.1917	3.569	3.8138	3.0748	2.9195	3.5115	3.5818	3.973	2.8352	2.9605	3.2711	3.6163	3.5268	2.9084	3.1401	3.5581	3.81
ENSG00000076662	ICAM3	1.9103	1.3842	1.1425	1.7073	2.1104	2.1282	1.1643	1.6008	1.6998	2.0494	2.0478	1.2004	1.5296	2.1196	1.9297	2.3938	1.248	1.2792	1.7121	2.1396
ENSG00000076685	NT5C2	14.8695	16.5204	14.1837	14.8551	13.3173	15.0091	17.9618	15.3252	14.6577	14.3163	14.2867	16.8214	14.9074	14.1312	13.4367	13.2948	16.3254	14.9242	14.8231	14.5677
ENSG00000076706	MCAM	0.225	0.11	0.1885	0.1939	0.2525	0.2315	0.157	0.2061	0.2332	0.1894	0.2494	0.1213	0.1824	0.348	0.3101	0.2297	0.1127	0.1271	0.2402	0.2474
ENSG00000076716	GPC4	0.1403	0.0823	0.1539	0.1451	0.2194	0.2132	0.0742	0.067	0.0963	0.3024	0.1964	0.0847	0.0505	0.2192	0.1587	0.3191	0.0337	0.0832	0.1497	0.2776
ENSG00000076770	MBNL3	3.2051	2.1557	2.7264	3.0348	3.0819	2.8658	1.8803	2.4971	2.4174	2.3013	3.0431	2.1108	2.3962	2.8247	2.7055	3.2338	2.0348	2.325	2.5511	2.8316
ENSG00000076826	CAMSAP3	7.3233	6.1187	6.6152	7.4926	8.1839	6.6018	6.2155	6.411	7.5652	8.435	6.8779	5.7358	6.4678	7.2806	7.0246	7.6395	6.7237	7.3874	8.2476	7.71
ENSG00000076864	RAP1GAP	2.7804	2.5117	2.1105	2.4549	2.3736	2.6182	2.2593	2.1034	2.4895	2.6141	2.6243	2.4405	2.4481	2.4565	2.7465	2.5176	2.4232	2.2336	2.1553	2.5724
ENSG00000076924	XAB2	17.8356	14.6103	14.9285	18.3921	18.0051	18.2009	14.4109	15.2296	19.0853	20.3392	18.7659	14.8352	14.4632	18.2389	18.9985	19.9842	14.9688	16.5046	17.5632	18.6275
ENSG00000076928	ARHGEF1	8.1929	8.5393	8.8364	8.9751	9.2528	7.3463	7.3007	7.5708	8.2189	9.1443	7.5481	8.2846	8.0874	8.7752	8.9549	8.6706	8.5906	8.9649	8.2221	8.2788
ENSG00000076944	STXBP2	9.3015	8.4563	9.0395	9.3084	10.0439	9.1859	8.6877	8.1102	9.4153	9.4571	8.9269	8.8899	7.8165	8.5916	9.1401	9.884	9.3893	9.2316	8.909	9.6775
ENSG00000076984	MAP2K7	15.8208	11.762	12.6196	15.2428	15.9774	15.4522	10.824	11.596	14.0277	16.5877	14.374	10.7211	12.0352	14.201	15.0192	15.5004	11.8067	12.9734	14.3351	15.3349
ENSG00000077009	NMRK2	0	0	0.0557	0	0	0	0	0	0	0.0411	0	0	0	0	0	0	0	0	0	0
ENSG00000077044	DGKD	4.2578	3.6692	5.1611	4.9403	4.9427	3.9769	3.672	3.635	4.3744	4.3456	3.7794	3.612	4.064	4.4588	4.5864	3.975	3.8192	4.0734	5.017	4.1871
ENSG00000077063	CTTNBP2	0	0	0	0	0	0	0	0	0	0	0	0	0	0	0	0	0	0	0	0
ENSG00000077080	ACTL6B	0	0	0	0	0	0	0	0.0278	0	0	0	0	0	0	0	0	0	0.0247	0	0
ENSG00000077092	RARB	0.7151	0.1546	0.1892	0.7431	0.654	0.8044	0.0166	0.1979	0.549	0.7606	0.9488	0.0974	0.2034	0.6986	0.7699	0.5928	0.1509	0.2233	0.442	0.745
ENSG00000077097	TOP2B	28.8804	20.606	19.4544	22.737	26.3217	28.2538	20.2647	21.239	22.6971	25.0306	31.3235	18.9181	20.8883	21.2312	25.2097	29.0891	18.1445	18.7607	20.3136	28.263
ENSG00000077147	TM9SF3	19.9839	17.7953	15.2998	17.8017	17.294	19.253	20.3402	20.1552	17.9971	15.893	22.1928	18.2222	19.4547	17.5209	15.5943	18.4134	16.9191	17.5856	16.2262	17.3799
ENSG00000077150	NFKB2	14.4758	18.468	17.1887	16.0166	14.2483	14.0602	19.9424	18.1262	15.1902	16.096	13.4073	19.3557	17.8124	15.1121	14.478	15.6131	22.2801	17.9893	16.9287	15.2409
ENSG00000077152	UBE2T	9.7334	13.5729	15.286	12.2832	10.3861	10.9212	13.4757	16.3626	14.0692	10.3854	12.0767	14.2586	17.9369	16.7843	9.9511	7.0881	13.6179	15.115	12.4139	9.1055
ENSG00000077157	PPP1R12B	2.0341	2.0079	2.3694	2.0365	2.5447	1.9635	1.8456	1.7489	1.887	1.8997	2.0765	1.8603	1.8609	1.8484	2.0781	1.9186	1.7394	1.7716	1.9777	2.0943
ENSG00000077232	DNAJC10	1.3414	2.117	1.9863	1.5817	1.3896	1.4467	2.2359	2.044	1.5638	1.2127	1.5797	2.0781	2.0368	1.5719	1.2508	1.3606	1.9313	1.8606	1.4423	1.3902
ENSG00000077235	GTF3C1	10.7708	10.9554	10.4007	11.337	10.4138	10.7685	9.8082	10.6769	11.1781	11.3133	10.8291	9.9932	10.7155	11.7687	11.1565	11.0888	10.5898	10.5415	10.7024	11.3252
ENSG00000077238	IL4R	6.9524	13.953	12.3322	11.4747	7.8247	6.7723	13.1113	13.474	11.8906	7.7528	7.4888	14.4911	13.1429	12.0389	7.9835	7.3128	14.726	12.9655	12.6016	7.3794
ENSG00000077254	USP33	8.9302	10.4829	9.9277	8.5471	8.5712	8.1581	10.8514	10.4604	8.6808	7.5062	9.3662	10.1684	10.4437	8.8323	7.362	8.9055	9.0469	9.4098	7.7946	8.0373
ENSG00000077264	PAK3	0.1417	0.1584	0.1542	0.1459	0.1348	0.0961	0.1011	0.0903	0.0868	0.0636	0.085	0.1397	0.1264	0.0659	0.0763	0.0827	0.1731	0.1372	0.0792	0.1113
ENSG00000077274	CAPN6	0	0	0.0178	0	0	0	0	0	0	0	0	0	0.0141	0	0	0	0	0	0	0
ENSG00000077279	DCX	0.0068	0.008	0.0062	0	0.0118	0	0	0	0.0059	0.0046	0	0	0.0049	0	0.0059	0	0.0055	0	0	0
ENSG00000077312	SNRPA	23.8386	20.927	21.0358	23.0771	21.6328	22.3086	23.2494	25.016	25.2083	23.8798	21.9965	23.5154	24.8038	25.5055	23.7518	23.3094	22.7519	26.5979	25.2614	22.3835
ENSG00000077327	SPAG6	0	0.021	0	0.0168	0.0311	0	0.0158	0	0	0	0	0.0154	0	0	0	0	0	0	0	0
ENSG00000077348	EXOSC5	7.247	6.8605	9.4021	10.1101	6.2962	7.639	6.7185	8.6269	9.3074	8.0315	7.072	8.6725	8.626	10.0488	6.7152	8.6734	7.1976	8.4009	10.0829	8.2137
ENSG00000077380	DYNC1I2	22.7606	21.3953	18.9084	20.2981	20.2381	24.126	21.2538	20.4141	21.221	21.0325	24.3021	20.5825	21.7854	21.0197	21.4118	22.8729	19.3184	20.3081	21.072	22.3533
ENSG00000077420	APBB1IP	0	0	0.016	0	0	0	0.0154	0	0	0	0	0.0603	0.0504	0	0	0	0	0	0	0.0288
ENSG00000077454	LRCH4	4.1511	4.1682	4.4267	4.314	5.065	3.9818	4.2604	3.6768	4.7841	4.6949	3.9898	4.4942	3.6222	4.284	5.1898	4.7363	4.3153	3.9925	4.4643	4.674
ENSG00000077458	FAM76B	2.6714	2.014	2.4734	2.2192	2.7811	2.3626	2.1114	2.2017	2.4206	1.9857	2.0642	2.0464	2.2074	2.4523	2.2452	2.0958	1.7357	1.8152	2.2373	2.2698
ENSG00000077463	SIRT6	7.8882	6.5639	7.1647	7.4632	7.9377	6.5209	6.1838	6.014	7.2826	7.7354	6.6426	6.2455	6.4765	8.2916	6.8447	6.9462	6.9851	6.4952	7.8618	7.659
ENSG00000077498	TYR	0	0	0	0	0.02	0	0	0	0	0	0	0	0	0	0	0	0	0	0	0
ENSG00000077514	POLD3	5.5323	6.3163	6.6964	5.9138	5.0041	5.5552	5.8348	6.6295	6.5787	4.9606	5.5724	5.5902	6.9273	6.3179	5.0356	5.46	5.4687	6.3054	6.3648	5.3338
ENSG00000077522	ACTN2	0	0.0148	0.023	0	0	0	0.0111	0.0241	0	0	0.0176	0	0.0181	0.0123	0.011	0	0.0101	0.0107	0	0.0104
ENSG00000077549	CAPZB	44.5615	47.7948	45.5241	45.713	41.3475	44.4723	52.7514	51.8664	49.1505	47.5901	47.5448	50.1601	50.9747	48.6976	44.9238	44.2576	54.0411	52.646	47.9181	44.5328
ENSG00000077585	GPR137B	3.465	3.3247	2.2859	3.5976	2.7748	3.7207	3.5593	3.255	3.2575	3.0243	2.9117	3.4313	3.4092	2.9141	2.7277	3.7439	3.2372	3.1921	3.5062	2.5845
ENSG00000077616	NAALAD2	0.0096	0.0113	0.0175	0.0271	0.0333	0.0273	0	0	0.0082	0.0194	0.0134	0.0165	0.0276	0.0281	0.0334	0	0.0231	0	0.0205	0.0396
ENSG00000077684	JADE1	1.4099	1.0109	1.2051	1.3255	1.4897	1.3682	1.0682	1.1147	1.2228	1.3399	1.1847	0.7824	1.2358	1.1689	1.4594	1.0536	0.8738	0.9559	1.2448	1.188
ENSG00000077713	SLC25A43	12.0828	13.6855	10.3912	11.6118	9.9931	10.2258	12.6995	12.2989	11.0385	10.5769	11.8238	13.7192	12.4743	10.6041	10.5177	11.1788	12.929	12.058	10.7298	10.4445
ENSG00000077721	UBE2A	12.672	11.8569	10.5827	12.1866	10.9638	12.4631	13.0196	12.4931	11.3372	11.2192	12.9091	13.0942	12.6202	11.5167	11.9374	11.7694	11.2387	12.1372	12.1209	11.0606
ENSG00000077782	FGFR1	0.0438	0.0257	0.1002	0.0206	0.0809	0.0312	0.0386	0.0262	0.0329	0.0258	0.0077	0.0284	0.0276	0.0375	0.0429	0.0096	0.0527	0.0279	0.0175	0.0678
ENSG00000077800	FKBP6	0.1972	0.0662	0.2576	0.2119	0.5386	0.1874	0.1242	0.1616	0.1451	0.1708	0.1184	0.1459	0.2031	0.1652	0.3679	0.1479	0.1581	0.1194	0.1203	0.4648
ENSG00000077935	SMC1B	0	0.0768	0.015	0.0308	0.0284	0.0466	0.0288	0.0313	0.014	0.011	0.0229	0.0282	0.0118	0.032	0.0285	0.0286	0.0393	0.0139	0	0.027
ENSG00000077942	FBLN1	15.7287	14.4838	15.4507	18.9625	14.6691	16.0203	15.1793	15.585	19.9369	17.5821	16.371	14.6326	16.683	19.9562	16.4179	16.6463	14.5559	17.5155	18.3009	15.7531
ENSG00000077943	ITGA8	0.0739	0.0325	0.1098	0.0261	0.0321	0.0702	0.0244	0.0177	0.0079	0.0311	0.0518	0.0319	0.02	0.0181	0.0483	0	0.0222	0.0157	0.0395	0.0534
ENSG00000077984	CST7	0	0	0.0684	0.0703	0	0	0.0659	0	0	0.0504	0	0.0645	0.0539	0	0.1302	0	0	0.1902	0	0
ENSG00000078018	MAP2	3.3163	3.7658	3.0809	2.6879	3.0538	3.3961	3.8681	3.113	2.4634	3.1544	3.7343	4.1904	3.6219	2.9165	3.484	3.6867	3.7448	3.1883	2.6088	3.1175
ENSG00000078043	PIAS2	0.6907	0.5638	0.5769	0.627	0.6863	0.4939	0.4479	0.4706	0.5994	0.5268	0.5337	0.4863	0.4949	0.5584	0.5079	0.6738	0.4487	0.4945	0.5679	0.6122
ENSG00000078053	AMPH	0	0.029	0.0113	0	0	0	0.0218	0.059	0	0	0	0.0213	0.0979	0.0121	0.0107	0	0.0297	0.0105	0.0395	0.0102
ENSG00000078061	ARAF	18.5785	16.68	16.6761	19.8352	18.3811	18.6387	16.8294	16.3882	20.9907	20.8943	18.9361	15.3492	16.6656	19.0153	19.958	17.4281	17.6732	18.365	20.1706	19.3974
ENSG00000078070	MCCC1	17.6624	9.8848	11.9944	14.6832	16.0027	16.9306	10.6028	11.4984	13.76	16.4428	15.7621	9.8207	11.0465	14.4239	16.2996	16.9911	9.6949	10.5485	13.5622	16.2673
ENSG00000078081	LAMP3	0.1276	11.0859	5.6826	1.3198	0.1267	0.1905	12.1024	7.6866	1.4549	0.1351	0.1532	12.4416	7.7257	1.5139	0.238	0.0638	12.1327	7.3243	1.7712	0.0752
ENSG00000078098	FAP	0	0	0	0.0093	0	0.0094	0	0	0.0085	0.0134	0	0.0086	0	0	0.0086	0	0.0239	0.0084	0.0106	0
ENSG00000078114	NEBL	3.0674	4.3005	3.6328	3.5353	3.1696	3.0686	4.3391	4.3744	3.4146	2.8043	3.6323	3.9475	4.5901	3.4397	2.8297	2.8624	3.6809	4.5776	3.5086	2.988
ENSG00000078124	ACER3	1.6317	2.2347	2.0113	1.6968	1.3317	1.4952	2.1505	1.9303	1.4567	1.2935	1.3389	2.396	2.2391	1.6102	1.3773	1.2836	2.3259	2.0395	1.6013	1.4206
ENSG00000078140	UBE2K	7.0433	7.723	6.7654	7.1207	5.981	7.6229	8.0801	8.2047	7.6142	6.7373	7.9324	7.919	8.2114	7.4252	6.8699	7.3123	7.4977	7.4648	7.2221	7.2532
ENSG00000078142	PIK3C3	4.9026	4.0947	4.0797	4.3253	4.6254	4.9528	4.7659	4.5777	4.5799	4.2278	4.9558	4.4509	4.2887	4.7002	4.5027	4.7667	3.9162	4.3492	4.3006	4.8667
ENSG00000078177	N4BP2	1.917	1.4864	1.61	1.636	2.2862	1.9486	1.4967	1.1835	1.5356	1.5154	2.0211	1.5196	1.6823	1.4167	2.0751	1.9684	1.3272	1.4869	1.601	1.9778
ENSG00000078237	TIGAR	0.7967	1.5451	1.1082	0.9444	0.8577	1.1187	1.649	1.4405	1.0997	0.8167	0.8975	1.9126	1.5103	0.8629	0.9799	0.9093	1.6386	1.3651	1.0909	0.7571
ENSG00000078246	TULP3	19.6837	17.458	17.5324	19.3901	18.3175	18.5523	17.2948	18.6719	17.0962	18.7407	18.6542	18.0574	17.9213	19.1871	21.5889	20.0182	18.7457	19.3522	18.8429	19.0847
ENSG00000078269	SYNJ2	5.4351	5.1708	4.8154	6.1989	5.5349	4.9037	4.8749	4.7011	5.7436	4.9106	4.6016	4.2327	4.7759	5.6199	5.6327	5.0191	4.5587	4.3092	5.428	5.4795
ENSG00000078295	ADCY2	0.0635	0.0792	0.0943	0.0597	0.1103	0.0716	0.0874	0.0721	0.0511	0.0588	0.0444	0.0924	0.0486	0.0388	0.0725	0.0486	0.0604	0.0572	0.0593	0.0458
ENSG00000078304	PPP2R5C	11.7777	8.3559	7.637	10.0065	9.7292	11.1508	8.7047	9.1653	10.0851	10.0824	12.3765	8.5397	9.2915	10.1458	10.2521	11.1624	8.0574	8.8639	9.4967	10.8223
ENSG00000078319	PMS2P1	9.1213	7.5815	8.8035	7.8831	8.4169	8.1262	5.9434	8.3411	8.2641	8.5871	7.5379	5.9142	7.4718	8.3575	8.7781	8.2294	7.6767	7.3946	8.8306	7.8034
ENSG00000078328	RBFOX1	0	0.0161	0	0.0129	0.006	0.0065	0.0061	0.0066	0.0118	0.0139	0	0.0119	0	0	0	0	0.011	0	0	0
ENSG00000078369	GNB1	35.5606	42.6345	36.1912	38.7332	34.5313	38.1974	43.0288	42.538	39.5461	37.5034	39.1599	42.0815	43.5753	40.1106	37.0037	38.0995	41.2382	42.4434	37.2933	36.7246
ENSG00000078399	HOXA9	24.4612	20.3022	19.9658	20.7518	22.0902	21.0759	19.823	22.3977	21.0088	22.3269	23.5469	19.6175	22.098	21.384	21.2127	23.4346	19.7968	20.849	21.8237	22.4672
ENSG00000078401	EDN1	2.2586	2.0889	1.1261	0.9009	1.7244	2.1779	1.5687	1.1778	0.9984	1.6137	1.6775	1.3286	1.4304	1.003	1.4596	2.0362	1.6737	1.2472	0.8768	1.5241
ENSG00000078403	MLLT10	6.7417	6.2559	5.8327	6.8752	6.8581	6.4611	6.0581	6.4357	6.5498	6.0936	7.2534	5.7818	6.5624	6.1948	6.6358	7.3281	5.815	5.8073	6.0211	6.7089
ENSG00000078487	ZCWPW1	3.3968	1.5999	1.6866	2.4444	2.8965	2.9677	1.183	1.4032	2.5188	2.4436	2.2318	1.2482	1.4809	1.987	2.61	2.4586	1.513	1.9371	1.9923	2.6286
ENSG00000078549	ADCYAP1R1	0	0	0.0093	0	0	0	0	0	0	0	0	0	0	0	0	0	0	0	0	0
ENSG00000078579	FGF20	0	0	0	0	0	0	0	0	0	0	0	0	0	0	0	0	0	0	0	0
ENSG00000078589	P2RY10	0	0	0	0	0	0	0	0	0	0	0	0	0	0	0	0	0	0	0	0
ENSG00000078596	ITM2A	0	0.0398	0	0	0	0	0.0299	0	0	0	0	0	0	0	0	0	0	0	0	0
ENSG00000078618	NRDC	26.7375	29.6019	26.5993	26.5959	26.1123	28.0034	29.7558	28.8518	28.1865	24.4054	28.0672	29.9798	27.9156	26.5625	24.9104	26.102	27.8782	27.4235	26.8453	26.5426
ENSG00000078668	VDAC3	33.7112	28.5745	27.6356	30.528	29.9429	34.7367	27.7077	30.8104	29.5724	31.7068	32.0756	27.8992	31.3027	32.1765	33.2392	30.5454	28.6453	29.8673	33.3891	31.4579
ENSG00000078674	PCM1	14.6896	13.4557	12.7449	13.2809	14.5199	14.9831	13.5146	13.1919	13.741	13.9155	15.8448	11.5639	13.5022	12.5017	13.3863	15.1973	11.5115	11.7726	12.2633	15.5756
ENSG00000078687	TNRC6C	0.4947	0.4116	0.6124	0.4709	0.5821	0.6126	0.3422	0.4071	0.5373	0.7086	0.4999	0.3673	0.3655	0.5628	0.6922	0.778	0.4317	0.3874	0.4278	0.6404
ENSG00000078699	CBFA2T2	6.5547	6.1659	6.8051	6.0933	7.2095	6.408	5.5385	5.3522	5.8831	6.4672	5.9037	5.0393	5.1692	6.3029	6.8135	6.3214	5.0608	5.5866	6.4402	6.9837
ENSG00000078725	BRINP1	0	0	0.0163	0	0	0	0	0.017	0	0	0	0	0	0	0	0	0	0	0	0
ENSG00000078747	ITCH	23.0824	19.1546	16.881	20.3174	22.1494	23.7509	18.9775	19.4726	19.2059	22.3713	27.0641	18.6081	20.1111	18.5215	22.6279	24.4278	18.0468	17.5727	18.602	23.4895
ENSG00000078795	PKD2L2	0.8672	0.5265	0.6697	0.6888	0.7275	0.6249	0.5009	0.4145	0.5902	0.7051	0.4607	0.4515	0.6142	0.8472	0.6508	0.5233	0.3237	0.4689	0.5587	0.6783
ENSG00000078804	TP53INP2	2.5669	1.2942	1.2183	2.0111	2.2016	2.579	1.233	1.1484	1.4119	2.5717	2.2124	1.377	1.4112	1.3664	2.8217	2.563	1.3589	1.297	1.6865	2.375
ENSG00000078808	SDF4	19.5017	19.9442	20.6078	21.8907	20.3063	19.7458	19.5887	20.7913	20.0169	21.4676	20.3191	22.4205	20.2194	20.4809	20.9237	21.7189	22.9213	22.3388	22.5867	19.6183
ENSG00000078814	MYH7B	0.7544	0.5149	0.6896	0.4618	1.0136	0.4666	0.2088	0.218	0.429	0.4432	0.2949	0.2195	0.2213	0.5228	0.817	0.5987	0.2391	0.2453	0.4589	0.7886
ENSG00000078898	BPIFB2	0	0	0	0	0	0	0	0	0	0	0	0	0	0	0	0	0	0	0	0
ENSG00000078900	TP73	4.2177	4.1057	4.2972	4.6907	4.0933	4.28	3.5549	3.8749	5.1372	4.5737	4.351	3.7807	4.0034	5.5374	4.5578	4.7528	3.8601	4.7517	4.5248	4.658
ENSG00000078902	TOLLIP	11.0932	11.698	9.9486	11.7851	10.8603	11.852	11.3479	11.1502	12.0529	12.2747	11.5953	11.597	11.5311	12.2006	12.0552	12.2712	12.1668	12.408	11.9425	11.6142
ENSG00000078967	UBE2D4	3.0852	2.218	2.5906	2.3871	2.9497	2.552	1.6917	1.9616	2.5079	2.5357	2.5636	2.0504	2.2128	2.4516	2.6855	2.6092	2.2251	2.0268	2.7579	2.5811
ENSG00000079101	CLUL1	0	0	0	0.051	0.0314	0	0	0.0173	0	0.0122	0.0507	0.0156	0	0.0353	0	0	0.0145	0.0153	0	0
ENSG00000079102	RUNX1T1	0	0	0.0047	0	0	0	0	0	0	0	0	0	0	0	0	0	0	0	0	0
ENSG00000079112	CDH17	0.0178	0.0419	0.1467	0.0671	0.062	0.0169	0.0157	0	0.0306	0.024	0.0999	0.0769	0.0257	0.0523	0.0776	0.0312	0.0715	0.0453	0.1333	0.0147
ENSG00000079134	THOC1	2.5417	1.6531	2.3782	1.9375	2.544	2.0229	1.5216	1.7158	1.7536	1.8684	2.0324	1.578	1.8318	1.6358	1.8612	1.7883	1.4802	1.5866	1.7601	2.0043
ENSG00000079150	FKBP7	0.1355	0	0.2271	0.0637	0.1962	0.2789	0.1195	0.1296	0.1163	0.2435	0.1582	0.078	0.114	0.1545	0.2359	0.1977	0.1449	0.1149	0.0965	0.3167
ENSG00000079156	OSBPL6	0.0666	0.064	0.0498	0.0285	0.021	0.0403	0	0.0232	0.0468	0.0245	0.0339	0.0627	0.0262	0.0355	0.0475	0.0318	0.0486	0.0257	0.0194	0.05
ENSG00000079215	SLC1A3	12.8814	18.2367	15.1038	11.6826	11.3748	14.272	17.8366	15.5638	11.2245	12.8892	14.215	17.4077	15.9899	12.0311	12.6822	11.9909	17.7538	14.9742	10.8121	12.6484
ENSG00000079246	XRCC5	49.6917	50.2591	46.6321	52.5014	43.6484	52.9728	53.4394	55.8347	52.3309	49.6974	55.1124	49.3972	54.4246	52.8132	47.9331	49.3663	48.2251	52.3809	49.3665	50.0071
ENSG00000079257	LXN	14.3397	10.9143	12.8115	14.2211	15.6334	17.4003	11.8259	12.8691	13.9317	14.9262	18.075	11.5733	12.7013	13.8283	15.9451	15.3813	11.0894	12.5065	12.7906	16.5961
ENSG00000079263	SP140	0.0374	0.7169	0.4785	0.1875	0.0758	0.0237	0.5823	0.5005	0.1604	0.0672	0.0524	0.871	0.6018	0.1339	0.0542	0.0654	0.8294	0.5282	0.2661	0.0617
ENSG00000079277	MKNK1	10.3796	7.9239	10.5357	9.4019	11.3922	9.5157	7.8736	7.8545	8.5142	9.3849	8.6449	7.8392	7.5549	9.1801	10.3859	8.9317	7.6863	8.1177	9.2498	10.2531
ENSG00000079308	TNS1	0.2409	0.8012	0.5179	0.3355	0.3101	0.3263	0.7748	0.4905	0.3062	0.2765	0.2249	0.6697	0.4469	0.3705	0.2291	0.203	0.7583	0.5672	0.3905	0.195
ENSG00000079313	REXO1	5.9548	6.7074	6.3482	6.7056	6.778	5.2625	5.8748	6.3583	6.5448	6.5265	6.0347	6.442	6.6929	6.9418	6.6046	6.5807	7.21	7.4287	7.1288	6.4565
ENSG00000079332	SAR1A	13.0206	18.3202	14.523	13.1971	12.6763	14.9492	17.7502	16.1711	13.8922	12.0115	14.2759	16.5897	15.5767	13.2316	11.4567	13.3307	16.7408	15.3851	13.2134	12.6894
ENSG00000079335	CDC14A	1.1098	0.6587	0.5813	0.8207	0.8451	0.9476	0.5167	0.6438	0.6955	0.8485	0.8383	0.5379	0.5752	0.7066	0.825	0.9384	0.5499	0.6236	0.639	0.8022
ENSG00000079337	RAPGEF3	0.5299	0.4666	0.6266	0.417	0.7757	0.4596	0.3504	0.3249	0.5585	0.5549	0.5244	0.4274	0.4027	0.4896	0.6318	0.5343	0.3787	0.3759	0.5289	0.6129
ENSG00000079385	CEACAM1	0.34	1.7002	1.7498	0.6039	0.4814	0.3948	1.8098	1.2041	0.4971	0.3309	0.2293	1.7276	1.425	0.5045	0.4276	0.3306	1.6056	1.377	0.7126	0.322
ENSG00000079387	SENP1	4.2782	4.0434	3.7702	4.1048	3.7837	4.1265	3.9263	4.7299	4.6217	3.7467	4.5938	3.8992	4.277	4.2546	4.1347	3.6093	3.2895	4.1653	3.8882	3.8453
ENSG00000079393	DUSP13	0	0	0.027	0	0	0.0281	0	0	0	0.0199	0	0.0255	0	0	0	0	0	0.0502	0	0
ENSG00000079432	CIC	9.2405	11.4837	11.5074	11.9394	11.5234	9.7312	10.6268	10.1653	11.2739	11.1514	10.2322	10.7032	11.0533	11.9411	10.8438	11.0162	11.6744	11.1421	12.2199	10.6493
ENSG00000079435	LIPE	1.2428	0.7373	0.7696	1.0679	1.0798	1.0282	0.648	0.8943	1.1008	1.3504	1.1043	0.6456	0.8186	1.3578	1.5122	1.45	0.7929	0.8155	1.1842	1.3557
ENSG00000079459	FDFT1	45.8724	92.7981	80.5723	57.3736	45.9081	47.589	96.2185	93.2987	63.1271	49.9746	49.6923	97.5437	93.3278	64.4129	50.1867	46.3194	96.2282	92.7888	64.7364	49.7585
ENSG00000079462	PAFAH1B3	17.9933	13.3522	15.3715	19.5441	17.5496	19.4672	14.2632	17.4366	20.8662	21.2038	18.4711	15.3967	16.0062	18.4406	20.4425	20.2496	16.0385	18.2006	20.4136	19.3695
ENSG00000079482	OPHN1	4.0352	2.6514	3.3405	3.2847	4.0276	3.592	2.7966	2.9601	3.2084	3.7099	3.7795	2.788	2.841	3.2562	3.5125	3.6716	2.3739	2.7174	3.1249	4.2282
ENSG00000079557	AFM	0	0	0	0	0	0	0	0	0	0	0	0	0	0	0	0	0	0	0	0
ENSG00000079616	KIF22	17.6025	23.2767	25.9266	22.0404	19.148	18.7897	24.2795	26.2686	22.9951	19.4552	18.8004	23.9418	25.546	23.9271	19.4655	19.5396	24.2425	26.7202	22.5475	19.0692
ENSG00000079689	SCGN	0	0	0	0	0	0	0	0	0	0	0	0	0	0	0	0	0	0	0	0
ENSG00000079691	CARMIL1	6.3953	6.8106	6.2479	6.2339	6.0008	6.7068	6.0258	6.4566	6.348	5.9901	6.2053	6.7887	6.6665	6.4578	6.0924	6.4826	6.4732	6.7386	5.9756	6.3043
ENSG00000079739	PGM1	4.5247	4.6325	3.716	4.3179	3.8276	4.2495	4.7686	4.5371	4.1159	4.9044	4.3835	4.5493	4.4132	4.9521	4.1459	4.3463	4.6916	4.9594	3.7409	4.2229
ENSG00000079785	DDX1	38.7695	33.0675	32.9326	33.8389	35.0868	38.3792	34.3221	35.2083	35.2288	35.8254	40.0118	32.9312	33.1335	34.7015	35.7383	38.4674	30.8957	33.3207	35.1896	36.8116
ENSG00000079805	DNM2	12.8605	12.6119	12.9096	14.1638	13.7722	13.4011	13.1487	13.1708	13.9837	14.2694	12.9452	13.359	12.9197	14.3133	14.0553	14.102	13.7347	13.6107	13.8183	13.9194
ENSG00000079819	EPB41L2	2.0494	2.5165	2.5757	2.1042	1.8567	1.9147	2.716	2.52	2.0998	1.7757	1.7467	2.6056	2.5069	2.2985	1.9189	1.9231	2.5566	2.3026	2.2671	1.846
ENSG00000079841	RIMS1	0	0.0064	0.005	0.0102	0.0095	0.0052	0	0.0052	0.0047	0.0037	0	0.0047	0.0078	0	0.0047	0	0.0044	0	0	0.009
ENSG00000079931	MOXD1	0.0263	0	0	0.0247	0.0114	0.025	0.0116	0.0251	0.0113	0.0177	0	0.0113	0.0284	0.0257	0	0	0.0211	0.0111	0.0421	0.0108
ENSG00000079950	STX7	3.1841	2.8008	2.5845	2.5226	2.8143	3.4924	2.5151	2.6626	2.4079	2.7942	3.1989	2.8167	2.6282	2.8577	2.986	3.2172	2.4304	2.7887	2.5699	2.9799
ENSG00000079974	RABL2B	9.1141	6.9981	8.6884	8.2011	10.2868	7.802	6.3108	6.7985	7.1086	7.7845	6.789	6.268	7.004	6.9356	9.0684	7.9649	6.0532	6.7805	7.845	8.2601
ENSG00000079999	KEAP1	23.215	23.1257	22.2683	26.4346	24.2675	24.5999	23.0748	24.122	25.7926	26.7416	25.4926	22.8851	24.1028	26.041	25.0546	26.3193	24.0714	25.5081	25.1991	24.7006
ENSG00000080007	DDX43	1.1649	0.5819	1.2007	0.8156	1.4643	1.2007	0.8958	0.9004	1.0633	0.9851	1.1802	0.8339	0.8931	0.9927	1.0571	0.9543	0.7949	0.5042	0.7144	1.4309
ENSG00000080031	PTPRH	0.2242	0.0752	0.1464	0.1656	0.2226	0.1521	0.1553	0.0459	0.1512	0.1726	0.157	0.1244	0.1616	0.0939	0.1812	0.1401	0.1156	0.0679	0.171	0.2642
ENSG00000080166	DCT	0.0184	0	0.0169	0	0.0321	0.0088	0	0.0088	0.0079	0.0186	0.0258	0.008	0.0066	0.018	0.008	0	0	0.0078	0.0689	0.0304
ENSG00000080189	SLC35C2	9.2785	7.8086	8.7534	8.1803	10.2569	8.7537	8.6173	7.8438	9.1077	9.6615	9.5313	7.8259	8.222	8.7207	9.6559	8.3245	8.192	8.6979	9.2891	9.7073
ENSG00000080200	CRYBG3	9.0775	5.3802	6.1387	7.3434	8.5558	8.7195	4.9047	5.7207	7.1827	6.8312	9.1651	4.5693	5.34	7.1518	8.4226	7.8764	4.4455	4.7209	6.4291	8.3952
ENSG00000080224	EPHA6	0	0	0.0404	0.0416	0.0288	0.063	0	0.0423	0.0285	0.0298	0.031	0.0095	0.008	0.0432	0.0289	0.0387	0.0089	0.0375	0.0118	0.0274
ENSG00000080293	SCTR	0	0	0.0186	0.0191	0.0706	0	0.0179	0	0.0174	0	0	0	0.0146	0.0198	0	0	0	0.0172	0.0217	0.0335
ENSG00000080298	RFX3	0.598	0.446	0.5352	0.4392	0.5791	0.6864	0.5217	0.393	0.4383	0.5413	0.5932	0.3977	0.3861	0.4442	0.6615	0.5342	0.3646	0.4276	0.4988	0.4675
ENSG00000080345	RIF1	3.5846	4.2843	4.0922	3.7626	3.4138	3.2632	4.1088	4.5621	3.4932	2.5593	3.7707	3.7699	4.2891	3.6441	2.8336	3.0764	3.4023	3.6711	3.1769	3.0955
ENSG00000080371	RAB21	2.5336	2.6075	2.5459	2.5452	2.352	2.6746	2.6811	2.7831	2.3415	2.1773	2.5945	2.4778	2.7546	2.5981	2.2772	2.3461	2.5358	2.5923	2.515	2.3903
ENSG00000080493	SLC4A4	0	0	0	0	0.0064	0	0.0065	0.007	0	0	0	0	0	0	0	0	0	0	0	0.0122
ENSG00000080503	SMARCA2	3.6815	3.2764	3.2899	3.5034	3.6406	3.6037	3.0047	3.3194	3.6309	3.5915	3.6837	2.9857	3.2572	3.8708	3.6801	3.5227	2.7448	3.1583	3.511	3.5302
ENSG00000080511	RDH8	0	0	0.0318	0	0	0	0	0	0	0	0	0.06	0	0.034	0	0	0	0	0	0
ENSG00000080546	SESN1	2.2959	1.9137	1.7261	2.2735	2.3252	2.9552	1.9043	1.7924	2.3897	2.3063	2.5306	1.6761	1.9679	2.3226	2.1523	2.3062	1.6557	1.7617	1.813	2.3867
ENSG00000080561	MID2	3.1899	4.061	2.9979	3.6326	2.9666	3.5636	3.8815	2.9852	3.007	3.2233	3.1147	2.9458	3.3512	3.248	2.8158	2.9485	3.0619	3.6746	3.4535	2.6495
ENSG00000080572	PIH1D3	0.2882	0.0846	0.2635	0.1016	0.2191	0.1027	0.0953	0.1033	0.1546	0.1214	0.1514	0.1243	0.1039	0.2112	0.345	0.1261	0.0578	0.0305	0.1923	0.1486
ENSG00000080573	COL5A3	0.1649	0.2541	0.2638	0.2423	0.2865	0.2448	0.2544	0.1675	0.1857	0.2708	0.2165	0.2401	0.2377	0.2517	0.1794	0.1623	0.2892	0.166	0.2201	0.153
ENSG00000080603	SRCAP	7.1993	7.1729	7.92	8.3997	7.9434	7.0416	6.1897	6.4255	7.2164	7.0845	6.9262	6.1453	7.1831	7.5403	7.5865	7.4261	6.5351	6.7831	7.4361	7.524
ENSG00000080608	PUM3	7.8643	11.615	9.1618	8.022	6.4977	7.8366	9.5158	11.327	8.3138	7.1849	7.4868	9.6008	10.7612	8.3609	7.2707	6.6567	10.097	9.3882	8.4783	7.1858
ENSG00000080618	CPB2	0	0	0	0.037	0	0	0	0	0	0	0	0	0	0	0.0343	0	0	0.0334	0	0
ENSG00000080644	CHRNA3	0.0292	0	0.04	0.0275	0	0	0.0129	0.0279	0.0125	0.0197	0.0204	0	0.021	0	0.0763	0	0.0117	0.0124	0.0468	0.0602
ENSG00000080709	KCNN2	0.036	0.0634	0.0987	0.0339	0.0469	0	0.0159	0.0516	0.0463	0.0243	0.1009	0.0466	0.0649	0.0352	0.0313	0	0.0144	0.0458	0.0961	0.0891
ENSG00000080802	CNOT4	4.314	4.0606	3.9887	4.4577	4.3526	4.6739	4.9248	4.6185	4.1196	4.5065	4.3157	5.0425	5.208	4.0786	4.283	4.4012	4.3675	4.2966	4.351	4.3779
ENSG00000080815	PSEN1	13.226	12.1347	10.1842	11.9151	10.7373	12.3973	11.9186	11.0932	11.5707	11.2937	12.7538	11.6157	11.2354	11.4109	11.4884	12.2037	10.767	11.1445	11.6037	11.8776
ENSG00000080819	CPOX	10.2667	8.844	9.4885	10.0271	10.2224	10.4375	8.3817	8.8538	9.8028	9.831	10.3922	9.4142	8.9582	10.1969	10.3906	10.8935	8.7034	8.4925	10.7582	10.2991
ENSG00000080822	CLDND1	18.0295	12.8363	12.1894	14.8444	16.8112	16.873	12.5673	12.9659	14.5435	15.6491	16.8651	12.713	13.0608	13.9008	16.0075	16.1734	11.9111	12.4553	13.6105	16.8061
ENSG00000080823	MOK	1.316	0.6981	0.9311	0.9577	1.2038	1.2381	0.8032	0.7924	0.9989	1.138	0.957	0.6605	0.5836	0.9519	1.1621	1.1626	0.6848	0.7775	0.9862	1.0698
ENSG00000080824	HSP90AA1	124.188	172.283	145.203	128	111.236	128.986	174.354	180.311	139.639	120.828	134.031	180.305	173.01	143.199	117.322	125.398	167.704	157.805	130.093	120.939
ENSG00000080839	RBL1	5.7372	6.1312	7.2094	6.3387	4.9642	5.0835	5.9951	7.4064	6.5371	5.0062	6.1859	5.484	7.1326	6.9405	5.3907	5.2146	5.5369	5.7539	6.1001	5.4258
ENSG00000080845	DLGAP4	18.7602	15.1738	15.3102	17.087	18.8573	17.6475	15.6662	14.7191	16.0905	19.3033	18.0927	16.0827	14.7409	16.4562	18.7142	19.1589	16.806	15.813	16.5467	18.9658
ENSG00000080854	IGSF9B	0.3749	0.6956	0.8732	0.739	0.8615	0.5744	0.3838	0.4393	0.7679	0.5621	0.4573	0.5217	0.5142	0.4962	0.6105	0.5926	0.5042	0.574	0.8263	0.6284
ENSG00000080910	CFHR2	0	0	0	0	0	0	0	0	0	0	0	0	0	0	0	0	0	0	0	0
ENSG00000080947	CROCCP3	1.1028	0.5394	1.3628	0.9793	1.2243	0.582	0.5131	0.4491	0.6922	0.736	0.4863	0.6519	0.4121	0.6285	0.9155	0.7327	0.6304	0.5279	0.8939	0.8338
ENSG00000080986	NDC80	6.3967	5.1042	6.5006	5.4325	4.8187	5.6357	5.8265	5.9492	6.4671	5.0512	7.0912	5.3019	7.0472	6.0792	4.9457	5.3437	5.0823	5.4051	5.9832	5.0527
ENSG00000081014	AP4E1	3.5736	5.6265	4.8911	4.3997	3.729	3.7807	5.2422	4.7722	4.2182	3.3244	3.7338	4.959	5.471	4.5256	3.6127	3.8219	4.9346	4.7755	4.4207	3.7973
ENSG00000081019	RSBN1	2.7547	2.4192	2.434	2.916	2.7833	2.8008	2.6263	3.014	2.53	2.433	2.9578	2.3414	2.3749	2.4818	2.7797	2.4997	2.3232	2.4817	2.4072	2.6338
ENSG00000081026	MAGI3	2.9938	2.9652	3.1096	2.8066	2.9261	2.9731	3.1491	3.3907	3.0286	2.6699	2.8588	3.0084	3.0463	3.1491	3.102	3.2002	2.8982	2.7104	2.9691	2.9322
ENSG00000081041	CXCL2	0	0.0544	0.1272	0	0.1209	0.0441	0.0409	0.0887	0	0	0.065	0.04	0.1671	0	0.0404	0.2435	0.1487	0.1179	0.0495	0
ENSG00000081051	AFP	0	0	0	0	0	0	0	0	0	0	0	0	0	0	0	0	0	0	0	0
ENSG00000081052	COL4A4	0.0914	0.0413	0.0321	0.0198	0.0977	0.0735	0.0124	0.0269	0.0603	0.1089	0.1674	0.0182	0.0253	0.0412	0.1163	0.1477	0.0169	0.0358	0.0075	0.0986
ENSG00000081059	TCF7	0.0899	0.0406	0.0695	0.078	0.0901	0.0328	0.0183	0.0595	0.0178	0.0559	0.0484	0.0477	0.0448	0.081	0.0903	0.0363	0.0222	0.0293	0.0812	0.0684
ENSG00000081087	OSTM1	1.1628	1.4416	1.0748	1.1915	1.2032	1.2783	1.6701	1.4989	0.9977	0.8801	1.1711	1.5217	1.6572	1.2126	1.069	1.2804	1.2151	1.3509	1.3669	1.0776
ENSG00000081138	CDH7	0.0527	0.0169	0.0744	0.0315	0.0665	0.0136	0.0295	0.0137	0.0205	0.0258	0.0603	0.0248	0.0242	0.0374	0.0417	0.0251	0.0269	0.0284	0.0256	0.0276
ENSG00000081148	IMPG2	0.0167	0.0294	0.061	0.0235	0.058	0.0555	0.0221	0.0239	0.0143	0.0225	0.0234	0.0216	0.018	0.0163	0.0508	0	0.0134	0.0212	0.0624	0.0413
ENSG00000081154	PCNP	39.585	31.4875	29.0696	32.6198	34.5282	38.1134	31.694	35.336	30.7909	32.8004	36.9078	31.6555	31.7447	32.8002	33.5204	35.0508	29.5449	31.5354	30.5764	32.5933
ENSG00000081177	EXD2	8.9532	5.6331	5.9297	7.1643	7.9813	8.8108	6.14	5.8515	7.1677	7.9096	8.6655	6.1143	6.5725	7.3469	8.2576	8.5149	6.2434	6.4774	7.2341	7.8517
ENSG00000081181	ARG2	6.2435	5.9444	4.2868	4.7609	5.5744	6.2314	5.7578	4.6212	5.6289	5.6403	5.7221	5.2376	5.3083	5.0314	5.5851	5.3375	4.4062	4.5845	5.2219	5.3868
ENSG00000081189	MEF2C	0.8759	0.8476	0.6275	0.8013	0.689	0.7365	0.7774	0.8318	0.6856	0.7655	0.8455	0.72	0.8701	0.6881	0.7522	0.6318	0.6881	0.7675	0.7582	0.742
ENSG00000081237	PTPRC	0.0166	0.039	0.0608	0.0078	0.0505	0.0316	0.0879	0.0238	0.0285	0.0224	0.0116	0.0502	0.0299	0	0.0362	0	0.0533	0.0141	0.0355	0.0137
ENSG00000081248	CACNA1S	0	0	0	0	0.0098	0	0	0.0108	0	0	0	0	0	0	0	0	0	0	0	0
ENSG00000081277	PKP1	194.666	205.043	185.607	209.725	188.776	201.152	202.451	187.779	204.981	214.125	202.2	202.088	197.018	205.618	205.478	210.636	207.821	201.588	199.156	198.564
ENSG00000081307	UBA5	4.922	4.139	4.35	4.273	4.8518	4.0463	4.5727	4.54	3.7687	4.0709	4.3245	4.5366	4.2963	4.2112	3.6369	3.9592	3.7013	4.3271	3.9492	3.9167
ENSG00000081320	STK17B	2.3472	2.6561	1.9716	1.8887	1.9842	2.31	2.8708	2.8303	1.8145	1.8305	2.3545	2.6818	2.3088	2.1278	2.1904	2.3315	2.6026	2.0969	2.0205	2.2063
ENSG00000081377	CDC14B	9.2699	7.4392	7.3063	9.2217	9.0995	9.5636	7.2693	7.6799	8.1367	8.6189	9.2948	7.4582	7.8644	8.1467	8.4223	8.4607	7.4165	7.5017	7.7526	8.8029
ENSG00000081386	ZNF510	6.4859	5.5585	5.7138	6.0316	6.319	6.8307	5.262	5.4481	6.4122	6.0235	6.8622	5.1192	4.9283	5.9002	6.597	5.7166	4.8141	5.1884	5.7076	6.3573
ENSG00000081479	LRP2	0.0086	0.005	0	0	0	0	0.0038	0	0.0073	0	0	0.0074	0.0031	0	0	0.015	0	0	0.0046	0
ENSG00000081665	ZNF506	2.1829	1.4171	1.6627	1.6636	2.0905	1.8693	1.4651	1.0672	1.4828	1.7379	1.7949	1.2983	1.2335	1.5106	2.0081	1.7365	1.2397	1.2614	1.739	2.23
ENSG00000081692	JMJD4	4.2404	4.9966	4.5097	4.9871	4.4685	4.2577	4.7331	5.1792	5.1741	5.1374	4.5839	4.5486	5.101	5.828	4.3227	4.4865	5.0675	5.6027	5.4393	4.4681
ENSG00000081721	DUSP12	14.4906	14.2292	14.9056	13.6607	14.0647	14.4399	14.4801	14.4575	16.0928	14.177	16.3685	13.217	13.2033	16.5481	14.9852	16.3768	13.0747	12.1477	17.4936	14.0358
ENSG00000081760	AACS	3.294	4.3792	4.141	3.1782	3.3688	3.1823	3.948	3.922	3.138	3.2673	2.9181	4.218	4.025	3.3151	3.4882	3.3817	4.1591	4.0448	3.5166	3.1625
ENSG00000081791	KIAA0141	13.737	9.9535	10.7056	12.9151	15.0835	14.2292	9.8078	9.3823	12.4288	14.6559	13.2128	9.0722	10.3146	12.2064	14.8719	15.0004	9.529	10.4922	12.5653	13.5884
ENSG00000081800	SLC13A1	0.1576	0.037	0.1008	0.0741	0.1095	0.0898	0.0417	0.0151	0.0406	0.0637	0.0662	0.0408	0.0681	0.0924	0.1097	0.0276	0.0126	0.0401	0.0505	0.078
ENSG00000081803	CADPS2	0.0548	0.6687	0.4306	0.2575	0.0476	0.1353	0.3959	0.3351	0.3478	0.0812	0.0921	0.5103	0.4026	0.2782	0.0858	0.0767	0.5358	0.4549	0.2222	0.1084
ENSG00000081818	PCDHB4	0.0182	0	0.0333	0.0342	0.0158	0	0	0	0	0	0	0.0157	0	0.0355	0.0158	0	0.0146	0	0.0194	0
ENSG00000081842	PCDHA6	0	0	0	0	0	0.0108	0	0	0	0	0	0	0	0	0	0	0	0	0	0
ENSG00000081853	PCDHGA2	0.6001	0.6316	0.4634	0.7393	0.7012	0.6192	0.602	0.6924	0.9233	0.9897	0.7825	0.607	0.6711	0.8188	0.7836	0.6157	0.6803	0.7015	0.8837	0.8278
ENSG00000081870	HSPB11	5.6972	4.1894	4.6574	4.5681	5.1179	5.7386	4.833	4.563	5.1468	4.4607	5.2994	4.433	5.2834	4.7888	4.4914	5.8319	4.0681	3.863	4.9577	5.0181
ENSG00000081913	PHLPP1	4.5736	5.3331	4.7858	5.0154	4.1389	4.5397	5.3603	5.0783	4.7146	4.46	4.6576	5.1933	5.2212	4.5797	4.7827	4.6214	5.0643	5.2889	4.5091	4.3936
ENSG00000081923	ATP8B1	19.61	17.9	16.1658	18.5448	17.2009	19.4224	18.2096	17.148	16.288	16.9584	19.8916	18.5334	18.3233	17.7989	17.6161	18.1937	17.1402	16.7712	16.2796	17.4074
ENSG00000081985	IL12RB2	0.0164	0.9068	0.8864	0.1236	0.0714	0.0781	0.8259	0.8642	0.1833	0.0775	0.046	0.7515	0.8291	0.3211	0.1145	0.0288	0.9751	0.8219	0.2632	0.0542
ENSG00000082014	SMARCD3	1.9407	0.9427	1.7984	1.6484	2.314	1.4239	1.2389	1.2028	1.7801	1.8213	1.3309	1.097	1.2347	1.386	1.7359	2.0847	1.1912	1.2932	2.029	1.7773
ENSG00000082068	WDR70	7.4028	5.221	5.9175	6.5139	6.6721	7.0414	5.5328	5.7262	7.0475	7.4837	7.6825	5.1929	5.7981	6.2569	7.0376	8.0605	5.7136	5.9895	6.4894	7.5567
ENSG00000082074	FYB1	11.8841	20.2294	15.3351	17.6388	12.2572	12.0038	20.883	16.1701	14.464	11.5092	11.948	22.0309	15.7484	16.39	11.8835	11.0378	21.0048	15.7949	16.4499	12.5014
ENSG00000082126	MPP4	0.0706	0.0498	0.1421	0.0531	0.135	0.1208	0.0872	0.0675	0.0364	0.0476	0.0792	0.1585	0.1426	0.0552	0.1353	0.0495	0.1133	0.0479	0.1358	0.0466
ENSG00000082146	STRADB	7.5537	5.9701	5.0411	6.4157	6.5068	6.8287	5.9591	6.2573	6.684	6.0426	6.7623	5.0913	5.9851	6.6877	6.4631	6.6849	5.2994	6.3294	6.4606	6.7965
ENSG00000082153	BZW1	14.1379	13.6971	10.2015	12.9684	12.3878	13.8629	15.2476	13.2202	13.5045	12.5615	17.0529	13.8825	14.1703	12.9208	12.1418	13.2372	12.3498	12.2452	11.8508	13.4917
ENSG00000082175	PGR	0	0	0	0	0	0	0	0	0	0	0	0	0	0	0	0	0	0	0	0
ENSG00000082196	C1QTNF3	0.4864	0.2741	0.5157	0.439	0.9296	0.5175	0.2916	0.2232	0.4841	0.3276	0.327	0.2182	0.2103	0.2851	0.4911	0.2043	0.2652	0.2803	0.8308	0.5937
ENSG00000082212	ME2	2.0945	3.0067	3.179	2.6537	2.0132	1.9855	3.4059	3.4929	2.58	2.0688	2.3515	3.237	3.2658	2.8412	1.9275	2.0614	2.8504	3.1111	2.8854	2.0136
ENSG00000082213	C5orf22	5.9532	6.7534	6.0056	5.9106	5.2881	5.354	6.6007	6.3292	6.0812	5.6505	6.6328	6.3446	6.5738	5.9463	5.6466	6.0119	6.1637	6.3742	5.5011	5.5015
ENSG00000082258	CCNT2	2.6508	2.5721	2.9972	2.1968	2.8288	2.2924	2.4652	2.3584	2.189	1.8786	2.1996	2.5645	2.5839	2.3801	2.2741	2.1855	2.1253	2.2207	2.3719	2.3758
ENSG00000082269	FAM135A	1.4848	1.6428	1.5915	1.5504	1.3471	1.2856	2.1141	2.0414	1.539	1.2083	1.6195	1.7345	1.7093	1.1874	1.2868	1.0463	1.8701	1.5035	1.2485	1.5335
ENSG00000082293	COL19A1	0.0082	0.0192	0.0448	0.0154	0.0355	0.0155	0	0.0078	0.007	0.011	0.0114	0	0.0059	0.024	0.0142	0	0.0066	0.0069	0	0
ENSG00000082397	EPB41L3	0	0	0.0104	0	0	0.0054	0.005	0.0055	0.0049	0.0038	0.008	0	0.0082	0.0056	0.005	0.02	0.0046	0	0.0122	0.0188
ENSG00000082438	COBLL1	3.3007	3.2994	2.8357	2.8291	2.8079	3.3393	2.967	3.0317	3.0303	2.7965	3.3352	2.6625	3.0034	2.8052	2.8168	2.9627	2.6173	2.7426	2.9532	2.8193
ENSG00000082458	DLG3	7.4059	7.2672	7.5315	6.9294	6.2571	6.8664	7.1622	7.9028	6.9407	6.7157	6.4593	7.6519	7.5042	7.9283	7.0256	6.1157	7.7158	7.5698	6.8555	6.6349
ENSG00000082482	KCNK2	0.1068	0.0418	0.0325	0.0836	0.1237	0.1352	0.0471	0	0.0458	0.0959	0.0997	0.0307	0.0385	0.0869	0.0774	0.1868	0.0143	0.0452	0.038	0.1027
ENSG00000082497	SERTAD4	4.9248	3.1968	2.5474	3.1466	4.334	4.5935	3.0851	2.7617	3.516	4.1749	4.6695	2.8874	3.0815	3.5183	3.9324	4.9442	3.0304	2.9445	3.0976	4.4397
ENSG00000082512	TRAF5	0.3007	0.7242	0.8106	0.4712	0.3551	0.2124	0.6526	0.6193	0.4235	0.2493	0.2484	0.5123	0.7225	0.3917	0.2618	0.1215	0.6183	0.464	0.4775	0.318
ENSG00000082515	MRPL22	4.2929	3.7058	4.0809	3.6635	3.9018	4.8056	4.1338	3.8642	4.1369	4.0664	4.8284	3.9999	4.2647	4.1423	3.8863	4.6696	4.4481	4.1534	4.0331	4.3033
ENSG00000082516	GEMIN5	7.689	6.8962	7.1297	8.366	7.5917	7.0928	6.8001	7.9527	7.18	7.5409	8.1068	5.7817	7.4269	8.006	7.9392	8.0565	6.1154	7.1026	6.9834	7.5123
ENSG00000082556	OPRK1	0.0242	0.0285	0.0554	0.0228	0.0316	0.023	0.0107	0.0116	0	0.0327	0	0	0.0087	0	0.0106	0	0.0194	0	0.0518	0.04
ENSG00000082641	NFE2L1	91.8933	100.146	90.645	101.812	94.3443	96.0487	99.984	92.1808	99.0285	98.1017	94.5763	100.692	93.348	101.547	98.9845	92.4922	103.078	97.148	101.332	96.3008
ENSG00000082684	SEMA5B	0.1453	0.0656	0.0511	0.0736	0.1651	0.0849	0.069	0.0107	0.0288	0.128	0.1565	0.0289	0.0725	0.0983	0.1168	0.0782	0.0448	0.0568	0.0477	0.0553
ENSG00000082701	GSK3B	13.5735	13.771	11.9861	12.7859	11.9438	13.8677	13.8276	12.5863	11.9675	12.7732	13.5457	14.3794	13.2893	11.1891	13.2525	13.3983	13.7119	12.7122	11.6801	13.2951
ENSG00000082781	ITGB5	28.8557	27.2605	25.0246	28.235	28.1828	31.4593	26.7417	28.3402	27.9173	31.1498	30.5141	27.9393	29.1561	28.5488	29.9744	32.2566	28.9591	28.4993	27.7189	29.6737
ENSG00000082805	ERC1	5.9541	4.6636	4.8152	6.112	5.9395	5.6656	4.6622	4.9771	5.6136	6.1277	5.9832	4.6294	4.8599	5.9075	6.364	6.1672	4.534	4.9458	5.5359	6.1534
ENSG00000082898	XPO1	15.622	17.55	16.0447	15.4638	13.8616	14.6757	18.2193	17.9517	16.2904	12.6013	16.8858	16.0051	18.6927	15.9293	13.0088	13.9975	15.4032	16.8162	13.7852	14.3647
ENSG00000082929	LINC01587	0.0598	0	0.2185	0	0.0519	0	0.0527	0.0571	0.0513	0	0.0837	0.0516	0.0861	0.0584	0	0.1046	0	0	0.0638	0.0493
ENSG00000082996	RNF13	12.1151	14.4238	10.1118	11.8581	10.8915	13.0354	15.2865	13.028	12.3333	11.6167	13.5902	13.1767	12.6208	12.3406	11.1622	12.6612	12.0462	13.8045	11.4834	12.3759
ENSG00000083067	TRPM3	0.0489	0.041	0.1118	0.0328	0.1275	0.0431	0.0524	0.0401	0.027	0.0518	0.0832	0.0362	0.0428	0.0375	0.0791	0.0734	0.0448	0.0592	0.0522	0.0375
ENSG00000083093	PALB2	7.9288	10.0643	9.9669	9.2594	7.7672	8.8542	9.9226	10.0182	9.6454	8.5696	9.4214	10.1153	10.0869	9.2207	7.1696	7.8742	9.5299	9.8006	8.9029	8.2922
ENSG00000083097	DOPEY1	2.2301	1.9187	1.9815	1.973	2.6356	2.1382	2.1797	1.9798	2.1216	2.0202	2.522	1.7627	2.0365	1.7119	1.8086	1.9878	2.038	1.7552	2.026	2.5763
ENSG00000083099	LYRM2	4.8096	3.9521	3.6636	4.1299	4.506	4.6068	4.0209	4.0617	4.0856	3.861	4.6366	3.8728	4.3443	4.0722	4.068	4.1244	3.4964	4.0152	4.0736	4.5619
ENSG00000083123	BCKDHB	8.0149	4.3131	4.7175	5.3985	7.201	6.3148	4.7306	4.2316	6.1734	6.3548	7.7308	4.4526	4.2367	5.81	6.8875	7.5667	3.357	4.3887	5.072	7.132
ENSG00000083168	KAT6A	9.5387	9.9087	10.1355	10.7505	9.0778	9.5683	9.3353	10.3652	9.3281	8.909	9.1501	9.6322	10.2502	10.156	9.2535	10.0572	9.1258	9.6716	9.7449	9.5376
ENSG00000083223	ZCCHC6	11.8873	11.3363	11.1028	11.2541	11.7247	11.2919	10.7447	10.968	11.188	10.5374	11.6366	11.0432	11.0638	10.8127	11.2776	11.1644	10.1465	10.6202	10.6865	12.1058
ENSG00000083290	ULK2	2.9686	3.4847	3.2691	3.2428	3.3222	3.4309	3.3647	3.2841	3.3417	3.2139	3.336	3.1282	3.4383	3.2592	3.2854	3.3893	2.8562	3.0971	3.1919	3.422
ENSG00000083307	GRHL2	23.6265	19.9182	21.4388	23.6808	23.1801	24.9186	19.4116	22.0061	24.2133	24.7557	23.925	19.2842	22.0576	24.4949	24.1438	24.8333	20.0757	22.3794	23.9001	21.8728
ENSG00000083312	TNPO1	9.201	8.4824	7.4971	8.7761	8.332	8.9498	8.8539	9.0575	8.6177	8.0335	10.0064	8.0533	8.6822	8.7505	8.535	9.261	7.992	7.9214	7.4665	8.6476
ENSG00000083444	PLOD1	14.8557	15.2435	14.7984	16.5365	14.4065	16.3352	15.2868	15.1028	16.8203	16.509	16.6851	15.4905	16.6343	17.5283	16.9611	16.5697	16.3568	16.1821	16.3906	14.9491
ENSG00000083454	P2RX5	0.5147	0.9161	0.9258	0.8742	0.4183	0.4259	0.8929	1.0636	0.8263	0.5928	0.4651	0.7879	0.9573	0.8759	0.6359	0.5521	0.892	0.7881	0.6559	0.4793
ENSG00000083457	ITGAE	3.1143	0.8588	1.3947	1.9651	2.6513	3.0278	1.1701	1.5187	2.0894	2.6471	2.7663	1.0369	1.0544	1.9807	2.7655	2.7801	1.0642	1.3021	1.8967	2.6548
ENSG00000083520	DIS3	5.2716	4.8465	4.1612	4.5698	4.5689	4.5745	5.1115	4.7022	5.1018	4.2822	5.7734	3.9996	4.6737	4.5541	4.3317	4.8882	3.9229	4.3537	4.2158	5.0416
ENSG00000083535	PIBF1	3.4516	2.7075	2.4522	1.9839	2.5297	2.9679	2.8697	2.643	3.0037	2.4794	3.574	2.6109	3.0062	2.4451	2.6058	2.9201	2.5969	2.3847	2.8815	2.7388
ENSG00000083544	TDRD3	3.308	2.1573	2.0438	2.7645	2.5547	3.2975	2.0342	2.001	2.7509	2.4829	3.0029	1.7969	2.0971	2.6333	3.004	2.6088	1.7355	2.172	2.1909	3.0484
ENSG00000083622	AC000061.1	0	0	0	0	0	0	0	0	0	0	0	0	0	0	0	0	0	0	0	0
ENSG00000083635	NUFIP1	3.5264	2.6661	2.422	3.4652	2.8733	3.4065	2.5291	3.2189	2.7865	3.315	3.0414	2.4579	3.0296	3.445	3.0522	3.3124	2.46	2.7186	2.68	3.0728
ENSG00000083642	PDS5B	3.6281	2.763	2.7772	3.3417	2.96	3.6014	2.8781	3.1665	3.3526	2.9762	3.8866	2.7394	3.0056	2.958	3.2544	3.6033	2.5163	3.1196	3.1201	3.5526
ENSG00000083720	OXCT1	2.256	4.6344	3.6542	2.5889	2.1906	2.4896	4.0654	4.7577	2.4767	2.3355	2.6485	4.1932	4.6026	2.6253	2.267	2.0322	4.1497	4.274	3.0815	1.9154
ENSG00000083750	RRAGB	6.5358	5.1248	5.2041	6.2888	6.6987	6.3054	5.4692	4.3447	5.4548	6.0883	5.5065	4.8017	4.8391	5.9362	6.3115	5.8532	4.9333	5.1932	5.7239	6.5066
ENSG00000083782	EPYC	0.1156	0.0452	0	0.1087	0.4018	0.1831	0	0.0368	0.0661	0.2596	0.3239	0	0	0.0377	0.5368	0.3373	0.0618	0	0	0.2861
ENSG00000083799	CYLD	1.783	5.9388	4.4133	2.3782	1.8431	1.4335	6.0603	4.7083	2.1889	1.61	1.6999	5.9679	4.3814	2.3453	1.7251	1.4099	5.3998	4.2924	2.3336	1.6832
ENSG00000083807	SLC27A5	1.7859	1.2008	1.7037	1.6057	2.2897	1.7376	1.177	1.2101	1.4952	1.7637	1.6513	1.1668	1.362	1.5668	1.9545	1.851	1.2581	1.2564	1.8511	1.9878
ENSG00000083812	ZNF324	3.427	3.0135	3.3907	3.9148	3.5216	3.5003	3.3243	3.4642	3.8575	3.7814	3.1481	3.3593	3.1337	4.0559	3.8277	3.8478	3.1022	3.6437	3.816	3.8598
ENSG00000083814	ZNF671	0	0.0694	0.09	0.037	0.1198	0.0748	0.0174	0.0942	0.0845	0.0531	0.0552	0.017	0	0.0192	0.0686	0.0345	0.0316	0.0501	0.021	0.1137
ENSG00000083817	ZNF416	1.6028	1.3393	1.1919	1.6856	2.0061	1.7031	1.0777	1.6102	2.0979	1.7934	2.3208	1.5703	1.2138	2.0435	1.7972	2.3771	1.5029	1.7038	2.0881	2.2181
ENSG00000083828	ZNF586	1.9627	1.2021	1.3456	2.1061	2.0389	1.7428	1.2601	0.9994	1.3913	1.9402	1.7928	1.3252	1.353	1.6674	2.1356	2.3149	1.2316	1.32	1.4121	2.0939
ENSG00000083838	ZNF446	6.9387	3.9648	4.4953	6.6166	6.5195	6.3629	4.024	4.4855	5.9538	7.0542	6.6304	4.4867	4.909	6.0608	6.6796	7.6669	3.9657	4.9227	6.2461	6.7253
ENSG00000083844	ZNF264	1.299	1.0362	1.2787	1.143	1.4807	1.3342	0.8516	0.9872	0.967	1.1818	1.2907	0.8621	0.8082	0.9111	1.2323	1.5059	0.8947	0.7622	1.1557	1.2866
ENSG00000083845	RPS5	114.868	98.8272	99.1597	120.454	110.276	124.663	99.9079	104.743	120.316	131.063	114.785	92.48	104.574	115.752	121.554	126.199	99.6872	109.567	116.699	127.389
ENSG00000083857	FAT1	7.2895	7.4564	7.8896	7.5973	8.6348	6.8386	5.5922	5.9617	6.2069	5.9362	6.7941	5.8845	6.3072	6.6677	7.9775	6.8716	5.4412	5.154	6.6574	7.5055
ENSG00000083896	YTHDC1	10.2397	8.0134	8.8172	8.7713	9.3262	9.1441	7.7711	8.6829	8.9731	8.6775	9.9349	8.7318	8.663	8.4765	9.3612	9.5576	7.9166	7.8821	8.9885	9.3349
ENSG00000083937	CHMP2B	8.7804	8.8872	6.8383	7.7706	7.4339	8.681	9.1623	8.844	8.3028	8.5102	9.0974	8.0003	8.8622	8.7748	7.4675	8.4672	8.5126	8.467	7.437	8.4796
ENSG00000084070	SMAP2	4.1578	4.4084	3.853	4.1252	3.9785	4.1679	4.0539	4.2864	4.0444	4.2981	4.7766	4.5624	4.2392	3.7437	4.3197	5.5663	4.2093	4.3684	4.4389	4.7725
ENSG00000084072	PPIE	4.8013	3.9766	4.4359	4.7247	4.5084	4.9947	3.9819	4.4171	4.5118	4.657	4.2495	4.0084	4.392	4.8	4.607	4.586	4.0569	4.4419	5.1166	4.3581
ENSG00000084073	ZMPSTE24	7.0895	7.3848	6.3379	6.7752	5.7872	6.7159	8.2417	8.733	6.4509	6.5209	7.0104	7.3263	8.071	7.4017	5.154	6.6127	7.0429	7.3789	6.7579	5.8955
ENSG00000084090	STARD7	27.4406	34.691	29.6495	29.5478	24.5938	27.9825	36.6963	36.963	30.1319	25.5143	27.1074	34.4981	35.8603	29.6565	24.3527	27.9425	35.018	34.0378	30.0697	26.1683
ENSG00000084092	NOA1	28.4395	17.3379	18.1001	26.1824	25.0448	27.3439	17.1513	18.1911	24.5776	28.0238	30.0156	16.2752	18.9102	23.863	27.3093	30.9112	16.8078	18.4751	25.5338	29.354
ENSG00000084093	REST	5.1941	4.2046	4.3415	4.6457	4.8382	5.0498	4.4714	4.5241	4.2848	4.5029	5.3704	4.3007	4.409	4.5805	4.5213	5.4144	4.451	4.3579	4.3078	4.6721
ENSG00000084110	HAL	0.0541	0.0794	0.0989	0.0381	0.0822	0.0257	0.0596	0	0.0116	0.0638	0.0568	0.035	0.039	0.0264	0.0588	0.0237	0.0542	0.0115	0.0289	0.1004
ENSG00000084112	SSH1	6.0253	6.5729	6.3343	6.4207	6.9271	5.8508	6.3454	6.4787	6.1597	6.1513	6.2871	6.4782	6.5738	6.0266	6.4196	6.3403	6.3006	6.3845	6.0903	6.2524
ENSG00000084207	GSTP1	140.668	215.235	188.353	181.504	146.075	156.053	217.656	214.263	193.396	179.292	164.141	225.261	213.986	211.673	161.66	167.851	237.339	227.669	183.765	154.103
ENSG00000084234	APLP2	95.1826	86.3694	84.033	98.143	88.6337	98.8673	84.5936	92.2209	100.612	98.7207	99.4244	85.1145	91.1658	103.66	95.8903	97.3585	85.5843	92.3529	99.7632	97.4799
ENSG00000084444	FAM234B	1.3082	1.3917	1.2986	1.5278	1.6516	1.5145	1.4056	1.4266	1.1313	1.2393	1.274	1.3667	1.3995	1.7174	1.3078	1.735	1.6143	1.2734	1.2875	1.4668
ENSG00000084453	SLCO1A2	0.0544	0.0071	0.0386	0.0227	0.0577	0.0344	0.0266	0	0.0104	0.0081	0.0254	0.0104	0.0435	0.0177	0.0473	0.0211	0.0291	0.0102	0.0258	0.0199
ENSG00000084463	WBP11	16.5583	17.2708	16.6788	16.9704	15.0569	16.4376	17.8976	18.5333	18.431	17.3445	16.8841	16.9619	18.7064	19.4629	16.3732	16.0584	17.1069	19.2371	17.3982	16.3883
ENSG00000084623	EIF3I	86.9938	84.8394	83.3889	90.0548	81.2225	89.3789	83.6957	89.9554	90.4609	93.2981	82.8635	85.1088	89.639	85.6578	87.5915	89.5695	88.2796	93.4894	88.44	87.0188
ENSG00000084628	NKAIN1	0.0233	0.164	0.0639	0.0219	0.0607	0.0221	0.0616	0.1113	0.06	0.0157	0	0.0201	0.0504	0.0228	0	0	0.2054	0.0592	0.0249	0.0192
ENSG00000084636	COL16A1	5.0514	5.4451	5.0975	3.987	6.195	4.5203	4.9163	3.5448	3.9737	5.5619	4.5623	5.6596	4.0461	3.615	5.4816	5.5696	5.5968	4.5612	3.8543	5.0701
ENSG00000084652	TXLNA	20.1501	23.5096	25.8581	26.2889	21.7707	20.2156	23.5568	25.1295	26.3677	22.5561	19.2467	24.2415	25.6539	27.2639	21.8716	20.8532	25.1851	25.7098	26.4901	21.5669
ENSG00000084674	APOB	0.0047	0	0.0043	0.0088	0.0041	0.0089	0.0041	0	0	0.0032	0.0066	0	0.0101	0.0092	0	0	0.0038	0	0.01	0.0077
ENSG00000084676	NCOA1	2.1839	2.1663	2.2393	2.6291	2.6396	2.4113	1.9892	2.1418	2.4548	2.1769	2.5169	2.1623	2.4509	2.5666	2.3851	2.4681	2.1839	2.1993	2.7273	2.4526
ENSG00000084693	AGBL5	14.512	10.2954	11.2186	14.3123	13.8095	15.3613	11.0636	11.1672	12.6782	15.631	15.0314	10.0888	11.2368	13.7014	14.9707	15.1416	10.4002	11.8198	14.0872	14.88
ENSG00000084710	EFR3B	0.046	0.0386	0.0841	0.0803	0.0571	0.0811	0.0347	0.0502	0.0395	0.0575	0.0644	0.0227	0.0379	0.0193	0.0629	0.069	0.0158	0.0223	0.0631	0.0542
ENSG00000084731	KIF3C	2.988	4.0559	2.9199	3.2484	3.0113	2.828	3.7357	3.4279	3.3097	3.7256	3.4543	4.0683	3.9152	3.4392	3.2346	3.6129	4.3646	3.8954	3.0392	3.02
ENSG00000084733	RAB10	30.7714	35.4244	27.374	28.8041	26.9675	29.139	36.772	34.9872	30.3494	27.3248	31.7722	34.7798	33.6236	29.2757	25.6514	29.743	32.8295	32.5111	28.9242	26.2645
ENSG00000084734	GCKR	0	0	0	0	0.0384	0	0	0	0	0	0	0	0	0	0	0	0	0	0	0
ENSG00000084754	HADHA	77.6762	94.7393	88.1048	86.6903	71.1337	82.4384	95.5302	98.2587	88.8781	81.14	75.4744	94.9541	98.7641	86.2469	77.1809	75.8454	97.1741	99.9666	86.2796	79.7244
ENSG00000084764	MAPRE3	3.56	3.1874	3.7137	3.1579	4.0366	3.2861	2.7129	2.9035	3.7795	3.4686	3.1549	2.7937	2.9715	3.1439	3.8867	3.6608	3.4994	3.2389	3.178	3.7325
ENSG00000084774	CAD	5.7163	7.1272	7.664	7.3703	6.3444	5.9793	6.3283	6.8155	7.6126	6.2548	5.6574	5.6301	7.1439	7.9168	6.2414	5.8261	6.2259	6.9453	6.8965	6.1455
ENSG00000085063	CD59	39.9096	49.3111	38.9506	42.1937	36.4473	41.3338	54.1338	47.5491	43.0989	39.7065	43.1584	53.5846	47.308	42.9777	38.4163	40.4044	49.4377	46.0791	42.3522	39.0122
ENSG00000085117	CD82	13.9691	21.3133	16.753	15.1339	13.6871	14.9973	22.1182	18.2933	14.0625	15.1674	14.0122	22.9782	19.0338	14.787	15.5207	13.6652	22.5518	19.3883	13.8691	13.786
ENSG00000085185	BCORL1	1.9838	1.3584	1.5986	1.8814	1.9427	1.7108	1.2733	1.4058	1.6425	2.0632	1.8522	1.2311	1.3168	1.802	2.2267	2.2079	1.4162	1.5486	1.8392	2.1385
ENSG00000085224	ATRX	6.495	5.2126	5.3834	5.2118	6.3757	5.8615	5.0172	5.1895	5.1927	5.2713	6.9107	4.6084	4.9822	5.0565	5.4655	6.0177	4.0834	4.2096	4.86	6.3528
ENSG00000085231	AK6	3.1214	3.5885	3.3532	3.6607	3.4108	3.5458	3.9148	3.8148	4.0037	3.2516	3.8308	3.6646	3.7105	3.2066	3.3613	3.3226	3.3541	3.6546	3.4354	3.1849
ENSG00000085265	FCN1	0.0559	0.082	0.1149	0.0131	0.0728	0.0265	0.0369	0.0401	0.036	0.0565	0.0978	0.0844	0.0503	0.1092	0.1094	0.0489	0.0336	0.0237	0.0746	0.0576
ENSG00000085274	MYNN	4.3102	3.6629	3.4182	3.9496	3.692	4.4749	3.7998	3.3082	3.5734	3.8524	4.3702	3.1949	3.1938	3.9025	3.5828	3.6335	2.7258	3.5091	3.7461	3.8654
ENSG00000085276	MECOM	6.0759	3.6334	4.1426	7.3219	6.0225	6.1781	3.3014	4.2598	6.5316	5.9362	6.6578	3.2045	4.0869	6.8243	5.8477	5.8851	3.3458	3.7051	6.299	6.543
ENSG00000085365	SCAMP1	7.1397	6.0139	4.4089	6.8534	6.274	7.1444	6.1019	6.8909	6.0093	5.8376	7.9766	5.8893	6.7067	6.9484	6.2504	7.1775	4.9925	5.6124	5.8331	6.709
ENSG00000085377	PREP	14.0732	15.9775	12.9484	13.6832	12.6768	14.1061	17.0366	15.2579	14.7256	13.5915	15.307	16.9758	15.2868	14.2184	12.7815	15.4055	15.8654	15.9403	13.9782	13.6664
ENSG00000085382	HACE1	1.3254	0.9813	0.9981	1.1187	1.2693	1.2948	0.9096	1.0512	1.0404	1.1618	1.2762	0.8576	0.9498	0.9785	1.1406	1.3575	0.7548	0.7915	1.005	1.2361
ENSG00000085415	SEH1L	2.5025	1.9714	2.2207	2.1156	2.3068	2.4591	1.8608	1.9799	2.3238	2.1419	2.5844	1.8726	2.2914	2.4123	2.3054	1.9516	1.8095	2.0872	2.048	2.3322
ENSG00000085433	WDR47	7.1569	9.0659	7.6058	6.8469	7.0789	7.3661	9.4986	8.5415	7.4637	6.7179	8.7457	9.0514	8.5246	7.545	7.0513	7.0471	7.9831	7.5723	6.9858	7.5374
ENSG00000085449	WDFY1	13.9495	20.7426	18.3537	16.3402	12.9194	13.694	21.9153	21.8854	16.32	12.8806	14.8911	20.5766	20.4699	16.4372	12.9441	13.6633	19.0117	21.0482	16.064	13.5649
ENSG00000085465	OVGP1	0.7318	0.3818	0.6441	0.4077	0.5651	0.4377	0.1672	0.3109	0.6046	0.4747	0.3416	0.1871	0.1758	0.3707	0.5662	0.1423	0.3042	0.2067	0.3472	0.4247
ENSG00000085491	SLC25A24	9.3285	8.7804	7.6431	7.9513	7.9478	8.8209	9.1136	9.345	8.5332	7.8659	10.2823	9.2764	9.3569	8.9785	7.8705	8.6463	8.4421	8.5818	7.4864	8.4301
ENSG00000085511	MAP3K4	11.1173	8.7726	9.9083	9.8434	11.2177	10.7449	9.0832	9.4879	9.8012	10.0811	11.4769	8.3385	9.3785	9.4062	10.9332	11.3953	8.2537	8.811	9.7064	11.0153
ENSG00000085514	PILRA	0.5896	0.4885	1.268	0.7499	0.9642	0.7907	0.7032	0.5637	0.6844	0.6542	0.3886	0.6283	0.5999	0.5082	0.9661	0.9104	0.3615	0.5879	0.5924	0.9153
ENSG00000085552	IGSF9	8.7226	6.1977	8.0018	7.6481	10.1682	8.3754	5.8297	5.3888	7.4935	9.6519	8.497	6.3571	5.9685	7.5986	9.3288	9.3319	6.8843	6.7434	7.9563	8.8564
ENSG00000085563	ABCB1	0	0	0	0	0	0	0	0	0	0	0	0	0.0086	0	0	0	0.0096	0	0	0
ENSG00000085644	ZNF213	4.9454	4.7406	4.4711	5.5937	5.2629	5.2824	4.6739	4.9448	5.2997	5.441	5.3989	4.6206	5.0504	5.496	5.2542	5.9904	5.5409	5.5094	5.0723	5.3613
ENSG00000085662	AKR1B1	25.0911	29.7662	28.1301	28.3257	23.5004	26.5969	30.0459	31.7478	30.6308	28.043	24.2793	28.6988	31.6448	31.7549	26.5236	26.3138	31.9141	31.738	29.6894	25.0217
ENSG00000085719	CPNE3	58.2972	44.2541	40.3239	51.2211	49.6007	57.219	47.3196	48.4272	47.3053	49.2427	60.3544	44.4578	46.9942	49.0731	50.0366	56.1211	40.6222	44.4095	45.7207	52.3783
ENSG00000085721	RRN3	9.6756	8.6069	8.9819	8.656	8.5081	9.2228	8.9282	9.4423	8.7332	8.2546	9.2373	9.0119	9.7719	8.6348	8.0726	8.5838	7.5967	9.137	8.7571	7.8974
ENSG00000085733	CTTN	34.42	45.7168	47.8521	37.0951	40.5337	32.6864	44.1299	42.6314	38.1679	36.9927	31.3244	45.4157	41.0906	38.3994	36.5151	32.975	46.5417	43.3773	40.1566	35.7297
ENSG00000085741	WNT11	0.6954	0.3061	0.5032	0.5993	0.6042	0.5505	0.3065	0.3601	1.0442	0.5661	0.7305	0.275	0.3968	0.9342	0.6053	0.6085	0.3485	0.3684	0.9899	0.3585
ENSG00000085760	MTIF2	19.8155	12.3445	13.6081	16.0903	17.001	19.1559	13.706	14.6272	17.0383	17.4881	19.3198	12.0434	13.9984	15.5312	17.6257	17.7906	11.5894	12.0761	15.5857	18.1461
ENSG00000085788	DDHD2	5.7618	4.9294	5.0524	4.86	5.5206	6.1163	5.1712	4.5499	4.7931	5.0129	5.7809	4.4092	4.9453	4.7893	4.8681	5.4007	4.2178	4.6903	4.8863	5.273
ENSG00000085831	TTC39A	0.0297	0.0349	0.0475	0.0769	0.0839	0.0988	0.0786	0.0568	0.0383	0.0601	0.0312	0.0705	0.0482	0.0218	0.0841	0.026	0.0477	0.1071	0.0793	0.0245
ENSG00000085832	EPS15	8.528	9.5608	8.0943	8.3606	7.6855	8.2607	10.1807	9.4226	8.4088	7.9685	8.8531	9.1807	9.3942	7.2443	7.9443	8.8698	9.0494	8.6387	8.0164	8.3217
ENSG00000085840	ORC1	12.7815	7.088	9.5278	12.6175	10.7983	12.0575	7.2852	9.0172	12.48	11.0152	12.1603	7.4908	10.8948	12.659	11.1451	11.6472	6.5199	9.3574	10.8929	11.0871
ENSG00000085871	MGST2	8.3301	5.9544	5.8756	6.3517	7.1043	7.809	6.1679	6.0618	8.2171	8.2627	7.8696	6.0738	6.2397	6.6002	7.0989	7.538	5.9427	6.5599	6.8392	8.241
ENSG00000085872	CHERP	10.2086	9.3918	10.2676	11.0316	10.0855	9.481	8.9595	9.9665	10.3611	11.1167	10.1692	8.5521	9.4897	10.6514	10.818	11.5123	10.0557	9.588	11.2875	10.2408
ENSG00000085978	ATG16L1	3.9577	4.9565	4.7639	4.8675	4.0782	4.1966	4.2294	5.3676	4.8965	4.348	4.0766	4.278	4.5271	4.7095	4.6068	4.6713	4.2341	4.193	4.6183	4.2321
ENSG00000085982	USP40	10.7942	9.3788	9.4586	11.0716	11.8923	11.1156	9.2404	9.452	11.2855	11.2956	11.8358	8.9403	9.6235	11.3157	11.261	10.7799	8.8873	9.1297	10.6344	11.5227
ENSG00000085998	POMGNT1	6.8359	5.5868	6.9461	6.3424	7.5482	6.3548	5.0961	5.4085	5.7307	6.5559	6.807	5.9266	5.881	5.9326	7.3476	6.9934	5.7779	5.8603	6.2195	7.2119
ENSG00000085999	RAD54L	1.8411	3.0765	4.613	2.8509	2.1076	2.0986	3.1506	4.2036	3.7542	2.7431	1.6988	2.9151	3.8868	3.6819	2.5264	1.8195	3.0739	3.7083	3.7461	2.3402
ENSG00000086015	MAST2	3.9391	5.0388	5.627	4.401	4.7192	4.1529	4.3681	4.8214	4.5547	4.2124	3.847	4.4652	5.1749	4.7198	4.3053	4.6217	5.1128	4.6337	4.2714	4.1813
ENSG00000086061	DNAJA1	19.5461	50.0773	42.0688	27.9842	18.6645	20.9151	50.9975	48.6538	30.5477	21.5448	19.9513	52.0187	45.8042	31.0456	20.4083	19.1776	47.7715	46.8264	30.7435	19.0007
ENSG00000086062	B4GALT1	17.4176	21.3958	16.8161	18.6042	16.4522	18.6621	21.5493	19.2168	18.4289	18.9149	19.0062	21.3707	19.7137	19.7341	17.9046	18.3341	21.0445	19.8154	18.0646	17.4331
ENSG00000086065	CHMP5	20.26	21.0832	20.275	20.7445	18.0067	21.7614	20.9914	21.5121	20.4814	19.8643	17.5712	22.1502	20.1603	20.5322	19.4347	20.6831	20.5153	20.3293	19.9515	18.9908
ENSG00000086102	NFX1	6.8724	5.542	6.264	6.6442	6.8081	7.009	5.6466	5.8444	6.2644	7.1214	7.2801	5.7947	5.8367	6.4952	6.838	7.7172	5.6195	6.0805	7.0148	7.6432
ENSG00000086159	AQP6	0.0678	0.0637	0.124	0.102	0.1414	0.1546	0.0239	0.0648	0.0698	0.0183	0.019	0.0585	0.0587	0.053	0.0945	0.095	0.0761	0.0805	0.0579	0.0895
ENSG00000086189	DIMT1	9.3481	7.5634	6.7065	7.7033	7.7334	8.19	7.1576	7.9758	7.9573	7.6898	8.737	7.6794	7.502	7.7681	7.9265	8.1474	6.9577	7.7021	6.6203	8.5395
ENSG00000086200	IPO11	3.1648	2.8919	2.6314	3.1837	3.1264	3.7338	3.0991	3.555	3.2777	2.9089	3.7088	2.8737	3.5975	2.9386	3.0762	3.3749	2.7521	3.0499	2.9158	3.2648
ENSG00000086205	FOLH1	0	0	0	0	0	0	0	0	0	0	0	0	0	0	0	0	0.0146	0	0	0
ENSG00000086232	EIF2AK1	63.8297	52.1788	50.6562	58.2074	56.9588	65.0619	53.6847	57.4882	58.8784	61.1797	63.4479	52.6027	56.372	57.4104	60.0901	61.0531	52.1427	55.3208	56.5822	62.0847
ENSG00000086288	NME8	0	0	0	0	0	0	0	0	0	0	0	0	0	0	0	0	0	0	0	0
ENSG00000086289	EPDR1	0	0	0	0	0	0	0	0	0	0	0	0	0.035	0	0.0211	0	0	0	0	0
ENSG00000086300	SNX10	0.1384	0.4411	0.3615	0.1859	0.1546	0.0751	0.4358	0.4727	0.0679	0.1732	0.0831	0.4777	0.3135	0.1352	0.1549	0.1384	0.3805	0.2682	0.1689	0.0816
ENSG00000086475	SEPHS1	15.3528	14.7665	14.0826	14.7034	13.6185	14.3288	12.9352	15.6187	15.5074	14.7783	13.6582	12.875	14.1724	15.6107	15.2644	15.1255	14.6052	15.363	14.9771	14.4484
ENSG00000086504	MRPL28	27.1454	33.0202	31.3465	30.1738	26.3248	29.6067	31.7629	32.2048	32.1325	30.5489	27.7638	34.5548	35.1011	32.8525	30.0781	28.9194	34.8283	34.8541	32.7498	27.4729
ENSG00000086506	HBQ1	0	0	0	0	0	0	0	0	0	0	0	0	0	0	0.113	0	0	0.11	0	0
ENSG00000086544	ITPKC	13.051	15.6579	12.7936	13.7	12.3388	13.022	15.6364	13.833	13.3853	14.6207	12.7805	17.1465	13.8196	14.2158	13.5073	13.6323	17.0557	14.5975	13.8235	12.6627
ENSG00000086548	CEACAM6	3.2369	13.1385	8.022	6.2579	3.0697	3.2263	13.022	10.3735	5.9461	3.5319	4.1503	12.9601	11.7461	6.4359	3.7701	2.5931	12.3734	10.5101	7.0332	3.5346
ENSG00000086570	FAT2	39.0185	39.4489	45.1975	51.2755	48.0491	38.2687	27.4109	30.0556	40.7979	34.6316	39.5055	28.3943	34.7559	45.2862	47.1327	40.01	27.3667	30.0646	44.9211	44.1968
ENSG00000086589	RBM22	18.2828	13.3966	14.0906	16.0671	15.1151	17.8057	13.9969	14.112	15.8033	16.6982	15.8217	14.7937	14.1192	14.853	16.0486	17.6823	13.2239	14.3212	14.937	17.5713
ENSG00000086598	TMED2	35.6029	33.8397	29.3388	32.9432	29.3382	33.2845	35.3098	36.0521	32.4509	31.2891	35.7183	35.4331	36.3406	34.5335	28.7775	29.056	32.0996	34.794	30.6599	30.3682
ENSG00000086619	ERO1B	0.545	0.3351	0.5931	0.5368	0.6201	0.7643	0.3432	0.3722	0.3786	0.5333	0.5453	0.4143	0.5518	0.4818	0.3276	0.5905	0.437	0.429	0.3325	0.6422
ENSG00000086666	ZFAND6	6.575	7.2111	6.5406	6.6005	6.2051	6.22	7.2246	7.5251	6.2441	6.1755	6.5424	7.8623	6.9958	6.3575	6.2992	6.7812	6.8089	6.7856	5.9096	5.8349
ENSG00000086696	HSD17B2	0.0583	0.077	0.1265	0.0548	0.0949	0.0554	0.0642	0.0488	0.0625	0.0491	0.0918	0.088	0.0683	0.0783	0.0571	0.0765	0.1635	0.0617	0.0156	0.0361
ENSG00000086712	TXLNG	5.6156	4.7609	5.8459	5.8515	6.329	5.3639	4.9781	5.0108	5.4208	5.5378	6.4666	4.145	5.6996	5.5166	5.2277	5.3507	4.3024	4.8256	5.1626	5.5065
ENSG00000086717	PPEF1	0	0	0	0	0	0	0	0	0	0	0	0	0	0.0193	0.0172	0	0	0.0168	0.0423	0.0163
ENSG00000086730	LAT2	0.3061	0.1977	0.4617	0.2159	0.3458	0.2326	0.2564	0.2341	0.2496	0.2062	0.2144	0.1717	0.1544	0.329	0.2665	0.3215	0.2086	0.1297	0.3759	0.2904
ENSG00000086758	HUWE1	34.233	37.9156	40.9252	41.3562	38.6938	35.0887	28.6191	30.5964	34.3681	30.8973	32.3985	28.5465	32.9766	36.1616	39.2207	35.777	28.8213	29.8828	38.9191	38.1458
ENSG00000086827	ZW10	17.1369	14.1116	12.965	15.5651	15.01	16.146	15.3534	15.3387	16.9191	15.4133	19.572	13.4607	14.9645	15.0608	15.2613	16.5216	12.9012	14.0909	14.3484	16.915
ENSG00000086848	ALG9	2.8478	2.2218	2.1031	2.3754	2.5873	2.7711	2.3268	2.2909	2.5553	2.6027	2.8454	1.8951	2.0961	2.4683	2.6981	2.7047	2.1789	2.1929	2.4378	2.313
ENSG00000086967	MYBPC2	0	0.1542	0.1372	0.0176	0	0.0178	0.1819	0.1076	0.0644	0.0126	0	0.1295	0.0135	0	0	0	0.1203	0.159	0	0.0155
ENSG00000086991	NOX4	0.0114	0.0268	0.0417	0.0322	0.0297	0.0542	0.0101	0.0109	0.0392	0.0077	0.016	0.0098	0.0164	0.0111	0.0397	0.0399	0	0	0.0244	0.0094
ENSG00000087008	ACOX3	2.7857	3.44	3.0754	3.2313	2.7503	3.282	3.9229	3.2858	3.4458	3.3023	3.2935	3.0588	3.3765	2.9159	3.1492	3.4507	3.6984	3.1123	3.032	3.6254
ENSG00000087053	MTMR2	10.2213	7.5541	6.5473	7.6322	9.6706	10.2817	8.3994	8.5219	9.0534	9.4974	11.4172	8.2592	8.2513	8.8416	9.3328	10.4066	7.1105	7.7284	7.9991	9.6494
ENSG00000087074	PPP1R15A	21.7732	16.5025	17.9078	19.3074	21.8872	22.926	16.4186	17.6764	19.1652	23.4711	19.7205	16.5918	17.2154	20.5241	22.7122	22.2411	18.3051	18.2633	20.1955	23.301
ENSG00000087076	HSD17B14	0.3802	0.0638	0.1489	0.2042	0.2359	0.2064	0.1436	0	0.1864	0.2927	0.5324	0.328	0.1174	0.1592	0.4255	0.2851	0.0871	0.0921	0.3479	0.3583
ENSG00000087077	TRIP6	57.1812	45.7011	46.7297	55.1605	55.8491	53.8452	46.163	49.5637	56.6067	62.6893	57.9334	47.7045	49.1365	57.7305	57.8361	57.5318	48.6143	50.2318	55.0827	55.6194
ENSG00000087085	ACHE	0.2797	0.394	0.2386	0.1928	0.3726	0.3365	0.2301	0.3031	0.352	0.3894	0.2089	0.2413	0.1881	0.1822	0.2272	0.4569	0.2243	0.3793	0.3981	0.2307
ENSG00000087086	FTL	678.356	645.991	664.605	790.933	668.118	721.301	683.731	751.71	811.809	774.737	702.587	704.331	737.687	822.567	745.886	735.246	702.663	766.142	823.952	716.603
ENSG00000087087	SRRT	12.3937	13.2688	15.3277	13.0547	13.6092	11.2959	13.6195	13.467	13.7608	13.2386	11.2906	13.9102	13.6873	13.6354	13.4354	12.2257	14.8366	14.2124	13.936	13.1679
ENSG00000087088	BAX	8.256	10.8279	10.6438	9.5319	9.2523	7.6381	10.6922	10.5926	10.3839	8.3334	8.5874	10.5566	10.5239	10.7191	8.3804	9.2717	10.6085	11.7155	10.1922	8.9387
ENSG00000087095	NLK	1.4204	1.5284	1.4185	1.5456	1.4625	1.2118	1.6927	1.2322	1.4444	1.2492	1.3262	1.5204	1.6681	1.4133	1.2593	0.8976	1.4446	1.5159	1.3619	1.5186
ENSG00000087111	PIGS	10.3601	11.6298	10.1387	11.2144	9.9394	10.8341	11.1298	10.7486	11.0921	11.3997	11.1751	11.3029	11.6934	11.5282	11.303	11.6064	11.9012	12.2655	11.5069	10.1733
ENSG00000087116	ADAMTS2	0.0239	0.0749	0.051	0.03	0.0693	0.0379	0.0703	0.0229	0.0137	0.0215	0	0.0481	0.0115	0.0234	0.0416	0	0.0703	0.0203	0.0511	0.046
ENSG00000087128	TMPRSS11E	0.1302	0.0382	0.0297	0.0306	0.0565	0.2473	0	0.0622	0.1117	0.1315	0.4102	0	0.0469	0.2861	0.3682	0.2847	0	0.0276	0.1042	0.1879
ENSG00000087152	ATXN7L3	14.3709	16.5153	15.1993	16.0899	13.3293	14.2744	15.2606	16.9512	17.286	15.5072	14.19	16.2028	17.1574	17.168	14.1659	14.4471	17.6466	18.0421	16.2532	13.8553
ENSG00000087157	PGS1	4.8623	4.326	5.072	4.7162	5.6974	4.6187	4.3729	3.6572	4.7973	5.1067	4.1604	4.4971	3.999	4.8186	4.8911	4.6103	3.8423	4.3942	5.4602	4.8655
ENSG00000087191	PSMC5	16.9046	16.2243	15.9477	15.5873	15.6562	15.2778	14.7251	15.9096	16.659	16.9095	15.7548	14.5308	16.0577	17.0447	16.2121	16.3787	15.728	16.7571	16.6248	16.8563
ENSG00000087206	UIMC1	6.1071	5.4801	5.6628	6.0177	6.1605	6.4705	5.2415	5.3053	5.8953	6.4381	5.0168	4.7495	5.5756	5.7511	5.9294	5.1898	5.6617	5.4	5.3758	5.824
ENSG00000087237	CETP	0	0.3525	0.671	0.0941	0.058	0	0.2942	0.1276	0.1145	0	0	0.1727	0.2164	0.0652	0	0	0.1873	0.2545	0.1781	0
ENSG00000087245	MMP2	40.1376	29.7168	26.2723	34.567	41.0107	46.7545	29.5531	30.5932	36.4492	48.1775	49.1232	32.5842	33.0428	37.2281	45.7908	50.3015	34.138	34.6164	38.2437	43.9572
ENSG00000087250	MT3	0	0	0	0	0	0	0	0.0362	0.0325	0	0	0	0	0	0	0	0	0	0	0
ENSG00000087253	LPCAT2	23.9135	15.8307	13.5921	15.8267	20.9307	22.7423	14.9475	15.9061	15.3834	20.406	24.1136	16.258	16.2905	15.459	19.7658	24.7308	14.6445	15.2743	15.6556	20.8495
ENSG00000087258	GNAO1	0.0051	0.0119	0.0139	0.0239	0.0353	0.0193	0.0134	0.0291	0.0349	0.0376	0.0213	0.0131	0.022	0.0198	0.0044	0.0356	0.0122	0.0215	0.0108	0.0168
ENSG00000087263	OGFOD1	6.8061	9.5368	9.5619	7.7282	6.3192	6.7953	9.8241	10.2529	8.7909	7.394	7.5855	10.1414	10.3628	8.6744	6.9363	7.2558	9.473	10.0949	8.2768	7.1256
ENSG00000087266	SH3BP2	1.4693	1.1635	1.4068	1.4142	1.705	0.9936	1.1899	0.9476	1.3548	1.171	1.2626	1.2891	1.2886	1.3041	1.4047	1.3075	1.3418	1.2833	1.3187	1.3515
ENSG00000087269	NOP14	12.9782	12.3494	11.8809	12.479	12.2152	13.0379	11.6146	13.2912	13.3464	13.1141	12.9163	10.9423	12.0599	12.6981	13.1799	13.8343	11.872	11.6163	13.4567	13.2017
ENSG00000087274	ADD1	10.0009	10.4	9.748	10.6602	10.1278	10.7101	10.6556	10.561	10.5171	10.9138	10.9064	11.0554	10.1417	10.3407	10.6693	10.9901	10.4446	10.6898	10.7677	10.7003
ENSG00000087299	L2HGDH	4.8747	4.4401	4.5483	4.4689	4.5691	4.8803	4.1548	4.525	4.3824	4.4148	5.0142	4.2841	4.9417	4.8611	4.5778	4.7966	4.395	4.0544	4.6428	4.6378
ENSG00000087301	TXNDC16	2.4076	2.809	2.6167	2.5534	2.3596	2.4962	2.6531	3.3544	2.6705	2.2746	2.7757	2.2798	3.1317	2.4238	2.1596	2.5435	2.4954	2.9115	2.492	2.6638
ENSG00000087302	C14orf166	9.9972	8.36	7.992	9.4776	8.9253	10.5048	9.2112	9.302	10.651	10.772	11.2269	8.9279	9.3494	8.7786	9.0588	9.889	8.8199	9.7909	9.9234	10.5137
ENSG00000087303	NID2	1.8068	1.0221	1.0546	1.4326	2.2411	1.5095	0.7964	0.8637	1.3262	2.5589	1.9207	0.7982	1.1138	1.5418	2.3117	1.9239	0.7941	0.9225	1.4873	2.1365
ENSG00000087338	GMCL1	5.6539	4.1149	4.1086	5.3156	5.5016	5.6526	3.8628	4.8648	5.1182	4.799	5.6419	4.2925	4.8488	4.9021	4.6385	4.8484	4.3065	4.2049	4.5422	5.2344
ENSG00000087365	SF3B2	28.6239	32.5085	32.111	32.9345	28.3861	30.9953	32.5224	33.4768	32.5448	31.7275	28.9177	34.3952	34.0502	34.7709	30.6042	30.6657	34.4766	35.9328	33.4632	30.1812
ENSG00000087448	KLHL42	4.5091	4.3609	4.2634	4.2135	4.5678	3.7543	4.4579	4.4243	4.1823	3.6586	4.1802	4.024	4.4731	3.772	3.9806	3.722	3.9373	3.8371	4.0635	3.7867
ENSG00000087460	GNAS	52.9982	57.2652	53.0939	57.5219	49.7437	57.4482	57.5331	59.3867	57.8942	57.6752	55.2653	56.6555	59.8275	58.782	54.4852	55.7862	57.9838	62.2984	59.2966	55.0198
ENSG00000087470	DNM1L	8.1207	11.1365	9.2742	8.5151	7.0969	7.5778	11.067	10.3486	8.583	6.3909	8.4297	10.9625	10.7548	8.7735	7.3849	7.4906	9.3607	9.6278	8.0986	7.2494
ENSG00000087494	PTHLH	24.4538	25.1266	23.9907	26.2834	25.6667	27.8277	22.6294	27.7315	29.6977	31.8642	30.036	22.7503	29.412	33.1884	30.7728	29.2761	24.6282	26.715	26.5909	26.7277
ENSG00000087495	PHACTR3	0.0228	0	0.0104	0.0107	0.0099	0.0325	0	0.0109	0.0196	0.0154	0	0.0197	0	0	0	0.02	0.0092	0.0097	0.0122	0
ENSG00000087502	ERGIC2	4.1795	5.2567	4.2242	3.8284	4.2744	4.1857	4.4636	5.1374	4.2318	3.5556	4.6661	4.6464	4.9915	4.4098	3.7005	4.326	3.983	4.3824	3.9649	4.0972
ENSG00000087510	TFAP2C	16.5766	18.4261	16.0198	16.1289	15.5082	16.8459	18.3893	18.6146	15.6938	16.5007	16.3745	17.0178	17.8029	17.3931	15.2557	15.6803	17.0963	17.1891	17.2524	16.5363
ENSG00000087586	AURKA	17.9392	19.9148	19.4382	17.6254	16.5147	18.3948	19.7946	25.0102	21.0811	18.3272	19.9	21.5241	23.4939	20.7986	18.2422	18.4629	19.47	21.3063	18.0105	17.4611
ENSG00000087589	CASS4	0.1647	0.1128	0.2007	0.129	0.2266	0.2738	0.0847	0.1181	0.1766	0.1387	0.1346	0.1302	0.1682	0.1743	0.1434	0.2162	0.1431	0.1047	0.2051	0.1245
ENSG00000087842	PIR	76.7717	67.6877	61.8456	66.4497	68.649	75.3727	68.2658	66.7506	68.6312	71.8295	72.5732	70.4393	64.1701	70.2395	71.1668	72.5103	67.9942	65.2793	68.1536	75.8145
ENSG00000087884	AAMDC	4.5832	3.1524	4.1566	4.3763	4.884	4.5917	4.3876	4.1078	4.2091	5.6442	4.2625	3.9232	3.303	4.2326	5.018	4.0105	3.8183	4.4307	4.052	4.3707
ENSG00000087903	RFX2	2.5858	2.0834	2.6293	2.6396	2.6653	2.478	2.1244	2.2673	2.3238	2.6489	2.4107	2.0856	2.2329	2.0777	2.8368	2.758	2.2879	2.4963	2.295	2.5113
ENSG00000087995	METTL2A	7.1146	5.1852	5.3283	5.5996	6.0869	5.7608	5.4421	6.1268	6.0271	6.2562	6.0343	5.5289	5.5057	6.1547	6.3033	5.3226	5.6028	5.4623	6.2813	5.644
ENSG00000088002	SULT2B1	0.567	0.3473	0.338	0.2318	0.3855	0.6089	0.326	0.33	0.4442	0.7307	0.5179	0.2765	0.3731	0.3131	0.3434	0.4315	0.4349	0.4806	0.3948	0.4473
ENSG00000088035	ALG6	1.6444	1.1714	1.2333	1.5328	1.6363	1.2683	1.2886	1.5049	1.5316	1.1646	1.9684	1.4187	1.3573	1.1259	1.2724	1.4758	1.1156	1.3103	1.7106	1.5649
ENSG00000088038	CNOT3	7.6386	7.5355	8.1348	7.8282	8.3205	8.0875	6.6697	7.0338	8.2623	8.5786	7.6478	6.743	7.7431	8.1242	8.5813	8.0793	7.8708	8.0993	8.8226	8.3114
ENSG00000088053	GP6	0.3346	0.423	0.7058	0.2904	0.8274	0.4645	0.1815	0.3199	0.4638	0.5028	0.3605	0.2887	0.2226	0.176	0.7393	0.5405	0.1651	0.1963	0.2748	0.6581
ENSG00000088179	PTPN4	1.2815	0.9942	1.0339	1.011	1.1812	1.2809	0.948	1.0228	1.1283	1.0585	1.3188	0.9903	0.9798	0.9744	1.0331	1.0726	0.8041	1.0862	1.0588	1.0846
ENSG00000088205	DDX18	10.9793	11.0991	10.4894	11.0055	9.9315	11.6499	10.9914	12.0554	10.7211	9.9093	11.9391	10.642	11.3101	10.3279	10.0894	10.5611	10.2596	11.078	10.4917	10.181
ENSG00000088247	KHSRP	49.308	56.879	57.0422	58.4273	48.1246	49.865	56.8021	61.2356	58.5315	56.4389	51.2914	57.7854	62.8847	62.0831	52.5166	53.7399	62.2723	63.3198	59.1035	49.7851
ENSG00000088256	GNA11	11.5468	13.8293	13.2543	12.8155	11.3005	11.4237	13.5692	13.6179	12.7387	12.6514	12.2069	14.0582	13.2535	13.295	11.3124	11.0013	15.451	14.0658	13.6245	11.8034
ENSG00000088280	ASAP3	10.1818	14.8174	11.9204	11.4871	10.8455	10.5859	14.0419	12.1077	11.4174	10.5233	10.3727	14.2353	11.821	11.3096	10.9633	11.8631	14.1801	13.3581	11.6444	10.4799
ENSG00000088298	EDEM2	26.3565	27.5345	26.0135	28.0516	24.8201	29.582	26.6549	30.2927	28.6503	30.0394	26.6567	29.5573	27.5383	27.9092	27.5183	26.5209	29.8235	29.8051	28.8736	27.3596
ENSG00000088305	DNMT3B	0.7964	0.8467	0.8516	0.89	0.9269	1.1276	0.6226	0.6321	0.8252	0.8503	1.0101	0.8815	0.7689	0.8514	0.9417	0.973	0.9036	0.7004	0.7861	0.8427
ENSG00000088320	REM1	0	0	0	0	0	0	0	0	0	0	0	0	0	0	0	0	0	0	0	0
ENSG00000088325	TPX2	51.083	58.8322	60.7876	55.4292	47.4665	53.3454	59.6475	69.3536	68.0086	54.0166	57.8404	61.1371	68.5111	67.3068	52.8319	52.5523	58.4115	67.225	58.0389	50.966
ENSG00000088340	FER1L4	1.266	0.4864	1.4729	0.9017	1.7733	0.9913	0.5885	0.6455	0.6321	0.9924	0.8704	0.6421	0.5972	0.7946	1.0019	1.1146	0.5414	0.5268	1.0649	1.1961
ENSG00000088356	PDRG1	11.7344	10.7909	10.6306	12.4727	12.2824	14.8512	10.9587	11.618	13.3255	13.3938	12.8257	10.3941	10.5396	12.0762	12.5786	12.6752	9.6039	11.2441	13.3827	13.0097
ENSG00000088367	EPB41L1	47.6942	34.384	41.0977	57.43	49.4722	48.3861	34.1021	39.8771	54.1298	49.7296	46.0996	35.055	40.1823	55.8122	50.5057	48.468	34.3024	41.2889	55.6096	49.4443
ENSG00000088386	SLC15A1	0.1992	0.1948	0.1972	0.0468	0.1874	0.1104	0.0878	0.0952	0.0712	0.0894	0.0465	0.0716	0.1196	0.1946	0.2456	0.2033	0.1464	0.1407	0.0886	0.1643
ENSG00000088387	DOCK9	6.3438	14.9929	12.2669	7.3814	5.9971	6.4409	13.822	12.2241	6.5957	5.5293	6.1819	13.1986	11.7664	6.6976	6.033	6.525	12.6388	11.5017	7.3893	6.1966
ENSG00000088448	ANKRD10	15.384	14.3003	15.9713	12.9154	15.0348	13.8458	13.011	12.6232	11.9313	12.6025	13.6236	12.1674	11.5265	12.7205	13.3249	13.6885	12.298	12.9224	13.0871	15.1154
ENSG00000088451	TGDS	2.0691	1.8296	1.6211	1.3895	2.0778	1.8378	2.1557	2.2351	1.7063	1.2853	1.6559	1.9938	1.8979	1.7064	1.4502	0.8935	1.896	1.2071	1.5205	1.906
ENSG00000088538	DOCK3	0.1669	0.1119	0.0944	0.0822	0.145	0.1887	0.049	0.114	0.0955	0.0803	0.0556	0.144	0.0916	0.1242	0.1107	0.1391	0.0637	0.0674	0.0848	0.118
ENSG00000088543	C3orf18	0.6212	0.2514	0.372	0.4632	0.5397	0.6307	0.1699	0.3276	0.4595	0.707	0.45	0.2957	0.4014	0.5022	0.5034	0.3374	0.4293	0.5628	0.4802	0.583
ENSG00000088682	COQ9	15.4298	14.0141	14.7362	15.4596	14.4819	15.253	13.7727	15.0283	16.1803	15.4343	14.7372	13.1315	15.3059	15.9857	15.49	14.079	15.4417	15.1776	14.7208	14.6636
ENSG00000088726	TMEM40	2.7344	3.783	2.428	2.7544	2.6981	3.0241	3.0649	2.1847	1.9776	3.1578	2.6807	3.5049	2.5759	2.6141	2.7542	3.1447	3.4452	2.6983	2.8358	2.6902
ENSG00000088727	KIF9	0.8681	0.5305	1.0653	0.7156	1.0229	1.0167	0.5976	0.7049	0.7245	0.9293	0.966	0.6566	0.6428	0.7552	0.9731	0.9574	0.6961	0.635	0.9395	0.8043
ENSG00000088756	ARHGAP28	0.2921	0.1166	0.2243	0.1318	0.2791	0.2774	0.0927	0.1173	0.1353	0.1731	0.2618	0.0554	0.1389	0.1198	0.2288	0.184	0.0656	0.1485	0.131	0.2023
ENSG00000088766	CRLS1	4.1976	3.8629	3.3869	3.6663	4.2322	3.9996	4.4885	4.0873	4.0242	3.6132	5.3345	3.6885	4.3603	3.9616	3.4621	4.2399	3.7395	3.7553	3.7621	4.4131
ENSG00000088782	DEFB127	0	0	0	0	0	0	0	0	0	0	0	0	0	0	0	0	0	0	0	0
ENSG00000088808	PPP1R13B	5.5697	4.5305	5.4995	5.2075	5.8095	5.2175	4.4483	4.5515	5.4401	5.4075	4.8227	4.6922	4.6635	5.1477	5.445	5.3928	4.6139	4.5574	5.6501	5.496
ENSG00000088812	ATRN	21.8815	18.4552	17.6327	20.9608	20.8615	23.7375	17.4543	18.7538	20.2078	22.3168	23.7664	16.9511	18.3129	21.2527	22.4027	23.2299	17.1109	18.4716	19.5507	22.8722
ENSG00000088826	SMOX	8.1945	6.8749	6.1088	7.7486	8.0838	8.5019	6.4746	6.8183	8.4296	9.1315	8.6985	5.9084	5.7695	7.4057	9.1065	8.1005	6.2105	6.0446	7.614	9.2907
ENSG00000088827	SIGLEC1	0.0265	0	0.0161	0.0083	0.0153	0	0.0078	0.0084	0.0227	0.0416	0.0247	0.0076	0.0064	0.0345	0.0307	0.0154	0	0	0.0377	0.0509
ENSG00000088832	FKBP1A	84.4731	93.2662	72.7968	80.9163	70.037	85.0116	92.6284	87.2118	82.8607	76.7103	84.8837	92.2101	92.767	78.8329	74.3537	77.6739	93.6394	88.8708	76.8681	76.6855
ENSG00000088833	NSFL1C	18.2156	20.9952	19.3766	18.9284	18.806	19.5293	20.1998	20.0321	19.6061	20.6166	18.3207	19.7774	20.7586	20.8136	19.6486	18.7359	21.361	21.6774	19.1173	19.1796
ENSG00000088836	SLC4A11	13.263	12.7074	13.7438	15.6589	15.9663	14.2989	12.5339	11.9791	15.9443	16.0203	13.633	12.6632	12.0156	15.1222	15.0322	14.1715	12.7527	13.2061	16.3436	13.9901
ENSG00000088854	C20orf194	4.7977	4.0925	4.3184	4.7863	5.9446	4.8437	3.971	3.9326	4.5501	4.8452	5.4987	3.9635	4.0505	4.5598	5.1264	4.7043	3.6508	3.7073	4.7394	5.4821
ENSG00000088876	ZNF343	5.664	4.2742	4.9581	5.4941	6.6393	5.7788	3.8836	5.0282	5.2586	5.5517	5.2674	4.5375	4.6543	5.5919	6.1955	5.5069	4.301	4.8132	5.487	6.1298
ENSG00000088881	EBF4	0.3556	0.5713	0.4277	0.4575	0.309	0.3734	0.495	0.4295	0.4176	0.4413	0.3408	0.6944	0.3372	0.4571	0.4725	0.3276	0.5853	0.4759	0.3397	0.4631
ENSG00000088882	CPXM1	0	0	0	0	0	0	0	0	0	0.0392	0	0.0251	0	0	0.0253	0	0	0	0	0
ENSG00000088888	MAVS	38.0805	26.4546	32.1122	36.9133	39.1029	38.2166	26.3178	26.1393	33.725	37.6611	37.5807	24.3788	27.8954	33.7957	39.9184	38.1474	25.5187	27.7768	36.0044	38.9686
ENSG00000088899	LZTS3	0.9285	0.7266	0.719	0.8487	0.8739	0.8452	0.4888	0.7397	0.8188	1.0077	0.9933	0.6898	0.5762	0.8189	0.696	1.1058	0.5273	0.5793	0.6884	0.6488
ENSG00000088926	F11	0	0	0	0	0	0	0	0	0	0	0	0	0	0	0	0	0	0	0	0
ENSG00000088930	XRN2	73.4978	64.8444	61.5016	74.5429	67.7949	72.2773	65.3468	68.5442	75.0497	72.3791	82.5533	61.7854	66.9729	71.0714	68.9639	74.959	58.0856	68.7095	70.5356	73.6414
ENSG00000088970	KIZ	6.6404	2.9016	3.615	4.9241	7.6498	6.1936	2.9447	3.385	5.01	6.0484	6.1003	2.4668	3.2739	4.686	6.7223	6.7343	2.9567	3.318	5.0923	6.8103
ENSG00000088986	DYNLL1	46.4198	56.2861	50.6459	46.5179	42.6602	48.2515	58.0132	54.0061	48.431	46.6921	48.3064	57.3422	54.3097	46.3378	47.1654	45.1281	56.8563	53.4214	48.3523	46.0092
ENSG00000088992	TESC	0	0	0	0.034	0.1569	0	0	0	0.031	0	0	0	0	0	0	0	0	0.0612	0.0771	0
ENSG00000089006	SNX5	19.2975	15.1669	14.8726	16.7694	17.5943	19.3945	15.5469	15.7228	18.6226	16.895	21.3667	13.9469	15.1872	16.7844	18.0086	18.3712	12.7652	14.7913	16.6984	18.4919
ENSG00000089009	RPL6	121.917	67.0859	71.772	91.3097	107.391	125.098	68.0484	79.9583	96.8397	116.191	123.291	68.8217	76.4762	92.4818	118.027	118.744	64.2354	74.7968	89.7736	115.626
ENSG00000089012	SIRPG	0	0	0	0	0	0	0	0	0	0	0	0.0268	0	0	0	0	0	0	0	0
ENSG00000089022	MAPKAPK5	1.8478	1.8892	2.4881	1.9614	2.3131	1.9062	1.699	1.8995	1.8455	1.7835	1.7809	1.9156	2.0476	1.7906	2.0581	2.1385	1.8161	1.8608	2.0045	1.9214
ENSG00000089041	P2RX7	0.1631	0.5596	0.3899	0.2831	0.327	0.1787	0.4313	0.2758	0.2799	0.169	0.1933	0.3247	0.3526	0.1593	0.3494	0.3293	0.5029	0.4146	0.1607	0.1552
ENSG00000089048	ESF1	10.9245	9.7005	10.1044	10.1488	9.2282	10.9938	9.6689	11.6438	10.9888	9.691	12.2402	8.9211	9.4166	10.0386	9.8672	9.8434	8.7071	8.9474	9.7	9.8489
ENSG00000089050	RBBP9	19.1901	14.0025	14.6422	17.9233	17.4553	19.2387	15.2972	16.1586	16.9919	17.5279	20.088	13.4159	16.2064	17.2865	15.9358	18.227	13.147	14.9818	16.1591	17.7001
ENSG00000089053	ANAPC5	8.1196	6.9892	8.869	7.6285	9.437	7.0147	6.4951	6.6977	7.5251	6.9401	7.151	6.1173	6.5444	7.1646	8.003	7.1743	6.1158	7.1598	6.9723	7.7415
ENSG00000089057	SLC23A2	6.647	9.2263	11.1107	9.3913	7.3353	7.1406	8.9937	9.656	9.2622	7.0284	7.7405	8.0987	10.001	9.6501	7.6152	7.1287	9.063	9.9413	9.3893	7.3682
ENSG00000089060	SLC8B1	6.0957	5.4421	5.4967	6.8423	6.2962	5.2338	4.9388	5.0218	6.5447	6.1491	5.4995	4.9929	4.8894	6.2765	6.2546	6.0266	5.2006	5.5759	6.5407	6.0534
ENSG00000089063	TMEM230	27.7508	26.9815	22.8024	26.4977	23.7734	27.9636	27.54	26.6398	29.0164	26.1291	32.2873	26.9517	27.1481	28.0243	25.0097	27.0567	24.9744	26.052	26.4621	26.1607
ENSG00000089091	DZANK1	1.4505	0.9254	1.4411	0.8894	1.8903	1.3579	0.7969	0.8139	1.1725	1.3099	1.2513	0.662	0.7802	1.1398	1.4364	1.2141	0.8006	0.8641	1.2905	1.4824
ENSG00000089094	KDM2B	1.9866	2.1881	2.2593	2.2998	2.2096	2.0035	2.4041	2.4705	2.3444	2.2946	2.2172	2.3572	2.5395	2.3748	2.1249	2.1003	2.3872	2.558	2.4044	2.0218
ENSG00000089101	CFAP61	0.038	0.0223	0.0521	0.0715	0.0826	0.1083	0.0754	0.0273	0.0326	0.0896	0.0798	0.0082	0.0274	0.0186	0.0993	0.0665	0.0229	0.0483	0.0406	0.1097
ENSG00000089116	LHX5	0.1781	0.1829	0.2442	0.2093	0.2708	0.2961	0.1766	0.2341	0.191	0.195	0.3742	0.1537	0.1765	0.0652	0.1744	0.1948	0.3391	0.1698	0.2377	0.2754
ENSG00000089123	TASP1	7.448	6.6346	6.9612	6.1468	6.1796	7.6892	5.8059	6.7543	7.1512	6.9856	7.0772	6.1365	6.6966	7.2295	7.5048	6.4126	6.8934	6.3735	7.2101	6.1035
ENSG00000089127	OAS1	1.4485	36.5827	28.1519	17.2148	1.625	1.8702	37.4165	31.7705	21.2381	1.6674	1.3196	38.6798	31.3176	21.5565	1.9464	1.6736	39.0817	31.5386	20.6142	1.7515
ENSG00000089154	GCN1	12.8923	15.8361	16.0792	16.5858	14.4567	14.1085	14.0083	15.3569	15.2672	14.559	13.9887	13.392	15.3937	15.8688	15.1994	15.2856	14.63	14.8115	15.1872	14.36
ENSG00000089157	RPLP0	334.987	251.187	270.995	322.496	300.316	356.577	257.161	286.53	324.306	353.214	332.809	259.753	283.162	316.34	336.716	349.594	257.616	283.551	310.592	334.129
ENSG00000089159	PXN	38.0775	34.5499	35.4787	39.3326	37.6194	37.8355	34.6862	35.066	38.0421	42.3871	39.8759	34.5325	36.4412	38.4477	40.3296	38.6973	36.7063	36.8413	38.6902	39.4356
ENSG00000089163	SIRT4	0.854	0.5346	0.3643	0.6423	0.8409	1.2979	0.5019	0.1089	0.3908	1.2273	0.9568	0.3929	0.5334	0.5562	0.7929	0.7971	0.3652	0.386	0.547	1.1739
ENSG00000089169	RPH3A	0	0.0236	0.0123	0.0126	0.0117	0.0064	0.0059	0.0064	0.0058	0.009	0.0094	0.0058	0.0097	0.0066	0.0117	0	0.0054	0.0057	0.0072	0.0166
ENSG00000089177	KIF16B	5.911	4.6117	4.2746	5.3116	5.7461	5.9316	4.4881	4.4967	5.5668	5.6208	5.742	4.9675	4.8184	5.2025	5.7806	6.3708	4.761	4.8189	4.9349	5.8339
ENSG00000089195	TRMT6	8.9727	8.2619	8.4038	8.6437	8.0037	8.6808	8.6248	9.3357	8.1892	7.931	8.9024	8.3452	9.2682	8.8918	7.3454	8.2868	8.6567	8.167	8.3008	8.3579
ENSG00000089199	CHGB	0.1534	0.1801	0.2524	0.0721	0.1999	0.1603	0.1623	0.132	0.1316	0.062	0.1289	0.1191	0.1658	0.045	0.0801	0.0805	0.1107	0.143	0.1802	0.1265
ENSG00000089220	PEBP1	81.2963	74.8311	77.847	82.2747	73.9928	83.6099	75.2176	83.1777	86.1566	85.6233	81.6716	74.4874	82.1652	84.8438	79.2034	81.877	77.2473	83.611	78.1547	76.9801
ENSG00000089225	TBX5	0	0	0	0.015	0	0	0	0	0	0	0	0	0	0	0	0	0	0	0	0
ENSG00000089234	BRAP	5.9683	5.1412	5.2112	5.6391	5.0563	6.4309	5.2091	5.1098	5.9619	5.9908	5.7597	4.8929	5.2963	5.4681	5.9189	6.028	4.8091	5.3605	5.3891	5.498
ENSG00000089248	ERP29	40.551	32.5292	35.1068	38.5066	37.5642	41.7994	30.8947	38.8114	40.4685	40.6642	38.0834	35.3549	36.4126	39.3956	41.3092	40.8747	36.4576	36.4347	39.9437	39.4945
ENSG00000089250	NOS1	4.3134	4.1354	4.3695	4.4593	5.1856	4.7877	3.6763	3.4187	4.4113	4.6927	4.4509	3.4924	3.9268	4.1828	5.154	4.9954	3.4967	3.5524	3.9479	4.9141
ENSG00000089280	FUS	16.8126	21.1654	30.3274	19.0633	21.9721	16.1054	20.4161	22.1212	19.0472	15.3684	14.6776	21.2466	21.8926	18.5532	17.7208	14.765	21.2373	21.7671	19.6032	17.3263
ENSG00000089289	IGBP1	123.262	79.255	84.3572	112.901	110.987	131.427	81.6879	86.0516	107.145	126.781	118.839	78.7179	83.5283	103.629	121.184	130.975	80.2264	88.1625	106.106	123.821
ENSG00000089327	FXYD5	16.2247	15.8259	15.1916	17.2644	15.5098	15.8977	15.5327	15.9558	16.6742	17.5534	16.0495	16.8453	16.5174	16.1458	17.6437	16.3534	17.0157	18.2431	17.5201	14.6279
ENSG00000089335	ZNF302	2.4333	1.5094	2.022	1.8718	2.7868	1.6154	1.7673	1.5861	1.7439	1.7417	1.8589	1.7176	1.3152	1.5263	1.9737	2.0083	1.4411	1.6405	1.8598	2.0754
ENSG00000089351	GRAMD1A	4.0394	3.6559	4.0026	4.7554	4.5267	4.015	3.303	3.6939	4.6615	5.0006	4.2963	3.4647	3.468	4.5525	4.25	4.303	3.9522	4.1976	4.8624	4.2297
ENSG00000089356	FXYD3	74.4746	73.9513	72.7478	80.0044	70.6327	73.9949	74.2825	71.6593	79.7676	73.9123	71.9816	74.2798	74.516	82.665	74.9089	74.6454	74.6201	78.6494	83.2075	77.0007
ENSG00000089472	HEPH	0	0	0.0179	0	0	0.0093	0	0	0	0	0	0	0.007	0	0	0	0	0.0083	0	0
ENSG00000089486	CDIP1	0.3097	0.4018	0.3874	0.5057	0.524	0.3716	0.3305	0.3117	0.2658	0.4612	0.2968	0.2531	0.4112	0.4937	0.4399	0.2567	0.4444	0.2763	0.4525	0.4706
ENSG00000089505	CMTM1	1.3772	0.9477	1.2588	1.2948	1.0315	1.218	1.0466	1.7252	1.2224	1.4076	0.9976	0.9423	1.0952	1.5774	1.3228	1.0804	1.1423	1.3685	1.3182	1.3709
ENSG00000089558	KCNH4	0.3723	0.1249	0.1459	0.2667	0.6161	0.4042	0.0469	0.017	0.1521	0.3464	0.3725	0.0306	0.115	0.2078	0.2778	0.5585	0.0426	0.0902	0.1704	0.4533
ENSG00000089597	GANAB	92.3091	98.2218	100.531	103.61	94.5435	100.108	100.19	104.882	111.649	107.372	99.1617	99.1604	107.289	110.826	99.88	97.2201	104.194	109.942	105.582	98.6552
ENSG00000089639	GMIP	8.1104	6.3107	6.9033	7.6076	8.0484	7.1564	5.8544	6.2422	7.2305	8.1076	7.3729	6.9009	6.9443	7.5599	8.76	8.3015	6.9055	7.0474	7.8047	8.423
ENSG00000089682	RBM41	4.2876	3.7079	4.2527	3.5593	4.7059	4.4628	3.6089	3.7284	3.3757	3.8409	4.4079	4.191	3.3448	3.6094	4.1094	4.1111	3.2915	3.4117	3.774	4.1759
ENSG00000089685	BIRC5	12.7835	13.1652	13.5353	13.2017	11.5976	13.1825	13.9383	17.1032	14.8183	13.0219	13.5875	14.144	16.7172	15.0899	12.9849	12.2234	13.1009	15.4406	14.738	12.7094
ENSG00000089692	LAG3	0	0.0267	0.0624	0.0642	0.0396	0.0216	0.0602	0.0218	0.0586	0.0153	0	0.0393	0.0328	0.0222	0	0	0.0365	0.0193	0.0243	0
ENSG00000089693	MLF2	38.4931	38.6413	36.9848	40.2725	38.0792	36.5649	39.3036	40.6004	42.1076	39.7267	37.9336	40.5277	40.4317	41.2726	38.3441	39.8015	41.1313	41.4361	39.8185	37.0295
ENSG00000089723	OTUB2	0.3272	0.3841	0.2542	0.3846	0.2985	0.2798	0.2885	0.438	0.2387	0.1984	0.3208	0.1976	0.2005	0.4476	0.2421	0.3436	0.223	0.2219	0.262	0.1889
ENSG00000089737	DDX24	13.5823	16.4072	15.2059	14.9888	12.8363	14.287	15.9153	16.32	15.8295	14.7502	12.9863	16.3051	16.5232	15.4963	13.7934	13.3513	16.0897	16.4004	15.5153	13.4614
ENSG00000089775	ZBTB25	2.4406	1.9767	2.8133	2.1555	2.8569	2.2481	1.8707	2.0559	1.7964	1.6901	1.8326	1.8356	1.7507	1.9619	2.3126	2.0709	1.5417	1.5912	2.2412	2.3695
ENSG00000089818	NECAP1	2.0324	2.246	2.0827	1.9481	1.9037	1.7949	2.1417	1.852	1.7167	1.6152	1.7235	2.0274	1.7966	1.7684	1.9488	1.6673	1.9351	1.6889	1.6189	1.8073
ENSG00000089820	ARHGAP4	3.3913	3.9516	3.6583	3.8096	3.3797	3.6714	4.3086	4.1004	3.7658	3.9139	3.8765	4.3887	4.322	3.8368	4.1241	3.4476	4.1586	4.3114	4.2994	3.414
ENSG00000089847	ANKRD24	0.7309	0.2738	0.4406	0.4971	0.8106	0.5761	0.2193	0.3568	0.3736	0.5657	0.2396	0.2415	0.3474	0.3494	0.4061	0.5987	0.2743	0.2241	0.498	0.4745
ENSG00000089876	DHX32	21.4986	21.5546	18.3142	20.6265	19.3825	22.7652	22.3081	21.6316	21.4258	20.7741	24.6553	21.1778	21.8181	20.5381	20.0024	20.1075	20.5011	20.5959	19.9419	22.5714
ENSG00000089902	RCOR1	18.4976	18.8696	16.7235	18.4139	16.4998	17.7522	18.8089	19.1322	17.5565	16.3753	17.2816	18.2039	18.4725	18.3122	17.5272	18.2574	16.9807	17.0278	17.7003	17.5509
ENSG00000089916	GPATCH2L	2.7528	1.8497	2.2357	2.2609	3.1614	2.3504	1.5147	1.7273	2.0037	2.1742	2.4108	1.5751	1.6806	1.9537	2.3935	2.5805	1.408	1.4375	1.9052	2.5341
ENSG00000090006	LTBP4	10.8115	7.9169	9.0981	10.2533	12.2259	10.6285	7.5492	8.0064	10.1604	12.8727	10.6714	7.3139	7.6803	10.47	11.353	12.7341	8.2557	8.0651	10.4339	11.8186
ENSG00000090013	BLVRB	23.3156	21.2384	22.1905	26.0847	22.5076	25.0452	22.6541	22.2906	26.3522	24.4888	21.5356	21.7736	21.8321	27.8806	26.3333	26.9836	25.1936	23.9401	26.364	24.055
ENSG00000090020	SLC9A1	8.4547	7.9425	7.2385	8.5072	8.2359	8.0755	6.7656	7.0364	8.6636	9.3356	8.9216	7.5856	7.6626	8.4532	9.3262	9.3548	8.2075	7.5804	8.2803	8.4716
ENSG00000090054	SPTLC1	38.8555	32.3499	31.9005	35.0644	33.3945	41.3715	34.9749	36.0926	37.2242	36.2837	41.1003	33.7519	36.2812	35.6556	36.2892	39.3757	32.2518	34.3989	33.9492	34.3844
ENSG00000090060	PAPOLA	8.616	7.3504	6.8643	7.9621	8.2763	8.8988	8.1241	8.4352	8.1739	8.1537	9.7925	7.7343	7.9296	8.2203	8.0218	8.8985	7.131	7.3718	7.6392	9.0121
ENSG00000090061	CCNK	6.5339	6.4976	6.0266	5.9838	5.8606	6.3915	6.1705	6.724	6.0277	6.2489	5.5238	6.5206	6.679	6.1435	6.3359	6.858	6.4671	6.1404	6.5961	6.6176
ENSG00000090097	PCBP4	1.2284	1.6823	2.1776	1.8198	1.1966	1.2199	1.772	1.8327	1.5491	1.8681	1.8247	2.1195	1.4889	1.4001	1.8469	1.4658	2.1936	1.8298	1.6095	1.4583
ENSG00000090104	RGS1	0	0	0	0	0.0147	0	0	0	0	0	0	0.0292	0	0	0	0	0	0	0.018	0
ENSG00000090238	YPEL3	28.6288	17.2012	19.3316	23.8315	30.3264	26.1352	15.3474	15.1383	22.332	30.1147	25.638	16.2838	14.7846	21.7724	29.1469	30.3527	16.7992	18.6293	24.6102	30.0702
ENSG00000090263	MRPS33	7.7477	5.8511	6.4414	6.5756	7.3516	8.4899	5.8278	6.497	6.5686	7.5439	6.6476	6.2394	5.6027	7.0137	7.6764	7.5432	6.0636	6.0735	6.3377	7.7314
ENSG00000090266	NDUFB2	4.9749	4.6279	4.9621	4.6331	4.866	4.4285	4.2479	4.472	4.1748	4.8795	4.2507	4.454	4.7354	5.0895	5.0523	3.8605	4.9296	5.0253	4.1254	4.7871
ENSG00000090273	NUDC	22.1672	27.394	28.5008	27.2992	22.8992	24.4814	27.5306	30.3916	28.1131	26.2885	23.7792	28.939	30.9328	30.7706	25.7207	23.9588	29.3749	31.3406	30.2974	25.5962
ENSG00000090316	MAEA	3.6137	3.1152	3.1677	3.5236	3.1703	3.54	2.9057	2.8948	3.3309	3.1856	3.2917	3.1664	3.1893	3.489	3.5081	3.3845	3.0332	3.2841	3.0065	3.4753
ENSG00000090339	ICAM1	3.5668	24.2181	13.5902	6.3184	3.2783	3.7982	24.5261	15.0397	6.2015	4.11	3.9437	25.2492	16.4919	6.3088	3.3009	4.1724	25.7381	16.8494	6.7941	3.7624
ENSG00000090372	STRN4	10.0428	12.676	11.1688	11.8558	10.4655	10.7938	11.3497	11.5511	11.0235	10.9668	9.9209	11.555	12.2311	12.0972	10.8422	10.214	11.9578	12.0461	11.6743	10.0628
ENSG00000090376	IRAK3	0.0278	0.0327	0.0191	0.0131	0.0302	0.033	0.0184	0.0133	0.0179	0.0468	0.0487	0.006	0.0451	0.0272	0.0303	0.0487	0.0167	0.0118	0.0148	0.0459
ENSG00000090382	LYZ	0.8677	0.3704	0.5047	0.2966	0.8224	0.2997	0.3129	0.641	0.4399	0.2923	0.5524	0.3062	0.2842	0.5779	0.5493	0.4832	0.3478	0.2674	0.4632	0.4229
ENSG00000090402	SI	0	0	0.0104	0	0	0	0	0	0	0	0.0159	0	0	0	0	0	0	0	0	0
ENSG00000090432	MUL1	16.0658	15.8109	15.9372	18.1362	16.0655	17.6735	15.2952	16.0961	19.6619	18.4159	17.585	16.421	17.9331	18.5389	17.512	16.4305	17.0912	17.6073	18.401	16.4516
ENSG00000090447	TFAP4	4.3067	3.8929	4.3731	5.4957	4.4639	3.9314	3.8357	4.2527	4.9171	4.7599	4.1368	3.7843	4.6142	5.3392	4.7034	3.8692	3.3893	4.3697	5.4665	4.4419
ENSG00000090470	PDCD7	20.3617	15.0921	15.9419	16.4372	19.2835	19.119	14.3227	17.102	17.5264	17.6234	17.7972	13.9615	16.2416	15.9138	17.0561	18.3211	15.2659	16.2276	17.732	17.1983
ENSG00000090487	SPG21	27.6607	25.89	23.911	25.3982	23.7133	26.5074	26.6941	26.5114	25.5026	25.4566	29.275	25.5363	27.1961	25.2999	24.3058	27.1077	24.8662	25.738	25.4851	27.6965
ENSG00000090512	FETUB	0	0	0	0	0	0	0	0	0	0	0	0	0	0	0	0	0	0	0	0
ENSG00000090520	DNAJB11	6.616	10.6733	9.2653	7.0875	6.982	6.1001	10.4342	10.5264	7.6143	6.5013	6.2056	11.3319	9.3873	7.934	6.4987	6.1823	11.0375	9.5686	7.8408	6.4379
ENSG00000090530	P3H2	17.5634	13.8856	13.3198	14.8788	17.0278	18.6173	14.1813	13.433	14.7828	18.5626	18.3226	14.1782	15.0013	15.2182	17.7626	17.3129	14.5399	13.9286	14.1392	18.069
ENSG00000090534	THPO	0	0.1706	0.0664	0	0	0	0.1281	0.0347	0	0	0	0.1254	0.0524	0	0	0	0.0874	0.0308	0	0
ENSG00000090539	CHRD	0.0736	0.2467	0.1633	0.079	0.0639	0.0599	0.139	0.1105	0.0451	0.0496	0	0.1995	0.0757	0.0308	0.0823	0	0.2191	0.1069	0.0561	0.0693
ENSG00000090554	FLT3LG	1.2711	4.1608	4.089	3.1256	1.2106	1.4397	3.5127	3.5289	2.7687	1.3503	1.1983	4.3656	3.4882	2.627	1.4257	0.7273	4.0376	4.1851	3.3405	1.6533
ENSG00000090565	RAB11FIP3	6.4318	6.0245	6.7549	7.424	7.2433	6.7164	6.3303	6.1279	6.8702	6.7736	5.8305	6.233	6.6751	6.8537	6.8928	7.0351	6.7552	6.3473	6.6667	6.5129
ENSG00000090581	GNPTG	11.516	8.7202	10.6504	10.9705	12.3628	10.6169	8.7766	9.4531	9.1974	11.7566	8.8838	9.8768	9.1672	9.0468	10.8215	10.6855	8.8118	9.0129	10.6468	11.3306
ENSG00000090612	ZNF268	1.8806	1.7208	1.7325	2.0882	2.0026	1.8708	1.7014	1.6799	1.7068	1.6492	2.0462	1.6395	1.6897	1.9336	1.7057	2.0732	1.4484	1.4977	1.7126	1.8564
ENSG00000090615	GOLGA3	6.7665	6.7817	7.5896	7.1801	7.741	6.8535	6.5814	6.3051	6.5757	7.0417	6.2255	7.1976	6.4592	7.3514	7.2276	6.4635	6.0387	6.1262	7.0268	7.1256
ENSG00000090621	PABPC4	30.3642	16.8585	18.3219	25.982	25.641	28.697	16.6216	18.8592	23.4224	29.0306	28.7626	15.8152	17.7873	22.8694	28.083	31.8302	16.2441	18.745	22.1881	28.5972
ENSG00000090659	CD209	0.0946	0.111	0.2017	0.1334	0.2191	0.1647	0.1112	0.1206	0.0541	0.1062	0.1104	0.1088	0.0909	0.1232	0.2058	0.138	0.1264	0.1603	0.202	0.182
ENSG00000090661	CERS4	9.804	10.9856	9.8545	11.1028	8.8008	9.3618	9.066	9.3402	11.6333	10.6341	9.218	10.2772	10.9813	12.0227	9.7575	9.9588	9.5373	11.854	10.9792	9.3726
ENSG00000090674	MCOLN1	2.5148	1.7547	2.0737	1.8849	2.3835	2.2051	1.6899	1.4627	2.0824	2.2746	2.0936	1.5324	1.635	2.0617	2.3268	2.4006	1.7766	1.7439	2.2906	2.2192
ENSG00000090686	USP48	6.9007	5.323	6.1804	5.923	6.3645	6.3045	5.4183	5.3997	6.1098	5.9218	6.8432	5.6628	5.158	5.7897	6.1089	6.282	4.7928	5.2278	5.3181	6.5676
ENSG00000090776	EFNB1	34.2186	40.3408	32.8516	34.2041	32.2465	33.0629	38.1797	35.8251	33.1984	37.2357	35.3112	37.6176	36.7491	34.9473	36.6024	38.1725	41.4402	37.6849	33.6183	33.4171
ENSG00000090857	PDPR	13.2108	9.9715	11.5489	12.3132	13.4391	12.6763	9.2426	10.3627	11.8012	12.063	12.4974	8.5076	10.3657	12.1797	13.0216	12.2517	8.7391	9.6467	11.8867	13.2718
ENSG00000090861	AARS	34.9246	48.1144	45.4817	41.0655	33.353	36.4075	47.7646	50.069	42.9471	37.489	34.8328	46.3706	49.0127	45.014	37.173	36.6511	47.683	48.5563	40.9185	36.5102
ENSG00000090863	GLG1	19.302	19.0524	19.2882	20.7382	19.1813	20.4098	18.9155	20.7347	21.2411	20.273	19.9279	18.656	20.6971	21.1448	20.5612	20.3458	19.3026	19.9781	20.1173	20.2302
ENSG00000090889	KIF4A	11.2652	13.5662	13.8604	13.1596	10.7207	13.1501	13.7195	14.9957	14.4861	12.3447	12.3811	13.9163	15.5625	15.4886	11.85	11.8183	13.6469	15.5315	12.5675	12.3799
ENSG00000090905	TNRC6A	7.3102	6.7235	7.8334	7.0601	8.2219	7.1435	6.5963	6.6337	6.0925	6.6688	6.348	6.4322	6.9753	6.7104	7.1271	7.0374	6.6813	6.2597	7.086	7.0682
ENSG00000090924	PLEKHG2	1.5805	1.3937	1.811	1.2868	1.8462	1.3289	1.3	1.3881	1.4729	1.5384	1.345	1.5658	1.3407	1.4184	1.6785	1.297	1.54	1.3011	1.6147	1.7339
ENSG00000090932	DLL3	0.1329	0	0.0729	0.075	0.0231	0.0757	0.1171	0.1016	0.0456	0.1611	0.1117	0	0.0192	0.0519	0.0231	0	0.0639	0.1351	0.0567	0.0877
ENSG00000090971	NAT14	6.1112	5.6635	6.468	6.9853	5.8404	5.8967	6.3515	7.5645	6.1269	6.6519	5.9462	7.4645	6.2818	6.4416	6.1315	6.5296	7.1951	6.6516	6.4213	6.128
ENSG00000090975	PITPNM2	3.6149	2.8438	3.5194	3.5199	4.1963	3.5204	2.4838	2.592	2.9389	3.6271	3.5843	2.9156	2.5121	3.0938	3.9333	3.5087	2.6791	2.8192	3.2431	3.7456
ENSG00000090989	EXOC1	11.8662	9.5612	9.0625	9.2601	10.106	12.4212	10.5527	10.3121	9.6683	9.808	11.7901	8.8904	9.9208	9.5334	9.7855	11.0666	8.4397	8.9324	9.7097	10.9889
ENSG00000091009	RBM27	4.6324	5.2392	4.389	4.4845	3.7031	3.9885	5.1094	5.3489	4.4105	3.9043	4.3993	4.4163	5.5413	4.9182	3.8022	4.2202	4.5452	4.5447	4.6407	4.1435
ENSG00000091010	POU4F3	0.0589	0.0691	0	0	0.0511	0	0	0	0	0	0	0.0508	0.0424	0.0575	0	0	0	0.0499	0.1257	0
ENSG00000091039	OSBPL8	6.4216	4.9633	4.7843	5.5609	5.7763	6.9908	4.8009	5.8862	4.7183	5.1564	6.536	4.8419	5.2984	5.2464	5.4054	6.2744	4.888	4.8208	4.627	5.5646
ENSG00000091073	DTX2	6.6646	5.7177	5.4108	6.9144	6.5215	5.505	5.9604	5.1447	6.3934	6.5159	5.8748	6.6783	6.2251	6.3896	5.9454	6.1578	6.9367	6.3503	6.0103	6.1113
ENSG00000091106	NLRC4	0.0768	0.0676	0.0877	0.018	0.1668	0.0912	0.0677	0.0367	0.0494	0.0776	0.0807	0	0.083	0.0375	0.0836	0.1008	0.0616	0.0325	0.123	0.1267
ENSG00000091127	PUS7	4.6265	6.761	6.703	6.1547	4.8946	5.0973	7.1861	7.417	5.9007	4.516	5.1793	6.2452	7.0541	6.3954	5.1779	4.8471	5.5516	6.8688	6.0145	4.8152
ENSG00000091128	LAMB4	0.0892	0.0698	0.2085	0.0466	0.1551	0.1036	0.0787	0.0569	0.0681	0.1136	0.0972	0.0599	0.0929	0.0291	0.0691	0.0868	0.0557	0.084	0.1165	0.0818
ENSG00000091129	NRCAM	0.017	0.01	0	0	0.0148	0	0.0075	0.0162	0	0.0057	0	0	0	0.0083	0	0	0.0136	0	0	0
ENSG00000091136	LAMB1	11.7347	8.0263	8.8123	11.563	11.1829	13.1604	7.6326	10.4834	12.1005	13.9102	13.227	7.4326	9.3255	11.7063	12.5731	12.2802	7.6545	9.1128	11.2962	12.4982
ENSG00000091137	SLC26A4	0.108	0.0845	0.1535	0.0789	0.0938	0.0798	0.1057	0.0688	0.1029	0.0889	0.084	0.1035	0.0519	0.082	0.1253	0.063	0.0481	0.061	0.0896	0.1385
ENSG00000091138	SLC26A3	0	0	0.0188	0	0	0	0	0	0	0	0	0	0	0	0	0	0	0	0	0.017
ENSG00000091140	DLD	16.5951	16.6756	14.209	15.0714	14.9427	16.375	17.9053	16.7567	15.9181	15.5307	19.0681	15.6878	15.9338	16.1997	15.4398	15.1419	15.2111	16.4911	14.5493	15.9829
ENSG00000091157	WDR7	1.055	1.3634	0.9846	1.2295	1.1708	1.0485	1.1802	1.1739	1.2971	1.0123	1.2541	1.0862	1.0926	1.0307	1.1808	1.0939	1.1374	1.0482	1.0696	1.0018
ENSG00000091164	TXNL1	10.5298	7.7778	6.805	9.344	8.5278	9.862	8.0071	8.4068	9.3681	9.209	12.0481	7.7245	8.0768	8.5124	8.9729	10.0116	7.2183	8.1209	8.428	9.472
ENSG00000091181	IL5RA	0	0	0	0	0.0183	0	0	0	0	0	0	0	0	0	0.0092	0	0	0	0	0
ENSG00000091262	ABCC6	0.1838	0.1079	0.1344	0.121	0.2476	0.1746	0.0648	0.0615	0.1499	0.1424	0.1674	0.0952	0.0596	0.0629	0.224	0.1287	0.1032	0.0701	0.157	0.1668
ENSG00000091317	CMTM6	15.1659	20.1716	16.8167	19.0014	14.5871	16.0385	22.7232	21.809	17.7613	14.369	17.1557	21.8569	21.0302	18.6358	14.9992	16.1126	19.6555	20.0826	18.194	14.966
ENSG00000091409	ITGA6	175.551	277.016	200.891	171.255	158.534	175.386	281.105	243.508	172.07	150.262	190.608	277.259	241.982	178.339	159.773	173.454	256.159	220.092	171.821	170.165
ENSG00000091428	RAPGEF4	0.8881	0.3208	0.5085	1.9084	0.8903	0.7138	0.2667	0.7184	1.6496	0.9204	0.7244	0.2947	0.5697	1.5445	0.8665	0.7173	0.0939	0.5376	1.3127	0.8773
ENSG00000091436	MAP3K20	4.7846	3.9831	3.908	4.4699	4.2883	4.4731	3.8268	4.4056	4.391	4.3813	4.9922	3.8103	4.0259	4.6644	4.3799	3.9706	3.5088	3.7732	4.1338	4.3163
ENSG00000091482	SMPX	0	0.0785	0	0	0	0	0	0	0	0	0	0	0	0	0	0	0	0.0567	0	0
ENSG00000091483	FH	38.683	44.7607	39.7229	41.6206	36.0914	41.9902	46.958	48.285	48.9383	40.3244	42.2135	44.2456	45.3634	40.9641	38.1676	38.8798	44.479	44.7055	39.599	42.0576
ENSG00000091490	SEL1L3	3.8367	6.314	4.5344	4.2359	3.7046	3.9798	6.265	5.4176	4.424	4.1053	4.5407	5.7625	5.0547	4.1294	3.8572	3.8043	5.6906	5.2123	4.5523	3.9612
ENSG00000091513	TF	0.1462	0.0191	0.0594	0.0229	0.1129	0.0849	0.0215	0.0311	0.0627	0.0985	0.0455	0.0631	0.0234	0.0238	0.0848	0.1564	0.0065	0.0207	0.078	0.0536
ENSG00000091527	CDV3	49.4181	48.286	40.264	45.5176	41.6754	46.9881	49.366	46.9713	44.9325	44.3873	46.6991	48.2976	44.9835	41.7419	43.0863	46.7003	45.6518	44.3554	44.6461	46.6192
ENSG00000091536	MYO15A	0.0946	0.0427	0.0565	0.0855	0.1106	0.0622	0.0449	0.0348	0.0562	0.0784	0.051	0.0439	0.0551	0.0533	0.0855	0.0255	0.0438	0.0524	0.0699	0.096
ENSG00000091542	ALKBH5	33.1716	36.9679	32.2347	36.5384	30.4872	35.0111	38.1834	38.01	36.828	35.3922	37.5696	40.2088	39.5607	37.4563	35.3294	38.1296	38.9593	38.3919	35.4141	33.1512
ENSG00000091583	APOH	0	0	0	0.0491	0.0454	0	0	0.0499	0	0	0	0	0	0.1021	0	0	0	0	0	0
ENSG00000091592	NLRP1	3.7317	2.4039	3.3961	3.0947	5.1062	3.0597	2.2841	2.2174	2.9736	3.6445	3.1951	2.5071	2.2157	2.717	3.9197	3.3937	2.4389	2.4032	3.2359	3.7677
ENSG00000091622	PITPNM3	12.2957	6.728	7.7625	9.7228	13.0414	11.6985	6.0991	6.1879	8.7836	11.7729	10.8283	5.5049	6.3943	9.0716	12.3813	11.8668	5.9099	6.4362	8.9123	11.8558
ENSG00000091640	SPAG7	24.0586	17.1931	20.1716	22.7346	23.4217	24.2541	17.5915	17.6442	21.9932	23.756	22.6469	17.0248	19.0388	21.9193	23.6804	22.1491	18.9155	19.3912	22.117	23.8765
ENSG00000091651	ORC6	5.328	5.1741	7.6594	5.0396	6.0318	4.0336	4.3697	5.0475	4.8765	4.0351	4.2285	4.4156	4.8754	5.1736	5.0876	4.0406	4.8415	5.1726	5.8433	4.5675
ENSG00000091656	ZFHX4	0.5765	0.5623	0.527	0.5295	0.4932	0.4297	0.4848	0.4664	0.4567	0.3137	0.3603	0.4783	0.4411	0.3943	0.5945	0.489	0.416	0.4135	0.4924	0.3768
ENSG00000091664	SLC17A6	0	0	0	0	0.0143	0	0	0	0	0	0	0	0	0.0161	0	0	0	0	0	0
ENSG00000091704	CPA1	0.0238	0	0	0	0	0	0	0	0	0	0	0	0	0	0	0	0	0	0	0
ENSG00000091732	ZC3HC1	6.4696	6.1027	5.7024	6.9514	5.7011	6.4967	6.4163	5.898	6.2055	6.7552	6.3426	5.6214	6.0279	5.44	6.6573	6.0251	5.9282	5.8945	6.2902	5.8505
ENSG00000091831	ESR1	0	0.0236	0	0	0	0	0	0	0	0.0034	0	0	0	0.0049	0	0	0	0	0	0
ENSG00000091844	RGS17	0.185	0.0931	0.314	0.1656	0.2831	0.1339	0.1398	0.1095	0.0756	0.0949	0.1727	0.0684	0.0571	0.0172	0.1687	0.0462	0.0636	0.0672	0.0846	0.1453
ENSG00000091879	ANGPT2	0.1643	0.1447	0.2159	0.1738	0.1606	0.0975	0.0634	0.0491	0.0969	0.083	0.0431	0.0177	0.0296	0.1104	0.1698	0.1258	0.0906	0.0348	0.0658	0.1186
ENSG00000091947	TMEM101	13.4594	13.8314	14.0243	14.4464	12.7114	14.2688	13.7283	14.1632	14.3672	14.8846	13.8644	14.3267	15.0962	14.1139	13.5154	14.1894	13.9591	14.0745	15.1295	14.0373
ENSG00000091972	CD200	0.1163	0.0819	0.1063	0.0437	0.2425	0.1326	0.0615	0.0445	0	0.0783	0.0977	0.0803	0.0335	0.0682	0.0607	0.0407	0.0746	0.0394	0.0745	0.0576
ENSG00000091986	CCDC80	10.842	1.8432	2.2866	7.4811	9.3734	11.0775	1.6282	2.1677	6.7821	10.857	9.6013	1.5337	2.1212	6.2554	9.9334	10.2278	1.835	2.1924	6.1597	10.5051
ENSG00000092009	CMA1	0.0742	0	0.0679	0.0698	0.0645	0	0.1309	0	0.1274	0	0	0	0.0535	0.2901	0.1293	0	0	0	0.1585	0
ENSG00000092010	PSME1	71.7584	279.714	249.585	178.964	69.9805	77.6631	280.349	268.999	176.272	79.7597	70.4651	288.818	270.652	179.438	74.2965	73.9009	278.749	271.053	194.172	77.1947
ENSG00000092020	PPP2R3C	2.6654	2.3678	1.9425	2.8107	2.1593	2.8912	2.8896	2.7376	2.7352	3.0209	3.3294	2.3151	2.5958	3.0966	2.9943	2.8997	2.3393	2.2591	2.5187	2.8519
ENSG00000092036	HAUS4	31.1548	19.1061	21.3394	26.9464	27.1628	31.6765	19.8561	23.1837	28.1904	30.6597	29.5879	20.874	22.6107	27.1439	28.5027	31.6976	19.9704	23.2934	25.6259	30.1479
ENSG00000092051	JPH4	0	0	0.012	0.0123	0.0114	0.0125	0.0116	0.0125	0.0225	0.0177	0	0.0339	0	0	0.0342	0	0.0315	0.0333	0.014	0
ENSG00000092054	MYH7	0	0.0671	0.0313	0.0107	0	0	0.0403	0.0219	0.0098	0	0	0.0197	0.0247	0.0893	0	0	0.0458	0.0194	0.0366	0
ENSG00000092067	CEBPE	0	0	0	0	0	0	0.1184	0.1284	0.0384	0	0	0.1931	0.0645	0.0437	0	0	0.0718	0.0379	0.0478	0
ENSG00000092068	SLC7A8	2.2993	1.0633	1.3587	1.6486	2.1692	2.3937	1.3411	1.5876	1.9829	2.2451	2.4558	1.4026	1.7993	2.0194	2.0722	2.1949	1.5177	1.7519	1.7109	2.2125
ENSG00000092094	OSGEP	4.2403	3.8264	6.1863	4.1943	5.916	4.0016	3.7503	3.8294	4.231	3.8706	3.6947	3.9085	3.7527	4.1695	4.9414	3.3841	3.5991	4.0504	4.4827	4.7732
ENSG00000092096	SLC22A17	0.5692	0.2673	0.3865	0.4434	0.8619	0.4171	0.2007	0.2021	0.2512	0.4601	0.41	0.3788	0.293	0.4766	0.6653	0.4269	0.3781	0.3721	0.4861	0.6036
ENSG00000092098	RNF31	8.2251	12.0321	12.9814	13.0764	10.0093	9.6304	11.6336	11.4013	14.2949	9.9998	8.5467	11.2766	11.6742	13.4105	9.6394	8.8469	11.2077	12.6759	14.0438	9.7208
ENSG00000092108	SCFD1	8.703	8.8988	6.9196	7.7741	8.0396	9.4035	9.0164	8.3001	8.7032	8.3234	10.8098	8.5406	8.5383	8.8643	8.2024	8.8384	7.1986	8.4441	8.1384	9.5532
ENSG00000092140	G2E3	2.8621	2.5905	2.1411	2.5846	2.5324	2.9476	2.6028	3.1035	2.5592	2.3999	3.1329	2.3003	2.5674	2.5974	2.275	2.544	2.2042	2.3811	2.163	2.5966
ENSG00000092148	HECTD1	13.4189	12.0384	12.1492	13.2619	13.1458	13.4046	11.3804	12.6064	12.3651	12.5106	14.1146	10.9174	12.2461	12.763	13.224	14.1565	10.497	10.6735	12.3149	13.9464
ENSG00000092199	HNRNPC	55.3312	50.8619	47.6529	50.5081	47.3445	57.5687	52.6636	55.5649	53.5049	51.7589	59.4165	50.9801	54.8924	52.428	50.0614	52.5901	49.5764	51.906	48.1984	53.518
ENSG00000092200	RPGRIP1	0	0.0149	0.0465	0	0.0111	0	0.0112	0.0365	0.0109	0.0428	0.0178	0.011	0.0183	0.0124	0.0221	0.0445	0.0102	0	0	0.021
ENSG00000092201	SUPT16H	33.4769	39.4804	39.9108	36.6509	32.7281	35.8016	37.1799	43.1758	37.9329	33.0247	32.7832	37.7118	41.5636	39.1015	34.6876	32.9119	36.7323	39.3814	37.8693	33.7816
ENSG00000092203	TOX4	21.2706	18.4273	18.0885	20.3115	19.9718	21.9479	17.2812	17.9154	19.169	20.8589	19.8418	18.9266	17.797	19.7162	21.2653	21.566	18.8559	18.9593	19.0739	21.5329
ENSG00000092208	GEMIN2	3.4071	3.3222	2.4111	3.2807	3.2466	3.7062	3.2701	3.3887	3.4893	2.8505	3.4249	3.2476	3.4455	2.9527	2.7984	4.1354	3.0843	2.911	2.8747	3.1954
ENSG00000092295	TGM1	20.8247	26.807	29.3359	47.0028	24.7925	20.2239	27.5213	29.4898	45.5031	25.4848	20.9743	27.1423	29.7475	44.7106	24.4669	21.5476	27.3603	31.89	45.2008	26.2091
ENSG00000092330	TINF2	28.6031	29.2099	28.1851	32.0288	27.3245	29.0223	29.3316	28.3266	33.7	30.2765	27.1975	30.3428	31.0777	32.3293	29.0291	30.5286	32.4361	29.8521	32.5908	28.2459
ENSG00000092345	DAZL	0	0	0	0	0	0	0	0	0	0	0	0	0	0	0	0	0	0	0	0
ENSG00000092377	TBL1Y	0	0	0	0	0	0	0.0255	0	0.0992	0.0195	0.0405	0.0249	0.0208	0.0565	0.0252	0	0	0.0245	0.0309	0.0477
ENSG00000092421	SEMA6A	0.0191	0	0.0174	0.006	0.0386	0.0121	0.0056	0.0243	0.0218	0.0171	0.0178	0.0164	0.0046	0.0124	0.0166	0	0	0.0215	0.0203	0.0209
ENSG00000092439	TRPM7	9.1046	8.2641	7.1466	8.2417	8.3366	8.177	8.6281	8.5102	8.2528	7.4368	10.3022	7.6943	8.0048	7.5721	7.6896	8.8653	7.2638	7.7501	7.3774	8.598
ENSG00000092445	TYRO3	3.8774	3.104	3.3641	3.6215	4.0425	3.8704	3.2389	3.4942	3.7797	4.2049	3.9972	3.1258	3.4769	4.1792	4.1664	4.027	3.2057	3.491	3.6374	4.3409
ENSG00000092470	WDR76	4.6062	7.57	7.0485	5.9185	4.2687	5.8178	6.9483	8.3833	7.2021	4.6545	5.4954	5.8726	9.0982	7.6	5.3758	4.2396	6.6478	7.1863	6.1925	4.5308
ENSG00000092529	CAPN3	0.9332	1.0137	1.7951	1.0345	1.8877	0.9923	0.8963	0.8522	0.9322	0.8444	0.6047	1.0935	0.8833	0.8572	1.1518	1.1456	0.9492	0.8145	1.2193	1.0339
ENSG00000092531	SNAP23	14.7986	9.4402	8.6335	11.5739	13.1747	14.1469	9.1998	10.1234	10.1787	12.5904	13.2118	9.1965	9.8322	10.7134	12.0195	13.8471	8.7926	8.9947	11.3048	13.1781
ENSG00000092607	TBX15	0.1097	0.0858	0.0167	0.1203	0.1112	0.0521	0.0483	0.0175	0.0314	0.0616	0.0512	0.0473	0.0395	0.0714	0.0636	0.128	0.0293	0.031	0.0585	0
ENSG00000092621	PHGDH	30.8944	14.8768	18.1387	26.2286	28.6907	32.5877	14.9586	19.4117	27.3447	33.0307	30.1602	14.8865	19.964	26.3401	31.1896	31.8093	15.251	20.1263	24.6425	30.1128
ENSG00000092758	COL9A3	4.0755	3.7529	3.6726	3.9399	4.1789	4.2954	3.085	4.1166	4.3002	4.123	3.3884	3.4788	3.4664	4.3051	4.3373	4.3097	4.1336	3.857	3.7206	4.1334
ENSG00000092820	EZR	110.123	118.958	107.852	115.962	105.641	115.324	118.644	121.581	114.873	115.609	110.207	123.33	121.521	118.016	110.663	111.773	123.713	118.636	115.612	110.16
ENSG00000092841	MYL6	60.4236	60.5285	62.7507	55.9851	59.9062	64.308	61.1987	62.8179	60.1751	66.9593	57.5234	66.8064	62.5508	59.0893	62.3856	60.0455	68.392	61.9458	59.3677	61.103
ENSG00000092847	AGO1	4.5893	3.6229	4.1262	4.1969	4.601	4.4784	3.5732	3.5685	3.9723	4.121	4.3294	3.1122	3.8526	3.9549	4.4091	4.4016	3.2016	3.8387	4.3112	4.2273
ENSG00000092850	TEKT2	0	0	0.0321	0	0	0	0	0	0.0302	0	0.0493	0	0	0	0	0	0	0	0	0
ENSG00000092853	CLSPN	1.1572	2.6262	2.7501	1.6319	1.307	1.0748	2.5163	2.7288	1.9417	1.0827	1.2785	2.3405	3.0207	2.2861	1.2871	1.0351	2.0102	2.5935	1.6609	1.0074
ENSG00000092871	RFFL	3.0078	3.0894	2.9958	2.8893	3.2026	3.0201	3.3433	3.024	2.686	3.1108	3.4112	3.3917	3.2632	3.1061	3.045	3.1612	3.2504	3.0134	3.0889	3.0537
ENSG00000092929	UNC13D	5.6989	2.3493	2.8137	4.05	6.1364	6.4449	2.3814	2.4968	4.5203	6.3057	6.2972	2.7254	3.0075	4.2874	5.8669	6.6909	2.6984	3.0426	4.0816	6.1659
ENSG00000092931	MFSD11	7.3827	10.3401	12.0581	8.6887	7.7447	7.354	10.5773	11.1174	9.5521	7.7624	8.3576	10.1782	9.9181	9.0285	7.5021	7.6894	10.162	10.9211	10.1708	7.9185
ENSG00000092964	DPYSL2	7.1904	9.1673	7.8174	6.984	7.1656	7.165	8.6981	8.7772	7.5263	7.0444	7.843	8.8985	8.8197	7.2944	7.5937	7.567	9.5679	8.758	7.5545	7.6429
ENSG00000092969	TGFB2	0.9589	0.5708	0.6049	0.8127	0.974	1.1932	0.7025	0.8135	0.7881	1.292	1.3241	0.9438	0.7495	0.6993	1.1757	1.2528	0.6606	1.0532	0.7354	1.114
ENSG00000092978	GPATCH2	2.0951	2.1358	2.167	1.718	1.8818	2.0051	2.083	1.7771	1.818	1.613	1.6216	1.7328	1.9016	1.8852	1.7757	2.233	1.7682	1.8758	1.9424	1.9943
ENSG00000093000	NUP50	8.0712	8.9836	8.6925	8.4453	7.7753	7.9529	8.1992	8.7558	8.0379	7.3979	7.9069	8.7528	8.7643	8.3835	8.0522	7.7433	7.6449	8.7335	8.3311	7.8158
ENSG00000093009	CDC45	2.1756	5.653	6.8821	4.8033	3.122	3.5295	5.4522	6.8475	5.4955	3.5405	3.3894	4.8928	6.1132	6.6152	3.4897	2.5241	5.2723	5.7183	5.1673	3.4678
ENSG00000093010	COMT	18.8692	15.4374	15.13	17.3499	15.6724	17.7713	14.6039	16.8873	17.7996	19.1525	17.8931	15.274	17.16	18.6173	18.2319	17.1325	16.1276	17.7746	18.4577	17.5069
ENSG00000093072	ADA2	0.3958	0.0845	0.4715	0.3496	0.4064	0.2735	0.3067	0.2408	0.2882	0.2828	0.2688	0.2898	0.1642	0.2695	0.3446	0.2729	0.2404	0.3253	0.4482	0.4749
ENSG00000093100	AC016026.1	7.8926	7.2836	8.5662	7.768	9.8459	8.047	6.2636	5.8398	8.2068	7.2335	7.722	6.9064	6.9856	8.276	9.249	8.946	7.1273	6.7439	8.4948	8.737
ENSG00000093134	VNN3	0.0362	0	0.0331	0.017	0.0157	0.0344	0.0319	0	0	0	0.0253	0	0.013	0.0177	0	0	0.029	0	0.0193	0.0298
ENSG00000093144	ECHDC1	6.0406	6.832	5.8687	5.4833	5.3652	5.8428	6.8915	7.0518	5.9296	5.2578	6.4695	6.9557	6.9671	6.0809	5.3648	5.3179	6.4348	6.1997	5.808	5.4773
[truncated: 56,244 more rows]

## Sheet: Peptide100ng_vs_peptide1ng
GeneSymbol	baseMean	log2FoldChange	padj	Peptide100ng_vs_peptide1ng
KRT4	3582.37	1.61011	0
C3	2792.47	-3.87104	0
CIITA	3595.66	-2.39902	0
IL18BP	2582.66	-2.77891	0
SECTM1	4462.37	-2.06705	0
GBP5	2601.55	-7.0267	0
LAP3	3285.83	-2.76474	0
GBP3	1887.28	-1.98564	0
CTSS	1594.58	-4.13964	0
APOL4	686.758	-3.86806	1.92184e-303
HMGCS1	7268.58	-1.54978	6.82691e-294
ALPP	3498.74	2.09925	2.27141e-289
IRF1	8460.21	-2.07364	1.75005e-281
TAP1	16514.5	-1.7021	1.9463e-279
TAP2	4702.76	-1.71086	1.85263e-277
SAMD9L	1638.13	-2.04657	5.61608e-277
GBP1	6374.6	-3.27309	1.15657e-263
HLA-DQB1	2097.01	-1.89269	1.1509e-256
APOL2	2222.69	-2.10509	6.93391e-256
HLA-DQA1	471.975	-3.97567	1.21181e-249
KLF4	639.971	-2.62376	2.75625e-238
CXCL9	4619.63	-10.7518	1.13739e-236
ICAM1	906.545	-2.08258	8.28779e-232
IFIT2	3074.67	-1.71788	7.47764e-228
STAT1	18790	-1.28636	6.51488e-223
AL157871.4	986.556	-2.49839	1.498e-221
SOD2	3237.52	-1.6165	6.60085e-221
EPSTI1	2155.29	-1.67496	2.80582e-219
XDH	488.363	-3.45085	3.6014e-219
OR2I1P	2224.75	-8.21775	1.07706e-216
SAMHD1	3998.19	-1.58101	1.47024e-213
HLA-DMB	598.489	-2.74706	2.12389e-210
GBP6	853.877	-2.25337	7.95245e-210
TNFAIP3	551.393	-2.52199	6.17938e-209
AL669918.1	2849.35	-1.70976	2.97491e-208
ALPPL2	879.394	2.3319	1.81603e-206
INPP1	1079.19	-1.90833	2.83853e-204
APOL3	1315.3	-2.14779	6.72699e-199
C4B	431.221	-3.06913	2.08571e-198
C5orf56	1112.34	-1.84106	9.67301e-196
LAMP3	403.812	-3.10624	4.69402e-191
IFIH1	1353.06	-1.73349	1.29944e-189
GABBR1	1838.6	-3.49418	9.5545e-189
UBD	1717.12	-7.99371	2.17139e-187
IL32	857.341	-6.11591	5.15962e-184
C1RL	1654.36	-1.67418	2.54562e-183
C4A	403.693	-2.92997	5.99484e-183
CFB	1526.28	-1.66837	4.06279e-179
RSAD2	538.859	-2.39623	1.36886e-178
PML	6541.27	-1.39423	5.30256e-178
KRT15	25117.4	0.900967	3.40098e-176
HAPLN3	1083.96	-3.62603	7.70576e-173
HLA-DQA2	291.929	-4.4803	2.26482e-169
PARP14	11424.6	-1.28328	6.14e-169
AL645922.1	2031.67	-1.665	6.85398e-169
ETV7	1231.81	-1.56846	4.46865e-167
HLA-DOA	310.644	-4.82483	7.68935e-167
MET	2444.42	-1.19682	8.48074e-167
IFIT3	7715.7	-1.43661	4.69588e-160
RNF152	2209.38	-1.58084	9.22456e-160
RARRES3	818.547	-1.8662	1.68194e-159
HLA-B	41268.2	-1.25039	6.0258e-155
AC022034.2	641.593	-1.9562	1.27754e-147
PSMB9	4194	-1.31624	1.47415e-147
APOL6	5056.03	-1.03665	1.06907e-144
SEMA5A	1938.21	1.6839	1.28111e-143
NUB1	3404.64	-1.06755	6.96598e-142
ASS1	11220.5	-1.09815	4.29545e-140
C1R	4919.65	-3.45749	1.61439e-139
KRT6A	31179.1	-1.10387	7.09884e-138
RIPK2	616.872	-1.81159	7.31847e-137
IFI35	1969.58	-1.40558	1.28187e-135
ZNFX1	4883.84	-0.954694	1.55183e-135
TAPBP	6064.22	-1.13312	1.711e-135
CD47	3269.73	-1.23752	3.27496e-134
CFH	1512.45	-1.56692	6.68577e-134
LGALS17A	1889.92	-6.22289	1.144e-132
PSMB8-AS1	1827.51	-1.25067	1.73734e-131
LDHA	16671.1	-1.13002	5.0729e-131
CCDC80	814.138	1.8479	4.88523e-129
IFI30	1214.87	-1.54477	1.64521e-128
NFE2L3	340.821	-2.49359	8.75699e-127
RIPK4	2010.3	1.07438	1.85903e-125
B2M	51013.9	-1.06441	2.9278e-125
TRAFD1	2458.89	-1.20693	6.73862e-124
CCL17	325.037	-2.52407	2.28203e-123
CCL22	492.818	-2.19127	7.42103e-123
SCGB1A1	2045.53	1.2486	8.90899e-123
PSME2P2	1394.93	-1.29825	3.36066e-122
TRIM22	5133.6	-1.10987	2.68496e-120
IDO1	5677.13	-7.93785	1.17475e-118
OAS3	7856.63	-1.30445	1.98611e-118
IVL	386.948	2.28023	5.19809e-118
HLA-DQB2	328.525	-2.48066	2.47959e-116
CYLD	818.797	-1.45601	7.41152e-116
C1S	3109.64	-4.5042	6.55428e-115
LAP3P2	239.538	-2.91633	6.90224e-115
PANDAR	236.174	-2.93813	1.28845e-114
OPTN	6437.25	-0.969642	7.6945e-114
MSMO1	1660.88	-1.28275	8.87052e-114
HLA-C	23245.6	-1.0093	1.44997e-113
HDAC9	558.028	-1.76457	1.01246e-112
INHBA	733.991	1.65396	4.37515e-112
UBE2L6	7107.37	-1.11981	6.38574e-111
CTSH	3168.1	0.914908	1.74863e-108
HLA-A	33633.2	-0.8511	2.58241e-108
MMP10	1491.08	1.48078	1.11293e-107
WARS	69034.9	-2.52769	1.46566e-107
ELF3	914.816	1.44255	1.46566e-107
CASP1	1546.68	-1.15285	4.90717e-105
SP110	1741.9	-1.09858	4.90717e-105
GBP4	10350.2	-3.4634	8.89696e-105
KLF6	1662.11	-1.0818	9.88849e-105
PDIA3	8262.08	-0.953455	1.72367e-103
BATF2	907.597	-3.39017	2.72969e-102
ISG20	223.415	-3.25311	1.08096e-101
ITGA6	22414.1	-0.772063	1.74086e-101
APOL1	3242.92	-2.18269	3.72749e-101
CMPK2	321.657	-2.15483	1.71562e-100
RHBDF2	1016.23	-1.3295	1.97282e-100
PARP12	1624.47	-1.0363	2.25491e-100
CA2	4519.89	-1.03625	2.31715e-100
FMNL2	917.479	-1.26426	3.70565e-99
RALA	3553.7	-1.11236	1.29347e-98
KRT17	21090	-1.06123	2.20523e-98
LMO7	2325.25	-1.01265	4.30417e-98
BACH1	1646.43	-1.15588	1.81946e-97
GPD2	2169.46	-0.978947	5.86704e-97
PTGES	1936.99	0.994632	7.16313e-97
TMSB10	9799.54	-1.01933	7.80673e-97
PSME2	2287.08	-1.08065	9.74517e-97
RNF19B	2451.64	-1.19116	2.02445e-96
PGK1	6701.64	-0.872748	4.2366e-96
COL4A1	998.832	-1.46492	3.9158e-95
PCYT1A	2428.64	-0.915406	4.98006e-95
CALR	7136.05	-1.09641	6.42848e-95
DRAM1	972.615	-1.37328	1.47605e-94
KRT6B	6465.9	-1.00651	1.94401e-93
DOCK9	2363.74	-1.07863	5.69833e-93
DHRS3	902.358	1.27612	6.52325e-93
KIAA0040	1226.41	-1.09169	1.73877e-92
CD40	480.519	-1.63034	2.29133e-92
CXCL10	1471.46	-10.5653	9.00502e-92
SNHG7	1893.96	1.02726	1.27458e-90
ACSS2	3358.73	-0.895345	1.34413e-90
SP100	2890.87	-0.914961	2.37879e-90
INSIG1	3228.13	-0.922584	2.72088e-90
MVD	2833.37	-1.06238	1.22853e-89
SQLE	3535.87	-1.00585	1.6541e-89
MT2A	5221.75	-0.846097	1.74819e-89
KRT17P3	4580.61	-1.0411	7.0192e-89
PMAIP1	705.708	-1.37259	2.0472e-88
HLA-DRB6	194.871	-2.84624	2.05478e-88
HLA-DPB1	559.304	-3.74436	7.42164e-88
RALB	1841.89	-1.10197	1.16261e-87
HSPA5	8819.79	-0.930689	4.96726e-87
IDI1	2037.97	-1.07276	1.17876e-86
CYP51A1	2216.65	-0.877241	6.82045e-86
IL7R	226.923	-2.40478	1.97569e-85
NFKBIA	997.234	-1.19047	2.81783e-85
UHMK1	2315.82	-0.875018	3.53404e-85
GBP1P1	657.922	-2.82271	4.46454e-85
ALDH3A1	3603.38	0.846731	1.04249e-84
ACAT2	1548.75	-1.0942	2.11008e-84
ENO1	23744.5	-0.769739	1.20403e-83
FDPS	3696.17	-1.05309	1.45159e-83
CLU	5237.6	1.02267	1.98161e-83
ARNTL2	918.188	-1.13266	2.18521e-83
MXD1	471.955	-1.50919	5.30073e-83
KRT13	12550.5	0.696717	7.00668e-83
PDIA3P1	2302.81	-0.913381	1.36161e-82
AC116347.1	1385.38	-1.22197	2.65239e-82
SOX4	896.866	1.35201	2.87783e-82
TNC	1425.55	-1.27942	3.08867e-82
CD274	145.916	-3.47247	3.30561e-82
PSME1	6353.61	-0.748727	3.64807e-81
GBP7	154.27	-3.36862	7.0009e-80
HLA-H	7066.96	-0.907326	2.41199e-79
PRSS23	2782.58	0.817594	7.18526e-79
HLA-F	3409	-0.953137	7.62294e-79
AC068134.1	227.231	2.21601	8.9808e-79
LRRD1	2014.61	-0.889533	1.12734e-78
AC040162.1	1375.53	-1.13396	5.53628e-78
ACSL5	246.17	-2.22099	9.75683e-78
PSMB10	1645.68	-1.13844	1.42629e-77
BCL2L14	217.188	-2.38305	2.3404e-77
KRT6C	7608.34	-0.928473	2.39556e-77
ITGB6	1862.37	-0.976526	3.74551e-77
XAF1	2403.27	-1.06162	7.76241e-77
OAS2	3989.56	-1.18602	1.69886e-75
DDX60	2380.93	-1.02516	2.02493e-75
SPARC	734.453	1.25519	2.06567e-75
XRN1	1449.96	-0.94311	2.40692e-75
CNDP2	2609.07	-0.814766	1.29305e-74
NRG1	2217.7	-0.907011	4.07643e-74
SCEL	296.266	2.11748	2.55627e-73
LDHAP4	2448.75	-1.14479	2.99874e-73
CCL2	181.418	-2.99137	3.34536e-73
CLIP1	3194.63	-0.811149	8.98409e-72
GBP2	10469.5	-1.95176	1.04194e-71
PARP3	570.001	-1.24413	3.38416e-71
NMI	1320.28	-1.04489	3.69017e-71
ATF3	424.286	-1.62297	6.83086e-71
LSM12	1223.53	-0.966006	1.43324e-70
MMP25-AS1	660.182	-1.44723	2.12391e-70
PRAL	1456.55	-1.11634	2.55849e-70
ATP6V1B1	147.305	2.9551	5.35093e-70
PSMB8	3763.61	-0.869934	1.89551e-69
SERPING1	1151.56	-4.63029	3.03893e-69
HLA-DRA	6170.77	-3.08823	1.16357e-68
AL671883.3	2366.1	-1.16922	1.42525e-68
ST6GALNAC1	384.56	1.5106	1.49517e-68
MT2P1	1644.72	-0.913555	5.68025e-68
MMP12	141.352	2.80352	2.53832e-67
DDX58	1185.6	-1.04726	4.53194e-67
RAB27B	1430.21	-1.03598	5.35436e-67
MLKL	719.989	-1.13709	5.83397e-67
VEGFA	844.241	-1.22928	6.12233e-67
TNFRSF14	1086.67	-1.09795	4.07228e-66
MSN	16681.9	-0.639783	5.90198e-66
OASL	1045.37	-1.31304	1.42386e-65
PSMA4	3299.45	-0.906632	2.32581e-65
LYN	1075.66	-0.97547	2.3901e-65
TPI1	5090.42	-0.755324	2.61524e-65
ZC3HAV1	2458.62	-0.730698	3.20339e-65
PGAM1	5439.47	-0.69795	3.46004e-65
BAK1	1233.28	-1.02889	5.10918e-64
GUK1	2138.75	-0.859852	1.07967e-63
AL645941.2	137.724	-2.96696	1.19965e-63
LGALS3BP	7553.84	-0.904192	1.93171e-63
NLRC5	2355.58	-0.873322	5.43383e-63
ITGAV	1826.45	-0.808199	5.74864e-63
HLA-DRB1	1899.42	-2.93718	2.61087e-62
MSRB1	1836.99	-0.86085	4.05834e-62
HLA-DMA	1372.81	-2.27673	5.10755e-62
EPB41L1	6584.66	0.575056	8.8138e-62
ACKR4	108.981	-4.71605	9.97834e-62
HLA-DPA1	1296.57	-3.5507	1.22984e-61
ILK	1680.64	-0.818034	2.04002e-61
VSIR	1951.68	0.793727	2.81611e-61
DNAJA1	1687.49	-0.857525	2.9e-61
G6PC3	800.744	-1.08329	4.89025e-61
AC114947.2	381.376	-1.50663	9.67009e-61
ACLY	5374.41	-0.805611	1.14261e-60
OAS1	2218.25	-1.03102	2.77543e-60
TOP1	2450.86	-0.724577	3.97991e-60
AL671277.1	4404.39	-0.841498	1.64787e-59
GRAMD2B	1051.53	-0.930125	1.81616e-59
HLA-J	1007.69	-0.969268	5.30596e-59
RAB26	181.739	2.18025	2.33732e-58
ST5	1689.16	-0.825055	4.58471e-58
AC074183.2	879.702	1.09517	1.36195e-57
MAOA	1775.44	0.776996	1.95056e-57
FDFT1	6322.47	-0.735248	2.6299e-57
PAPSS2	415.553	1.55911	2.97574e-57
UBR2	1949.74	-0.818328	3.84806e-57
BTN3A1	1995.92	-0.904402	4.03256e-57
SLFN5	4516.87	-0.664479	4.69035e-57
TRIM21	1763.6	-0.961752	9.61149e-57
RAB7B	188.752	-1.98442	3.60273e-56
AC133065.6	186.623	-2.03486	3.94133e-56
NDRG4	316.368	1.61076	6.88681e-56
IRF2	715.127	-1.02388	1.00306e-55
GATA3	1439.42	0.864512	1.31886e-55
ACTB	33021.7	-0.720117	2.59976e-55
EIF5A	6155.69	-0.715696	5.47489e-55
CD74	16665	-3.42298	9.31898e-55
CDH13	2157.23	0.71496	1.30964e-54
AC007991.4	130.662	-6.14532	1.41217e-54
BTN3A3	2041.42	-0.926924	2.41919e-54
SNCG	1045.65	0.977609	2.61587e-54
RANGAP1	2778.41	-0.812669	2.96925e-54
NAMPT	1862.94	-0.922169	6.31296e-54
RELB	311.256	-1.6388	6.68442e-54
PPA1	3620	-0.757275	7.15946e-54
IFI16	8866.71	-0.635712	7.78367e-54
PHKA1	614.283	-1.15168	1.15457e-53
CDH1	6715.95	-0.555487	1.83413e-53
RNF114	1880.15	-0.729572	2.55549e-53
ALDOC	1248.88	-1.06559	2.58513e-53
JAK2	194.732	-1.9036	4.62747e-53
ADGRA3	910.96	0.881371	2.66501e-52
HAS3	1168.89	-0.967222	1.12525e-51
SOCS1	241.073	-4.03475	1.37185e-51
HMGCR	3716.07	-0.783967	1.41368e-51
DAPK2	405.39	1.30521	1.48788e-51
POMP	803.305	-1.04827	1.93734e-51
ALDH1A3	2371.94	0.678434	3.29655e-51
KARS	4597.04	-0.557225	4.66695e-51
ALPK1	244.262	-1.60714	6.31128e-51
HYOU1	1539.06	-0.781272	1.13734e-50
EIF5AL1	1812.33	-0.759302	1.59824e-50
PHGDH	2857.15	0.683697	3.72202e-50
LRRN2	99.6989	-3.03338	5.95563e-50
LYPD5	742.693	-0.98877	7.30142e-50
SLC15A3	370.893	-1.42522	9.60442e-50
HELZ2	4385.85	-0.709066	9.87016e-50
TPI1P1	1787.9	-0.797498	1.17624e-49
TKT	14685.7	0.564535	1.24171e-49
ELOVL5	1319.35	-0.834912	2.09789e-49
SLC1A3	1408.5	-0.756059	2.34599e-49
NTRK2	130.337	-2.38044	2.7426e-49
C6orf62	2637.8	-0.594017	6.07408e-49
HLA-G	2589.88	-0.819764	8.85317e-49
HCP5	2238.05	-0.665139	2.72762e-48
FDPSP1	442.813	-1.18677	5.30919e-48
HLA-DQB1-AS1	153.223	-2.18068	5.97249e-48
MPZL2	2321.73	-0.664176	1.23392e-47
ACE2	307.851	-1.33734	1.49786e-47
CEACAM6	454.683	-1.12525	3.56438e-47
HLA-DOB	90.2248	-3.02944	3.59521e-47
ARF3	4110.73	-0.60195	4.218e-47
AC087311.1	553.195	-1.15867	5.24081e-47
SEMA6D	290.024	1.56119	5.30353e-47
SCD	67979.3	-0.479548	5.66325e-47
WNT7B	663.254	0.955686	8.49972e-47
GSTK1	4193.14	-0.606869	8.56032e-47
TIMP3	402.684	1.21553	3.17828e-46
ERO1A	1084.01	-0.912336	4.36408e-46
TGM1	2050.72	0.625711	4.97201e-46
AC015712.1	190.878	-1.74941	5.38421e-46
NUPR1	196.84	-1.91432	7.42905e-46
TPP1	3804.06	-0.638797	7.57263e-46
HPGD	273.3	1.61398	9.1805e-46
FBXO7	2229.28	-0.622294	1.17129e-45
FOXA1	392.629	1.2232	1.38588e-45
RBCK1	3655.45	-0.601571	1.44857e-45
RUSC1-AS1	1007.35	-0.911248	1.45181e-45
OSER1	1262.69	0.816387	1.46239e-45
ACKR3	2239.72	0.619566	1.74115e-45
FGFBP1	3296.01	-0.723554	1.74368e-45
ACP2	931.843	-0.911441	2.23335e-45
GCH1	169.764	-1.80802	3.7068e-45
GPI	3105.06	-0.716722	5.10396e-45
ARNTL	297.698	-1.36868	7.94646e-45
PSD3	222.925	1.83	1.20368e-44
SLFN11	226.517	-1.63684	1.23241e-44
AL512306.2	82.1608	-3.25917	1.27365e-44
UPK3BL1	933.609	0.834783	1.39058e-44
SERPINB8	491.888	-1.08637	1.53339e-44
SCNN1A	553.629	1.04863	2.55585e-44
SCML1	381.888	-1.189	2.58785e-44
ADGRE5	790.176	-0.913749	3.43225e-44
RAB18	1024.09	-0.859241	3.86649e-44
CASP10	530.599	-1.06424	6.72518e-44
SQOR	660.12	-0.988481	9.10204e-44
VSNL1	1658.73	-0.727924	1.07657e-43
CASP7	960.862	-0.817006	1.96756e-43
IFITM1	9522.52	-0.702632	2.2163e-43
JAG1	5674.36	0.52311	2.39833e-43
S100A16	5129.2	-0.500972	4.54868e-43
SP140L	256.906	-1.42172	5.53418e-43
AC007192.1	3305.8	-0.604467	6.51254e-43
ENC1	801.374	-0.832515	8.725e-43
DTX3L	7973.06	-0.479414	9.35565e-43
DYNLT1	803.882	-0.812249	1.08881e-42
IDH2	727.523	-0.942365	1.31764e-42
KRT80	1219.91	0.741551	1.48712e-42
HLA-E	27008.9	-0.539039	1.71081e-42
RDH10	887.278	0.824301	2.73122e-42
C5orf15	954.559	-0.879832	2.80302e-42
BIRC3	206.314	-1.63947	3.24338e-42
ARHGAP23	7900.83	0.539179	4.19414e-42
FST	425.307	-1.18562	9.90429e-42
THBD	453.477	1.04279	1.84093e-41
PCDH7	1333.71	-0.671786	1.87134e-41
PKM	43969.1	-0.536069	1.95755e-41
SAMD9	3721.2	-0.768305	1.9599e-41
XPNPEP1	1122.28	-0.756265	6.94849e-41
NEK7	811.658	-0.907076	8.20978e-41
ADGRF4	156.3	-1.83226	8.46158e-41
PSME2P6	291.244	-1.2593	8.73124e-41
PCGF5	639.001	-0.965854	1.10057e-40
LACTB	582.239	-1.11407	1.25239e-40
HLA-L	653.245	-0.946375	1.29062e-40
EPHB6	1469.23	0.7563	1.46226e-40
AL645929.1	479.857	-1.34327	1.61297e-40
HSP90B1	7019.36	-0.56602	2.85861e-40
SORL1	4825.21	0.612283	4.35258e-40
SLC6A8	1168.85	-0.741368	4.45201e-40
ADAR	12123.6	-0.45143	4.66107e-40
IL15RA	483.775	-1.0415	5.06542e-40
CD82	1143.77	-0.740935	8.57341e-40
LGMN	2556.15	-0.621604	1.40219e-39
MATN2	1312.55	0.691396	1.77332e-39
RTP4	423.007	-1.31761	2.02638e-39
PKP4	2231.74	-0.56933	2.49226e-39
FLNB	12035.7	-0.471552	2.61855e-39
ZNF704	2390.42	0.667366	2.85098e-39
CALM3	4724.13	-0.527836	2.85774e-39
MPPED2	551.872	0.95528	3.31339e-39
DLK2	600.128	0.956952	5.06706e-39
CKAP4	1608.85	-0.728768	7.83116e-39
C2	118.333	-2.16042	8.60601e-39
COL4A2	3008.34	-0.69395	1.08352e-38
SFN	17062.9	-0.670154	1.2909e-38
SLC12A7	1838.56	-0.644234	1.76955e-38
DSC2	2730.97	-0.604413	1.84901e-38
BTG2	3666.25	0.613072	4.27655e-38
MECOM	691.857	0.885736	4.86571e-38
STAT2	4222.85	-0.637041	1.11574e-37
PPP1R12A	1084.49	-0.760151	1.3082e-37
SERPINB2	1236.31	-0.787475	1.3093e-37
ZNF488	2457.91	0.607578	1.74511e-37
PDIA4	2743.6	-0.673313	1.82264e-37
AL662899.1	1118.02	-0.70668	2.24496e-37
RHOBTB3	3965.3	0.619901	2.33534e-37
MMP25	168.196	-1.80194	2.37812e-37
ERLIN1	1686.03	-0.646063	2.63453e-37
ACTBP2	1728.29	-0.74051	4.78855e-37
ABCC5	2688.16	0.694451	4.85263e-37
HLA-DRB5	973.656	-3.20367	4.91731e-37
AKR1C2	3248.86	0.57806	5.76431e-37
ZDHHC7	1645.62	0.594757	6.16114e-37
SLC25A22	907.658	-0.81272	8.80767e-37
PARD3	2901.68	-0.568763	8.94457e-37
PLAUR	242.334	-1.33668	9.06896e-37
OLFML2A	1646.75	0.672435	9.41903e-37
PTPRK	3246.69	-0.520038	1.20537e-36
XBP1	894.708	-0.860998	1.47584e-36
FDPSP5	386.852	-1.16875	1.57819e-36
ANXA3	634.672	-0.8704	1.61533e-36
CALM1	3202.81	-0.491192	2.09018e-36
AC104297.1	756.86	-0.824999	2.26158e-36
PLEK2	498.75	-1.02316	2.59855e-36
ATP1B1	885.26	-0.828083	2.98053e-36
POLR2J2	1093.6	0.69435	3.12705e-36
BTN2A2	412.841	-1.03058	3.36782e-36
CAMK2A	129.501	2.08295	5.39334e-36
BNIP3	401.129	-1.12573	8.30264e-36
NAMPTP1	1107.23	-0.934702	8.75489e-36
HPS3	958.456	-0.706516	1.46163e-35
LMO4	715.894	0.816343	1.84664e-35
NUCB1	4488.02	-0.610225	2.03587e-35
TPM4	4780.48	-0.518576	2.48344e-35
NBN	861.33	-0.92892	2.58676e-35
SEPT11	1094.89	-0.659721	3.59485e-35
SPATS2L	3837.95	-0.501747	3.99095e-35
TGM2	322.402	-2.46069	4.34438e-35
TYMP	3061.74	-1.45676	4.54139e-35
CCNB1IP1	1295.99	0.657998	4.94294e-35
ACTN1	5980.07	-0.526019	9.10963e-35
NOD1	764.432	-0.772732	9.60475e-35
TP53I11	379.864	1.13853	1.68296e-34
PSEN2	225.688	-1.36399	1.93707e-34
KCTD12	1171.91	-0.685338	2.3006e-34
PDIA6	2389.81	-0.604828	3.16174e-34
IL1RN	798.195	-0.853742	3.32582e-34
LAMA3	8171.96	-0.446458	4.55935e-34
LPCAT3	923.543	-0.71937	5.21616e-34
FAS	277.893	-1.23639	6.90207e-34
PARP8	509.912	-0.916077	8.25567e-34
ASS1P10	340.54	-1.11127	1.93085e-33
LIPG	1751.27	-0.888604	2.08466e-33
NOTCH1	4212.12	0.55972	2.75495e-33
DHCR7	4056.72	-0.61062	3.12001e-33
CDT1	1628.73	0.669407	3.68274e-33
TAPBPL	805.953	-0.737904	5.82622e-33
BTN3A2	2650.39	-0.58814	7.09333e-33
UBE2Z	2870.79	-0.509974	7.83078e-33
CHD3	6074.18	0.441027	8.08742e-33
PCSK9	5025.09	-0.529716	9.75462e-33
LAMA5	14294.9	0.613603	9.81332e-33
EDARADD	2043.83	-0.642176	1.05464e-32
SLC9A7	610.099	-0.8385	1.22326e-32
DNAJB4	290.793	-1.16514	1.26987e-32
SBNO2	1508.96	-0.630785	1.30956e-32
MELTF	659.671	-0.860122	1.34567e-32
LSS	2615.72	-0.628161	1.55533e-32
ROBO1	517.899	0.937219	1.69775e-32
PTGFRN	3011.17	-0.563576	2.0433e-32
SDHA	4040.97	-0.551116	2.63532e-32
MFHAS1	684.931	-0.771303	5.03187e-32
SNHG18	354.696	1.0441	5.15113e-32
LDHAP7	433.241	-1.09282	6.14134e-32
ARL4D	1012.32	-0.701876	1.80551e-31
GPRC5A	7705.14	0.454514	1.85338e-31
AC011511.5	101.14	-1.99734	2.20073e-31
ANXA7	2811.82	-0.514661	2.44432e-31
AP000350.4	1133.07	-0.748757	2.67003e-31
VTCN1	54.5809	3.3726	2.80078e-31
FAM117B	444.414	-0.960234	2.83115e-31
GFOD1	387.449	-0.99885	2.91289e-31
UNC5B	1508.77	0.595877	3.3301e-31
STARD5	556.977	-0.918328	3.45248e-31
IFITM3	19546	-0.562666	4.97322e-31
WNT4	306.543	-1.19314	5.48615e-31
AC116366.3	554.143	-0.80772	6.56207e-31
TGFBI	13597.6	0.46646	7.62538e-31
BST2	1364.55	-1.54829	8.65394e-31
JUN	475.687	-1.12138	8.86636e-31
IFITM2	5945.31	-0.546151	1.04689e-30
TMEM256	292.805	1.0884	1.43514e-30
SPTBN1	8559.34	-0.452943	1.50207e-30
SERPINE2	144.935	-1.60028	1.73931e-30
SLC25A28	998.54	-0.768038	1.98277e-30
SLC47A2	303.955	1.07896	2.06976e-30
SLC2A12	515.145	-0.866734	2.28665e-30
FGD3	326.208	1.14938	2.51677e-30
CALD1	1258.28	-0.683342	2.61018e-30
AK2	1676.95	-0.591963	2.82464e-30
AL645939.2	428.508	-0.97991	2.93599e-30
ENO1P1	1145.67	-0.708819	3.15894e-30
PKMP1	3121.24	-0.548423	3.2323e-30
ZC3H7B	3629.91	-0.540305	4.03544e-30
STARD4	184.364	-1.43568	4.05235e-30
TJP3	478.512	0.921087	6.5176e-30
AIDA	1895.5	-0.632326	7.01708e-30
GNPTAB	1128.73	-0.647122	7.19839e-30
BHLHE41	71.3812	2.568	1.16671e-29
ABHD16A	619.353	-0.768918	1.20656e-29
CCL5	101.672	-2.14097	1.23551e-29
CASP8	790.978	-0.732865	1.74305e-29
PAM	1242.88	-0.646214	2.15521e-29
CARD11	1288.17	-0.657222	2.37991e-29
DECR1	1084.69	-0.640731	2.41028e-29
ERG28	1615.58	-0.600106	2.89548e-29
SORCS2	1016.67	0.697895	3.02423e-29
PALMD	435.814	0.868636	3.03756e-29
MEIS2	680.402	0.752495	3.22172e-29
MCUB	347.198	-1.0646	3.25389e-29
TSPO	2267.27	-0.544839	3.61545e-29
AC006970.1	1635.66	-0.583005	3.74324e-29
ADIRF	3676.41	0.511383	4.24893e-29
CFL1	7183.48	-0.571546	4.76297e-29
KLHDC7B	60.3306	-2.84106	7.02181e-29
LDHAP3	291.316	-1.13131	7.44365e-29
AL121594.3	2358.16	-0.656141	7.79456e-29
KRT7	8692.22	0.57251	8.16741e-29
KLK5	1084.54	0.713178	9.85018e-29
WDR25	259.05	-1.15316	1.10301e-28
STEAP3	2058.63	0.546	1.18011e-28
LPGAT1	1149.7	-0.631201	1.26979e-28
CXCL16	1614.22	-0.583768	1.31731e-28
ALDOA	18311.9	-0.459864	1.34357e-28
TBC1D1	113.842	-1.79231	1.36421e-28
PRRG4	986.707	-0.71647	1.48989e-28
IFT57	1114.46	-0.625192	1.69849e-28
ANKH	584.778	0.756796	1.78562e-28
FLNA	21676	-0.465574	1.78687e-28
TRIM69	2796.97	-0.523988	2.23891e-28
PSMA5	1404.91	-0.564795	2.75757e-28
S100A11	15756.7	-0.40148	2.9839e-28
SOX2	354.787	-0.986159	3.04742e-28
BMF	1198.82	0.71946	3.14012e-28
PIEZO1	3322.5	-0.578984	3.36606e-28
EBP	2414.71	-0.632612	3.51619e-28
PDP1	1956.38	-0.523631	3.56071e-28
LAMB2	5095.68	0.536641	3.83932e-28
CD44	23161.2	0.367773	4.03041e-28
SPTLC2	2417.48	-0.484561	4.11201e-28
NT5C3A	1159.52	-0.749107	4.71362e-28
FURIN	3879.86	-0.533504	6.2981e-28
PATL1	2143.98	-0.496156	7.41488e-28
TRIM5	1391.38	-0.568918	7.88576e-28
ACSL4	577.222	-0.786983	8.48791e-28
SELENOI	793.001	-0.691646	9.24321e-28
AC090527.2	306.892	-1.03156	1.00356e-27
POLR2J3	1105.1	0.647198	1.03154e-27
ITM2B	3335.59	-0.60317	1.04473e-27
CALCOCO2	1876.66	-0.509281	1.15489e-27
NUMA1	6858.71	0.401771	1.34595e-27
RDH11	1085.51	-0.66199	1.56039e-27
ERAP1	2434.19	-0.522049	1.60678e-27
ALDH2	546.59	-0.772054	1.63209e-27
STAT3	4068.72	-0.43937	1.80018e-27
ALDH1A1	76.2753	2.19026	2.04058e-27
HNRNPA2B1	10764.6	-0.484075	2.05547e-27
C15orf41	783.011	0.711667	2.0753e-27
SOCS2	921.574	0.670373	2.0753e-27
RAB31	413.53	-0.946487	2.10222e-27
YWHAB	4417.35	-0.439608	2.23798e-27
FGD6	1271.54	-0.65926	2.25887e-27
CDKN1A	1303.17	-0.68992	2.60321e-27
DHCR24	14005.3	-0.463113	2.69391e-27
AP1B1	1508.94	-0.567292	2.84213e-27
GOLM1	1075.38	-0.649432	2.89881e-27
LPIN1	922.662	-0.617304	3.24074e-27
ADAM8	927.555	-0.65202	3.49038e-27
ISG15	2193.11	-1.24654	3.52747e-27
C1orf21	686.323	-0.78324	3.72933e-27
LDLR	4884.33	-0.445812	3.73325e-27
USP42	789.892	-0.703166	4.20545e-27
ANXA4	3217.35	-0.428888	6.16517e-27
TAGLN2	8137.24	-0.528214	6.85939e-27
IMPDH2	2885.22	0.501485	7.63477e-27
SCARA3	1834.16	0.629417	8.95089e-27
AC008429.2	625.068	-0.730958	9.19662e-27
DCBLD1	424.635	-0.876008	1.14678e-26
CAND2	46.6816	-3.23539	1.49607e-26
SNTB2	963.473	-0.617949	1.8435e-26
HRK	170.985	1.35916	1.89089e-26
AC019349.1	1051.73	0.650254	1.89114e-26
PARP9	3629.58	-0.436005	2.0222e-26
CCND1	7189.17	-0.435429	2.16054e-26
IFIT5	836.538	-0.713971	2.2555e-26
SDC3	1290.77	-0.581196	2.2589e-26
EIF4B	6376.81	0.41003	2.29177e-26
ADGRF1	475.953	0.853668	2.51489e-26
ETV5	140.143	-1.56853	2.83322e-26
EIF5AP4	551.837	-0.749114	2.88586e-26
PCDH1	3145.95	0.461762	2.99244e-26
FNDC3A	948.001	-0.632916	3.21001e-26
DAPP1	290.326	-1.20971	3.49478e-26
AFAP1L2	4331.89	0.415858	3.7789e-26
AC105052.1	917.314	0.609046	4.36305e-26
AC093668.2	858.819	0.680255	4.61272e-26
STON1	894.259	0.658036	5.02069e-26
TMEM54	990.188	-0.678119	5.77926e-26
EPB41	1136.32	-0.581834	5.87602e-26
TLR3	465.609	-0.849226	5.89281e-26
AC023157.1	2349	-0.613268	6.12991e-26
DDX60L	452.227	-0.86869	7.65212e-26
AL158201.1	457.638	-0.81184	8.9956e-26
HSP90AA1	12416.7	-0.478396	1.05328e-25
KDSR	2262.21	-0.474107	1.11886e-25
RBPMS	462.568	0.803442	1.44747e-25
APOBEC3C	1492.08	-0.517523	1.4755e-25
MYCL	145.432	1.43783	1.48352e-25
GNG12	1910.1	-0.518423	1.86044e-25
AC012085.1	1124.49	-0.727968	2.04447e-25
LPCAT1	1529.09	-0.597302	2.27956e-25
AC011603.2	2368.24	-0.527655	2.40107e-25
PTPRU	1790.4	0.481887	3.0417e-25
PTPRS	2316.76	0.502066	3.64105e-25
HNRNPA3	2109.74	-0.454044	4.3529e-25
OTUD4	1021.23	-0.625882	4.86679e-25
GUCD1	2448	-0.564889	5.14293e-25
MIF-AS1	722.026	-0.711129	5.3392e-25
UBA6	867.847	-0.892214	5.34334e-25
ISYNA1	625.123	0.756798	7.49746e-25
PSMA6	1167.6	-0.611327	7.58819e-25
AC105250.1	292.554	-0.978926	7.92617e-25
SPINK5	643.714	0.730979	1.15996e-24
SUSD6	1853	-0.497053	1.46387e-24
AMOTL1	2772.82	0.489861	1.61124e-24
VWA5A	126.28	1.49263	1.6991e-24
BNIP3P1	170.824	-1.28365	1.92207e-24
SERPINE1	1012.23	-1.52876	1.94052e-24
CASP4	2270.8	-0.464806	2.45545e-24
ARRB2	505.379	0.787935	2.84337e-24
FASN	12900.7	-0.445065	2.95091e-24
LAMC2	6383.96	-0.498781	2.98684e-24
SYTL5	61.5739	2.3356	3.03583e-24
TMEM50A	1223.28	-0.53631	3.52839e-24
SERPINB13	4181.5	-0.452947	3.85226e-24
PSAT1	929.276	-0.595314	4.76995e-24
GRB10	401.738	-0.842084	4.93231e-24
THSD1	138.872	-1.39143	5.56314e-24
MIR205HG	6333.58	0.583553	5.71799e-24
CEACAM1	98.3151	-1.689	5.93091e-24
MR1	1298.76	-0.558338	6.35957e-24
EIF1	4242.71	0.472402	6.82592e-24
MICB	367.06	-0.963638	6.85395e-24
TAF10	1794.39	-0.501335	7.03121e-24
MARCKSL1	1670.41	-1.1866	7.83597e-24
POTEE	602.173	-0.718473	9.0318e-24
ATP8B2	855.335	-0.656023	9.11076e-24
ACP5	53.0017	-2.68394	9.73944e-24
NUP210	653.682	-0.727429	9.96711e-24
PPIL1	680.112	-0.674463	1.02873e-23
LY6E	6102.21	-0.470532	1.08772e-23
SERPINB1	773.946	-0.696638	1.18163e-23
AL691482.3	130.298	1.47375	1.20616e-23
CLIC4	935.125	-0.646334	1.35422e-23
B4GALT5	2224.16	-0.461107	1.47864e-23
SPTSSB	83.8796	-1.83487	1.59066e-23
GSTO1	1483.16	-0.611536	1.65703e-23
IGFBP7	1301.85	-0.571882	1.84738e-23
TRAF2	827.43	-0.656727	1.89284e-23
KIAA0513	331.112	0.897469	2.06767e-23
CRELD2	267.953	-0.976797	2.12806e-23
STOML1	307.16	-0.962714	2.47192e-23
MTSS1L	1659.88	0.477386	2.5325e-23
MOV10	2569.1	-0.45937	2.86959e-23
TBC1D9	448.939	-0.808651	2.91491e-23
TTC28	125.708	1.61259	4.10878e-23
MFSD14B	2019.49	-0.492717	4.33774e-23
HSPA8	10284	-0.525772	4.33774e-23
SLMAP	1005.98	-0.589555	4.699e-23
TRAF3	449.471	-0.794533	4.74692e-23
USF1	1054.2	-0.557092	4.9084e-23
DUSP10	989.131	-0.581736	5.70382e-23
MDGA1	1223.18	-0.542389	6.50181e-23
USP15	916.613	-0.615504	6.69842e-23
PAPD5	368.223	-0.870983	6.97998e-23
ZBED2	690.491	-0.672068	7.04143e-23
UNC119B	912.181	0.595921	7.04533e-23
ABLIM1	6896.36	0.435546	7.38173e-23
SNX6	1904.16	-0.551276	7.44977e-23
TNFRSF12A	557.821	-0.830338	7.92519e-23
MAP4	3728.89	-0.38654	7.98083e-23
EXOC3L1	238.795	-1.05173	8.3068e-23
BCAM	6083.72	0.405088	9.06179e-23
SPTLC3	943.678	-0.635882	9.139e-23
TBKBP1	120.041	-1.50372	1.0308e-22
DNAJB11	813.341	-0.632766	1.2736e-22
TRPV6	309.799	0.965159	1.33096e-22
HECW2	191.141	1.27567	1.34834e-22
CDK18	1375.89	-0.569468	1.39055e-22
DSG4	276.6	1.1591	1.42781e-22
ARHGAP25	111.978	-1.56119	1.52102e-22
HMGCS2	41.8722	5.02424	1.58974e-22
SAR1A	1627.38	-0.49006	1.82614e-22
SNX22	1389.37	-0.533054	1.95056e-22
SLC51A	90.8719	-1.72896	2.20872e-22
HOXA-AS2	403.123	0.809519	2.61572e-22
C5orf38	365.324	0.838432	2.61916e-22
MIF	1007.63	-0.6517	2.70782e-22
SLC2A6	200.582	-1.11497	3.08244e-22
TLDC2	126.975	-1.45001	3.26721e-22
RPL23	3897.55	0.390007	3.37985e-22
BARX2	86.7099	1.73243	3.65261e-22
TNFAIP8	875.936	-0.584168	3.85337e-22
TDRD7	883.013	-0.576996	4.73401e-22
SH3RF2	589.887	-0.665422	4.7424e-22
AMIGO2	1422.2	-0.60491	5.49253e-22
FYTTD1	1329.39	-0.584744	5.78882e-22
PCYT2	877.11	-0.661532	5.83491e-22
RFX5	3160.87	-0.439558	6.41538e-22
AC015712.2	904.232	0.595815	6.61773e-22
KLK10	2009.16	-0.437582	6.94741e-22
GVINP1	37.4089	-3.33073	7.70787e-22
DENND1A	662.055	-0.642499	9.70676e-22
STARD13	454.375	0.779047	9.95215e-22
VAV3	1635.03	-0.522395	9.98861e-22
PTMA	7414.67	-0.367419	1.14206e-21
C1orf226	1478.26	-0.506204	1.1607e-21
BPGM	282.276	-0.960257	1.33169e-21
PPIB	3236.31	-0.48848	1.67953e-21
TMPRSS3	39.282	-2.99554	1.70926e-21
TPM3	6069.71	-0.423885	1.72407e-21
CD2AP	997.637	-0.558943	1.96063e-21
AZIN2	248.809	-1.07647	2.11757e-21
AC092069.1	269.329	-1.09813	2.17565e-21
PSMB3	1153.62	-0.549109	2.446e-21
ACOT7	919.575	-0.652382	2.45522e-21
ITGB1	5253.27	-0.401705	2.55427e-21
PRNP	4188.2	-0.462447	2.60682e-21
NOB1	1951.41	0.455129	2.60682e-21
FRMD6	3197.2	0.402015	2.79472e-21
PPP2R5E	1214.94	-0.526066	2.84298e-21
POTEI	580.038	-0.697967	2.88423e-21
BAZ2A	3814.5	-0.40145	3.23813e-21
SETBP1	589.972	-0.683872	3.52796e-21
ASS1P9	174.139	-1.23387	3.69517e-21
MFSD12	716.116	-0.667308	3.82753e-21
ZNF219	1580.73	0.535163	3.89836e-21
MTUS2	391.578	0.892752	4.10747e-21
DHRS7	1146.16	-0.514767	4.1416e-21
TRIM26	1829.73	-0.478784	4.50565e-21
GYG1	424.469	-0.79554	5.4305e-21
CSF1	443.26	-0.797344	5.66534e-21
ANKRD22	109.52	-1.49633	5.69319e-21
DEGS1	725.465	-0.619802	6.6906e-21
USP30-AS1	71.5102	-1.95997	7.78641e-21
F2RL1	1261.67	-0.549181	8.3862e-21
RMI2	610.735	-0.738153	9.65263e-21
EPHA1	902.102	-0.554805	9.98627e-21
HOXC12	565.849	0.677519	1.08367e-20
OGFR	3414.68	-0.501362	1.28126e-20
SNHG1	920.274	0.717855	1.28762e-20
MARS	876.041	-0.561895	1.44551e-20
SAA1	36.3254	-4.85514	1.45921e-20
MYO1B	4998.06	-0.388208	1.6048e-20
ST3GAL1	187.397	1.08283	1.87333e-20
AP002490.1	1396.54	0.508245	1.90738e-20
IGFLR1	79.0906	-1.73746	2.52823e-20
EGR2	64.3336	-2.01058	2.71206e-20
IVNS1ABP	2652.54	-0.432437	2.81507e-20
RASA4	734.227	0.621173	2.94733e-20
CIZ1	4754.18	0.418352	3.62997e-20
ARSI	420.516	0.770521	3.7299e-20
BMP7	573.911	0.660204	3.95342e-20
ASS1P11	219.173	-1.12564	4.01674e-20
FAM168B	1527.04	0.474538	4.08661e-20
ARPC2	4352.68	-0.378621	4.09708e-20
RGCC	91.8232	-1.66808	4.16605e-20
MID1IP1	1920.25	-0.502354	4.73279e-20
PANX1	656.921	-0.601698	5.42231e-20
CYP2S1	1219.31	0.498357	5.45195e-20
CYP4B1	213.539	1.03167	6.06813e-20
OSER1-AS1	132.577	1.28831	6.17832e-20
FAM102A	1674.3	0.43795	7.42478e-20
ABTB2	198.774	-1.06856	7.63232e-20
CYB5B	2507.86	-0.398499	7.66456e-20
SCPEP1	1928.58	-0.445235	8.02645e-20
CXCL11	77.0898	-9.75406	8.74698e-20
DUSP7	644.66	-0.60752	9.19195e-20
EXT1	2355.35	-0.498163	9.33144e-20
PARP10	1906.6	-0.516002	9.57701e-20
PAQR7	712.926	0.598548	9.86569e-20
SDHC	2126.73	-0.397231	1.22453e-19
PBX3	473.389	0.707286	1.29824e-19
NCF2	279.413	-0.908865	1.48389e-19
CRABP2	345.746	0.81903	1.55971e-19
DPYD	680.988	-0.642888	1.57712e-19
ACTA2	264.023	-0.903327	1.59271e-19
RPL5	9430.97	0.312179	1.69536e-19
KRT8	9164.52	-0.411281	1.69545e-19
U62317.2	50.2577	-2.32105	1.73091e-19
PSMA3	1118.97	-0.516512	1.85024e-19
ZNF672	842.939	-0.55951	1.91774e-19
NFIX	917.805	-0.606332	2.0363e-19
RMDN3	712.878	-0.589448	2.05865e-19
EPHX1	503.994	0.743833	2.06961e-19
EIF4BP6	1226.75	0.477188	2.36976e-19
STON2	646.318	-0.639948	2.64235e-19
ANXA2	17642.2	-0.310631	2.64235e-19
S100A13	1464.68	-0.611928	3.12898e-19
ADAMTS1	142.305	1.21673	3.35594e-19
LAMB1	1190.25	0.486084	3.37639e-19
IFNGR1	1183.17	-0.511218	3.41757e-19
AC115223.1	2546.25	0.382838	3.64486e-19
ARAP3	393.485	0.776627	3.71802e-19
HSP90AA2P	2259.11	-0.479401	4.0448e-19
ADM	547.451	0.652766	4.34728e-19
NSDHL	1286.27	-0.525186	4.35101e-19
PLD2	2598.35	0.417674	4.5666e-19
TXN	5508.01	-0.395083	5.90047e-19
ITGB8	1187.07	-0.548756	6.05857e-19
AKR1C3	499.855	0.65655	6.68176e-19
MAP2	582.347	-0.665028	7.70374e-19
PTGS2	150.741	-1.15039	7.91114e-19
UBA7	1120.24	-0.660045	7.96165e-19
HPRT1	387.213	-0.78269	8.4856e-19
KRT19	12915.5	0.363271	9.15807e-19
MTHFD1	2538.46	-0.39988	9.16902e-19
RPN1	3810.74	-0.376384	9.65808e-19
EIF1P3	746.154	0.606411	9.67705e-19
AC078819.1	946.738	-0.591992	9.88014e-19
FADS1	3211.47	-0.402721	9.94151e-19
IFI44	487.022	-0.898045	1.01489e-18
PLEKHA7	1186.44	-0.504637	1.17698e-18
TRIM14	2001.82	-0.485699	1.23109e-18
P4HA1	1337.17	-0.48631	1.29198e-18
KLF7	998.451	-0.519711	1.40473e-18
BAZ1A	1349.71	-0.518777	1.48352e-18
DYNLL1	2364.4	-0.387813	1.55372e-18
CD81	3166.25	-0.439745	1.71671e-18
PLD1	1359.1	0.486122	1.90973e-18
CDH8	378.156	0.745314	2.05623e-18
LY75	55.9847	-1.96321	2.08397e-18
PDK1	262.3	-0.963053	2.33859e-18
RHOV	1278.25	0.47243	2.4197e-18
FRMD3	40.6743	-2.74392	2.46444e-18
ICOSLG	212.976	-0.964389	2.47495e-18
ASS1P7	140.524	-1.21682	2.54126e-18
TXNIP	12312.5	0.37515	2.59133e-18
C19orf48	1658.51	0.485954	2.61419e-18
TRANK1	990.75	-0.551505	2.86632e-18
IKBKE	589.927	-0.617975	3.08766e-18
UBQLN1	3109.21	-0.362471	3.10172e-18
TRIM45	115.316	1.31955	3.12521e-18
PPP1R3B	485.387	-0.681145	3.55842e-18
AC098614.1	773.658	-0.580635	3.59951e-18
RPS6KA5	727.81	-0.597118	3.67205e-18
SLC35E2B	1446.6	0.456065	3.70937e-18
EFR3A	1014.57	-0.525786	3.99297e-18
EHD4	989.698	-0.542144	4.7425e-18
BBX	1963.34	-0.460306	4.74493e-18
MVP	7253.31	-0.393522	4.85862e-18
TNS1	132.814	-1.22029	4.87203e-18
TUBA1B	3698.24	-0.53744	5.45788e-18
CTTN	4458.15	-0.359993	5.64188e-18
AC022034.4	42.9281	-2.47733	6.47264e-18
HNRNPR	2168.49	-0.390938	6.74357e-18
HSD17B7	338.196	-0.761625	6.9896e-18
WDFY1	1555.99	-0.453159	7.37432e-18
WWTR1	1232.44	-0.503081	7.4636e-18
MAP4K4	1336.41	-0.478324	7.47626e-18
MMP13	937.082	0.542103	7.93299e-18
CUL2	969.018	-0.553517	8.27124e-18
DIO2	110.13	1.31198	8.92226e-18
CAVIN1	9364.39	-0.368577	9.12025e-18
PSG5	41.9003	2.46222	9.12083e-18
PSMA2	1619.87	-0.433686	9.29762e-18
ARHGAP26	187.583	-1.07571	9.31399e-18
RASSF5	818.677	0.570488	9.82375e-18
AC091053.1	162.485	-1.07813	1.00357e-17
AC015871.1	208.135	-1.04844	1.02972e-17
RFC1	1072.07	-0.491927	1.05155e-17
KCND3	134.802	-1.2699	1.07458e-17
PLEKHA4	368.586	-0.749523	1.07852e-17
ALDH3B1	353.961	0.744385	1.08926e-17
CD59	3564.12	-0.393954	1.17963e-17
AC099548.2	136.874	-1.17657	1.18853e-17
APEX1	3887.22	0.368912	1.25693e-17
NAV3	129.464	1.27858	1.26062e-17
ANOS1	725.81	0.602042	1.28673e-17
KRT7-AS	768.923	0.585586	1.28992e-17
FYB1	1741.45	-0.494789	1.3607e-17
LRRC75A-AS1	11964.7	0.301948	1.3779e-17
HSP90B2P	1006.07	-0.564471	1.38099e-17
LBH	1419.4	-0.490473	1.41654e-17
LETMD1	1178.74	0.508373	1.45768e-17
SERPINB5	16144.8	-0.332676	1.50438e-17
PHLDA2	156.519	-1.26227	1.7879e-17
HERC5	167.754	-1.16952	1.92684e-17
TMEM184A	1184.78	0.507078	2.0146e-17
PSMA6P1	379.149	-0.740358	2.0289e-17
HMGA2	474.706	-0.706564	2.07522e-17
COL16A1	658.65	-0.604938	2.33614e-17
CAP1	3574.03	-0.345788	2.41986e-17
XPO6	1535.07	-0.444245	2.43167e-17
P4HB	6675.45	-0.322163	2.56986e-17
MYL12B	3024.87	-0.381459	2.60684e-17
SLC22A23	399.768	0.692914	2.63723e-17
AC074183.1	181.215	1.1056	2.69248e-17
MTCH1	3012.62	-0.414113	2.72359e-17
EIF4E3	239.93	-0.894592	2.72785e-17
UBE4B	1339.61	0.436466	2.97026e-17
PSMD1	1020.75	-0.523575	3.04123e-17
WWOX	367.152	0.729336	3.14418e-17
ABCC10	605.109	0.568838	3.3827e-17
POTEJ	568.996	-0.665447	3.3953e-17
SETX	2897.85	-0.466199	3.4595e-17
TFPI2	50.4895	-2.26233	3.55677e-17
KDM6B	1670.57	0.431642	3.69988e-17
IGF2BP3	992.579	-0.47983	4.01777e-17
BNIP3L	1611.2	-0.474616	4.24805e-17
FAM208B	1192.86	-0.467582	4.75933e-17
NATD1	793.397	0.605127	4.91022e-17
ARHGDIB	1211.78	0.448399	4.92536e-17
AC068993.1	186.705	-1.16562	5.00555e-17
RPS6KA4	1481.09	-0.523584	5.07102e-17
KRT19P1	2480.36	0.374477	5.54795e-17
AKIP1	761.223	-0.540373	5.58495e-17
C19orf66	592.033	-0.621341	5.66078e-17
UBXN4	2251.77	-0.418197	5.77706e-17
COL6A1	645.644	0.569879	5.82731e-17
S100A2	3922.57	-0.449096	6.22507e-17
PSMA1	1207.18	-0.493423	6.48892e-17
FUBP1	1320.02	-0.432087	7.51335e-17
IGFBP3	5799.01	0.450718	7.91449e-17
TMX1	876.314	-0.513858	8.10112e-17
PFKP	3253.46	-0.431688	8.55785e-17
SLC44A1	2700.73	-0.422396	8.84889e-17
C18orf8	489.88	-0.659304	9.47295e-17
TAF9B	462.908	0.657594	9.60631e-17
GPRC5C	868.959	0.502295	1.05166e-16
ZDHHC8P1	58.5136	1.8391	1.05166e-16
AL137782.1	435.721	-0.693304	1.05793e-16
RPL6	5374.54	0.348278	1.12548e-16
RNF213	16472.3	-1.10185	1.14048e-16
SEL1L3	593.974	-0.586924	1.19474e-16
COL18A1	1684.73	-0.628119	1.19621e-16
AHCY	4112.61	0.364331	1.25085e-16
SLC7A5	5707.23	0.482912	1.27655e-16
KPNA2	1273.34	-0.557556	1.29854e-16
TSPAN13	847.353	-0.544251	1.3337e-16
ADIRF-AS1	1743.58	0.392104	1.36047e-16
SCO2	290.921	-0.945128	1.38933e-16
BHLHE40	1647.24	-0.483816	1.39774e-16
ST14	3668.28	-0.424352	1.56412e-16
KIF5B	2668.79	-0.391524	1.83074e-16
HR	2654.06	0.46264	1.84026e-16
SERBP1	4460.99	-0.365601	1.96517e-16
SOCS2-AS1	219.043	0.983033	2.05649e-16
SCNN1G	44.8082	2.1443	2.06412e-16
AKR1C1	807.038	0.587741	2.43575e-16
REEP5	1852.39	-0.384894	2.57091e-16
HOXC13	508.386	0.668223	2.59836e-16
GRB7	679.41	0.648665	2.61333e-16
CERS6	1056.95	0.521181	2.66897e-16
ITPK1	1914.04	-0.385887	2.67775e-16
VAV2	3501.87	-0.37431	2.7064e-16
LDHAP5	151.788	-1.13994	3.51092e-16
HS6ST1	1229.65	0.488821	3.52256e-16
ARL2BP	862.315	-0.49437	4.06824e-16
SBF2-AS1	169.438	0.998267	4.24339e-16
AC133065.4	50.8863	-1.98746	4.5335e-16
FDPSP8	119.816	-1.19618	4.77541e-16
APOBEC3F	224.851	-0.87034	5.29422e-16
STMN3	1693.75	-0.429322	5.3131e-16
GARS	1861.57	-0.377327	5.5364e-16
TMEM94	1305.63	0.429764	5.55503e-16
VPS54	370.429	-0.754283	6.14632e-16
NOA1	1082.21	0.449697	6.2548e-16
SDCBP	1254.78	-0.453101	6.4232e-16
L3HYPDH	283.357	-0.862764	6.82313e-16
SIK2	1407.18	0.445727	6.9065e-16
UBE2F	356.167	-0.740976	6.9065e-16
SEPHS2	1258.91	-0.476177	7.15363e-16
INPP4A	514.64	-0.62636	7.93966e-16
ACP6	771.862	0.519355	8.25167e-16
EPB41L4A-AS1	561.111	0.644013	8.27714e-16
C21orf91	240.883	-0.824852	8.80265e-16
GGT1	424.438	-0.642779	9.2398e-16
PLSCR4	246.868	-0.866776	9.42515e-16
GIMAP2	122.019	-1.17236	9.89288e-16
CPNE8	230.256	-0.868964	1.10555e-15
ORC1	458.285	0.661289	1.12308e-15
MAVS	5415.05	0.333662	1.15357e-15
SERPINB10	301.324	-0.767375	1.17823e-15
OTOF	36.3738	-2.48777	1.2032e-15
AP005202.1	4064.47	0.380638	1.20364e-15
MAPRE1	1771.59	-0.41024	1.2842e-15
NUP205	2448.79	-0.420201	1.31587e-15
FKBP1A	3403.85	-0.336314	1.34308e-15
LUZP2	428.529	0.672302	1.46034e-15
TMEM154	844.629	-0.512506	1.54428e-15
CERS3	211.021	-1.01538	1.73399e-15
TUBB4B	7027.94	-0.421629	1.75425e-15
RBM3	2996.85	-0.324791	1.90803e-15
RNPEP	3326.7	0.338632	1.9663e-15
NUAK2	382.853	-0.66063	1.99857e-15
ERAP2	351.264	-0.78482	2.05168e-15
PSMB2	1699.99	-0.466321	2.08539e-15
SPAG9	1446.92	-0.395565	2.1244e-15
PLCD3	3137.84	0.347118	2.15872e-15
IL22RA1	297.664	-0.763027	2.26322e-15
PFN1	9584.62	-0.383225	2.35434e-15
MYLK	203.712	0.938752	2.39873e-15
ATP1B3	4027.89	0.364512	2.47687e-15
PAQR4	728.011	-0.548421	2.88428e-15
ATP2C1	2643.29	-0.401117	2.95095e-15
SOX9	673.203	-0.543821	3.04626e-15
STARD7	2196.24	-0.357694	3.18646e-15
NRAS	1037.31	-0.491026	3.19904e-15
SSTR5-AS1	48.7006	2.10401	3.21274e-15
PITPNM3	1216.7	0.475605	3.25241e-15
PTPRB	999.256	-0.481771	3.27726e-15
AC010132.3	1726.73	-0.419653	3.28471e-15
SEMA7A	108.45	-1.39329	3.37573e-15
N4BP2L1	136.209	-1.08027	3.53803e-15
TMEM87B	913.617	-0.487156	3.54275e-15
CCDC71L	97.585	-1.32167	3.72874e-15
ASAP3	984.258	-0.438242	3.85045e-15
LGR4	1132.74	-0.469158	3.89372e-15
ALDOAP1	1948.06	-0.47073	4.16231e-15
PLAT	494.016	0.646377	4.28684e-15
PRKD2	1586.22	-0.392056	4.33086e-15
LGALS9	273.355	-0.768322	4.66638e-15
ERP44	1656.08	-0.414836	4.85919e-15
LMNB2	3112.42	-0.44556	5.02078e-15
RNF145	1096.31	-0.473821	5.12098e-15
RNF168	627.879	-0.529396	5.39422e-15
LGMNP1	257.003	-0.780698	5.6084e-15
VAMP8	1354.97	-0.446562	5.65785e-15
PLSCR1	2331.72	-0.460415	6.83093e-15
GTPBP1	1002.96	-0.449715	6.92207e-15
IGF2BP2	1805.79	-0.386507	7.14833e-15
PABPC4	2051.31	0.410013	7.52892e-15
STX11	29.5382	-2.95412	8.13816e-15
RAB7A	3228.55	-0.329774	8.54576e-15
EPS8	901.141	0.501642	8.54576e-15
MTMR11	779.898	-0.488208	8.57894e-15
EPHA4	1489.94	0.402995	8.59106e-15
DNAJC10	607.677	-0.556795	9.06463e-15
PRRT2	126.178	-1.20723	9.29889e-15
KDM7A	172.935	-0.992552	9.77522e-15
NMRAL2P	293.188	-0.796118	9.77796e-15
SRSF7	920.887	-0.464719	1.14511e-14
RASA4B	549.786	0.545651	1.15956e-14
BDKRB2	354.885	-0.692233	1.19e-14
ARF6	2604.63	-0.363854	1.20313e-14
RAPGEF4	97.2804	2.61814	1.24681e-14
RGL2	1343.28	0.406081	1.24961e-14
MUC1	1503.44	-0.567968	1.30265e-14
STOM	741.734	-0.544095	1.44776e-14
ZMYND15	125.395	-1.09142	1.484e-14
AC097523.2	148.451	-1.13569	1.56884e-14
TCF20	2197.01	-0.351472	1.69132e-14
PTPN14	2603.39	0.44581	1.81225e-14
TNIP1	2184.4	-0.369176	1.85229e-14
BMP1	2687.16	0.338647	1.85229e-14
SLC9A9	100.586	-1.25469	1.85229e-14
FAM126A	299.301	-0.752515	1.85239e-14
HMCN2	64.9749	-1.75271	1.878e-14
PLLP	929.292	-0.441134	1.96031e-14
KREMEN1	1224.1	-0.425305	2.10825e-14
GNA12	1165.59	-0.45119	2.20113e-14
CTSO	85.4687	-1.31404	2.27282e-14
IL31RA	23.3398	-4.52998	2.29512e-14
SH3BGRL3	1019.79	-0.457368	2.3324e-14
EIF3L	2489.33	0.344511	2.46496e-14
RTN4	2838.5	-0.337349	2.64727e-14
PAQR8	76.4144	-1.51217	2.7969e-14
SLC25A3	4296.03	0.328494	2.91939e-14
ZNF608	107.831	1.21988	2.92223e-14
TMEM140	515.56	-0.650291	2.96648e-14
MYO6	1672.25	-0.464118	2.97671e-14
SDCBP2	441.931	-0.666341	3.03392e-14
CCRL1P1	23.8935	-4.37824	3.22635e-14
NKX2-8	169.379	0.951355	3.23555e-14
RPL7	5826.28	0.297781	3.34826e-14
TUBAP2	1509.27	-0.458813	3.35594e-14
ARID5B	2515.15	0.420252	3.59566e-14
PIP4K2C	1106.18	-0.411507	3.64314e-14
XRCC1	614.553	0.541461	3.65976e-14
WFS1	221.368	-0.811711	3.71845e-14
LPCAT4	1365.27	-0.413138	3.99711e-14
BBOX1	54.5263	-1.73292	4.05606e-14
SP140	40.845	-2.14061	4.2027e-14
AC015743.1	85.4878	-1.34985	4.26364e-14
LRP8	372.946	-0.654754	4.3588e-14
LRP4	269.785	0.806174	4.40089e-14
STAT6	4137.53	-0.297216	4.4026e-14
CLDN1	8892.71	0.385972	4.54827e-14
CMTR1	1370.86	-0.423499	4.55815e-14
CRISPLD2	330.767	-0.699668	4.69647e-14
FBXO6	90.6113	-1.37661	4.70004e-14
RARS	1227.74	-0.535611	4.84758e-14
AACS	919.527	-0.464159	4.96141e-14
MYL12A	1233.16	-0.413183	5.27212e-14
FRS2	521.709	-0.57709	5.5685e-14
ARF1	4968.5	-0.317561	5.5685e-14
DNM1	891.259	0.474084	5.91902e-14
AGPAT3	1306.66	-0.393403	5.95278e-14
ATP2A2	3854.66	-0.287646	6.05929e-14
PRSS22	351.354	0.822773	7.07045e-14
GSAP	205.03	-0.942736	7.0809e-14
PGRMC1	1445.66	-0.36839	7.45863e-14
PGAM4	355.992	-0.664021	7.57883e-14
PITPNA-AS1	98.5002	1.29177	7.64591e-14
AC005515.1	27.0789	-8.23328	7.8479e-14
HSPH1	1409.11	-0.547747	7.91075e-14
IRAK1	2430.87	-0.351719	8.16593e-14
IDI2-AS1	103.388	-1.17147	8.35972e-14
SLC2A3	43.5188	-1.92109	8.61185e-14
BNC1	1635.46	-0.383924	9.57327e-14
MTHFD2	333.805	-0.665259	9.74212e-14
DEFB1	28.6836	2.76867	9.93105e-14
NEURL3	48.9295	-1.79762	9.95419e-14
TSC22D3	1676.72	0.381933	1.00813e-13
CLEC2B	784.29	-0.500906	1.06606e-13
SOS1	948.304	-0.457468	1.08428e-13
STAP2	1543.97	-0.443056	1.11667e-13
SHROOM2	224.171	0.822215	1.19461e-13
RBBP8NL	123.856	1.09732	1.21245e-13
YWHAZ	9413.81	-0.303888	1.21885e-13
KIFAP3	689.664	-0.63929	1.23128e-13
ACTR3	1978.69	-0.422859	1.32295e-13
METAP1	1356.09	0.412838	1.49034e-13
AFDN	521.343	-0.55971	1.55314e-13
SLC38A5	2523.87	-0.378048	1.55757e-13
SCARB2	1197.7	-0.417793	1.56112e-13
IL20RA	332.811	0.751969	1.58461e-13
COL12A1	907.419	0.5034	1.66725e-13
DUSP5	155.322	-0.967999	1.67969e-13
CHST3	1018.98	-0.440953	1.81512e-13
UBE2F-SCLY	370.11	-0.63746	1.82373e-13
DKK3	1377.57	-0.526657	1.83499e-13
ST6GALNAC2	2048.63	0.340915	1.89896e-13
CAPG	3908.14	-0.364358	1.90842e-13
AC093063.1	36.3242	-6.62128	1.98046e-13
IL12RB1	37.9085	-2.13267	1.99239e-13
TJP2	4703.29	-0.287283	2.04356e-13
AC018523.2	1114.49	-0.427607	2.10699e-13
SERPINH1	3597.4	-0.333606	2.17483e-13
KRT8P3	1150.52	-0.449378	2.31846e-13
PLA2G4A	296.456	-0.761085	2.33555e-13
ITGA5	176.533	-0.948986	2.34781e-13
TG	58.9171	1.6403	2.42877e-13
FP236383.1	223.24	-0.856241	2.43256e-13
CDKN2B	1699.25	0.543289	2.5198e-13
COLCA2	75.7403	1.37034	2.54054e-13
HAP1	463.406	0.611764	2.76002e-13
UNC5B-AS1	197.874	0.892639	2.78548e-13
TMEM189	1436.13	-0.438991	2.82125e-13
AC241585.2	308.978	-0.730313	2.84824e-13
FP671120.1	220.598	-0.786893	2.87266e-13
CST3	3798.25	-0.399901	2.89612e-13
SYNPO	1143.42	-0.552726	3.11038e-13
AC073610.3	602.732	-0.531448	3.18628e-13
YWHAQ	3829.24	-0.313533	3.30146e-13
MTPN	2777.09	-0.337243	3.34971e-13
RAB10	1784.91	-0.36937	3.36064e-13
LDHAP2	120.446	-1.31677	3.54358e-13
USMG5	583.977	-0.543788	3.55012e-13
RN7SL440P	24.3018	-3.00422	3.57021e-13
SFT2D2	2324.05	-0.388543	3.85383e-13
WASHC4	614.942	-0.551643	3.94373e-13
OSBPL10	384.317	-0.620028	4.03661e-13
STEAP4	399.328	-0.620213	4.24797e-13
HRASLS2	32.7102	-2.32368	4.25331e-13
ZNF267	200.586	-0.817649	4.29789e-13
FOXRED2	421.202	0.603498	4.51445e-13
CKB	2063.86	0.429524	4.6782e-13
ZKSCAN1	2152.34	0.346591	4.6882e-13
SEPT8	1374.87	-0.373353	4.70465e-13
PCSK5	995.176	0.456555	4.80171e-13
YWHAG	4378.44	-0.300122	4.89762e-13
FAT3	79.1688	1.34866	5.08678e-13
SLC44A2	3722.26	-0.294279	5.16667e-13
CLSTN3	581.353	-0.536319	5.18372e-13
RHOC	2354.85	-0.358908	5.58732e-13
S100A10	8608.91	-0.365877	5.64994e-13
KIZ	303.859	0.688568	5.65348e-13
KRT17P6	89.2808	-1.22189	5.65348e-13
ASS1P12	104.597	-1.18198	5.81464e-13
IL20RB	1399.03	0.363525	5.87141e-13
PROM2	933.689	0.431592	5.87792e-13
RAPH1	368.466	-0.630816	6.10435e-13
SORD	1532.06	-0.420492	6.10435e-13
CAB39	1193.36	-0.398663	6.6885e-13
WNT5B	198.78	0.90214	6.90038e-13
SDR16C5	262.781	-0.794519	6.94382e-13
SMCHD1	790.867	-0.545665	7.16952e-13
HSPA8P1	313.29	-0.711991	7.43727e-13
F3	1699.7	-0.431474	8.36675e-13
KRT10	1532.6	-0.417002	8.54472e-13
VEGFC	113.837	-1.09045	8.60665e-13
FILIP1L	187.789	0.884299	8.66371e-13
SEPT4	20.574	-4.34452	8.68354e-13
ARPC5	1725.68	-0.389121	8.76749e-13
TMC4	426.401	0.657725	9.01828e-13
LRRC59	1143.78	-0.468205	9.23416e-13
AC138969.2	611.417	0.533984	9.40054e-13
OXCT1	224.177	-0.781071	9.51749e-13
RHBDD2	1443.68	-0.400755	9.55478e-13
FGD2	57.1981	-1.5444	9.8441e-13
LY75-CD302	39.3906	-1.965	1.02701e-12
CFL1P2	573.592	-0.586153	1.06561e-12
ORMDL2	500.457	-0.53216	1.06561e-12
EPHX2	489.648	0.528627	1.0826e-12
JPH2	305.65	0.694999	1.08859e-12
PLS3	6847.22	-0.360694	1.09873e-12
SLC25A29	172.441	0.948197	1.1074e-12
PFKL	1819.03	-0.389351	1.14908e-12
RYR2	21.8491	-3.25811	1.17777e-12
PODXL	953.019	-0.432949	1.21129e-12
SRSF2	2168.82	-0.352955	1.21129e-12
RAB23	100.384	-1.16091	1.30296e-12
VCP	4073.74	-0.295363	1.36954e-12
DFNA5	695.002	-0.512821	1.37145e-12
POLR1D	2459.28	0.315698	1.37328e-12
GAS5	1197.3	0.395556	1.40932e-12
CSAG3	21.9656	-3.27365	1.43941e-12
MAPK1	2727.14	-0.307335	1.49056e-12
KRT8P33	709.485	-0.48993	1.52628e-12
FO393411.1	2712.72	0.366093	1.55463e-12
CARD16	342.332	-0.651826	1.5934e-12
KITLG	789.647	0.58974	1.62052e-12
CYB561	1495.21	-0.394857	1.63353e-12
SLAMF7	32.9516	-2.26757	1.65232e-12
SGSH	710.395	0.458273	1.67531e-12
GGA2	1967.58	0.350101	1.76713e-12
ACTR2	2840.57	-0.34752	1.80737e-12
CMTM4	774.923	0.476319	1.81891e-12
PSTPIP2	1110.34	-0.420608	1.83113e-12
COL17A1	36687.5	-0.255597	1.85184e-12
ESRRA	1217.53	0.397621	1.87629e-12
YEATS2	1324.87	-0.376696	1.89944e-12
AC099063.1	46.3553	-7.57205	1.98535e-12
POLL	786.741	0.463122	2.03499e-12
EXOC3L4	74.1133	-1.38791	2.04304e-12
RTN4R	236.331	-0.746625	2.04893e-12
C2CD4A	23.4453	-2.88396	2.08749e-12
CLIC1	6281.19	-0.302824	2.12172e-12
MLXIP	2224.21	0.406291	2.23596e-12
NUDCD1	606.517	-0.565116	2.33465e-12
LRRC75B	517.062	-0.581887	2.38052e-12
PGAP1	463.025	-0.631305	2.45454e-12
RPL17-C18orf32	6656.82	0.278073	2.76208e-12
AL353705.3	131.924	-1.00296	2.76447e-12
HIVEP1	554.815	-0.582166	2.85386e-12
GAPDH	29588.7	-0.306727	2.85386e-12
CTSB	10901.4	0.340712	2.91298e-12
FP565260.3	86.5522	-1.23985	2.97072e-12
NDUFA9	622.527	-0.500997	3.02584e-12
IL12RB2	35.9404	-2.08805	3.08022e-12
SDF2L1	165.168	-0.954997	3.17341e-12
MCL1	7561.79	-0.243818	3.31591e-12
EMP3	72.4082	-1.35403	3.65884e-12
IGBP1	2642.88	0.307102	3.76659e-12
PCBP2	3708.36	0.302239	3.87833e-12
SAT2	620.403	0.534129	3.95845e-12
TMED10	3036.67	-0.324398	4.01469e-12
PTGES3	2316.19	-0.43014	4.17465e-12
SESTD1	437.629	0.584387	4.17758e-12
EMP2	4950.43	-0.299226	4.21922e-12
FRMD5	234.233	-0.764491	4.21922e-12
UNC13D	396.183	0.615731	4.48102e-12
PPM1L	206.28	0.89072	4.57729e-12
TMOD3	3293.82	-0.298845	4.75089e-12
MTHFD1L	608.89	-0.513803	4.84474e-12
ANK3	1344	-0.408907	4.84474e-12
NID1	1247.32	-0.377845	4.86245e-12
MVK	1100.94	-0.424119	4.93457e-12
ARHGAP17	636.63	-0.484873	5.06302e-12
AC093700.1	548.972	-1.20042	5.20316e-12
NFKB2	1230.21	-0.462657	5.34515e-12
RXRA	6351.71	0.302915	5.37536e-12
VWA3B	19.7373	-4.10961	5.38999e-12
KIAA1522	8641.49	0.305053	5.4757e-12
ANTXR1	1550.26	0.352886	5.68874e-12
ANXA2P2	14170.6	-0.303735	5.77327e-12
PIGR	35.5937	-2.04895	5.78592e-12
FAR1	1872.56	-0.381414	5.95446e-12
EIF4BP7	885.598	0.428972	6.2208e-12
TRIM38	1079.12	-0.376011	6.22705e-12
NCOA7	1468.92	-0.372983	6.54378e-12
ZNF618	54.138	-1.54778	6.76745e-12
IRX3	371.769	0.584881	6.78687e-12
NINJ1	1193.58	-0.403668	6.8337e-12
FGF11	621.464	-0.520958	7.21154e-12
DNM1L	1065.69	-0.439156	7.34861e-12
ARHGEF19	765.706	0.450653	7.61162e-12
TNFRSF1B	35.2561	-1.97002	7.83373e-12
FAM111A	834.917	-0.475261	8.71066e-12
VPS13C	1905.43	-0.507815	9.08394e-12
PSMB1	1656.85	-0.42751	9.16184e-12
DPYSL2	918.228	-0.426463	9.57875e-12
CD70	735.548	-0.475496	9.94189e-12
COL27A1	506.78	-0.540886	1.00256e-11
ELOVL7	27.6604	-2.36058	1.03779e-11
HOXC-AS2	110.827	-1.02139	1.07643e-11
DDX5	3180.15	-0.346067	1.07643e-11
GDF6	56.1937	1.50713	1.08488e-11
WDR86	111.656	-1.03673	1.08879e-11
BAK1P1	90.8356	-1.1602	1.10007e-11
USP43	369.719	-0.589176	1.15136e-11
AC142086.6	394.902	0.570247	1.15525e-11
FMR1	1303	-0.392269	1.1743e-11
PIK3IP1	3406.93	0.324123	1.21918e-11
ANKFY1	2615.91	-0.327127	1.22419e-11
S100A14	11798.4	-0.265351	1.24448e-11
ATP6V1C2	284.668	-0.682384	1.25121e-11
GAPDHP65	2970.41	-0.354823	1.25986e-11
AL354702.1	132.177	-0.962369	1.26195e-11
CYP24A1	434.012	-0.613858	1.27031e-11
AGFG1	742.145	-0.465333	1.29207e-11
AIF1L	561.417	0.48629	1.29207e-11
IL16	239.207	-0.780937	1.31537e-11
THEM6	974.603	0.418441	1.34069e-11
EIF2S2	2434.64	-0.331126	1.40057e-11
TUBA1C	2856.29	-0.345719	1.41267e-11
RRAS	1034.14	-0.429938	1.4352e-11
NOTCH3	669.585	0.479934	1.48654e-11
GAPDHP1	4457.86	-0.331501	1.59644e-11
KDM1B	468.409	-0.567226	1.60461e-11
CDCP1	1483.13	-0.342663	1.6312e-11
EHD1	2123.61	-0.346147	1.65173e-11
TP53	4710.7	-0.274955	1.74906e-11
PABPC1	23752.2	0.22476	1.80618e-11
ARPC5L	1176.16	-0.405642	1.9392e-11
TSKU	1244.69	-0.38345	1.99706e-11
CNP	1812.98	-0.353896	1.99987e-11
PNPLA7	71.9574	1.28091	2.00701e-11
SLC41A3	640.201	0.469359	2.10458e-11
KCTD11	1989.85	-0.423642	2.13614e-11
PRAG1	1874.21	-0.36036	2.17669e-11
SLIT2	44.5368	-1.73528	2.26553e-11
DPH1	824.049	0.420757	2.2684e-11
AC113189.4	471.634	-0.568159	2.368e-11
CARS	1360.82	-0.355283	2.36868e-11
KLHL5	108.474	-1.05401	2.39345e-11
OTUD7B	871.615	0.416019	2.40361e-11
PDLIM4	1644.33	-0.33361	2.45373e-11
OVOL1	347.869	-0.598825	2.47926e-11
RND3	684.757	-0.498594	2.5014e-11
LINC00704	125.34	1.00543	2.61247e-11
HIST3H2A	828.601	0.421365	2.61247e-11
ANXA9	66.5605	1.37751	2.71152e-11
MTCL1	83.3939	-1.17955	2.75101e-11
TPD52L1	845.361	0.446491	2.75251e-11
RAB12	423.04	-0.537964	2.75665e-11
HMGB1	2899.68	-0.306649	2.86371e-11
UPK3B	310.92	0.630033	2.91072e-11
CBR3	454.119	-0.644388	3.02125e-11
UBE2L3	2185.98	-0.327667	3.08531e-11
EWSR1	3055.28	-0.316825	3.11439e-11
SPTA1	22.7348	-2.81964	3.11439e-11
IRAK2	56.2766	-1.56494	3.15304e-11
NAPA	539.112	-0.500312	3.17071e-11
AF117829.1	65.4726	-1.35557	3.2529e-11
EEF2	54345.5	0.236847	3.3992e-11
GPX2	6009.09	0.291658	3.43323e-11
AK4	1082.38	-0.420291	3.4916e-11
CX3CL1	32.6121	-2.05376	3.51759e-11
TAOK3	1099.65	-0.359122	3.64421e-11
PKMP5	1131.43	-0.445856	3.76346e-11
HADHA	5313.77	-0.254076	3.80094e-11
ALDOAP2	823.156	-0.500144	3.86971e-11
PDLIM1	17058	0.249881	3.90509e-11
IRF3	1134.99	-0.392288	3.90509e-11
CHMP1A	2576.02	-0.290494	3.95845e-11
SRSF3	1661.88	-0.322239	4.15439e-11
DNAJA2	1528.05	-0.347488	4.37743e-11
PGM2L1	281.209	0.63953	4.47549e-11
S100A4	356.766	0.624414	4.61592e-11
MPRIP	5905.66	0.273386	4.95396e-11
DNAJC7	1319.2	-0.343961	5.03499e-11
LITAF	2607.24	-0.305315	5.11953e-11
ANXA11	3802.41	0.299448	5.24225e-11
SYNGR2	3610.61	-0.298725	5.26081e-11
LSM12P1	301.426	-0.635115	5.39433e-11
TNFAIP2	1694.9	-0.398088	5.48387e-11
DCC	18.9484	-3.24311	5.48727e-11
PPP2R5B	248.858	-0.730414	5.59354e-11
NCS1	938.085	-0.501602	5.61439e-11
MAFB	36.1849	-1.87356	5.71031e-11
SET	11334.2	-0.227339	5.90707e-11
CNBP	5104.37	-0.274331	5.94893e-11
AC124319.2	175.357	-0.946826	6.05666e-11
NAGS	171.319	-0.793591	6.09489e-11
SMAD3	4498.08	0.245445	6.22023e-11
HSBP1	929.673	-0.400427	6.22307e-11
AC012498.2	301.489	-0.662673	6.4703e-11
FLG	67.1031	1.32964	6.49669e-11
SDHAP3	461.326	-0.529856	6.51087e-11
LYST	526.643	-0.531362	6.57013e-11
NECAP2	1019.88	-0.371997	6.70124e-11
CACNA1H	26.694	-2.35047	6.78022e-11
PEX6	1200.54	0.353649	6.79476e-11
EIF4BP3	606.745	0.463352	6.86522e-11
PSMC4	715.25	-0.439786	6.99463e-11
DYNLL2	1690.77	-0.31969	7.01833e-11
AC009245.1	1561.29	0.358058	7.11373e-11
CNTNAP2	339.697	0.625579	7.61685e-11
LARP7	558.473	-0.475825	7.81647e-11
DANCR	122.493	0.992992	7.83867e-11
C1QTNF6	1242.58	0.351903	8.2832e-11
RAB43	658.836	-0.448901	8.66509e-11
GSK3B	1580.49	-0.344384	9.11641e-11
AP003064.2	82.9611	1.17946	9.14899e-11
AP003057.1	64.1241	-1.32977	9.3506e-11
EFNB1	1858.75	-0.331327	9.68938e-11
GOLGA2P7	1600.38	0.348525	9.98204e-11
RNF149	937.036	-0.415587	1.03706e-10
MST1R	1090.2	-0.416534	1.04428e-10
JRK	614.276	0.524217	1.06109e-10
TRIB2	124.265	-0.96366	1.09376e-10
KIF21A	400.809	-0.578295	1.10242e-10
PTPN13	3960.08	-0.308977	1.11261e-10
SLC1A4	1238.46	-0.432708	1.12508e-10
NBPF1	1256.48	0.391051	1.12508e-10
EDF1	3166.21	-0.368059	1.2008e-10
ADAMTS5	20.3203	3.53007	1.21882e-10
CPSF2	1205.04	-0.378569	1.2221e-10
CANX	7492.61	-0.247765	1.24788e-10
KIAA1324	406.442	0.602326	1.27078e-10
FOSL1	226.473	-0.697476	1.287e-10
SSTR5	26.011	2.28356	1.30207e-10
EIF3A	7523.67	0.224003	1.30463e-10
PLXNB1	2146.31	0.311847	1.35654e-10
PALM	336.324	0.682955	1.44124e-10
C1GALT1C1	292.629	-0.630421	1.44322e-10
AC005726.5	69.9102	-1.27317	1.45471e-10
CRYBG3	979.134	0.430192	1.475e-10
CAMK2N1	1035.1	0.389213	1.54252e-10
SFXN3	1645.25	-0.314978	1.55053e-10
ENKUR	17.8034	-3.36211	1.55629e-10
AC079781.5	169.783	-0.787712	1.55629e-10
GSDMB	723.199	-1.18685	1.61338e-10
SNHG19	205.567	0.726592	1.62223e-10
ATP5G2	1816	0.335512	1.68626e-10
IFT140	994.092	0.367724	1.70116e-10
DCN	27.0028	2.23807	1.71889e-10
TRIB3	1493.28	-0.380674	1.72094e-10
LIMCH1	560.339	0.478702	1.7816e-10
AFF1	740.675	-0.477918	1.81155e-10
PTGES3P1	236.577	-0.716807	1.81208e-10
JADE2	1385.8	-0.343495	1.82363e-10
SSH2	818.239	0.421963	2.04111e-10
COPB2	3043.33	-0.292523	2.08008e-10
PLA2G2D	17.3843	-3.2085	2.08863e-10
GAMT	237.303	0.671712	2.13463e-10
INPP4B	910.009	0.465371	2.15262e-10
CYP51A1P1	107.595	-0.99772	2.17444e-10
GLS	546.253	-0.543356	2.21023e-10
KLK11	258.242	0.66934	2.21333e-10
TUBA1A	886.405	-0.437652	2.26854e-10
MEPCE	1048.45	0.369292	2.26917e-10
CDC42EP4	867.126	-0.403356	2.3496e-10
CD99	810.925	-0.464231	2.371e-10
SEPT1	45.5247	1.56864	2.38852e-10
HTT	1330.36	-0.337301	2.48568e-10
MX1	2115.26	-0.755738	2.50314e-10
ITGA3	7675.23	-0.237764	2.50922e-10
CASK	1796.51	0.314825	2.557e-10
MAFF	237.502	-0.687291	2.68091e-10
UGT8	377.169	-0.59739	2.72442e-10
GIPC1	3088.33	-0.317888	2.79291e-10
SLC20A1	591.652	-0.487342	2.84055e-10
CSRP1	2442.04	-0.330191	2.89644e-10
SOAT1	473.41	-0.55473	2.89644e-10
ASAP2	1059.58	-0.36726	2.89797e-10
KRT77	56.2131	1.45203	2.94237e-10
MBP	1654.57	0.313036	2.98374e-10
DHX36	983.383	-0.424134	3.01839e-10
AC020763.4	809.6	0.410249	3.12223e-10
MRPL14	527.01	-0.474105	3.25391e-10
BCAP29	295.024	-0.62619	3.27215e-10
SERBP1P5	906.657	-0.398263	3.33001e-10
FSCN1	8302.03	-0.292672	3.54388e-10
RASSF10	335.074	-0.64784	3.57465e-10
OSGIN2	225.109	-0.67538	3.57712e-10
STXBP1	270.853	-0.62265	3.57712e-10
LDHAP1	59.4013	-1.33537	3.58096e-10
OBSL1	1534.74	0.394551	3.59401e-10
DIAPH1	4484.76	-0.247099	3.69133e-10
VAMP3	2018.23	-0.343511	3.70168e-10
ASPHD2	75.5936	-1.21149	3.84217e-10
NCOR2	3682.75	0.293539	3.91185e-10
PHF11	269.464	-0.64682	3.97321e-10
PLEKHG3	2173.58	0.303366	3.99743e-10
RPL41P2	3472.2	0.265221	4.00301e-10
GTF2IP13	340.414	0.700197	4.03561e-10
FAM114A1	381.703	-0.562048	4.03561e-10
ATP10D	332.308	-0.578936	4.08423e-10
TOP1MT	986.863	0.376631	4.0892e-10
SERPINF2	64.9119	1.32541	4.19603e-10
ACSS1	390.179	-0.545014	4.23803e-10
ADAMTSL4	631.179	0.432116	4.23807e-10
ICAM5	326.59	0.645711	4.33919e-10
SEPT6	137.065	-0.842488	4.37397e-10
STK38L	363.281	-0.565811	4.39374e-10
ATP6V0D2	38.9624	-1.7064	4.51083e-10
ARHGAP23P1	304.488	0.587139	4.57091e-10
MMP1	1088.13	0.896864	4.76901e-10
PCAT6	60.3908	1.31567	4.7899e-10
PDK2	470.249	0.478268	4.79073e-10
GSR	1791.6	-0.32274	4.79741e-10
FLRT2	423.179	-0.525465	4.89529e-10
GART	1283.21	-0.35128	4.89691e-10
ANKRD50	641.747	0.452888	4.91972e-10
EIF2D	895.602	0.386489	4.93807e-10
LINC01138	148.329	-0.824418	4.96309e-10
RNF217	622.715	-0.473962	5.15358e-10
TXNDC17	940.848	-0.388678	5.41777e-10
MARF1	1185.78	0.37601	5.42909e-10
ADGRA2	151.696	-0.839224	5.45427e-10
GLRX	179.927	-0.77279	5.45427e-10
PTPRZ1	1967.13	-0.443138	5.50289e-10
SLC31A2	346.459	-0.556816	5.5936e-10
ADD3	691.178	-0.43678	5.69475e-10
RPL4	26876.1	0.212935	5.88236e-10
GSDMD	822.631	-0.42376	5.88236e-10
PRDX1	4708.38	-0.29707	5.9274e-10
EPN3	508.496	0.483546	6.2962e-10
SEMA4A	421.194	0.521246	6.48785e-10
TMA7	275.667	0.615008	6.50262e-10
SLC30A7	377.421	-0.547078	6.71062e-10
ACER3	250.615	-0.639055	6.76597e-10
MRRF	1793.79	0.321784	6.76597e-10
FUS	3146.84	-0.259256	6.82872e-10
PPP2R2B	596.11	0.487552	6.84601e-10
CYP26B1	138.688	-0.892827	6.86048e-10
NT5E	710.374	-0.531593	7.0283e-10
RMI1	506.437	-0.493682	7.1168e-10
DSP	30573.3	-0.252369	7.16257e-10
MAP7D1	1902.5	-0.412428	7.2087e-10
PGK1P2	120.312	-0.926262	7.22007e-10
AC006064.4	7216.85	-0.254921	7.26412e-10
GNS	1709.08	-0.324063	7.57302e-10
BMP2	194.236	-0.734562	7.69893e-10
AC023509.1	3253.15	0.259163	7.91521e-10
ARHGAP27	715.285	0.402141	7.95451e-10
MRPL10	1104.51	0.346139	8.46633e-10
TMEM200A	114.594	-0.926034	8.55788e-10
STN1	536.975	0.465756	8.9194e-10
PSMA7	2450.64	-0.31258	9.20001e-10
ERBB3	1666.52	0.312355	9.32944e-10
ARPP19	2353.16	-0.320775	9.4389e-10
HSD17B7P2	195.848	-0.723171	9.46333e-10
NQO1	3215.61	-0.333226	9.476e-10
SIX1	340.963	-0.608385	9.57854e-10
SYPL1	1908.29	-0.381062	9.59359e-10
TES	3080.3	0.274353	9.75292e-10
SLC1A5	4034.23	-0.278899	1.00761e-09
KCTD20	1518.67	-0.328913	1.02151e-09
HSPA8P9	336.274	-0.622605	1.04746e-09
C9orf84	39.2726	1.81961	1.05215e-09
SOX7	643.028	0.458648	1.06922e-09
SLC12A2	586.584	0.487657	1.10026e-09
RSU1	1132.37	-0.341611	1.1124e-09
RBMX	2626.45	0.317727	1.11465e-09
GSKIP	236.404	-0.661342	1.11672e-09
TDRKH	218.929	-0.70813	1.11743e-09
CAPZA1	2006.21	-0.345979	1.13864e-09
TMEM63C	88.4759	1.04049	1.14832e-09
P4HA2	902.48	-0.382182	1.15199e-09
MORC3	590.015	-0.431775	1.16518e-09
ITGAE	151.052	0.813792	1.18661e-09
MITD1	340.633	-0.566167	1.19794e-09
MYO1D	1039.71	-0.35216	1.23668e-09
PLTP	2389.42	0.349214	1.27674e-09
PSMD2	2825.23	-0.33223	1.2844e-09
FAM57A	797.394	-0.402887	1.33184e-09
SPTB	339.298	0.574852	1.35077e-09
AL022311.1	763.447	0.403437	1.35185e-09
HMSD	104.714	-0.990063	1.40389e-09
HEXIM2	171.753	0.737049	1.42738e-09
NDFIP1	1127.92	-0.345723	1.4325e-09
NPIPA1	798.362	0.420591	1.44215e-09
CDH24	305.883	0.656191	1.44361e-09
PPFIBP2	165.73	0.783346	1.46761e-09
FGFR2	847.166	0.395235	1.57965e-09
GM2A	2033.11	-0.304201	1.61112e-09
SLC12A4	840.818	-0.411564	1.62283e-09
SDHAP2	733.244	-0.387743	1.63221e-09
H1F0	9065.42	-0.256113	1.64854e-09
LGALS8	2135.92	-0.34295	1.65718e-09
AL035411.1	618.57	-0.46052	1.67898e-09
C6orf106	4777.81	-0.238311	1.70785e-09
EPHB3	1291.71	0.352328	1.72811e-09
TMEM2	900.372	0.364309	1.73248e-09
RANBP10	942.254	0.406375	1.73878e-09
SPINT1	4826.79	0.246603	1.78202e-09
CEBPB	554.087	-0.621771	1.79234e-09
USP18	317.503	-0.706322	1.80526e-09
PDK4	83.32	1.10352	1.85345e-09
RBBP8	831.61	-0.448175	1.85554e-09
TEP1	1331.77	-0.340877	1.88321e-09
CSRNP1	109.772	-0.965285	1.88543e-09
FLYWCH2	202.307	0.687524	1.90535e-09
SH3YL1	1279.78	0.326132	1.9487e-09
COX6B2	157.487	0.838538	1.98987e-09
TMEM8A	688.842	-0.405772	2.03709e-09
YPEL3	951.58	0.377287	2.22732e-09
NXPE3	172.328	-0.776161	2.28428e-09
AC099329.1	155.36	-0.775263	2.34834e-09
CCT5	3060.18	-0.304782	2.36113e-09
SPINT1-AS1	172.344	0.75283	2.3791e-09
CYB5R3	2503.45	-0.298239	2.3886e-09
DCAF11	1881.32	0.299375	2.3969e-09
BCAR3	642.345	-0.443684	2.40445e-09
PFN1P1	661.974	-0.436114	2.453e-09
HSPG2	2525.83	0.717267	2.46428e-09
RAPGEFL1	1649.46	0.296064	2.46453e-09
SWI5	251.6	0.653685	2.49775e-09
APOBEC3G	41.0567	-1.56147	2.50596e-09
CETN2	959.435	-0.421179	2.57425e-09
RIPOR2	27.1555	-2.10184	2.57425e-09
STARD3NL	745.177	-0.41125	2.63968e-09
AC022149.1	589.678	-0.467159	2.75933e-09
ODF3B	850.405	-0.505576	2.81436e-09
OGDH	3242.05	-0.286332	2.85133e-09
GPBP1	828.177	-0.394669	2.89878e-09
B4GALT1	1499.62	-0.308107	2.93712e-09
B4GALT2	926.237	-0.374747	2.94153e-09
BLVRA	1261.2	-0.365731	2.97732e-09
SULT1E1	16.0128	3.28191	3.02722e-09
NT5C2	1242.1	-0.329177	3.04247e-09
MMP15	492.72	0.47476	3.0644e-09
NUDT13	73.9521	1.14969	3.07304e-09
CLIP4	670.659	-0.410929	3.15685e-09
ALCAM	3847.4	0.274437	3.15893e-09
GSTP1	6097.95	-0.335757	3.22867e-09
AC124319.4	129.536	-0.935948	3.42091e-09
TMEM99	198.769	0.687943	3.45332e-09
PDZD2	544.593	0.431495	3.4635e-09
PKD1P5	785.735	0.390251	3.61051e-09
MXRA7	1794.03	0.290295	3.68513e-09
LDLRAD2	163.913	0.765068	3.73983e-09
AARS	3090.83	-0.278018	3.74521e-09
SERPINB3	105.72	-0.996633	3.81775e-09
MRPL45	1059.46	0.333834	3.8576e-09
AC138969.1	788.191	0.417334	3.9405e-09
CASP1P2	46.6727	-1.52783	3.99758e-09
MALL	1386.05	-0.352895	4.0113e-09
RTKN2	421.194	0.501895	4.03711e-09
TAGLN2P1	762.387	-0.544095	4.04564e-09
LIFR	191.748	-0.705254	4.44609e-09
INPP5J	95.2785	-0.965515	4.5106e-09
SCO1	1125.51	-0.342744	4.60724e-09
AL035661.1	232.166	0.663148	4.64167e-09
TLE4	1015.05	-0.333101	4.69348e-09
SLC37A1	170.93	-0.769174	4.70915e-09
CCDC50	1639.64	-0.329336	4.72966e-09
GATAD2A	1409.73	-0.312251	4.78796e-09
LRIG3	765.512	-0.405763	4.84423e-09
PLA2G10	28.6825	1.94149	4.86383e-09
EI24	2140.9	-0.286518	4.88907e-09
MAP2K4	814.299	-0.429334	5.06036e-09
TCF25	1472.79	0.29985	5.08517e-09
RAB14	2706.8	-0.278182	5.08793e-09
CARD17	54.2123	-1.32018	5.10845e-09
NMT1	2559.89	-0.261503	5.21533e-09
HOXA2	182.933	0.729773	5.24276e-09
GMPR2	1886.07	0.277277	5.25373e-09
MCCC1	788.157	0.377599	5.39499e-09
ADPRHL2	648.35	-0.414676	5.42815e-09
DOPEY2	471.222	-0.487737	5.42843e-09
DLX5	110.142	-0.939041	5.51203e-09
OPALIN	9.79573	-6.78068	5.90351e-09
CYP51A1P2	130.236	-0.898695	5.98236e-09
S100A6	9140.4	-0.280912	6.01488e-09
U62317.5	16.4543	-2.91873	6.02844e-09
LRRC75A	2408.11	0.273236	6.23542e-09
SHMT2	1525.73	0.300394	6.27633e-09
SRSF8	631.689	0.405703	6.29351e-09
ADAMTSL3	123.925	-0.898886	6.50941e-09
PCNA	2374.71	-0.376921	6.59643e-09
SNX21	471.716	0.475684	6.8319e-09
NCL	9746.86	-0.219903	6.99556e-09
RMND1	470.106	0.508692	7.05263e-09
MOCOS	572.864	-0.41543	7.07454e-09
HS2ST1	479.115	0.451502	7.34682e-09
C4orf3	468.307	-0.483506	7.3676e-09
HIF1A	1413.2	-0.390486	7.37083e-09
HNRNPA3P6	578.286	-0.453494	7.41304e-09
DYNC2H1	632.673	0.505646	7.49779e-09
LYSMD2	158.11	-0.741081	7.60581e-09
ASAP1	871.764	-0.399834	7.60911e-09
PCLAF	521.257	0.508499	7.64742e-09
DNPEP	1324.96	-0.318522	7.66496e-09
GAPDHP60	2246.06	-0.296321	7.69883e-09
CASP3	461.416	-0.465064	7.81658e-09
HNRNPM	2990.3	-0.257487	7.81658e-09
FADS3	580.439	-0.467995	7.91199e-09
C6orf89	1602.6	-0.283481	7.97385e-09
ZNF438	56.7754	-1.31594	8.03707e-09
NUMB	1584.67	-0.301236	8.08463e-09
TRIM25	3128.84	0.281622	8.25373e-09
MINDY1	271.298	0.658928	8.28093e-09
SH2B1	915.388	0.371958	8.36589e-09
AL365205.1	712.943	0.416336	8.42594e-09
RDX	1458.87	-0.345183	8.4862e-09
HSP90B3P	476.636	-0.512384	8.52317e-09
RNF115	1069.54	-0.343874	8.57003e-09
BLNK	196.429	-0.708837	8.59742e-09
SORD2P	661.52	-0.414188	8.89139e-09
TLR2	82.406	-1.03612	8.90009e-09
POTEF	254.408	-0.596246	8.93543e-09
TMBIM1	5585.05	-0.239193	9.11974e-09
DES	16.3539	-5.4524	9.17801e-09
SLC38A2	3746.13	-0.358151	9.49292e-09
IL4R	1174.89	-0.349774	9.60808e-09
PCOLCE	100.329	0.954894	9.60808e-09
ARPC3	1787.44	-0.298066	9.81619e-09
KLHL36	1459.81	0.286276	1.00171e-08
CERK	397.414	0.498942	1.01765e-08
SLC6A9	708.799	-0.391876	1.03091e-08
NAPB	254.807	-0.608993	1.08628e-08
PPL	9667.21	0.230391	1.11514e-08
CALCOCO1	1670.44	0.369336	1.11615e-08
RAB11A	2818.78	-0.289216	1.14474e-08
NOCT	53.6837	-1.34094	1.15194e-08
TNFAIP1	1380.92	-0.310338	1.16586e-08
NEDD9	1996.56	-0.299318	1.16984e-08
ZNF358	916.895	0.391984	1.18086e-08
MPHOSPH6	209.201	-0.685673	1.19027e-08
TMEM200C	73.5347	1.16276	1.20972e-08
KANSL3	1046.19	0.340479	1.26217e-08
TSTA3	788.823	-0.390797	1.27196e-08
SUCO	765.047	-0.38447	1.28061e-08
CLUAP1	1627.01	-0.284059	1.28149e-08
ISOC1	273.248	-0.566106	1.31419e-08
MN1	342.436	-0.53015	1.33803e-08
CYP2B6	18.8771	2.48433	1.33869e-08
ALS2CL	1266.87	0.414985	1.34959e-08
ZNF862	238.291	0.59707	1.36526e-08
AL136295.5	1961.92	0.278655	1.40195e-08
G3BP2	1143.66	-0.323706	1.40215e-08
MRC2	432.208	-0.591007	1.55613e-08
EIF1P7	257.182	0.626714	1.57127e-08
SLC29A3	370.73	0.543651	1.57252e-08
OBSCN	482.758	0.525715	1.57678e-08
FRMD4B	698.248	-0.376492	1.58555e-08
PDK3	56.1397	-1.2358	1.59095e-08
GPNMB	7113.49	-0.26005	1.60011e-08
TPGS2	2244.75	-0.258668	1.67049e-08
SNHG8	457.049	0.479626	1.6803e-08
TAF1C	881.25	0.38548	1.68317e-08
CTSF	268.824	0.589638	1.69361e-08
TAX1BP1	3516.13	-0.295679	1.70213e-08
AC087741.1	182.922	0.744966	1.78803e-08
AC138932.1	773.179	0.399484	1.79857e-08
PLAU	2314.57	-0.306106	1.80462e-08
RNF187	2303.27	-0.256986	1.81409e-08
EGLN3	58.2123	-1.23043	1.84863e-08
CTTNBP2NL	819.03	-0.343925	1.86784e-08
AL020997.1	391.709	-0.495844	1.91897e-08
FHOD3	1454.44	0.316024	1.97972e-08
BTBD3	787.233	0.373104	2.03493e-08
RBMXL1	603.872	-0.403758	2.03658e-08
AF201337.1	367.589	-0.527841	2.03704e-08
CORO1C	1659.02	-0.287892	2.04402e-08
FAM129A	2577.34	0.303402	2.0469e-08
TMEM171	74.1879	-1.05809	2.09606e-08
PNPLA2	1285	0.33344	2.1657e-08
AP5B1	458.243	-0.450693	2.17326e-08
IFNGR2	605.113	-0.429173	2.2683e-08
KLF5	1969.65	0.281553	2.26961e-08
VPS51	2272.77	0.262921	2.41578e-08
KRT5	72120.2	-0.219206	2.42401e-08
CLTC	4673.43	-0.302695	2.42401e-08
AGR2	825.036	0.485056	2.43914e-08
SLC24A1	323.453	0.517397	2.45069e-08
RPL7P19	495.4	0.429719	2.45069e-08
HBEGF	94.3059	-0.99062	2.47216e-08
DOCK9-AS2	42.6738	-1.46595	2.48241e-08
NEIL1	443.355	0.533334	2.51379e-08
ARL8B	522.544	-0.459521	2.51411e-08
PTP4A1	555.331	-0.41171	2.53372e-08
SEMA6C	93.6783	0.967138	2.57534e-08
STON1-GTF2A1L	312.814	0.533881	2.60376e-08
CDC42EP3	875.862	-0.341503	2.67448e-08
RAB2A	1105.15	-0.353946	2.69671e-08
FDPSP7	68.4926	-1.17164	2.72258e-08
GNB1	3975.37	-0.23573	2.7494e-08
MANF	403.691	-0.51034	2.7819e-08
MOSPD2	451.777	-0.520566	2.80479e-08
AC239800.3	181.878	-0.728608	2.81819e-08
ARHGAP45	498.748	-0.451387	2.83591e-08
RAPGEF1	2958.6	0.252324	2.87723e-08
DNAJC15	372.729	-0.513419	2.88364e-08
EPS15	995.36	-0.362468	2.95678e-08
AMER1	450.127	-0.465006	2.96307e-08
AC100810.1	194.887	0.6734	2.98216e-08
GREB1L	524.48	0.452572	3.04146e-08
POLR1E	526.432	0.432057	3.04887e-08
NT5C3AP1	294.29	-0.698952	3.04887e-08
BMPER	29.3429	1.85969	3.10597e-08
AC241585.3	176.452	-0.703697	3.1497e-08
C6orf48	1499.41	0.310979	3.1782e-08
DUSP6	854.906	-0.40784	3.18436e-08
HPS5	553.815	-0.436369	3.2154e-08
ISY1-RAB43	1016.02	-0.330076	3.22795e-08
DPP3	1063.2	-0.328096	3.24694e-08
PICALM	2239.88	-0.296682	3.29362e-08
GRINA	3003.87	-0.252441	3.32128e-08
ARL4A	201.859	0.666185	3.3231e-08
AC073335.2	208.498	0.660812	3.33764e-08
MAFA	59.9367	1.16686	3.37455e-08
TPCN1	343.573	0.506442	3.40954e-08
AL831711.1	18.3612	-2.46491	3.40962e-08
SAA2	14.4593	-3.00797	3.44485e-08
RAD23B	3587.56	-0.260031	3.44518e-08
SNX6P1	146.484	-0.743446	3.46208e-08
PLEKHA2	704.88	-0.404135	3.4809e-08
KLC2	650.133	-0.372873	3.50725e-08
PTMAP5	1400.52	-0.321724	3.58505e-08
GBF1	1974.8	-0.257937	3.59798e-08
RC3H2	2024.73	-0.269184	3.61075e-08
ING5	530.086	0.407474	3.61075e-08
USP33	983.927	-0.375251	3.64833e-08
AREL1	923.753	-0.337555	3.68186e-08
SELENOS	701.104	-0.365032	3.85278e-08
RAB1A	1304.46	-0.298385	3.89401e-08
YWHAH	1365.85	-0.297431	3.9281e-08
RARB	19.4999	2.44101	3.93155e-08
ITGBL1	175.554	-0.692082	3.93155e-08
ITPKC	780.704	-0.370448	3.97354e-08
KRT8P10	387.843	-0.524712	4.00574e-08
AHR	1108	-0.328804	4.00778e-08
LAMP2	2349.65	-0.282602	4.01471e-08
TALDO1	3013.37	-0.264098	4.09651e-08
SYNGR1	168.024	0.684048	4.13429e-08
ELF3-AS1	34.6742	1.68989	4.14457e-08
ASB2	13.7383	-3.07577	4.16216e-08
AC116366.1	83.6368	-1.06436	4.2145e-08
PTPRA	2364.35	-0.255776	4.2145e-08
ZNRF1	555.967	0.418843	4.2145e-08
SRI	1146.3	0.302047	4.2145e-08
GCA	40.4017	-1.40953	4.24691e-08
ELMO2	732.309	-0.374593	4.24868e-08
SLC50A1	1698.4	-0.289438	4.26547e-08
STK3	463.667	-0.49203	4.33855e-08
B3GNT2	124.598	-0.797069	4.34132e-08
FOXN2	212.913	-0.65325	4.41385e-08
AC113935.1	2362.38	0.270137	4.42043e-08
RPS6KC1	559.969	-0.39293	4.4933e-08
EPHB2	1098.04	0.344932	4.56374e-08
CTSC	1586.04	-0.293186	4.606e-08
CYP4F3	324.384	0.540154	4.606e-08
PIK3C2B	948.453	0.32517	4.62334e-08
ZNF446	384.197	0.476132	4.67905e-08
POLM	393.66	0.489649	4.759e-08
FBXO22	542.835	-0.447163	4.91329e-08
REXO4	947.742	0.338956	4.9434e-08
SERPINF1	50.3791	1.48421	4.98333e-08
HPCAL1	452.752	-0.451834	5.1486e-08
PPP2R2A	849.186	-0.399518	5.16406e-08
CFHR1	54.1658	-1.26941	5.17381e-08
PNCK	53.6812	-1.22422	5.17835e-08
LUZP1	1748.88	-0.265066	5.24648e-08
NGB	38.1252	1.57238	5.24648e-08
MEX3A	134.197	0.820245	5.25083e-08
VCPIP1	707.947	-0.371872	5.47937e-08
HNRNPAB	932.242	-0.35048	5.49672e-08
PAK1	468.416	-0.421919	5.49672e-08
DDX11	667.057	0.418038	5.52068e-08
NGF	19.3857	-2.35953	5.55748e-08
IGFBP6	2711.74	-0.295478	5.57472e-08
MYH14	8840.21	-0.224952	5.57511e-08
PSMD11	979.483	-0.337427	5.5849e-08
LRRC37A4P	277.664	0.554294	5.62078e-08
NPAS1	47.6254	1.30234	5.73438e-08
STK17B	235.44	-0.583011	5.86512e-08
HIST2H2BE	819.604	-0.374442	5.92031e-08
SRSF1	2022.83	-0.273062	5.92311e-08
NLE1	524.747	0.438132	6.04521e-08
AC069257.3	249.979	-0.585536	6.05785e-08
EIF3D	3178.98	0.251022	6.19516e-08
MYO18A	2640.7	-0.235441	6.37042e-08
RPL13A	12816.2	0.179543	6.37042e-08
AC138392.1	250.381	-0.560253	6.41137e-08
RNF19A	634.128	-0.385334	6.53628e-08
CPNE1	2363.78	-0.254012	6.61533e-08
PLA2G6	106.825	0.857257	6.63926e-08
ADCY9	877.283	-0.330702	6.75326e-08
FAM110A	1010.38	-0.43069	6.78913e-08
HSD17B10	648.741	-0.380641	6.79018e-08
TMEM265	249.727	-0.568081	6.84858e-08
GLUL	6680.11	0.260054	6.94531e-08
PANX2	310.648	-0.552326	7.0382e-08
AC133065.5	25.6872	-1.90021	7.13953e-08
CYP4F11	147.596	-0.733808	7.13953e-08
FZD6	2261.28	0.265082	7.15134e-08
RPS6KA2	950.613	-0.323491	7.15134e-08
FEM1C	401.828	-0.487355	7.2085e-08
NHSL2	3274.8	-0.233169	7.25662e-08
AC118553.2	560.681	-0.422474	7.28879e-08
STMN1	2193.13	0.3486	7.29716e-08
BX679664.3	2250.54	0.254569	7.37488e-08
RIMS2	215.817	0.808787	7.43503e-08
TRIM27	941.579	-0.331425	7.55591e-08
DGKG	32.5785	-1.74873	7.60723e-08
SIRPA	96.6835	0.904757	7.63878e-08
PI4K2B	182.636	-0.672998	7.71822e-08
CENPX	501.072	-0.444227	7.79317e-08
ZFAS1	2290.17	0.251899	7.88043e-08
DNAJB6	1317.74	-0.287329	7.91781e-08
EGFR	22594.2	0.24175	8.00505e-08
TCHH	53.6783	1.20762	8.27066e-08
C20orf96	140.144	0.742464	8.38282e-08
PLEKHM3	207.533	0.607659	8.54723e-08
ABTB1	566.627	0.458484	8.64892e-08
MPV17L2	115.037	-0.804041	8.72631e-08
CEACAM19	156.127	-0.682452	8.94277e-08
CBR1	985.846	-0.338222	9.07924e-08
IRF9	925.795	0.332124	9.09836e-08
SNRPD3	1868.71	-0.27007	9.26011e-08
GAA	607.296	0.382156	9.36781e-08
CAVIN3	1543.65	-0.350166	9.37248e-08
PDPR	1664.4	0.287232	9.47384e-08
SLC25A43	577.781	-0.38651	9.64012e-08
HIGD1A	297.429	-0.54523	9.7129e-08
AZIN1	2106.52	-0.338247	9.80638e-08
KATNBL1	260.409	-0.622614	9.83696e-08
UBB	8760.07	-0.214644	9.90484e-08
PLPP1	201.125	-0.685035	1.00597e-07
HADHB	3516.7	-0.249253	1.01194e-07
ANXA2P1	1393.27	-0.30899	1.03249e-07
RPLP0	17449.6	0.193977	1.05549e-07
NONO	7360.96	0.197266	1.09999e-07
ARFGAP3	708.937	-0.362385	1.10088e-07
SERPINB4	78.4864	-1.12655	1.11845e-07
PREP	880.415	-0.336956	1.1508e-07
ZC3H4	1813	0.268667	1.15952e-07
PCLO	604.62	0.487882	1.1755e-07
SALL4	122.049	0.870767	1.18585e-07
YBX1	6791.67	-0.237796	1.19152e-07
AD000671.2	79.3605	-0.966013	1.19152e-07
WFDC2	245.897	0.62022	1.19918e-07
IGF1R	4245.72	0.239515	1.2019e-07
CMTM6	1331.86	-0.317395	1.21161e-07
ARL2	888.93	-0.377229	1.22448e-07
WDR47	545.219	-0.419227	1.28155e-07
PITPNB	1377.16	-0.303796	1.28428e-07
JCAD	59.3892	-1.25967	1.28634e-07
KPNA3	486.965	-0.50059	1.28983e-07
ELAVL2	127.455	0.79427	1.29404e-07
ARHGAP21	2787.36	-0.222381	1.31893e-07
HOXA3	266.551	0.538958	1.34146e-07
WDR27	390.875	0.511973	1.34863e-07
RPS2	20138.7	0.197538	1.36419e-07
RB1	896.859	-0.336368	1.36662e-07
ATG2A	1215.69	-0.308179	1.3886e-07
TARDBP	1484.63	-0.265245	1.39375e-07
AC015802.6	1291.9	0.292133	1.39375e-07
NLGN2	1009.81	0.343817	1.39455e-07
TICAM1	456.127	-0.473388	1.42894e-07
TAF4B	235.095	-0.567821	1.431e-07
FBXO32	382.106	0.486121	1.43114e-07
AL356056.2	94.1551	-0.90634	1.43456e-07
CTPS1	159.949	-0.747233	1.43863e-07
DAZAP1	1489.69	-0.306322	1.44927e-07
CSNK2A2	2054.52	0.259612	1.45548e-07
CCDC14	720.061	0.41725	1.4982e-07
PARP16	366.672	0.47326	1.50719e-07
BCAR1	1450.8	-0.308414	1.53829e-07
MIR210HG	250.049	-0.588065	1.53915e-07
UACA	1514.12	-0.308241	1.54053e-07
CTNNB1	2372.27	-0.265579	1.54139e-07
PPAT	249.749	-0.583621	1.55004e-07
DPH5	342.692	0.497141	1.56035e-07
SNRPB	3127.83	-0.27554	1.56638e-07
RNF167	1845.28	0.262446	1.61082e-07
SH2B3	69.0232	-1.10985	1.61137e-07
ZNF185	650.606	0.386074	1.67672e-07
RCBTB1	306.33	-0.517579	1.68137e-07
PLOD2	291.433	-0.552314	1.68337e-07
MOB3B	677.488	-0.361991	1.69744e-07
EGR1	548.371	-0.439427	1.70883e-07
PAFAH1B2	1269.95	-0.315759	1.71308e-07
DSTN	3738.49	-0.301648	1.73131e-07
ZDHHC5	2733.36	-0.236352	1.78282e-07
HSPA4	1850.99	-0.348095	1.79005e-07
TSPAN17	845.188	-0.334166	1.79505e-07
RPRD2	1564.23	0.275356	1.82971e-07
SEC23A	1097.07	-0.296167	1.83889e-07
CAMLG	848.116	0.335135	1.83996e-07
LRRC8C	335.703	-0.509127	1.87857e-07
[truncated: 54,610 more rows]

## Sheet: Peptide100ng_vs Peptide 10ng
GeneSymbol	baseMean	log2FoldChange	padj	Peptide100ng_vs Peptide 10ng
IL32	993.747	-2.87417	4.09694e-117
GABBR1	2211.99	-1.91363	1.3327e-98
CXCL10	1648.11	-3.59613	4.45187e-97
C3	3602.59	-1.5931	1.15199e-91
GBP5	3600.77	-1.52514	1.02476e-85
CTSS	2190.3	-1.31279	4.36855e-60
IDO1	7780.69	-1.60241	1.2889e-54
C1S	4534.07	-1.08731	4.47951e-49
OR2I1P	2709.39	-2.46896	7.74943e-46
SOD2	3922.25	-0.856988	1.29689e-43
UBD	2117.79	-2.34901	3.92296e-43
CXCL11	87.7264	-3.31226	2.57605e-40
KRT4	2450.9	0.746702	2.8123e-37
CXCL9	5507.46	-2.71412	1.0053e-32
HLA-DQA1	675.273	-1.08727	2.19616e-32
HLA-DQA2	436.549	-0.970698	3.43648e-28
XDH	688.765	-1.03708	3.58357e-28
LGALS17A	3087.67	-0.738992	3.7586e-28
HAPLN3	1521.9	-1.10016	3.90381e-28
KLF4	874.421	-0.90494	1.17974e-27
GBP1	9585.7	-0.730047	3.80125e-25
INPP1	1444.7	-0.64795	5.5634e-24
AC007991.4	182.608	-1.4443	4.67671e-23
RSAD2	740.885	-0.783639	2.11929e-22
IFIT2	3999.97	-0.645709	1.31644e-19
RNF152	2876.68	-0.558151	2.62986e-18
TNFAIP3	758.177	-0.839327	4.4092e-18
ICAM1	1215.85	-0.731312	2.59927e-17
C1R	7493.27	-0.724072	3.23829e-17
RIPK2	794.547	-0.740211	6.49442e-17
APOL4	1057.17	-0.76431	2.45955e-16
IL7R	299.965	-0.947812	3.0761e-16
GBP4	16160.7	-0.632558	3.0761e-16
ALPP	1815.46	0.719954	6.81487e-16
SECTM1	6099.56	-0.653269	3.84202e-15
IL18BP	3837.85	-0.632618	6.90532e-15
ALPPL2	423.467	0.85479	7.33326e-15
LAP3	4944.4	-0.58305	9.30188e-15
SEMA5A	1184.29	0.571756	1.34993e-14
CCL17	462.874	-0.70161	1.34993e-14
NFE2L3	474.74	-0.77341	1.72066e-14
FMNL2	1142.45	-0.507465	1.97929e-14
HLA-DOA	496.895	-0.738616	3.25228e-14
ISG20	311.776	-1.02839	4.9652e-14
SOCS1	357.591	-0.942673	1.49824e-13
GBP1P1	1010.91	-0.526358	1.71741e-13
NTRK2	163.848	-1.16674	2.02228e-13
RAB7B	242.677	-0.850605	2.48414e-13
PML	8343.23	-0.512187	2.48414e-13
HLA-DPB1	901.244	-0.571325	2.48849e-13
CAND2	55.9852	-1.82832	3.93074e-13
ACKR4	157.507	-1.15994	6.11298e-13
FYB1	1818.36	-0.464197	6.87745e-13
C4B	659.601	-0.609767	8.0618e-13
RHBDF2	1251.37	-0.590819	1.56098e-12
LAMP3	590.168	-0.794302	1.65849e-12
KRT17	24133	-0.654538	1.70537e-12
HLA-DRA	9821.52	-0.477471	1.81458e-12
KRT17P3	5198.29	-0.668004	1.92099e-12
AC015712.1	231.498	-0.947227	1.94486e-12
CFB	2076.25	-0.458571	2.77145e-12
SAMD9L	2352.46	-0.467247	3.31606e-12
HLA-DRB1	2959.89	-0.510632	5.2917e-12
HLA-DRB5	1523.58	-0.565694	8.42791e-12
C1RL	2224.85	-0.501911	9.69339e-12
KRT6B	7744.82	-0.448063	1.55677e-11
ASS1	13598.8	-0.478355	1.70381e-11
IVL	195.761	0.900197	2.20789e-11
GBP3	2700.63	-0.451027	2.23938e-11
CD74	26490.7	-0.559085	3.00609e-11
KRT6A	37532	-0.506689	3.33229e-11
DRAM1	1233.39	-0.518196	7.18773e-11
IFIH1	1830.66	-0.514436	8.14028e-11
IRF1	12283.7	-0.442372	9.13082e-11
AL645922.1	2750.54	-0.473069	2.35007e-10
GRAMD2B	1242.08	-0.435354	5.06002e-10
CD274	216.62	-0.823849	1.01056e-09
CDT1	1531.44	0.435727	1.3247e-09
HLA-DQB1	2959.69	-0.451536	1.45697e-09
BATF2	1460.02	-0.510194	1.60655e-09
TAP2	6589.21	-0.382227	1.64282e-09
RALA	4262.59	-0.525347	2.18433e-09
SERPING1	1873.28	-0.655476	2.45072e-09
INHBA	464.721	0.615096	2.60836e-09
AC099063.1	66.3667	-1.35986	3.09503e-09
HLA-DPA1	2118.09	-0.488531	3.09503e-09
HAS3	1391.37	-0.437241	3.09503e-09
GBP2	15282.2	-0.368641	3.10929e-09
MET	3036.69	-0.466868	3.30664e-09
SAA1	45.7048	-1.93544	3.50831e-09
LAP3P2	357.464	-0.659376	3.55974e-09
JAK2	254.206	-0.741126	3.92549e-09
CCL2	255.002	-0.917505	4.85872e-09
CYLD	1079.29	-0.439658	5.33192e-09
IFIT3	10231.5	-0.406752	7.92022e-09
KRT6C	9075.26	-0.400251	8.80968e-09
TAP1	22896.6	-0.413024	1.02093e-08
AC087311.1	662.559	-0.566552	1.35077e-08
PCYT1A	2930.05	-0.351463	1.59548e-08
APOL2	3280.02	-0.401484	1.62795e-08
CD47	4163.79	-0.411414	1.89483e-08
CMPK2	450.864	-0.601692	2.46885e-08
WARS	106401	-0.420776	3.21622e-08
SDCBP2	467.503	-0.583867	3.33272e-08
LYN	1264.87	-0.485021	3.61843e-08
CCL5	126.695	-1.07445	3.7165e-08
APOL1	4787.53	-0.433791	4.58424e-08
COL4A1	1278.44	-0.54609	5.45991e-08
ITGAV	2086.52	-0.446902	5.84552e-08
APOL3	1925.57	-0.445458	6.23908e-08
KRT15	20094.5	0.282034	6.61975e-08
PCDH7	1511.29	-0.354629	6.61975e-08
IL31RA	28.7028	-2.05124	7.34822e-08
TNC	1711.91	-0.647278	8.00434e-08
STOML1	349.86	-0.589353	8.57137e-08
TRAFD1	3112.8	-0.40873	9.72896e-08
RELB	402.116	-0.622708	9.88603e-08
ANXA3	737.168	-0.442021	9.89656e-08
NFKBIA	1249.84	-0.43102	9.89656e-08
HMGCS1	9932.66	-0.375281	1.45043e-07
OASL	1301.72	-0.541311	1.59717e-07
AC010422.3	1017.2	0.543045	1.88222e-07
RIMS2	225.433	0.829915	2.15438e-07
HDAC9	774.031	-0.442957	3.02148e-07
AC245033.1	245.183	0.753957	4.09218e-07
ASS1P10	403.612	-0.566422	4.13653e-07
NUPR1	259.411	-0.711207	4.67844e-07
SCGB1A1	1475.98	0.437094	5.34902e-07
TAPBP	7584.09	-0.397321	5.56041e-07
TYMP	4079.91	-0.403059	6.16117e-07
AL669918.1	4016.84	-0.361338	6.16117e-07
PANDAR	364.532	-0.547927	6.23659e-07
WNT4	353.356	-0.731669	7.4188e-07
FOXA1	303.297	0.572614	7.42651e-07
STPG4	149.774	0.903688	8.64382e-07
AL157871.4	1507.76	-0.436009	9.66748e-07
GGT1	452.627	-0.530864	1.11038e-06
DDX58	1472.75	-0.357613	1.1938e-06
HLA-DMB	960.568	-0.353003	1.65729e-06
SERPINB8	593.612	-0.485277	1.94226e-06
ATP6V1B1	60.6078	1.29696	1.97864e-06
CIITA	5484.31	-0.409242	2.16654e-06
HIST2H2BE	830.764	-0.443896	2.24318e-06
AL358472.1	106.594	0.918963	2.46131e-06
PARP12	2041.67	-0.310296	2.61185e-06
LAMA3	8904.49	-0.277246	2.61267e-06
ZNFX1	6128.83	-0.255557	2.63767e-06
RNF19B	3104.79	-0.395974	2.76317e-06
SBNO2	1700.94	-0.335923	2.79242e-06
MXD1	628.402	-0.434786	2.79827e-06
SERPINB1	867.892	-0.411233	2.82887e-06
MLKL	904.599	-0.385388	2.95541e-06
LAMC2	6843.43	-0.379595	3.24487e-06
C5orf56	1616.5	-0.328761	3.51571e-06
OAS1	2749.46	-0.352271	3.54546e-06
CTSH	2541.02	0.305432	3.63718e-06
PHGDH	2557.82	0.326383	4.56544e-06
LMO7	2904.91	-0.3136	4.66574e-06
C4A	633.286	-0.481261	5.29613e-06
SQOR	789.708	-0.435829	5.44799e-06
CASP10	652.651	-0.401638	6.20947e-06
CCL22	736.885	-0.391306	7.93511e-06
ACP2	1110.37	-0.390008	9.51714e-06
SERPINE2	182.563	-0.686486	9.66471e-06
EPB41	1261.85	-0.340804	9.74005e-06
MCM7	4748.72	0.294202	9.74316e-06
SEPT11	1233.69	-0.362278	1.00207e-05
FADS3	605.903	-0.437155	1.02309e-05
GCH1	225.037	-0.630173	1.05089e-05
MMP10	955.258	0.432372	1.05089e-05
CDKN1A	1401.36	-0.547164	1.11537e-05
SYNPO	1205.19	-0.487494	1.19157e-05
SNHG7	1452.72	0.323693	1.21112e-05
SCEL	152.513	0.724772	1.43262e-05
CFH	2098.74	-0.334656	1.44571e-05
KLHDC7B	83.085	-0.953915	1.52707e-05
IFI35	2657.63	-0.328935	1.67981e-05
BCL2L14	313.619	-0.59497	1.74763e-05
PAPSS2	267.842	0.543769	2.05378e-05
LACTB	699.623	-0.519437	2.08551e-05
HLA-B	54067.9	-0.326167	2.40484e-05
SPARC	523.276	0.413151	2.79137e-05
NINJ1	1246.19	-0.374611	3.24023e-05
PSMB8-AS1	2417.79	-0.294417	3.51556e-05
RNF114	2223.96	-0.265109	3.53269e-05
HLA-DMA	2141.04	-0.290954	3.60548e-05
ADAM8	1046.3	-0.352137	3.7184e-05
FLNB	13386.5	-0.235919	3.7184e-05
SERPINB2	1435.2	-0.375926	4.06393e-05
RALB	2267.41	-0.427648	4.06973e-05
C1orf21	793.204	-0.387862	4.10656e-05
EGLN3	62.6315	-1.04223	4.10656e-05
ZC3HAV1	2915.66	-0.258517	4.10656e-05
KCND3	159.225	-0.702779	4.17029e-05
MARCKSL1	2130.18	-0.370848	4.36935e-05
KRT13	10693.4	0.210228	4.83835e-05
CNDP2	3155.22	-0.264423	4.97161e-05
GBP7	243.256	-0.576476	4.98442e-05
GRB10	466.295	-0.419469	5.14526e-05
ITGB6	2200.59	-0.46846	5.20478e-05
B2M	63584.6	-0.359244	5.63497e-05
ATF3	574.5	-0.446731	6.22626e-05
IL1RN	940.554	-0.378887	6.46273e-05
PGK1	8047.34	-0.333808	6.63555e-05
ARHGAP26	219.815	-0.585807	6.8845e-05
MSRB1	2196.34	-0.337864	7.56794e-05
EGR2	81.2318	-0.934061	7.67974e-05
ZWINT	664.452	0.372163	7.79011e-05
IFI30	1646.54	-0.398833	8.47106e-05
TMSB4XP4	460.39	0.482235	8.64559e-05
SP100	3553.88	-0.290287	8.64559e-05
PARD3	3282.69	-0.269537	9.05644e-05
OPTN	8114.91	-0.25192	9.24354e-05
XPNPEP1	1321.66	-0.302621	9.54391e-05
CA2	5543.51	-0.390883	9.98124e-05
KLF6	2059.63	-0.389995	0.000110556
ABTB2	234.651	-0.547791	0.000113973
BACH1	2107.54	-0.337238	0.000114121
GABARAPL1	1252.15	-0.311094	0.000121519
CHAF1A	694.078	0.366462	0.00013334
TNFAIP2	1793.17	-0.324413	0.000145484
STEAP4	438.591	-0.412182	0.000145555
GNPTAB	1272.78	-0.350665	0.000146648
LPCAT3	1052.96	-0.375124	0.000149318
AC011511.5	135.253	-0.69909	0.000149878
AC090527.2	367.703	-0.466208	0.000159795
TGM2	474.328	-0.555524	0.000181356
CALR	9091.79	-0.31029	0.000187493
SAMHD1	5634.83	-0.292332	0.000198941
DES	21.2372	-1.83583	0.000211954
BBOX1	66.3169	-0.913175	0.000211954
CDK18	1524.61	-0.335942	0.000211954
ROBO1	428.221	0.408032	0.000232229
AL671277.1	5294.86	-0.304579	0.000245175
ILK	2030.08	-0.270273	0.000245175
PAQR8	89.3914	-0.919363	0.000247772
RN7SL440P	31.0713	-1.34323	0.000247772
DTL	474.89	0.443799	0.000252901
TNS1	158.813	-0.617663	0.000257756
C2CD4A	29.6027	-1.37654	0.000259508
DSC2	3133.54	-0.256341	0.000266472
LGMN	2884.13	-0.323873	0.000267115
NEURL3	59.2688	-0.974048	0.000280395
RPS29P5	174.676	0.721021	0.000285813
LIG1	953.558	0.320346	0.000309343
LDHA	21131.3	-0.351202	0.000320623
CCNB1IP1	1160.24	0.295804	0.000323071
EPSTI1	3067.95	-0.310952	0.000327559
TRIM22	6732.91	-0.227436	0.000333055
RYR2	27.7684	-1.4758	0.000343491
ITGA6	26414.2	-0.313173	0.000358948
CD82	1332.91	-0.322316	0.00036144
ADGRF4	214.069	-0.522644	0.00036144
SLC1A3	1683.43	-0.25469	0.000367411
SLC43A2	964.889	-0.371541	0.00038337
CDC6	517.825	0.388184	0.000387314
ST5	2056	-0.251639	0.000393505
OAS3	10523.1	-0.29023	0.000393505
ALPK1	328.924	-0.459029	0.000393505
ARNTL2	1164.71	-0.35121	0.000393505
AC007240.1	227.53	0.501812	0.000398663
STX11	38.4018	-1.26082	0.000407988
U62317.2	66.0412	-0.930133	0.000415414
NECAP2	1083.56	-0.287029	0.000440915
ALDH2	632.642	-0.370223	0.00047824
GBP6	1321.69	-0.304469	0.0004823
HYOU1	1832.77	-0.285743	0.00048625
INSIG1	3982.87	-0.28458	0.000490949
PARP14	15348.5	-0.267516	0.000498154
HELLS	292.175	0.567093	0.000502011
XRN1	1810.47	-0.262805	0.000538024
HSPA5	10843.3	-0.302896	0.000541857
ACSS2	4167.3	-0.245858	0.000545469
RIPK4	1476.29	0.266605	0.000559306
ARNTL	388.576	-0.417209	0.000559306
HLA-DRB6	307.194	-0.439042	0.000582596
KDM7A	201.81	-0.528081	0.000587088
NCF2	328.419	-0.434659	0.000594823
HLA-DOB	136.976	-0.626056	0.000615889
CDH1	7598.78	-0.25729	0.000644489
[truncated: 56,329 more rows]

## Sheet: Peptide100ng_vs_noTcells
GeneSymbol	baseMean	log2FoldChange	padj	Peptide100ng_vs_noTcells
[truncated: 56,609 more rows]

[truncated: 4 more sheets: noPeptide_vs_1ng-peptide, noPeptide_vs_10ng-peptide, noPeptide_vs_100ng-peptide, noPeptide_vs_noTcells]
