# Supplementary material for: The effector program of human CD8 T cells supports tissue remodeling
Source: J Exp Med. 2024 Jan 16;221(2):e20230488. doi: 10.1084/jem.20230488 (PMC10791561; doi:10.1084/jem.20230488)
Supplement: Table S4 — shows scRNA/TCR-seq results and analyses used in this paper. [file JEM_20230488_TableS4.xlsx]

## Sheet: Overview
	Donor name	Internal identifier	Tissue	Cell type	Total barcode #	Total linked a+b TCR
	Donor RT1 Blood CD8+	MD-scTCR_R27_Donor 6 Blood CD8+	Blood	CD8+	15922	7358
	Donor RT1 Skin CD8+	MD-scTCR_R4_Donor 6 Skin CD8+	Skin	CD8+	11529	5141
	Donor RT1 Fat CD8+	MD-scTCR_R2_Donor 6 Fat CD8+	Fat	CD8+	7690	12054
	Donor RT2 Blood CD8+	MD-scTCR_R23_Donor 7 Blood CD8+	Blood	CD8+	19107	15583
	Donor RT2 Skin CD8+	MD-scTCR_R8_Donor 7 Skin CD8+	Skin	CD8+	9376	7576
	Donor RT2 Fat CD8+	MD-scTCR_R6_Donor 7 Fat CD8+	Fat	CD8+	7570	5677

## Sheet: Donor RT1 Blood CD8+
clonotype_id	sample	internal identifier	frequency	proportion	cdr3s_aa	cdr3s_nt	barcode
1	clonotype1	MD-scTCR_R27_Donor 6 Blood CD8+	516	0.0701278	TRB:CASSEYYEQYF	TRB:TGTGCCAGCAGTGAATATTATGAGCAGTACTTC	CACAAACTCAGCTTAG_R27
2	clonotype1	MD-scTCR_R27_Donor 6 Blood CD8+	516	0.0701278	TRB:CASSEYYEQYF	TRB:TGTGCCAGCAGTGAATATTATGAGCAGTACTTC	GGATTACTCCTTTCTC_R27
3	clonotype1	MD-scTCR_R27_Donor 6 Blood CD8+	516	0.0701278	TRB:CASSEYYEQYF	TRB:TGTGCCAGCAGTGAATATTATGAGCAGTACTTC	TTCCCAGCAGCTCGAC_R27
4	clonotype1	MD-scTCR_R27_Donor 6 Blood CD8+	516	0.0701278	TRB:CASSEYYEQYF	TRB:TGTGCCAGCAGTGAATATTATGAGCAGTACTTC	AAGGAGCAGCGTAATA_R27
5	clonotype1	MD-scTCR_R27_Donor 6 Blood CD8+	516	0.0701278	TRB:CASSEYYEQYF	TRB:TGTGCCAGCAGTGAATATTATGAGCAGTACTTC	CATCGAAGTTCCCGAG_R27
6	clonotype1	MD-scTCR_R27_Donor 6 Blood CD8+	516	0.0701278	TRB:CASSEYYEQYF	TRB:TGTGCCAGCAGTGAATATTATGAGCAGTACTTC	TCACAAGGTACCGTAT_R27
8	clonotype1	MD-scTCR_R27_Donor 6 Blood CD8+	516	0.0701278	TRB:CASSEYYEQYF	TRB:TGTGCCAGCAGTGAATATTATGAGCAGTACTTC	ACACCGGCATAAAGGT_R27
9	clonotype1	MD-scTCR_R27_Donor 6 Blood CD8+	516	0.0701278	TRB:CASSEYYEQYF	TRB:TGTGCCAGCAGTGAATATTATGAGCAGTACTTC	CCACGGAGTCGCTTTC_R27
10	clonotype1	MD-scTCR_R27_Donor 6 Blood CD8+	516	0.0701278	TRB:CASSEYYEQYF	TRB:TGTGCCAGCAGTGAATATTATGAGCAGTACTTC	CCACGGAGTGAAATCA_R27
12	clonotype1	MD-scTCR_R27_Donor 6 Blood CD8+	516	0.0701278	TRB:CASSEYYEQYF	TRB:TGTGCCAGCAGTGAATATTATGAGCAGTACTTC	CACACAACACCATCCT_R27
13	clonotype1	MD-scTCR_R27_Donor 6 Blood CD8+	516	0.0701278	TRB:CASSEYYEQYF	TRB:TGTGCCAGCAGTGAATATTATGAGCAGTACTTC	CGAGAAGTCCAATGGT_R27
14	clonotype1	MD-scTCR_R27_Donor 6 Blood CD8+	516	0.0701278	TRB:CASSEYYEQYF	TRB:TGTGCCAGCAGTGAATATTATGAGCAGTACTTC	GTATTCTGTTCACGGC_R27
15	clonotype1	MD-scTCR_R27_Donor 6 Blood CD8+	516	0.0701278	TRB:CASSEYYEQYF	TRB:TGTGCCAGCAGTGAATATTATGAGCAGTACTTC	TACTTGTGTAGGGTAC_R27
16	clonotype1	MD-scTCR_R27_Donor 6 Blood CD8+	516	0.0701278	TRB:CASSEYYEQYF	TRB:TGTGCCAGCAGTGAATATTATGAGCAGTACTTC	CTCGTACAGGCATTGG_R27
18	clonotype1	MD-scTCR_R27_Donor 6 Blood CD8+	516	0.0701278	TRB:CASSEYYEQYF	TRB:TGTGCCAGCAGTGAATATTATGAGCAGTACTTC	GCTGGGTTCAGGCAAG_R27
19	clonotype1	MD-scTCR_R27_Donor 6 Blood CD8+	516	0.0701278	TRB:CASSEYYEQYF	TRB:TGTGCCAGCAGTGAATATTATGAGCAGTACTTC	AACTGGTCAAGTAATG_R27
20	clonotype1	MD-scTCR_R27_Donor 6 Blood CD8+	516	0.0701278	TRB:CASSEYYEQYF	TRB:TGTGCCAGCAGTGAATATTATGAGCAGTACTTC	CACACAACATGGTTGT_R27
21	clonotype1	MD-scTCR_R27_Donor 6 Blood CD8+	516	0.0701278	TRB:CASSEYYEQYF	TRB:TGTGCCAGCAGTGAATATTATGAGCAGTACTTC	CACACAACATTAGGCT_R27
22	clonotype1	MD-scTCR_R27_Donor 6 Blood CD8+	516	0.0701278	TRB:CASSEYYEQYF	TRB:TGTGCCAGCAGTGAATATTATGAGCAGTACTTC	ATCATGGTCAACACCA_R27
23	clonotype1	MD-scTCR_R27_Donor 6 Blood CD8+	516	0.0701278	TRB:CASSEYYEQYF	TRB:TGTGCCAGCAGTGAATATTATGAGCAGTACTTC	AGATCTGTCGCTGATA_R27
24	clonotype1	MD-scTCR_R27_Donor 6 Blood CD8+	516	0.0701278	TRB:CASSEYYEQYF	TRB:TGTGCCAGCAGTGAATATTATGAGCAGTACTTC	AAACCTGGTCTGCAAT_R27
25	clonotype1	MD-scTCR_R27_Donor 6 Blood CD8+	516	0.0701278	TRB:CASSEYYEQYF	TRB:TGTGCCAGCAGTGAATATTATGAGCAGTACTTC	CTCGTACTCCAAGCCG_R27
26	clonotype1	MD-scTCR_R27_Donor 6 Blood CD8+	516	0.0701278	TRB:CASSEYYEQYF	TRB:TGTGCCAGCAGTGAATATTATGAGCAGTACTTC	CCTACCATCACAACGT_R27
27	clonotype1	MD-scTCR_R27_Donor 6 Blood CD8+	516	0.0701278	TRB:CASSEYYEQYF	TRB:TGTGCCAGCAGTGAATATTATGAGCAGTACTTC	ATCCACCAGGGTTTCT_R27
28	clonotype1	MD-scTCR_R27_Donor 6 Blood CD8+	516	0.0701278	TRB:CASSEYYEQYF	TRB:TGTGCCAGCAGTGAATATTATGAGCAGTACTTC	ACACTGAAGGTGCTTT_R27
29	clonotype1	MD-scTCR_R27_Donor 6 Blood CD8+	516	0.0701278	TRB:CASSEYYEQYF	TRB:TGTGCCAGCAGTGAATATTATGAGCAGTACTTC	TGCGCAGAGGGATCTG_R27
30	clonotype1	MD-scTCR_R27_Donor 6 Blood CD8+	516	0.0701278	TRB:CASSEYYEQYF	TRB:TGTGCCAGCAGTGAATATTATGAGCAGTACTTC	ATCCACCCACAGACTT_R27
31	clonotype1	MD-scTCR_R27_Donor 6 Blood CD8+	516	0.0701278	TRB:CASSEYYEQYF	TRB:TGTGCCAGCAGTGAATATTATGAGCAGTACTTC	ACGATGTAGCAGATCG_R27
33	clonotype1	MD-scTCR_R27_Donor 6 Blood CD8+	516	0.0701278	TRB:CASSEYYEQYF	TRB:TGTGCCAGCAGTGAATATTATGAGCAGTACTTC	CGCTTCATCAGTTAGC_R27
34	clonotype1	MD-scTCR_R27_Donor 6 Blood CD8+	516	0.0701278	TRB:CASSEYYEQYF	TRB:TGTGCCAGCAGTGAATATTATGAGCAGTACTTC	CCACTACGTCGACTAT_R27
35	clonotype1	MD-scTCR_R27_Donor 6 Blood CD8+	516	0.0701278	TRB:CASSEYYEQYF	TRB:TGTGCCAGCAGTGAATATTATGAGCAGTACTTC	AGGTCCGAGATGCCAG_R27
36	clonotype1	MD-scTCR_R27_Donor 6 Blood CD8+	516	0.0701278	TRB:CASSEYYEQYF	TRB:TGTGCCAGCAGTGAATATTATGAGCAGTACTTC	GCAAACTAGTGTTTGC_R27
37	clonotype1	MD-scTCR_R27_Donor 6 Blood CD8+	516	0.0701278	TRB:CASSEYYEQYF	TRB:TGTGCCAGCAGTGAATATTATGAGCAGTACTTC	TGTATTCAGACTGTAA_R27
38	clonotype1	MD-scTCR_R27_Donor 6 Blood CD8+	516	0.0701278	TRB:CASSEYYEQYF	TRB:TGTGCCAGCAGTGAATATTATGAGCAGTACTTC	TAGTGGTTCGCGCCAA_R27
39	clonotype1	MD-scTCR_R27_Donor 6 Blood CD8+	516	0.0701278	TRB:CASSEYYEQYF	TRB:TGTGCCAGCAGTGAATATTATGAGCAGTACTTC	TGTATTCAGCTTTGGT_R27
40	clonotype1	MD-scTCR_R27_Donor 6 Blood CD8+	516	0.0701278	TRB:CASSEYYEQYF	TRB:TGTGCCAGCAGTGAATATTATGAGCAGTACTTC	GTCCTCATCAGTTGAC_R27
41	clonotype1	MD-scTCR_R27_Donor 6 Blood CD8+	516	0.0701278	TRB:CASSEYYEQYF	TRB:TGTGCCAGCAGTGAATATTATGAGCAGTACTTC	GGAATAAAGTTAGGTA_R27
42	clonotype1	MD-scTCR_R27_Donor 6 Blood CD8+	516	0.0701278	TRB:CASSEYYEQYF	TRB:TGTGCCAGCAGTGAATATTATGAGCAGTACTTC	TGACGGCCAATCCGAT_R27
43	clonotype1	MD-scTCR_R27_Donor 6 Blood CD8+	516	0.0701278	TRB:CASSEYYEQYF	TRB:TGTGCCAGCAGTGAATATTATGAGCAGTACTTC	CTCGTCAGTCTGCAAT_R27
44	clonotype1	MD-scTCR_R27_Donor 6 Blood CD8+	516	0.0701278	TRB:CASSEYYEQYF	TRB:TGTGCCAGCAGTGAATATTATGAGCAGTACTTC	TGCGCAGGTATAGTAG_R27
45	clonotype1	MD-scTCR_R27_Donor 6 Blood CD8+	516	0.0701278	TRB:CASSEYYEQYF	TRB:TGTGCCAGCAGTGAATATTATGAGCAGTACTTC	CTTGGCTCACTTACGA_R27
46	clonotype1	MD-scTCR_R27_Donor 6 Blood CD8+	516	0.0701278	TRB:CASSEYYEQYF	TRB:TGTGCCAGCAGTGAATATTATGAGCAGTACTTC	GGCCGATGTCTAAAGA_R27
48	clonotype1	MD-scTCR_R27_Donor 6 Blood CD8+	516	0.0701278	TRB:CASSEYYEQYF	TRB:TGTGCCAGCAGTGAATATTATGAGCAGTACTTC	CGTCTACCACCACGTG_R27
49	clonotype1	MD-scTCR_R27_Donor 6 Blood CD8+	516	0.0701278	TRB:CASSEYYEQYF	TRB:TGTGCCAGCAGTGAATATTATGAGCAGTACTTC	CACACCTCACATTTCT_R27
50	clonotype1	MD-scTCR_R27_Donor 6 Blood CD8+	516	0.0701278	TRB:CASSEYYEQYF	TRB:TGTGCCAGCAGTGAATATTATGAGCAGTACTTC	GTCAAGTCAAGCGCTC_R27
51	clonotype1	MD-scTCR_R27_Donor 6 Blood CD8+	516	0.0701278	TRB:CASSEYYEQYF	TRB:TGTGCCAGCAGTGAATATTATGAGCAGTACTTC	TAGTTGGAGGACGAAA_R27
52	clonotype1	MD-scTCR_R27_Donor 6 Blood CD8+	516	0.0701278	TRB:CASSEYYEQYF	TRB:TGTGCCAGCAGTGAATATTATGAGCAGTACTTC	CGGACACGTATGAATG_R27
53	clonotype1	MD-scTCR_R27_Donor 6 Blood CD8+	516	0.0701278	TRB:CASSEYYEQYF	TRB:TGTGCCAGCAGTGAATATTATGAGCAGTACTTC	ACTGCTCGTCATACTG_R27
54	clonotype1	MD-scTCR_R27_Donor 6 Blood CD8+	516	0.0701278	TRB:CASSEYYEQYF	TRB:TGTGCCAGCAGTGAATATTATGAGCAGTACTTC	TTCTTAGGTAAGGGAA_R27
55	clonotype1	MD-scTCR_R27_Donor 6 Blood CD8+	516	0.0701278	TRB:CASSEYYEQYF	TRB:TGTGCCAGCAGTGAATATTATGAGCAGTACTTC	CAGCAGCTCATAAAGG_R27
56	clonotype1	MD-scTCR_R27_Donor 6 Blood CD8+	516	0.0701278	TRB:CASSEYYEQYF	TRB:TGTGCCAGCAGTGAATATTATGAGCAGTACTTC	CTTAACTTCACTCTTA_R27
57	clonotype1	MD-scTCR_R27_Donor 6 Blood CD8+	516	0.0701278	TRB:CASSEYYEQYF	TRB:TGTGCCAGCAGTGAATATTATGAGCAGTACTTC	GTGGGTCCAATCTACG_R27
58	clonotype1	MD-scTCR_R27_Donor 6 Blood CD8+	516	0.0701278	TRB:CASSEYYEQYF	TRB:TGTGCCAGCAGTGAATATTATGAGCAGTACTTC	CGGACACGTGCAGTAG_R27
59	clonotype1	MD-scTCR_R27_Donor 6 Blood CD8+	516	0.0701278	TRB:CASSEYYEQYF	TRB:TGTGCCAGCAGTGAATATTATGAGCAGTACTTC	CAGCATAAGAGACTTA_R27
60	clonotype1	MD-scTCR_R27_Donor 6 Blood CD8+	516	0.0701278	TRB:CASSEYYEQYF	TRB:TGTGCCAGCAGTGAATATTATGAGCAGTACTTC	TAGAGCTCAGGAACGT_R27
61	clonotype1	MD-scTCR_R27_Donor 6 Blood CD8+	516	0.0701278	TRB:CASSEYYEQYF	TRB:TGTGCCAGCAGTGAATATTATGAGCAGTACTTC	ACAGCCGCACTGAAGG_R27
62	clonotype1	MD-scTCR_R27_Donor 6 Blood CD8+	516	0.0701278	TRB:CASSEYYEQYF	TRB:TGTGCCAGCAGTGAATATTATGAGCAGTACTTC	AAATGCCTCGTTTAGG_R27
63	clonotype1	MD-scTCR_R27_Donor 6 Blood CD8+	516	0.0701278	TRB:CASSEYYEQYF	TRB:TGTGCCAGCAGTGAATATTATGAGCAGTACTTC	GATCGATTCTGCAGTA_R27
64	clonotype1	MD-scTCR_R27_Donor 6 Blood CD8+	516	0.0701278	TRB:CASSEYYEQYF	TRB:TGTGCCAGCAGTGAATATTATGAGCAGTACTTC	TCGGTAAAGCTCCTCT_R27
66	clonotype1	MD-scTCR_R27_Donor 6 Blood CD8+	516	0.0701278	TRB:CASSEYYEQYF	TRB:TGTGCCAGCAGTGAATATTATGAGCAGTACTTC	TTCTACAAGCCAGAAC_R27
67	clonotype1	MD-scTCR_R27_Donor 6 Blood CD8+	516	0.0701278	TRB:CASSEYYEQYF	TRB:TGTGCCAGCAGTGAATATTATGAGCAGTACTTC	CTCTAATGTAAGTAGT_R27
68	clonotype1	MD-scTCR_R27_Donor 6 Blood CD8+	516	0.0701278	TRB:CASSEYYEQYF	TRB:TGTGCCAGCAGTGAATATTATGAGCAGTACTTC	AAGACCTAGTGTTAGA_R27
69	clonotype1	MD-scTCR_R27_Donor 6 Blood CD8+	516	0.0701278	TRB:CASSEYYEQYF	TRB:TGTGCCAGCAGTGAATATTATGAGCAGTACTTC	AGTAGTCAGTGCTGCC_R27
70	clonotype1	MD-scTCR_R27_Donor 6 Blood CD8+	516	0.0701278	TRB:CASSEYYEQYF	TRB:TGTGCCAGCAGTGAATATTATGAGCAGTACTTC	AGCAGCCCATTGAGCT_R27
71	clonotype1	MD-scTCR_R27_Donor 6 Blood CD8+	516	0.0701278	TRB:CASSEYYEQYF	TRB:TGTGCCAGCAGTGAATATTATGAGCAGTACTTC	CACACTCAGAACAATC_R27
72	clonotype1	MD-scTCR_R27_Donor 6 Blood CD8+	516	0.0701278	TRB:CASSEYYEQYF	TRB:TGTGCCAGCAGTGAATATTATGAGCAGTACTTC	AGTAGTCCAAGCCCAC_R27
73	clonotype1	MD-scTCR_R27_Donor 6 Blood CD8+	516	0.0701278	TRB:CASSEYYEQYF	TRB:TGTGCCAGCAGTGAATATTATGAGCAGTACTTC	CTCTAATGTGGGTCAA_R27
74	clonotype1	MD-scTCR_R27_Donor 6 Blood CD8+	516	0.0701278	TRB:CASSEYYEQYF	TRB:TGTGCCAGCAGTGAATATTATGAGCAGTACTTC	CTCATTAAGGCGTACA_R27
75	clonotype1	MD-scTCR_R27_Donor 6 Blood CD8+	516	0.0701278	TRB:CASSEYYEQYF	TRB:TGTGCCAGCAGTGAATATTATGAGCAGTACTTC	GAATGAAGTCCGCTGA_R27
76	clonotype1	MD-scTCR_R27_Donor 6 Blood CD8+	516	0.0701278	TRB:CASSEYYEQYF	TRB:TGTGCCAGCAGTGAATATTATGAGCAGTACTTC	GTGTGCGAGCAGCCTC_R27
77	clonotype1	MD-scTCR_R27_Donor 6 Blood CD8+	516	0.0701278	TRB:CASSEYYEQYF	TRB:TGTGCCAGCAGTGAATATTATGAGCAGTACTTC	TTGAACGCAATCTGCA_R27
78	clonotype1	MD-scTCR_R27_Donor 6 Blood CD8+	516	0.0701278	TRB:CASSEYYEQYF	TRB:TGTGCCAGCAGTGAATATTATGAGCAGTACTTC	CCATGTCTCAGTCCCT_R27
79	clonotype1	MD-scTCR_R27_Donor 6 Blood CD8+	516	0.0701278	TRB:CASSEYYEQYF	TRB:TGTGCCAGCAGTGAATATTATGAGCAGTACTTC	TCAGATGCATCGATGT_R27
81	clonotype1	MD-scTCR_R27_Donor 6 Blood CD8+	516	0.0701278	TRB:CASSEYYEQYF	TRB:TGTGCCAGCAGTGAATATTATGAGCAGTACTTC	CTCTACGAGTTTAGGA_R27
82	clonotype1	MD-scTCR_R27_Donor 6 Blood CD8+	516	0.0701278	TRB:CASSEYYEQYF	TRB:TGTGCCAGCAGTGAATATTATGAGCAGTACTTC	CACACTCCACCAGGCT_R27
83	clonotype1	MD-scTCR_R27_Donor 6 Blood CD8+	516	0.0701278	TRB:CASSEYYEQYF	TRB:TGTGCCAGCAGTGAATATTATGAGCAGTACTTC	TTCTACAGTCTAGGTT_R27
84	clonotype1	MD-scTCR_R27_Donor 6 Blood CD8+	516	0.0701278	TRB:CASSEYYEQYF	TRB:TGTGCCAGCAGTGAATATTATGAGCAGTACTTC	TCAGATGGTGATGCCC_R27
85	clonotype1	MD-scTCR_R27_Donor 6 Blood CD8+	516	0.0701278	TRB:CASSEYYEQYF	TRB:TGTGCCAGCAGTGAATATTATGAGCAGTACTTC	GGTGAAGAGGACGAAA_R27
86	clonotype1	MD-scTCR_R27_Donor 6 Blood CD8+	516	0.0701278	TRB:CASSEYYEQYF	TRB:TGTGCCAGCAGTGAATATTATGAGCAGTACTTC	GCAATCATCGATCCCT_R27
87	clonotype1	MD-scTCR_R27_Donor 6 Blood CD8+	516	0.0701278	TRB:CASSEYYEQYF	TRB:TGTGCCAGCAGTGAATATTATGAGCAGTACTTC	CTCTACGCACCTCGTT_R27
89	clonotype1	MD-scTCR_R27_Donor 6 Blood CD8+	516	0.0701278	TRB:CASSEYYEQYF	TRB:TGTGCCAGCAGTGAATATTATGAGCAGTACTTC	CTTTGCGGTAAATGTG_R27
90	clonotype1	MD-scTCR_R27_Donor 6 Blood CD8+	516	0.0701278	TRB:CASSEYYEQYF	TRB:TGTGCCAGCAGTGAATATTATGAGCAGTACTTC	TTTGCGCAGTATTGGA_R27
91	clonotype1	MD-scTCR_R27_Donor 6 Blood CD8+	516	0.0701278	TRB:CASSEYYEQYF	TRB:TGTGCCAGCAGTGAATATTATGAGCAGTACTTC	CGTGAGCCAGATGGCA_R27
92	clonotype1	MD-scTCR_R27_Donor 6 Blood CD8+	516	0.0701278	TRB:CASSEYYEQYF	TRB:TGTGCCAGCAGTGAATATTATGAGCAGTACTTC	GGACAGACAATAACGA_R27
93	clonotype1	MD-scTCR_R27_Donor 6 Blood CD8+	516	0.0701278	TRB:CASSEYYEQYF	TRB:TGTGCCAGCAGTGAATATTATGAGCAGTACTTC	CACAGGCAGAGACGAA_R27
94	clonotype1	MD-scTCR_R27_Donor 6 Blood CD8+	516	0.0701278	TRB:CASSEYYEQYF	TRB:TGTGCCAGCAGTGAATATTATGAGCAGTACTTC	GTCACGGAGATATGGT_R27
95	clonotype1	MD-scTCR_R27_Donor 6 Blood CD8+	516	0.0701278	TRB:CASSEYYEQYF	TRB:TGTGCCAGCAGTGAATATTATGAGCAGTACTTC	GACGCGTAGGTAGCTG_R27
96	clonotype1	MD-scTCR_R27_Donor 6 Blood CD8+	516	0.0701278	TRB:CASSEYYEQYF	TRB:TGTGCCAGCAGTGAATATTATGAGCAGTACTTC	CGTCACTCAAGAAGAG_R27
97	clonotype1	MD-scTCR_R27_Donor 6 Blood CD8+	516	0.0701278	TRB:CASSEYYEQYF	TRB:TGTGCCAGCAGTGAATATTATGAGCAGTACTTC	AAAGCAACAAATACAG_R27
98	clonotype1	MD-scTCR_R27_Donor 6 Blood CD8+	516	0.0701278	TRB:CASSEYYEQYF	TRB:TGTGCCAGCAGTGAATATTATGAGCAGTACTTC	CTCTACGGTGATGTCT_R27
99	clonotype1	MD-scTCR_R27_Donor 6 Blood CD8+	516	0.0701278	TRB:CASSEYYEQYF	TRB:TGTGCCAGCAGTGAATATTATGAGCAGTACTTC	CACAGGCAGCCACGTC_R27
100	clonotype1	MD-scTCR_R27_Donor 6 Blood CD8+	516	0.0701278	TRB:CASSEYYEQYF	TRB:TGTGCCAGCAGTGAATATTATGAGCAGTACTTC	TAGCCGGTCCCTAATT_R27
101	clonotype1	MD-scTCR_R27_Donor 6 Blood CD8+	516	0.0701278	TRB:CASSEYYEQYF	TRB:TGTGCCAGCAGTGAATATTATGAGCAGTACTTC	AACACGTTCTTACCTA_R27
102	clonotype1	MD-scTCR_R27_Donor 6 Blood CD8+	516	0.0701278	TRB:CASSEYYEQYF	TRB:TGTGCCAGCAGTGAATATTATGAGCAGTACTTC	TTTGCGCGTCTGCGGT_R27
103	clonotype1	MD-scTCR_R27_Donor 6 Blood CD8+	516	0.0701278	TRB:CASSEYYEQYF	TRB:TGTGCCAGCAGTGAATATTATGAGCAGTACTTC	GGACAGAGTATCTGCA_R27
104	clonotype1	MD-scTCR_R27_Donor 6 Blood CD8+	516	0.0701278	TRB:CASSEYYEQYF	TRB:TGTGCCAGCAGTGAATATTATGAGCAGTACTTC	CAGCATATCGTTACAG_R27
105	clonotype1	MD-scTCR_R27_Donor 6 Blood CD8+	516	0.0701278	TRB:CASSEYYEQYF	TRB:TGTGCCAGCAGTGAATATTATGAGCAGTACTTC	ATCGAGTCAGTAAGAT_R27
106	clonotype1	MD-scTCR_R27_Donor 6 Blood CD8+	516	0.0701278	TRB:CASSEYYEQYF	TRB:TGTGCCAGCAGTGAATATTATGAGCAGTACTTC	CACAGGCGTACTTAGC_R27
107	clonotype1	MD-scTCR_R27_Donor 6 Blood CD8+	516	0.0701278	TRB:CASSEYYEQYF	TRB:TGTGCCAGCAGTGAATATTATGAGCAGTACTTC	TAGGCATAGAGGGCTT_R27
108	clonotype1	MD-scTCR_R27_Donor 6 Blood CD8+	516	0.0701278	TRB:CASSEYYEQYF	TRB:TGTGCCAGCAGTGAATATTATGAGCAGTACTTC	CGGACTGCAGATGAGC_R27
109	clonotype1	MD-scTCR_R27_Donor 6 Blood CD8+	516	0.0701278	TRB:CASSEYYEQYF	TRB:TGTGCCAGCAGTGAATATTATGAGCAGTACTTC	CGGACTGCAGCTGGCT_R27
110	clonotype1	MD-scTCR_R27_Donor 6 Blood CD8+	516	0.0701278	TRB:CASSEYYEQYF	TRB:TGTGCCAGCAGTGAATATTATGAGCAGTACTTC	TGCGTGGTCTCTGCTG_R27
111	clonotype1	MD-scTCR_R27_Donor 6 Blood CD8+	516	0.0701278	TRB:CASSEYYEQYF	TRB:TGTGCCAGCAGTGAATATTATGAGCAGTACTTC	CCCAATCAGAGCCCAA_R27
112	clonotype1	MD-scTCR_R27_Donor 6 Blood CD8+	516	0.0701278	TRB:CASSEYYEQYF	TRB:TGTGCCAGCAGTGAATATTATGAGCAGTACTTC	CACAGGCTCCGATATG_R27
113	clonotype1	MD-scTCR_R27_Donor 6 Blood CD8+	516	0.0701278	TRB:CASSEYYEQYF	TRB:TGTGCCAGCAGTGAATATTATGAGCAGTACTTC	CTCTGGTAGTGAAGAG_R27
114	clonotype1	MD-scTCR_R27_Donor 6 Blood CD8+	516	0.0701278	TRB:CASSEYYEQYF	TRB:TGTGCCAGCAGTGAATATTATGAGCAGTACTTC	TGACTAGTCTTTAGGG_R27
115	clonotype1	MD-scTCR_R27_Donor 6 Blood CD8+	516	0.0701278	TRB:CASSEYYEQYF	TRB:TGTGCCAGCAGTGAATATTATGAGCAGTACTTC	TGTCCCATCTTCGGTC_R27
116	clonotype1	MD-scTCR_R27_Donor 6 Blood CD8+	516	0.0701278	TRB:CASSEYYEQYF	TRB:TGTGCCAGCAGTGAATATTATGAGCAGTACTTC	CCTCTGAAGATCACGG_R27
117	clonotype1	MD-scTCR_R27_Donor 6 Blood CD8+	516	0.0701278	TRB:CASSEYYEQYF	TRB:TGTGCCAGCAGTGAATATTATGAGCAGTACTTC	CGGACTGTCAGTACGT_R27
118	clonotype1	MD-scTCR_R27_Donor 6 Blood CD8+	516	0.0701278	TRB:CASSEYYEQYF	TRB:TGTGCCAGCAGTGAATATTATGAGCAGTACTTC	CGTGTCTGTAGGCTGA_R27
119	clonotype1	MD-scTCR_R27_Donor 6 Blood CD8+	516	0.0701278	TRB:CASSEYYEQYF	TRB:TGTGCCAGCAGTGAATATTATGAGCAGTACTTC	ACTTGTTCACTGAAGG_R27
121	clonotype1	MD-scTCR_R27_Donor 6 Blood CD8+	516	0.0701278	TRB:CASSEYYEQYF	TRB:TGTGCCAGCAGTGAATATTATGAGCAGTACTTC	CGGAGCTCACAGACAG_R27
122	clonotype1	MD-scTCR_R27_Donor 6 Blood CD8+	516	0.0701278	TRB:CASSEYYEQYF	TRB:TGTGCCAGCAGTGAATATTATGAGCAGTACTTC	GTCATTTCACTTACGA_R27
123	clonotype1	MD-scTCR_R27_Donor 6 Blood CD8+	516	0.0701278	TRB:CASSEYYEQYF	TRB:TGTGCCAGCAGTGAATATTATGAGCAGTACTTC	GTCATTTCAGCTGCTG_R27
125	clonotype1	MD-scTCR_R27_Donor 6 Blood CD8+	516	0.0701278	TRB:CASSEYYEQYF	TRB:TGTGCCAGCAGTGAATATTATGAGCAGTACTTC	ACCCACTGTGCACGAA_R27
128	clonotype1	MD-scTCR_R27_Donor 6 Blood CD8+	516	0.0701278	TRB:CASSEYYEQYF	TRB:TGTGCCAGCAGTGAATATTATGAGCAGTACTTC	CGGAGCTTCAGGCGAA_R27
129	clonotype1	MD-scTCR_R27_Donor 6 Blood CD8+	516	0.0701278	TRB:CASSEYYEQYF	TRB:TGTGCCAGCAGTGAATATTATGAGCAGTACTTC	CACAGTACAGTACACT_R27
130	clonotype1	MD-scTCR_R27_Donor 6 Blood CD8+	516	0.0701278	TRB:CASSEYYEQYF	TRB:TGTGCCAGCAGTGAATATTATGAGCAGTACTTC	CATCGAATCAAACCGT_R27
131	clonotype1	MD-scTCR_R27_Donor 6 Blood CD8+	516	0.0701278	TRB:CASSEYYEQYF	TRB:TGTGCCAGCAGTGAATATTATGAGCAGTACTTC	GCTCTGTCATGGAATA_R27
132	clonotype1	MD-scTCR_R27_Donor 6 Blood CD8+	516	0.0701278	TRB:CASSEYYEQYF	TRB:TGTGCCAGCAGTGAATATTATGAGCAGTACTTC	TGACTTTCACGAAATA_R27
133	clonotype1	MD-scTCR_R27_Donor 6 Blood CD8+	516	0.0701278	TRB:CASSEYYEQYF	TRB:TGTGCCAGCAGTGAATATTATGAGCAGTACTTC	CTAGTGATCTCGTATT_R27
134	clonotype1	MD-scTCR_R27_Donor 6 Blood CD8+	516	0.0701278	TRB:CASSEYYEQYF	TRB:TGTGCCAGCAGTGAATATTATGAGCAGTACTTC	TGCTACCTCCTACAGA_R27
135	clonotype1	MD-scTCR_R27_Donor 6 Blood CD8+	516	0.0701278	TRB:CASSEYYEQYF	TRB:TGTGCCAGCAGTGAATATTATGAGCAGTACTTC	AAAGTAGAGCCTTGAT_R27
136	clonotype1	MD-scTCR_R27_Donor 6 Blood CD8+	516	0.0701278	TRB:CASSEYYEQYF	TRB:TGTGCCAGCAGTGAATATTATGAGCAGTACTTC	AGTGAGGTCAGAGACG_R27
137	clonotype1	MD-scTCR_R27_Donor 6 Blood CD8+	516	0.0701278	TRB:CASSEYYEQYF	TRB:TGTGCCAGCAGTGAATATTATGAGCAGTACTTC	CGTTAGACAATAGAGT_R27
138	clonotype1	MD-scTCR_R27_Donor 6 Blood CD8+	516	0.0701278	TRB:CASSEYYEQYF	TRB:TGTGCCAGCAGTGAATATTATGAGCAGTACTTC	AGTGAGGTCGGCTACG_R27
139	clonotype1	MD-scTCR_R27_Donor 6 Blood CD8+	516	0.0701278	TRB:CASSEYYEQYF	TRB:TGTGCCAGCAGTGAATATTATGAGCAGTACTTC	AGTGAGGTCTCCAGGG_R27
140	clonotype1	MD-scTCR_R27_Donor 6 Blood CD8+	516	0.0701278	TRB:CASSEYYEQYF	TRB:TGTGCCAGCAGTGAATATTATGAGCAGTACTTC	CTGAAACAGGACCACA_R27
142	clonotype1	MD-scTCR_R27_Donor 6 Blood CD8+	516	0.0701278	TRB:CASSEYYEQYF	TRB:TGTGCCAGCAGTGAATATTATGAGCAGTACTTC	TGTGTTTAGACCACGA_R27
143	clonotype1	MD-scTCR_R27_Donor 6 Blood CD8+	516	0.0701278	TRB:CASSEYYEQYF	TRB:TGTGCCAGCAGTGAATATTATGAGCAGTACTTC	GTCCTCACAGACGTAG_R27
145	clonotype1	MD-scTCR_R27_Donor 6 Blood CD8+	516	0.0701278	TRB:CASSEYYEQYF	TRB:TGTGCCAGCAGTGAATATTATGAGCAGTACTTC	CGATGTAAGCCTCGTG_R27
146	clonotype1	MD-scTCR_R27_Donor 6 Blood CD8+	516	0.0701278	TRB:CASSEYYEQYF	TRB:TGTGCCAGCAGTGAATATTATGAGCAGTACTTC	GATCAGTTCCATTCTA_R27
147	clonotype1	MD-scTCR_R27_Donor 6 Blood CD8+	516	0.0701278	TRB:CASSEYYEQYF	TRB:TGTGCCAGCAGTGAATATTATGAGCAGTACTTC	TTCTCCTGTGTTTGTG_R27
148	clonotype1	MD-scTCR_R27_Donor 6 Blood CD8+	516	0.0701278	TRB:CASSEYYEQYF	TRB:TGTGCCAGCAGTGAATATTATGAGCAGTACTTC	GATCAGTTCGTATCAG_R27
149	clonotype1	MD-scTCR_R27_Donor 6 Blood CD8+	516	0.0701278	TRB:CASSEYYEQYF	TRB:TGTGCCAGCAGTGAATATTATGAGCAGTACTTC	TGAGAGGAGGATATAC_R27
150	clonotype1	MD-scTCR_R27_Donor 6 Blood CD8+	516	0.0701278	TRB:CASSEYYEQYF	TRB:TGTGCCAGCAGTGAATATTATGAGCAGTACTTC	AACCGCGTCCCTGACT_R27
151	clonotype1	MD-scTCR_R27_Donor 6 Blood CD8+	516	0.0701278	TRB:CASSEYYEQYF	TRB:TGTGCCAGCAGTGAATATTATGAGCAGTACTTC	TGCTGCTGTCCTCCAT_R27
152	clonotype1	MD-scTCR_R27_Donor 6 Blood CD8+	516	0.0701278	TRB:CASSEYYEQYF	TRB:TGTGCCAGCAGTGAATATTATGAGCAGTACTTC	TTTGTCAGTTACTGAC_R27
154	clonotype1	MD-scTCR_R27_Donor 6 Blood CD8+	516	0.0701278	TRB:CASSEYYEQYF	TRB:TGTGCCAGCAGTGAATATTATGAGCAGTACTTC	GGAATAAAGATGCCTT_R27
156	clonotype1	MD-scTCR_R27_Donor 6 Blood CD8+	516	0.0701278	TRB:CASSEYYEQYF	TRB:TGTGCCAGCAGTGAATATTATGAGCAGTACTTC	AACGTTGAGAGACTAT_R27
157	clonotype1	MD-scTCR_R27_Donor 6 Blood CD8+	516	0.0701278	TRB:CASSEYYEQYF	TRB:TGTGCCAGCAGTGAATATTATGAGCAGTACTTC	ACATCAGCATATACGC_R27
159	clonotype1	MD-scTCR_R27_Donor 6 Blood CD8+	516	0.0701278	TRB:CASSEYYEQYF	TRB:TGTGCCAGCAGTGAATATTATGAGCAGTACTTC	GTGAAGGCACACAGAG_R27
161	clonotype1	MD-scTCR_R27_Donor 6 Blood CD8+	516	0.0701278	TRB:CASSEYYEQYF	TRB:TGTGCCAGCAGTGAATATTATGAGCAGTACTTC	CCGTGGACAATAACGA_R27
162	clonotype1	MD-scTCR_R27_Donor 6 Blood CD8+	516	0.0701278	TRB:CASSEYYEQYF	TRB:TGTGCCAGCAGTGAATATTATGAGCAGTACTTC	GCAGCCAAGTGTACGG_R27
163	clonotype1	MD-scTCR_R27_Donor 6 Blood CD8+	516	0.0701278	TRB:CASSEYYEQYF	TRB:TGTGCCAGCAGTGAATATTATGAGCAGTACTTC	GGTGTTATCTGGAGCC_R27
164	clonotype1	MD-scTCR_R27_Donor 6 Blood CD8+	516	0.0701278	TRB:CASSEYYEQYF	TRB:TGTGCCAGCAGTGAATATTATGAGCAGTACTTC	AGTGTCAAGCTAAGAT_R27
165	clonotype1	MD-scTCR_R27_Donor 6 Blood CD8+	516	0.0701278	TRB:CASSEYYEQYF	TRB:TGTGCCAGCAGTGAATATTATGAGCAGTACTTC	CGATGTAGTAGAAAGG_R27
166	clonotype1	MD-scTCR_R27_Donor 6 Blood CD8+	516	0.0701278	TRB:CASSEYYEQYF	TRB:TGTGCCAGCAGTGAATATTATGAGCAGTACTTC	CAGTAACGTGGGTATG_R27
167	clonotype1	MD-scTCR_R27_Donor 6 Blood CD8+	516	0.0701278	TRB:CASSEYYEQYF	TRB:TGTGCCAGCAGTGAATATTATGAGCAGTACTTC	TCAGGATGTAGAGCTG_R27
168	clonotype1	MD-scTCR_R27_Donor 6 Blood CD8+	516	0.0701278	TRB:CASSEYYEQYF	TRB:TGTGCCAGCAGTGAATATTATGAGCAGTACTTC	CTACACCAGAGTTGGC_R27
169	clonotype1	MD-scTCR_R27_Donor 6 Blood CD8+	516	0.0701278	TRB:CASSEYYEQYF	TRB:TGTGCCAGCAGTGAATATTATGAGCAGTACTTC	GATGAAATCGTATCAG_R27
170	clonotype1	MD-scTCR_R27_Donor 6 Blood CD8+	516	0.0701278	TRB:CASSEYYEQYF	TRB:TGTGCCAGCAGTGAATATTATGAGCAGTACTTC	CCTTCCCGTCACTTCC_R27
171	clonotype1	MD-scTCR_R27_Donor 6 Blood CD8+	516	0.0701278	TRB:CASSEYYEQYF	TRB:TGTGCCAGCAGTGAATATTATGAGCAGTACTTC	CACATTTAGGGCTTGA_R27
172	clonotype1	MD-scTCR_R27_Donor 6 Blood CD8+	516	0.0701278	TRB:CASSEYYEQYF	TRB:TGTGCCAGCAGTGAATATTATGAGCAGTACTTC	GACGTTAAGCAAATCA_R27
173	clonotype1	MD-scTCR_R27_Donor 6 Blood CD8+	516	0.0701278	TRB:CASSEYYEQYF	TRB:TGTGCCAGCAGTGAATATTATGAGCAGTACTTC	ATCTGCCTCAGATAAG_R27
175	clonotype1	MD-scTCR_R27_Donor 6 Blood CD8+	516	0.0701278	TRB:CASSEYYEQYF	TRB:TGTGCCAGCAGTGAATATTATGAGCAGTACTTC	GTGAAGGTCTGCGGCA_R27
177	clonotype1	MD-scTCR_R27_Donor 6 Blood CD8+	516	0.0701278	TRB:CASSEYYEQYF	TRB:TGTGCCAGCAGTGAATATTATGAGCAGTACTTC	CAACCTCCAGGACGTA_R27
178	clonotype1	MD-scTCR_R27_Donor 6 Blood CD8+	516	0.0701278	TRB:CASSEYYEQYF	TRB:TGTGCCAGCAGTGAATATTATGAGCAGTACTTC	AATCGGTGTAATCGTC_R27
179	clonotype1	MD-scTCR_R27_Donor 6 Blood CD8+	516	0.0701278	TRB:CASSEYYEQYF	TRB:TGTGCCAGCAGTGAATATTATGAGCAGTACTTC	CTGAAGTAGTCACGCC_R27
180	clonotype1	MD-scTCR_R27_Donor 6 Blood CD8+	516	0.0701278	TRB:CASSEYYEQYF	TRB:TGTGCCAGCAGTGAATATTATGAGCAGTACTTC	AAGGTTCAGATGCCTT_R27
181	clonotype1	MD-scTCR_R27_Donor 6 Blood CD8+	516	0.0701278	TRB:CASSEYYEQYF	TRB:TGTGCCAGCAGTGAATATTATGAGCAGTACTTC	CACATTTCACCAGTTA_R27
182	clonotype1	MD-scTCR_R27_Donor 6 Blood CD8+	516	0.0701278	TRB:CASSEYYEQYF	TRB:TGTGCCAGCAGTGAATATTATGAGCAGTACTTC	GTAACTGAGCCCAACC_R27
183	clonotype1	MD-scTCR_R27_Donor 6 Blood CD8+	516	0.0701278	TRB:CASSEYYEQYF	TRB:TGTGCCAGCAGTGAATATTATGAGCAGTACTTC	CTACACCGTGAGTATA_R27
184	clonotype1	MD-scTCR_R27_Donor 6 Blood CD8+	516	0.0701278	TRB:CASSEYYEQYF	TRB:TGTGCCAGCAGTGAATATTATGAGCAGTACTTC	AGAGCTTGTTTAAGCC_R27
185	clonotype1	MD-scTCR_R27_Donor 6 Blood CD8+	516	0.0701278	TRB:CASSEYYEQYF	TRB:TGTGCCAGCAGTGAATATTATGAGCAGTACTTC	GTTACAGTCGCTTAGA_R27
186	clonotype1	MD-scTCR_R27_Donor 6 Blood CD8+	516	0.0701278	TRB:CASSEYYEQYF	TRB:TGTGCCAGCAGTGAATATTATGAGCAGTACTTC	ATAGACCGTCGCGTGT_R27
187	clonotype1	MD-scTCR_R27_Donor 6 Blood CD8+	516	0.0701278	TRB:CASSEYYEQYF	TRB:TGTGCCAGCAGTGAATATTATGAGCAGTACTTC	ATTACTCGTTAAGACA_R27
188	clonotype1	MD-scTCR_R27_Donor 6 Blood CD8+	516	0.0701278	TRB:CASSEYYEQYF	TRB:TGTGCCAGCAGTGAATATTATGAGCAGTACTTC	TCAGGTAAGCCAGTAG_R27
189	clonotype1	MD-scTCR_R27_Donor 6 Blood CD8+	516	0.0701278	TRB:CASSEYYEQYF	TRB:TGTGCCAGCAGTGAATATTATGAGCAGTACTTC	ATAGACCTCAAACCAC_R27
190	clonotype1	MD-scTCR_R27_Donor 6 Blood CD8+	516	0.0701278	TRB:CASSEYYEQYF	TRB:TGTGCCAGCAGTGAATATTATGAGCAGTACTTC	CAGTCCTGTCATGCCG_R27
191	clonotype1	MD-scTCR_R27_Donor 6 Blood CD8+	516	0.0701278	TRB:CASSEYYEQYF	TRB:TGTGCCAGCAGTGAATATTATGAGCAGTACTTC	GTGCAGCGTAAATGAC_R27
192	clonotype1	MD-scTCR_R27_Donor 6 Blood CD8+	516	0.0701278	TRB:CASSEYYEQYF	TRB:TGTGCCAGCAGTGAATATTATGAGCAGTACTTC	CCCTCCTGTGCTTCTC_R27
193	clonotype1	MD-scTCR_R27_Donor 6 Blood CD8+	516	0.0701278	TRB:CASSEYYEQYF	TRB:TGTGCCAGCAGTGAATATTATGAGCAGTACTTC	GATCGCGAGGGAACGG_R27
194	clonotype1	MD-scTCR_R27_Donor 6 Blood CD8+	516	0.0701278	TRB:CASSEYYEQYF	TRB:TGTGCCAGCAGTGAATATTATGAGCAGTACTTC	CTGAAGTTCAAAGACA_R27
195	clonotype1	MD-scTCR_R27_Donor 6 Blood CD8+	516	0.0701278	TRB:CASSEYYEQYF	TRB:TGTGCCAGCAGTGAATATTATGAGCAGTACTTC	TCAACGACAAGTACCT_R27
196	clonotype1	MD-scTCR_R27_Donor 6 Blood CD8+	516	0.0701278	TRB:CASSEYYEQYF	TRB:TGTGCCAGCAGTGAATATTATGAGCAGTACTTC	GTTCATTAGCCAGGAT_R27
197	clonotype1	MD-scTCR_R27_Donor 6 Blood CD8+	516	0.0701278	TRB:CASSEYYEQYF	TRB:TGTGCCAGCAGTGAATATTATGAGCAGTACTTC	GGAGCAATCACGAAGG_R27
199	clonotype1	MD-scTCR_R27_Donor 6 Blood CD8+	516	0.0701278	TRB:CASSEYYEQYF	TRB:TGTGCCAGCAGTGAATATTATGAGCAGTACTTC	CGTTGGGGTGTATGGG_R27
200	clonotype1	MD-scTCR_R27_Donor 6 Blood CD8+	516	0.0701278	TRB:CASSEYYEQYF	TRB:TGTGCCAGCAGTGAATATTATGAGCAGTACTTC	GGGCACTTCTTGGGTA_R27
201	clonotype1	MD-scTCR_R27_Donor 6 Blood CD8+	516	0.0701278	TRB:CASSEYYEQYF	TRB:TGTGCCAGCAGTGAATATTATGAGCAGTACTTC	CACATTTTCTGTTGAG_R27
202	clonotype1	MD-scTCR_R27_Donor 6 Blood CD8+	516	0.0701278	TRB:CASSEYYEQYF	TRB:TGTGCCAGCAGTGAATATTATGAGCAGTACTTC	CCTTCGACATGAAGTA_R27
203	clonotype1	MD-scTCR_R27_Donor 6 Blood CD8+	516	0.0701278	TRB:CASSEYYEQYF	TRB:TGTGCCAGCAGTGAATATTATGAGCAGTACTTC	GGGACCTGTTGATTCG_R27
204	clonotype1	MD-scTCR_R27_Donor 6 Blood CD8+	516	0.0701278	TRB:CASSEYYEQYF	TRB:TGTGCCAGCAGTGAATATTATGAGCAGTACTTC	CACCACTAGCAATCTC_R27
206	clonotype1	MD-scTCR_R27_Donor 6 Blood CD8+	516	0.0701278	TRB:CASSEYYEQYF	TRB:TGTGCCAGCAGTGAATATTATGAGCAGTACTTC	CTGATAGCACGCGAAA_R27
207	clonotype1	MD-scTCR_R27_Donor 6 Blood CD8+	516	0.0701278	TRB:CASSEYYEQYF	TRB:TGTGCCAGCAGTGAATATTATGAGCAGTACTTC	CATGACATCATATCGG_R27
208	clonotype1	MD-scTCR_R27_Donor 6 Blood CD8+	516	0.0701278	TRB:CASSEYYEQYF	TRB:TGTGCCAGCAGTGAATATTATGAGCAGTACTTC	ACGGGCTTCAGATAAG_R27
209	clonotype1	MD-scTCR_R27_Donor 6 Blood CD8+	516	0.0701278	TRB:CASSEYYEQYF	TRB:TGTGCCAGCAGTGAATATTATGAGCAGTACTTC	CACCACTAGGCGTACA_R27
210	clonotype1	MD-scTCR_R27_Donor 6 Blood CD8+	516	0.0701278	TRB:CASSEYYEQYF	TRB:TGTGCCAGCAGTGAATATTATGAGCAGTACTTC	CAGAATCCAGTATCTG_R27
211	clonotype1	MD-scTCR_R27_Donor 6 Blood CD8+	516	0.0701278	TRB:CASSEYYEQYF	TRB:TGTGCCAGCAGTGAATATTATGAGCAGTACTTC	GGACAGAAGCTGAACG_R27
212	clonotype1	MD-scTCR_R27_Donor 6 Blood CD8+	516	0.0701278	TRB:CASSEYYEQYF	TRB:TGTGCCAGCAGTGAATATTATGAGCAGTACTTC	ACTGAGTCATTCACTT_R27
213	clonotype1	MD-scTCR_R27_Donor 6 Blood CD8+	516	0.0701278	TRB:CASSEYYEQYF	TRB:TGTGCCAGCAGTGAATATTATGAGCAGTACTTC	GAACGGAAGAAGATTC_R27
214	clonotype1	MD-scTCR_R27_Donor 6 Blood CD8+	516	0.0701278	TRB:CASSEYYEQYF	TRB:TGTGCCAGCAGTGAATATTATGAGCAGTACTTC	GGACAGACACATTCGA_R27
215	clonotype1	MD-scTCR_R27_Donor 6 Blood CD8+	516	0.0701278	TRB:CASSEYYEQYF	TRB:TGTGCCAGCAGTGAATATTATGAGCAGTACTTC	CATGCCTCAAAGGAAG_R27
216	clonotype1	MD-scTCR_R27_Donor 6 Blood CD8+	516	0.0701278	TRB:CASSEYYEQYF	TRB:TGTGCCAGCAGTGAATATTATGAGCAGTACTTC	GTGCATAAGCGTCTAT_R27
217	clonotype1	MD-scTCR_R27_Donor 6 Blood CD8+	516	0.0701278	TRB:CASSEYYEQYF	TRB:TGTGCCAGCAGTGAATATTATGAGCAGTACTTC	TCTCTAAAGCTACCTA_R27
218	clonotype1	MD-scTCR_R27_Donor 6 Blood CD8+	516	0.0701278	TRB:CASSEYYEQYF	TRB:TGTGCCAGCAGTGAATATTATGAGCAGTACTTC	CCTTCGATCACATACG_R27
219	clonotype1	MD-scTCR_R27_Donor 6 Blood CD8+	516	0.0701278	TRB:CASSEYYEQYF	TRB:TGTGCCAGCAGTGAATATTATGAGCAGTACTTC	GGGAGATAGGTGCTTT_R27
220	clonotype1	MD-scTCR_R27_Donor 6 Blood CD8+	516	0.0701278	TRB:CASSEYYEQYF	TRB:TGTGCCAGCAGTGAATATTATGAGCAGTACTTC	CTGATAGGTTACAGAA_R27
222	clonotype1	MD-scTCR_R27_Donor 6 Blood CD8+	516	0.0701278	TRB:CASSEYYEQYF	TRB:TGTGCCAGCAGTGAATATTATGAGCAGTACTTC	GCGCAACCATGCATGT_R27
223	clonotype1	MD-scTCR_R27_Donor 6 Blood CD8+	516	0.0701278	TRB:CASSEYYEQYF	TRB:TGTGCCAGCAGTGAATATTATGAGCAGTACTTC	TGAGCCGTCAAACAAG_R27
224	clonotype1	MD-scTCR_R27_Donor 6 Blood CD8+	516	0.0701278	TRB:CASSEYYEQYF	TRB:TGTGCCAGCAGTGAATATTATGAGCAGTACTTC	ATCATCTAGCTAAGAT_R27
225	clonotype1	MD-scTCR_R27_Donor 6 Blood CD8+	516	0.0701278	TRB:CASSEYYEQYF	TRB:TGTGCCAGCAGTGAATATTATGAGCAGTACTTC	CGCTGGACATCTATGG_R27
226	clonotype1	MD-scTCR_R27_Donor 6 Blood CD8+	516	0.0701278	TRB:CASSEYYEQYF	TRB:TGTGCCAGCAGTGAATATTATGAGCAGTACTTC	ACGGGTCCATCTATGG_R27
227	clonotype1	MD-scTCR_R27_Donor 6 Blood CD8+	516	0.0701278	TRB:CASSEYYEQYF	TRB:TGTGCCAGCAGTGAATATTATGAGCAGTACTTC	CGCCAAGAGCGATTCT_R27
228	clonotype1	MD-scTCR_R27_Donor 6 Blood CD8+	516	0.0701278	TRB:CASSEYYEQYF	TRB:TGTGCCAGCAGTGAATATTATGAGCAGTACTTC	TATCTCAGTGGTAACG_R27
229	clonotype1	MD-scTCR_R27_Donor 6 Blood CD8+	516	0.0701278	TRB:CASSEYYEQYF	TRB:TGTGCCAGCAGTGAATATTATGAGCAGTACTTC	CTAACTTGTTCCACAA_R27
231	clonotype1	MD-scTCR_R27_Donor 6 Blood CD8+	516	0.0701278	TRB:CASSEYYEQYF	TRB:TGTGCCAGCAGTGAATATTATGAGCAGTACTTC	GACGGCTAGCGTTGCC_R27
232	clonotype1	MD-scTCR_R27_Donor 6 Blood CD8+	516	0.0701278	TRB:CASSEYYEQYF	TRB:TGTGCCAGCAGTGAATATTATGAGCAGTACTTC	TTAGGACTCACTATTC_R27
233	clonotype1	MD-scTCR_R27_Donor 6 Blood CD8+	516	0.0701278	TRB:CASSEYYEQYF	TRB:TGTGCCAGCAGTGAATATTATGAGCAGTACTTC	CTGATCCAGGTAGCTG_R27
234	clonotype1	MD-scTCR_R27_Donor 6 Blood CD8+	516	0.0701278	TRB:CASSEYYEQYF	TRB:TGTGCCAGCAGTGAATATTATGAGCAGTACTTC	CAGGTGCAGTACGATA_R27
235	clonotype1	MD-scTCR_R27_Donor 6 Blood CD8+	516	0.0701278	TRB:CASSEYYEQYF	TRB:TGTGCCAGCAGTGAATATTATGAGCAGTACTTC	CCTTTCTGTACCGGCT_R27
236	clonotype1	MD-scTCR_R27_Donor 6 Blood CD8+	516	0.0701278	TRB:CASSEYYEQYF	TRB:TGTGCCAGCAGTGAATATTATGAGCAGTACTTC	TCTGAGAAGTGTCTCA_R27
237	clonotype1	MD-scTCR_R27_Donor 6 Blood CD8+	516	0.0701278	TRB:CASSEYYEQYF	TRB:TGTGCCAGCAGTGAATATTATGAGCAGTACTTC	CCTACACGTGCGATAG_R27
238	clonotype1	MD-scTCR_R27_Donor 6 Blood CD8+	516	0.0701278	TRB:CASSEYYEQYF	TRB:TGTGCCAGCAGTGAATATTATGAGCAGTACTTC	GCTCCTAGTTCCATGA_R27
239	clonotype1	MD-scTCR_R27_Donor 6 Blood CD8+	516	0.0701278	TRB:CASSEYYEQYF	TRB:TGTGCCAGCAGTGAATATTATGAGCAGTACTTC	CCGGTAGTCGTCTGCT_R27
240	clonotype1	MD-scTCR_R27_Donor 6 Blood CD8+	516	0.0701278	TRB:CASSEYYEQYF	TRB:TGTGCCAGCAGTGAATATTATGAGCAGTACTTC	CGGTTAAAGCCTATGT_R27
241	clonotype1	MD-scTCR_R27_Donor 6 Blood CD8+	516	0.0701278	TRB:CASSEYYEQYF	TRB:TGTGCCAGCAGTGAATATTATGAGCAGTACTTC	CGCCAAGGTTCGTTGA_R27
242	clonotype1	MD-scTCR_R27_Donor 6 Blood CD8+	516	0.0701278	TRB:CASSEYYEQYF	TRB:TGTGCCAGCAGTGAATATTATGAGCAGTACTTC	AACTCTTCAATAAGCA_R27
243	clonotype1	MD-scTCR_R27_Donor 6 Blood CD8+	516	0.0701278	TRB:CASSEYYEQYF	TRB:TGTGCCAGCAGTGAATATTATGAGCAGTACTTC	GCCTCTACACGGTTTA_R27
244	clonotype1	MD-scTCR_R27_Donor 6 Blood CD8+	516	0.0701278	TRB:CASSEYYEQYF	TRB:TGTGCCAGCAGTGAATATTATGAGCAGTACTTC	TATCTCATCTCAAACG_R27
245	clonotype1	MD-scTCR_R27_Donor 6 Blood CD8+	516	0.0701278	TRB:CASSEYYEQYF	TRB:TGTGCCAGCAGTGAATATTATGAGCAGTACTTC	CGCGGTAAGAGTAATC_R27
247	clonotype1	MD-scTCR_R27_Donor 6 Blood CD8+	516	0.0701278	TRB:CASSEYYEQYF	TRB:TGTGCCAGCAGTGAATATTATGAGCAGTACTTC	GGTGTTAAGACTACAA_R27
248	clonotype1	MD-scTCR_R27_Donor 6 Blood CD8+	516	0.0701278	TRB:CASSEYYEQYF	TRB:TGTGCCAGCAGTGAATATTATGAGCAGTACTTC	ACGTCAAAGCCTTGAT_R27
249	clonotype1	MD-scTCR_R27_Donor 6 Blood CD8+	516	0.0701278	TRB:CASSEYYEQYF	TRB:TGTGCCAGCAGTGAATATTATGAGCAGTACTTC	GATCGTATCGATGAGG_R27
250	clonotype1	MD-scTCR_R27_Donor 6 Blood CD8+	516	0.0701278	TRB:CASSEYYEQYF	TRB:TGTGCCAGCAGTGAATATTATGAGCAGTACTTC	CGGTTAACAGTAAGCG_R27
251	clonotype1	MD-scTCR_R27_Donor 6 Blood CD8+	516	0.0701278	TRB:CASSEYYEQYF	TRB:TGTGCCAGCAGTGAATATTATGAGCAGTACTTC	GGACATTCAGTTCCCT_R27
252	clonotype1	MD-scTCR_R27_Donor 6 Blood CD8+	516	0.0701278	TRB:CASSEYYEQYF	TRB:TGTGCCAGCAGTGAATATTATGAGCAGTACTTC	ACACCGGCATGATCCA_R27
253	clonotype1	MD-scTCR_R27_Donor 6 Blood CD8+	516	0.0701278	TRB:CASSEYYEQYF	TRB:TGTGCCAGCAGTGAATATTATGAGCAGTACTTC	GTCTTCGGTGTCGCTG_R27
255	clonotype1	MD-scTCR_R27_Donor 6 Blood CD8+	516	0.0701278	TRB:CASSEYYEQYF	TRB:TGTGCCAGCAGTGAATATTATGAGCAGTACTTC	TGATTTCAGATATACG_R27
256	clonotype1	MD-scTCR_R27_Donor 6 Blood CD8+	516	0.0701278	TRB:CASSEYYEQYF	TRB:TGTGCCAGCAGTGAATATTATGAGCAGTACTTC	CGAACATGTAATTGGA_R27
257	clonotype1	MD-scTCR_R27_Donor 6 Blood CD8+	516	0.0701278	TRB:CASSEYYEQYF	TRB:TGTGCCAGCAGTGAATATTATGAGCAGTACTTC	AACCGCGAGTATTGGA_R27
258	clonotype1	MD-scTCR_R27_Donor 6 Blood CD8+	516	0.0701278	TRB:CASSEYYEQYF	TRB:TGTGCCAGCAGTGAATATTATGAGCAGTACTTC	GATCTAGGTCCCTTGT_R27
259	clonotype1	MD-scTCR_R27_Donor 6 Blood CD8+	516	0.0701278	TRB:CASSEYYEQYF	TRB:TGTGCCAGCAGTGAATATTATGAGCAGTACTTC	ACGTCAATCTATCCTA_R27
261	clonotype1	MD-scTCR_R27_Donor 6 Blood CD8+	516	0.0701278	TRB:CASSEYYEQYF	TRB:TGTGCCAGCAGTGAATATTATGAGCAGTACTTC	GGGATGAGTGCTCTTC_R27
262	clonotype1	MD-scTCR_R27_Donor 6 Blood CD8+	516	0.0701278	TRB:CASSEYYEQYF	TRB:TGTGCCAGCAGTGAATATTATGAGCAGTACTTC	ACTATCTAGCCAACAG_R27
263	clonotype1	MD-scTCR_R27_Donor 6 Blood CD8+	516	0.0701278	TRB:CASSEYYEQYF	TRB:TGTGCCAGCAGTGAATATTATGAGCAGTACTTC	GTCTTCGTCGGATGGA_R27
264	clonotype1	MD-scTCR_R27_Donor 6 Blood CD8+	516	0.0701278	TRB:CASSEYYEQYF	TRB:TGTGCCAGCAGTGAATATTATGAGCAGTACTTC	AACCGCGCAGCTATTG_R27
267	clonotype1	MD-scTCR_R27_Donor 6 Blood CD8+	516	0.0701278	TRB:CASSEYYEQYF	TRB:TGTGCCAGCAGTGAATATTATGAGCAGTACTTC	ACGGAGAAGGACTGGT_R27
268	clonotype1	MD-scTCR_R27_Donor 6 Blood CD8+	516	0.0701278	TRB:CASSEYYEQYF	TRB:TGTGCCAGCAGTGAATATTATGAGCAGTACTTC	ATGTGTGAGTTGTCGT_R27
269	clonotype1	MD-scTCR_R27_Donor 6 Blood CD8+	516	0.0701278	TRB:CASSEYYEQYF	TRB:TGTGCCAGCAGTGAATATTATGAGCAGTACTTC	ATAAGAGCATGACGGA_R27
270	clonotype1	MD-scTCR_R27_Donor 6 Blood CD8+	516	0.0701278	TRB:CASSEYYEQYF	TRB:TGTGCCAGCAGTGAATATTATGAGCAGTACTTC	GGACATTTCAGGCAAG_R27
271	clonotype1	MD-scTCR_R27_Donor 6 Blood CD8+	516	0.0701278	TRB:CASSEYYEQYF	TRB:TGTGCCAGCAGTGAATATTATGAGCAGTACTTC	GAAATGAGTGTGGTTT_R27
273	clonotype1	MD-scTCR_R27_Donor 6 Blood CD8+	516	0.0701278	TRB:CASSEYYEQYF	TRB:TGTGCCAGCAGTGAATATTATGAGCAGTACTTC	TTGCCGTTCACGAAGG_R27
274	clonotype1	MD-scTCR_R27_Donor 6 Blood CD8+	516	0.0701278	TRB:CASSEYYEQYF	TRB:TGTGCCAGCAGTGAATATTATGAGCAGTACTTC	TATTACCAGATCTGCT_R27
275	clonotype1	MD-scTCR_R27_Donor 6 Blood CD8+	516	0.0701278	TRB:CASSEYYEQYF	TRB:TGTGCCAGCAGTGAATATTATGAGCAGTACTTC	CGAATGTAGCTGCAAG_R27
276	clonotype1	MD-scTCR_R27_Donor 6 Blood CD8+	516	0.0701278	TRB:CASSEYYEQYF	TRB:TGTGCCAGCAGTGAATATTATGAGCAGTACTTC	TGATTTCTCCAGTATG_R27
277	clonotype1	MD-scTCR_R27_Donor 6 Blood CD8+	516	0.0701278	TRB:CASSEYYEQYF	TRB:TGTGCCAGCAGTGAATATTATGAGCAGTACTTC	GGCCGATAGGGATCTG_R27
278	clonotype1	MD-scTCR_R27_Donor 6 Blood CD8+	516	0.0701278	TRB:CASSEYYEQYF	TRB:TGTGCCAGCAGTGAATATTATGAGCAGTACTTC	GCTGCAGCAGATAATG_R27
279	clonotype1	MD-scTCR_R27_Donor 6 Blood CD8+	516	0.0701278	TRB:CASSEYYEQYF	TRB:TGTGCCAGCAGTGAATATTATGAGCAGTACTTC	TACTCATGTAGCTAAA_R27
280	clonotype1	MD-scTCR_R27_Donor 6 Blood CD8+	516	0.0701278	TRB:CASSEYYEQYF	TRB:TGTGCCAGCAGTGAATATTATGAGCAGTACTTC	AAGGCAGGTAGCGTGA_R27
281	clonotype1	MD-scTCR_R27_Donor 6 Blood CD8+	516	0.0701278	TRB:CASSEYYEQYF	TRB:TGTGCCAGCAGTGAATATTATGAGCAGTACTTC	TGATTTCTCTGACCTC_R27
282	clonotype1	MD-scTCR_R27_Donor 6 Blood CD8+	516	0.0701278	TRB:CASSEYYEQYF	TRB:TGTGCCAGCAGTGAATATTATGAGCAGTACTTC	ATCTGCCCACCTGGTG_R27
283	clonotype1	MD-scTCR_R27_Donor 6 Blood CD8+	516	0.0701278	TRB:CASSEYYEQYF	TRB:TGTGCCAGCAGTGAATATTATGAGCAGTACTTC	CTAATGGTCCTGTAGA_R27
284	clonotype1	MD-scTCR_R27_Donor 6 Blood CD8+	516	0.0701278	TRB:CASSEYYEQYF	TRB:TGTGCCAGCAGTGAATATTATGAGCAGTACTTC	GGGCACTAGTTCGCAT_R27
285	clonotype1	MD-scTCR_R27_Donor 6 Blood CD8+	516	0.0701278	TRB:CASSEYYEQYF	TRB:TGTGCCAGCAGTGAATATTATGAGCAGTACTTC	TCCACACTCTATCCCG_R27
287	clonotype1	MD-scTCR_R27_Donor 6 Blood CD8+	516	0.0701278	TRB:CASSEYYEQYF	TRB:TGTGCCAGCAGTGAATATTATGAGCAGTACTTC	ACGATGTCAGCTCCGA_R27
288	clonotype1	MD-scTCR_R27_Donor 6 Blood CD8+	516	0.0701278	TRB:CASSEYYEQYF	TRB:TGTGCCAGCAGTGAATATTATGAGCAGTACTTC	GAACATCAGTGGTAAT_R27
289	clonotype1	MD-scTCR_R27_Donor 6 Blood CD8+	516	0.0701278	TRB:CASSEYYEQYF	TRB:TGTGCCAGCAGTGAATATTATGAGCAGTACTTC	CATTCGCAGCGAGAAA_R27
290	clonotype1	MD-scTCR_R27_Donor 6 Blood CD8+	516	0.0701278	TRB:CASSEYYEQYF	TRB:TGTGCCAGCAGTGAATATTATGAGCAGTACTTC	AGATTGCCAATTCCTT_R27
291	clonotype1	MD-scTCR_R27_Donor 6 Blood CD8+	516	0.0701278	TRB:CASSEYYEQYF	TRB:TGTGCCAGCAGTGAATATTATGAGCAGTACTTC	CTACACCAGCCTATGT_R27
292	clonotype1	MD-scTCR_R27_Donor 6 Blood CD8+	516	0.0701278	TRB:CASSEYYEQYF	TRB:TGTGCCAGCAGTGAATATTATGAGCAGTACTTC	CTCGAGGCATGGTTGT_R27
293	clonotype1	MD-scTCR_R27_Donor 6 Blood CD8+	516	0.0701278	TRB:CASSEYYEQYF	TRB:TGTGCCAGCAGTGAATATTATGAGCAGTACTTC	CAGCAGCGTCTGCCAG_R27
294	clonotype1	MD-scTCR_R27_Donor 6 Blood CD8+	516	0.0701278	TRB:CASSEYYEQYF	TRB:TGTGCCAGCAGTGAATATTATGAGCAGTACTTC	TTGCGTCGTTCACCTC_R27
295	clonotype1	MD-scTCR_R27_Donor 6 Blood CD8+	516	0.0701278	TRB:CASSEYYEQYF	TRB:TGTGCCAGCAGTGAATATTATGAGCAGTACTTC	CACTCCAAGAGCTGGT_R27
296	clonotype1	MD-scTCR_R27_Donor 6 Blood CD8+	516	0.0701278	TRB:CASSEYYEQYF	TRB:TGTGCCAGCAGTGAATATTATGAGCAGTACTTC	ATTGGACTCGACCAGC_R27
297	clonotype1	MD-scTCR_R27_Donor 6 Blood CD8+	516	0.0701278	TRB:CASSEYYEQYF	TRB:TGTGCCAGCAGTGAATATTATGAGCAGTACTTC	TATTACCGTATAGTAG_R27
298	clonotype1	MD-scTCR_R27_Donor 6 Blood CD8+	516	0.0701278	TRB:CASSEYYEQYF	TRB:TGTGCCAGCAGTGAATATTATGAGCAGTACTTC	TGTTCCGGTACTCTCC_R27
299	clonotype1	MD-scTCR_R27_Donor 6 Blood CD8+	516	0.0701278	TRB:CASSEYYEQYF	TRB:TGTGCCAGCAGTGAATATTATGAGCAGTACTTC	ACAGCCGCAAAGCAAT_R27
300	clonotype1	MD-scTCR_R27_Donor 6 Blood CD8+	516	0.0701278	TRB:CASSEYYEQYF	TRB:TGTGCCAGCAGTGAATATTATGAGCAGTACTTC	AATCGGTGTGCACGAA_R27
301	clonotype1	MD-scTCR_R27_Donor 6 Blood CD8+	516	0.0701278	TRB:CASSEYYEQYF	TRB:TGTGCCAGCAGTGAATATTATGAGCAGTACTTC	GAACATCGTACCAGTT_R27
304	clonotype1	MD-scTCR_R27_Donor 6 Blood CD8+	516	0.0701278	TRB:CASSEYYEQYF	TRB:TGTGCCAGCAGTGAATATTATGAGCAGTACTTC	GCATGCGGTATAGGTA_R27
305	clonotype1	MD-scTCR_R27_Donor 6 Blood CD8+	516	0.0701278	TRB:CASSEYYEQYF	TRB:TGTGCCAGCAGTGAATATTATGAGCAGTACTTC	AAGTCTGCAGTATGCT_R27
306	clonotype1	MD-scTCR_R27_Donor 6 Blood CD8+	516	0.0701278	TRB:CASSEYYEQYF	TRB:TGTGCCAGCAGTGAATATTATGAGCAGTACTTC	TCCCGATGTCCGTTAA_R27
307	clonotype1	MD-scTCR_R27_Donor 6 Blood CD8+	516	0.0701278	TRB:CASSEYYEQYF	TRB:TGTGCCAGCAGTGAATATTATGAGCAGTACTTC	GGACAAGAGACTTGAA_R27
308	clonotype1	MD-scTCR_R27_Donor 6 Blood CD8+	516	0.0701278	TRB:CASSEYYEQYF	TRB:TGTGCCAGCAGTGAATATTATGAGCAGTACTTC	CAGTCCTCATGGATGG_R27
309	clonotype1	MD-scTCR_R27_Donor 6 Blood CD8+	516	0.0701278	TRB:CASSEYYEQYF	TRB:TGTGCCAGCAGTGAATATTATGAGCAGTACTTC	ACTGAACCATGGGAAC_R27
310	clonotype1	MD-scTCR_R27_Donor 6 Blood CD8+	516	0.0701278	TRB:CASSEYYEQYF	TRB:TGTGCCAGCAGTGAATATTATGAGCAGTACTTC	GCATGTAAGACATAAC_R27
311	clonotype1	MD-scTCR_R27_Donor 6 Blood CD8+	516	0.0701278	TRB:CASSEYYEQYF	TRB:TGTGCCAGCAGTGAATATTATGAGCAGTACTTC	GCACATACATGAACCT_R27
312	clonotype1	MD-scTCR_R27_Donor 6 Blood CD8+	516	0.0701278	TRB:CASSEYYEQYF	TRB:TGTGCCAGCAGTGAATATTATGAGCAGTACTTC	ACAGCCGTCATGCAAC_R27
313	clonotype1	MD-scTCR_R27_Donor 6 Blood CD8+	516	0.0701278	TRB:CASSEYYEQYF	TRB:TGTGCCAGCAGTGAATATTATGAGCAGTACTTC	CAGTCCTGTCGGCACT_R27
314	clonotype1	MD-scTCR_R27_Donor 6 Blood CD8+	516	0.0701278	TRB:CASSEYYEQYF	TRB:TGTGCCAGCAGTGAATATTATGAGCAGTACTTC	CGCTATCAGGCCCTTG_R27
317	clonotype1	MD-scTCR_R27_Donor 6 Blood CD8+	516	0.0701278	TRB:CASSEYYEQYF	TRB:TGTGCCAGCAGTGAATATTATGAGCAGTACTTC	TCAACGACACATAACC_R27
318	clonotype1	MD-scTCR_R27_Donor 6 Blood CD8+	516	0.0701278	TRB:CASSEYYEQYF	TRB:TGTGCCAGCAGTGAATATTATGAGCAGTACTTC	CTCGGAGAGTTTAGGA_R27
319	clonotype1	MD-scTCR_R27_Donor 6 Blood CD8+	516	0.0701278	TRB:CASSEYYEQYF	TRB:TGTGCCAGCAGTGAATATTATGAGCAGTACTTC	TCGAGGCAGAAGCCCA_R27
320	clonotype1	MD-scTCR_R27_Donor 6 Blood CD8+	516	0.0701278	TRB:CASSEYYEQYF	TRB:TGTGCCAGCAGTGAATATTATGAGCAGTACTTC	ATCACGAAGGTGACCA_R27
321	clonotype1	MD-scTCR_R27_Donor 6 Blood CD8+	516	0.0701278	TRB:CASSEYYEQYF	TRB:TGTGCCAGCAGTGAATATTATGAGCAGTACTTC	CTTACCGCAGGTCTCG_R27
322	clonotype1	MD-scTCR_R27_Donor 6 Blood CD8+	516	0.0701278	TRB:CASSEYYEQYF	TRB:TGTGCCAGCAGTGAATATTATGAGCAGTACTTC	TCGAGGCAGAATTCCC_R27
323	clonotype1	MD-scTCR_R27_Donor 6 Blood CD8+	516	0.0701278	TRB:CASSEYYEQYF	TRB:TGTGCCAGCAGTGAATATTATGAGCAGTACTTC	GCGAGAATCTTCAACT_R27
324	clonotype1	MD-scTCR_R27_Donor 6 Blood CD8+	516	0.0701278	TRB:CASSEYYEQYF	TRB:TGTGCCAGCAGTGAATATTATGAGCAGTACTTC	TAAACCGGTGACAAAT_R27
325	clonotype1	MD-scTCR_R27_Donor 6 Blood CD8+	516	0.0701278	TRB:CASSEYYEQYF	TRB:TGTGCCAGCAGTGAATATTATGAGCAGTACTTC	ACTGAGTCAAGGTTCT_R27
326	clonotype1	MD-scTCR_R27_Donor 6 Blood CD8+	516	0.0701278	TRB:CASSEYYEQYF	TRB:TGTGCCAGCAGTGAATATTATGAGCAGTACTTC	GAACCTATCCGTTGCT_R27
327	clonotype1	MD-scTCR_R27_Donor 6 Blood CD8+	516	0.0701278	TRB:CASSEYYEQYF	TRB:TGTGCCAGCAGTGAATATTATGAGCAGTACTTC	TACTCGCTCTGCGACG_R27
328	clonotype1	MD-scTCR_R27_Donor 6 Blood CD8+	516	0.0701278	TRB:CASSEYYEQYF	TRB:TGTGCCAGCAGTGAATATTATGAGCAGTACTTC	ACGAGCCTCCGTCAAA_R27
329	clonotype1	MD-scTCR_R27_Donor 6 Blood CD8+	516	0.0701278	TRB:CASSEYYEQYF	TRB:TGTGCCAGCAGTGAATATTATGAGCAGTACTTC	GCTGCTTCACATCTTT_R27
330	clonotype1	MD-scTCR_R27_Donor 6 Blood CD8+	516	0.0701278	TRB:CASSEYYEQYF	TRB:TGTGCCAGCAGTGAATATTATGAGCAGTACTTC	GTATCTTAGAACAATC_R27
331	clonotype1	MD-scTCR_R27_Donor 6 Blood CD8+	516	0.0701278	TRB:CASSEYYEQYF	TRB:TGTGCCAGCAGTGAATATTATGAGCAGTACTTC	TCGGTAAGTCTAGTCA_R27
332	clonotype1	MD-scTCR_R27_Donor 6 Blood CD8+	516	0.0701278	TRB:CASSEYYEQYF	TRB:TGTGCCAGCAGTGAATATTATGAGCAGTACTTC	GTATCTTAGGCGTACA_R27
333	clonotype1	MD-scTCR_R27_Donor 6 Blood CD8+	516	0.0701278	TRB:CASSEYYEQYF	TRB:TGTGCCAGCAGTGAATATTATGAGCAGTACTTC	GGTGTTAAGATCGGGT_R27
334	clonotype1	MD-scTCR_R27_Donor 6 Blood CD8+	516	0.0701278	TRB:CASSEYYEQYF	TRB:TGTGCCAGCAGTGAATATTATGAGCAGTACTTC	TAAGCGTAGCATCATC_R27
335	clonotype1	MD-scTCR_R27_Donor 6 Blood CD8+	516	0.0701278	TRB:CASSEYYEQYF	TRB:TGTGCCAGCAGTGAATATTATGAGCAGTACTTC	TGGTTAGAGGCTCATT_R27
337	clonotype1	MD-scTCR_R27_Donor 6 Blood CD8+	516	0.0701278	TRB:CASSEYYEQYF	TRB:TGTGCCAGCAGTGAATATTATGAGCAGTACTTC	AAGCCGCAGATCGGGT_R27
338	clonotype1	MD-scTCR_R27_Donor 6 Blood CD8+	516	0.0701278	TRB:CASSEYYEQYF	TRB:TGTGCCAGCAGTGAATATTATGAGCAGTACTTC	GTATCTTAGTCTTGCA_R27
339	clonotype1	MD-scTCR_R27_Donor 6 Blood CD8+	516	0.0701278	TRB:CASSEYYEQYF	TRB:TGTGCCAGCAGTGAATATTATGAGCAGTACTTC	AACTCCCGTAAACCTC_R27
340	clonotype1	MD-scTCR_R27_Donor 6 Blood CD8+	516	0.0701278	TRB:CASSEYYEQYF	TRB:TGTGCCAGCAGTGAATATTATGAGCAGTACTTC	TCAATCTCACATCTTT_R27
341	clonotype1	MD-scTCR_R27_Donor 6 Blood CD8+	516	0.0701278	TRB:CASSEYYEQYF	TRB:TGTGCCAGCAGTGAATATTATGAGCAGTACTTC	TCGGTAATCTTTACGT_R27
342	clonotype1	MD-scTCR_R27_Donor 6 Blood CD8+	516	0.0701278	TRB:CASSEYYEQYF	TRB:TGTGCCAGCAGTGAATATTATGAGCAGTACTTC	CCTAAAGTCTCAAGTG_R27
343	clonotype1	MD-scTCR_R27_Donor 6 Blood CD8+	516	0.0701278	TRB:CASSEYYEQYF	TRB:TGTGCCAGCAGTGAATATTATGAGCAGTACTTC	CCGGGATTCACAATGC_R27
346	clonotype1	MD-scTCR_R27_Donor 6 Blood CD8+	516	0.0701278	TRB:CASSEYYEQYF	TRB:TGTGCCAGCAGTGAATATTATGAGCAGTACTTC	TGGCGCAGTAGAGTGC_R27
347	clonotype1	MD-scTCR_R27_Donor 6 Blood CD8+	516	0.0701278	TRB:CASSEYYEQYF	TRB:TGTGCCAGCAGTGAATATTATGAGCAGTACTTC	GGATGTTTCATCGATG_R27
348	clonotype1	MD-scTCR_R27_Donor 6 Blood CD8+	516	0.0701278	TRB:CASSEYYEQYF	TRB:TGTGCCAGCAGTGAATATTATGAGCAGTACTTC	GGGCATCTCGCCAAAT_R27
349	clonotype1	MD-scTCR_R27_Donor 6 Blood CD8+	516	0.0701278	TRB:CASSEYYEQYF	TRB:TGTGCCAGCAGTGAATATTATGAGCAGTACTTC	CCTACACCAAGTCTGT_R27
350	clonotype1	MD-scTCR_R27_Donor 6 Blood CD8+	516	0.0701278	TRB:CASSEYYEQYF	TRB:TGTGCCAGCAGTGAATATTATGAGCAGTACTTC	CATATGGCAGCCTTGG_R27
351	clonotype1	MD-scTCR_R27_Donor 6 Blood CD8+	516	0.0701278	TRB:CASSEYYEQYF	TRB:TGTGCCAGCAGTGAATATTATGAGCAGTACTTC	AAGGCAGCAAAGGAAG_R27
352	clonotype1	MD-scTCR_R27_Donor 6 Blood CD8+	516	0.0701278	TRB:CASSEYYEQYF	TRB:TGTGCCAGCAGTGAATATTATGAGCAGTACTTC	TCGCGAGGTTGTCGCG_R27
353	clonotype1	MD-scTCR_R27_Donor 6 Blood CD8+	516	0.0701278	TRB:CASSEYYEQYF	TRB:TGTGCCAGCAGTGAATATTATGAGCAGTACTTC	AGCTCCTTCCGAGCCA_R27
354	clonotype1	MD-scTCR_R27_Donor 6 Blood CD8+	516	0.0701278	TRB:CASSEYYEQYF	TRB:TGTGCCAGCAGTGAATATTATGAGCAGTACTTC	TTGGCAATCTGGAGCC_R27
355	clonotype1	MD-scTCR_R27_Donor 6 Blood CD8+	516	0.0701278	TRB:CASSEYYEQYF	TRB:TGTGCCAGCAGTGAATATTATGAGCAGTACTTC	GTGCATAGTTAGTGGG_R27
356	clonotype1	MD-scTCR_R27_Donor 6 Blood CD8+	516	0.0701278	TRB:CASSEYYEQYF	TRB:TGTGCCAGCAGTGAATATTATGAGCAGTACTTC	CGTCAGGAGGCAGGTT_R27
358	clonotype1	MD-scTCR_R27_Donor 6 Blood CD8+	516	0.0701278	TRB:CASSEYYEQYF	TRB:TGTGCCAGCAGTGAATATTATGAGCAGTACTTC	CTTAGGAGTGGAAAGA_R27
360	clonotype1	MD-scTCR_R27_Donor 6 Blood CD8+	516	0.0701278	TRB:CASSEYYEQYF	TRB:TGTGCCAGCAGTGAATATTATGAGCAGTACTTC	CGCTGGATCAGCGATT_R27
361	clonotype1	MD-scTCR_R27_Donor 6 Blood CD8+	516	0.0701278	TRB:CASSEYYEQYF	TRB:TGTGCCAGCAGTGAATATTATGAGCAGTACTTC	AACTCTTCAAGCGTAG_R27
363	clonotype1	MD-scTCR_R27_Donor 6 Blood CD8+	516	0.0701278	TRB:CASSEYYEQYF	TRB:TGTGCCAGCAGTGAATATTATGAGCAGTACTTC	GACACGCCATTTCAGG_R27
364	clonotype1	MD-scTCR_R27_Donor 6 Blood CD8+	516	0.0701278	TRB:CASSEYYEQYF	TRB:TGTGCCAGCAGTGAATATTATGAGCAGTACTTC	ACATACGGTACGCACC_R27
365	clonotype1	MD-scTCR_R27_Donor 6 Blood CD8+	516	0.0701278	TRB:CASSEYYEQYF	TRB:TGTGCCAGCAGTGAATATTATGAGCAGTACTTC	ATCTACTAGTTCGATC_R27
366	clonotype1	MD-scTCR_R27_Donor 6 Blood CD8+	516	0.0701278	TRB:CASSEYYEQYF	TRB:TGTGCCAGCAGTGAATATTATGAGCAGTACTTC	TTTGGTTCATCCCATC_R27
367	clonotype1	MD-scTCR_R27_Donor 6 Blood CD8+	516	0.0701278	TRB:CASSEYYEQYF	TRB:TGTGCCAGCAGTGAATATTATGAGCAGTACTTC	ATCTACTCAAACCCAT_R27
368	clonotype1	MD-scTCR_R27_Donor 6 Blood CD8+	516	0.0701278	TRB:CASSEYYEQYF	TRB:TGTGCCAGCAGTGAATATTATGAGCAGTACTTC	CGCGTTTCACCGGAAA_R27
370	clonotype1	MD-scTCR_R27_Donor 6 Blood CD8+	516	0.0701278	TRB:CASSEYYEQYF	TRB:TGTGCCAGCAGTGAATATTATGAGCAGTACTTC	CGAGAAGGTGCAACTT_R27
373	clonotype1	MD-scTCR_R27_Donor 6 Blood CD8+	516	0.0701278	TRB:CASSEYYEQYF	TRB:TGTGCCAGCAGTGAATATTATGAGCAGTACTTC	GGCCGATGTTATCACG_R27
374	clonotype1	MD-scTCR_R27_Donor 6 Blood CD8+	516	0.0701278	TRB:CASSEYYEQYF	TRB:TGTGCCAGCAGTGAATATTATGAGCAGTACTTC	GCAGCCACATGTAGTC_R27
375	clonotype1	MD-scTCR_R27_Donor 6 Blood CD8+	516	0.0701278	TRB:CASSEYYEQYF	TRB:TGTGCCAGCAGTGAATATTATGAGCAGTACTTC	CTGTTTAAGCGATATA_R27
376	clonotype1	MD-scTCR_R27_Donor 6 Blood CD8+	516	0.0701278	TRB:CASSEYYEQYF	TRB:TGTGCCAGCAGTGAATATTATGAGCAGTACTTC	GTGCGGTTCAAACGGG_R27
377	clonotype1	MD-scTCR_R27_Donor 6 Blood CD8+	516	0.0701278	TRB:CASSEYYEQYF	TRB:TGTGCCAGCAGTGAATATTATGAGCAGTACTTC	GCGCCAAAGCTTCGCG_R27
379	clonotype1	MD-scTCR_R27_Donor 6 Blood CD8+	516	0.0701278	TRB:CASSEYYEQYF	TRB:TGTGCCAGCAGTGAATATTATGAGCAGTACTTC	CGTCCATAGCAATATG_R27
380	clonotype1	MD-scTCR_R27_Donor 6 Blood CD8+	516	0.0701278	TRB:CASSEYYEQYF	TRB:TGTGCCAGCAGTGAATATTATGAGCAGTACTTC	TTAGGCAGTCTAGAGG_R27
381	clonotype1	MD-scTCR_R27_Donor 6 Blood CD8+	516	0.0701278	TRB:CASSEYYEQYF	TRB:TGTGCCAGCAGTGAATATTATGAGCAGTACTTC	ACACCGGTCCGCGTTT_R27
382	clonotype1	MD-scTCR_R27_Donor 6 Blood CD8+	516	0.0701278	TRB:CASSEYYEQYF	TRB:TGTGCCAGCAGTGAATATTATGAGCAGTACTTC	ACTTGTTTCGTGACAT_R27
383	clonotype1	MD-scTCR_R27_Donor 6 Blood CD8+	516	0.0701278	TRB:CASSEYYEQYF	TRB:TGTGCCAGCAGTGAATATTATGAGCAGTACTTC	TTCCCAGTCTCCAACC_R27
384	clonotype1	MD-scTCR_R27_Donor 6 Blood CD8+	516	0.0701278	TRB:CASSEYYEQYF	TRB:TGTGCCAGCAGTGAATATTATGAGCAGTACTTC	CGAGAAGTCTCAACTT_R27
385	clonotype1	MD-scTCR_R27_Donor 6 Blood CD8+	516	0.0701278	TRB:CASSEYYEQYF	TRB:TGTGCCAGCAGTGAATATTATGAGCAGTACTTC	ACGCCAGGTAAAGGAG_R27
387	clonotype1	MD-scTCR_R27_Donor 6 Blood CD8+	516	0.0701278	TRB:CASSEYYEQYF	TRB:TGTGCCAGCAGTGAATATTATGAGCAGTACTTC	GCGCGATGTTCCGTCT_R27
389	clonotype1	MD-scTCR_R27_Donor 6 Blood CD8+	516	0.0701278	TRB:CASSEYYEQYF	TRB:TGTGCCAGCAGTGAATATTATGAGCAGTACTTC	TGTGTTTAGTTAAGTG_R27
390	clonotype1	MD-scTCR_R27_Donor 6 Blood CD8+	516	0.0701278	TRB:CASSEYYEQYF	TRB:TGTGCCAGCAGTGAATATTATGAGCAGTACTTC	CTTCTCTGTTGATTCG_R27
391	clonotype1	MD-scTCR_R27_Donor 6 Blood CD8+	516	0.0701278	TRB:CASSEYYEQYF	TRB:TGTGCCAGCAGTGAATATTATGAGCAGTACTTC	GGTATTGAGCACCGCT_R27
393	clonotype1	MD-scTCR_R27_Donor 6 Blood CD8+	516	0.0701278	TRB:CASSEYYEQYF	TRB:TGTGCCAGCAGTGAATATTATGAGCAGTACTTC	CTACGTCAGGAATCGC_R27
394	clonotype1	MD-scTCR_R27_Donor 6 Blood CD8+	516	0.0701278	TRB:CASSEYYEQYF	TRB:TGTGCCAGCAGTGAATATTATGAGCAGTACTTC	GGGATGATCTCTAAGG_R27
396	clonotype1	MD-scTCR_R27_Donor 6 Blood CD8+	516	0.0701278	TRB:CASSEYYEQYF	TRB:TGTGCCAGCAGTGAATATTATGAGCAGTACTTC	CAGATCAGTTCAGCGC_R27
397	clonotype1	MD-scTCR_R27_Donor 6 Blood CD8+	516	0.0701278	TRB:CASSEYYEQYF	TRB:TGTGCCAGCAGTGAATATTATGAGCAGTACTTC	GGCCGATAGTGCCATT_R27
398	clonotype1	MD-scTCR_R27_Donor 6 Blood CD8+	516	0.0701278	TRB:CASSEYYEQYF	TRB:TGTGCCAGCAGTGAATATTATGAGCAGTACTTC	CATCGGGCAGTCGTGC_R27
399	clonotype1	MD-scTCR_R27_Donor 6 Blood CD8+	516	0.0701278	TRB:CASSEYYEQYF	TRB:TGTGCCAGCAGTGAATATTATGAGCAGTACTTC	TTTATGCCACGGTGTC_R27
400	clonotype1	MD-scTCR_R27_Donor 6 Blood CD8+	516	0.0701278	TRB:CASSEYYEQYF	TRB:TGTGCCAGCAGTGAATATTATGAGCAGTACTTC	TGATTTCTCGCAGGCT_R27
401	clonotype1	MD-scTCR_R27_Donor 6 Blood CD8+	516	0.0701278	TRB:CASSEYYEQYF	TRB:TGTGCCAGCAGTGAATATTATGAGCAGTACTTC	CGTTGGGGTCAAAGCG_R27
402	clonotype1	MD-scTCR_R27_Donor 6 Blood CD8+	516	0.0701278	TRB:CASSEYYEQYF	TRB:TGTGCCAGCAGTGAATATTATGAGCAGTACTTC	CAGTAACGTAAACACA_R27
404	clonotype1	MD-scTCR_R27_Donor 6 Blood CD8+	516	0.0701278	TRB:CASSEYYEQYF	TRB:TGTGCCAGCAGTGAATATTATGAGCAGTACTTC	TTAGTTCCAAACCCAT_R27
405	clonotype1	MD-scTCR_R27_Donor 6 Blood CD8+	516	0.0701278	TRB:CASSEYYEQYF	TRB:TGTGCCAGCAGTGAATATTATGAGCAGTACTTC	CTCACACTCACATACG_R27
406	clonotype1	MD-scTCR_R27_Donor 6 Blood CD8+	516	0.0701278	TRB:CASSEYYEQYF	TRB:TGTGCCAGCAGTGAATATTATGAGCAGTACTTC	GGCCGATGTCAATGTC_R27
408	clonotype1	MD-scTCR_R27_Donor 6 Blood CD8+	516	0.0701278	TRB:CASSEYYEQYF	TRB:TGTGCCAGCAGTGAATATTATGAGCAGTACTTC	TACACGATCGTAGATC_R27
410	clonotype1	MD-scTCR_R27_Donor 6 Blood CD8+	516	0.0701278	TRB:CASSEYYEQYF	TRB:TGTGCCAGCAGTGAATATTATGAGCAGTACTTC	TTGAACGTCTGCTGCT_R27
414	clonotype1	MD-scTCR_R27_Donor 6 Blood CD8+	516	0.0701278	TRB:CASSEYYEQYF	TRB:TGTGCCAGCAGTGAATATTATGAGCAGTACTTC	CAGGTGCGTGCTGTAT_R27
415	clonotype1	MD-scTCR_R27_Donor 6 Blood CD8+	516	0.0701278	TRB:CASSEYYEQYF	TRB:TGTGCCAGCAGTGAATATTATGAGCAGTACTTC	CTTGGCTGTCCGTGAC_R27
416	clonotype1	MD-scTCR_R27_Donor 6 Blood CD8+	516	0.0701278	TRB:CASSEYYEQYF	TRB:TGTGCCAGCAGTGAATATTATGAGCAGTACTTC	CATCAGAAGGCTAGAC_R27
417	clonotype1	MD-scTCR_R27_Donor 6 Blood CD8+	516	0.0701278	TRB:CASSEYYEQYF	TRB:TGTGCCAGCAGTGAATATTATGAGCAGTACTTC	GTTACAGGTACAGCAG_R27
418	clonotype1	MD-scTCR_R27_Donor 6 Blood CD8+	516	0.0701278	TRB:CASSEYYEQYF	TRB:TGTGCCAGCAGTGAATATTATGAGCAGTACTTC	GGGAATGAGTTCCACA_R27
419	clonotype1	MD-scTCR_R27_Donor 6 Blood CD8+	516	0.0701278	TRB:CASSEYYEQYF	TRB:TGTGCCAGCAGTGAATATTATGAGCAGTACTTC	TGCACCTCATCGGGTC_R27
420	clonotype1	MD-scTCR_R27_Donor 6 Blood CD8+	516	0.0701278	TRB:CASSEYYEQYF	TRB:TGTGCCAGCAGTGAATATTATGAGCAGTACTTC	TCTATTGGTTGATTCG_R27
422	clonotype1	MD-scTCR_R27_Donor 6 Blood CD8+	516	0.0701278	TRB:CASSEYYEQYF	TRB:TGTGCCAGCAGTGAATATTATGAGCAGTACTTC	AACTTTCGTACTCGCG_R27
423	clonotype1	MD-scTCR_R27_Donor 6 Blood CD8+	516	0.0701278	TRB:CASSEYYEQYF	TRB:TGTGCCAGCAGTGAATATTATGAGCAGTACTTC	TACACGACAATAACGA_R27
424	clonotype1	MD-scTCR_R27_Donor 6 Blood CD8+	516	0.0701278	TRB:CASSEYYEQYF	TRB:TGTGCCAGCAGTGAATATTATGAGCAGTACTTC	GTGGGTCCACAACGCC_R27
425	clonotype1	MD-scTCR_R27_Donor 6 Blood CD8+	516	0.0701278	TRB:CASSEYYEQYF	TRB:TGTGCCAGCAGTGAATATTATGAGCAGTACTTC	AGTGGGAAGGATGCGT_R27
426	clonotype1	MD-scTCR_R27_Donor 6 Blood CD8+	516	0.0701278	TRB:CASSEYYEQYF	TRB:TGTGCCAGCAGTGAATATTATGAGCAGTACTTC	TACTTACCATGTTGAC_R27
428	clonotype1	MD-scTCR_R27_Donor 6 Blood CD8+	516	0.0701278	TRB:CASSEYYEQYF	TRB:TGTGCCAGCAGTGAATATTATGAGCAGTACTTC	ATAACGCAGACAGAGA_R27
430	clonotype1	MD-scTCR_R27_Donor 6 Blood CD8+	516	0.0701278	TRB:CASSEYYEQYF	TRB:TGTGCCAGCAGTGAATATTATGAGCAGTACTTC	TACACGAGTAGGCATG_R27
432	clonotype1	MD-scTCR_R27_Donor 6 Blood CD8+	516	0.0701278	TRB:CASSEYYEQYF	TRB:TGTGCCAGCAGTGAATATTATGAGCAGTACTTC	TACGGGCTCGCGATCG_R27
434	clonotype1	MD-scTCR_R27_Donor 6 Blood CD8+	516	0.0701278	TRB:CASSEYYEQYF	TRB:TGTGCCAGCAGTGAATATTATGAGCAGTACTTC	TCCCGATTCCTGTAGA_R27
435	clonotype1	MD-scTCR_R27_Donor 6 Blood CD8+	516	0.0701278	TRB:CASSEYYEQYF	TRB:TGTGCCAGCAGTGAATATTATGAGCAGTACTTC	CATCAGATCAGGTTCA_R27
436	clonotype1	MD-scTCR_R27_Donor 6 Blood CD8+	516	0.0701278	TRB:CASSEYYEQYF	TRB:TGTGCCAGCAGTGAATATTATGAGCAGTACTTC	GTTCATTAGATATGCA_R27
437	clonotype1	MD-scTCR_R27_Donor 6 Blood CD8+	516	0.0701278	TRB:CASSEYYEQYF	TRB:TGTGCCAGCAGTGAATATTATGAGCAGTACTTC	CAACCTCTCCAGAAGG_R27
438	clonotype1	MD-scTCR_R27_Donor 6 Blood CD8+	516	0.0701278	TRB:CASSEYYEQYF	TRB:TGTGCCAGCAGTGAATATTATGAGCAGTACTTC	AGGGAGTTCAAACAAG_R27
439	clonotype1	MD-scTCR_R27_Donor 6 Blood CD8+	516	0.0701278	TRB:CASSEYYEQYF	TRB:TGTGCCAGCAGTGAATATTATGAGCAGTACTTC	TCAGGTACACGAAATA_R27
440	clonotype1	MD-scTCR_R27_Donor 6 Blood CD8+	516	0.0701278	TRB:CASSEYYEQYF	TRB:TGTGCCAGCAGTGAATATTATGAGCAGTACTTC	CTAGTGACAGCGTCCA_R27
441	clonotype1	MD-scTCR_R27_Donor 6 Blood CD8+	516	0.0701278	TRB:CASSEYYEQYF	TRB:TGTGCCAGCAGTGAATATTATGAGCAGTACTTC	CTTAGGAGTTCCACTC_R27
442	clonotype1	MD-scTCR_R27_Donor 6 Blood CD8+	516	0.0701278	TRB:CASSEYYEQYF	TRB:TGTGCCAGCAGTGAATATTATGAGCAGTACTTC	AGCGTCGTCACCATAG_R27
443	clonotype1	MD-scTCR_R27_Donor 6 Blood CD8+	516	0.0701278	TRB:CASSEYYEQYF	TRB:TGTGCCAGCAGTGAATATTATGAGCAGTACTTC	TACACGATCAAGATCC_R27
444	clonotype1	MD-scTCR_R27_Donor 6 Blood CD8+	516	0.0701278	TRB:CASSEYYEQYF	TRB:TGTGCCAGCAGTGAATATTATGAGCAGTACTTC	TTAACTCCATGAGCGA_R27
446	clonotype1	MD-scTCR_R27_Donor 6 Blood CD8+	516	0.0701278	TRB:CASSEYYEQYF	TRB:TGTGCCAGCAGTGAATATTATGAGCAGTACTTC	CGTGAGCAGAGGTTGC_R27
447	clonotype1	MD-scTCR_R27_Donor 6 Blood CD8+	516	0.0701278	TRB:CASSEYYEQYF	TRB:TGTGCCAGCAGTGAATATTATGAGCAGTACTTC	GTGTGCGGTATTCTCT_R27
448	clonotype1	MD-scTCR_R27_Donor 6 Blood CD8+	516	0.0701278	TRB:CASSEYYEQYF	TRB:TGTGCCAGCAGTGAATATTATGAGCAGTACTTC	TGACTTTAGGGTCGAT_R27
449	clonotype1	MD-scTCR_R27_Donor 6 Blood CD8+	516	0.0701278	TRB:CASSEYYEQYF	TRB:TGTGCCAGCAGTGAATATTATGAGCAGTACTTC	GCTTGAATCTCGATGA_R27
450	clonotype1	MD-scTCR_R27_Donor 6 Blood CD8+	516	0.0701278	TRB:CASSEYYEQYF	TRB:TGTGCCAGCAGTGAATATTATGAGCAGTACTTC	ACGCAGCTCATGTCCC_R27
451	clonotype1	MD-scTCR_R27_Donor 6 Blood CD8+	516	0.0701278	TRB:CASSEYYEQYF	TRB:TGTGCCAGCAGTGAATATTATGAGCAGTACTTC	AAGACCTTCCATGAGT_R27
452	clonotype1	MD-scTCR_R27_Donor 6 Blood CD8+	516	0.0701278	TRB:CASSEYYEQYF	TRB:TGTGCCAGCAGTGAATATTATGAGCAGTACTTC	CTTTGCGCATGTCCTC_R27
453	clonotype1	MD-scTCR_R27_Donor 6 Blood CD8+	516	0.0701278	TRB:CASSEYYEQYF	TRB:TGTGCCAGCAGTGAATATTATGAGCAGTACTTC	CTAAGACGTATAAACG_R27
454	clonotype1	MD-scTCR_R27_Donor 6 Blood CD8+	516	0.0701278	TRB:CASSEYYEQYF	TRB:TGTGCCAGCAGTGAATATTATGAGCAGTACTTC	GGACGTCGTCATCGGC_R27
455	clonotype1	MD-scTCR_R27_Donor 6 Blood CD8+	516	0.0701278	TRB:CASSEYYEQYF	TRB:TGTGCCAGCAGTGAATATTATGAGCAGTACTTC	AGAGCGAAGCGTTTAC_R27
457	clonotype1	MD-scTCR_R27_Donor 6 Blood CD8+	516	0.0701278	TRB:CASSEYYEQYF	TRB:TGTGCCAGCAGTGAATATTATGAGCAGTACTTC	CGATCGGAGATGTAAC_R27
458	clonotype1	MD-scTCR_R27_Donor 6 Blood CD8+	516	0.0701278	TRB:CASSEYYEQYF	TRB:TGTGCCAGCAGTGAATATTATGAGCAGTACTTC	CGATTGATCCGTCAAA_R27
459	clonotype1	MD-scTCR_R27_Donor 6 Blood CD8+	516	0.0701278	TRB:CASSEYYEQYF	TRB:TGTGCCAGCAGTGAATATTATGAGCAGTACTTC	ATTTCTGAGCCACCTG_R27
460	clonotype1	MD-scTCR_R27_Donor 6 Blood CD8+	516	0.0701278	TRB:CASSEYYEQYF	TRB:TGTGCCAGCAGTGAATATTATGAGCAGTACTTC	CGCTGGACAAAGGTGC_R27
461	clonotype1	MD-scTCR_R27_Donor 6 Blood CD8+	516	0.0701278	TRB:CASSEYYEQYF	TRB:TGTGCCAGCAGTGAATATTATGAGCAGTACTTC	GCACATAAGTGAACAT_R27
462	clonotype1	MD-scTCR_R27_Donor 6 Blood CD8+	516	0.0701278	TRB:CASSEYYEQYF	TRB:TGTGCCAGCAGTGAATATTATGAGCAGTACTTC	CATCCACTCGGAATCT_R27
463	clonotype1	MD-scTCR_R27_Donor 6 Blood CD8+	516	0.0701278	TRB:CASSEYYEQYF	TRB:TGTGCCAGCAGTGAATATTATGAGCAGTACTTC	CTAGCCTTCGCAGGCT_R27
464	clonotype1	MD-scTCR_R27_Donor 6 Blood CD8+	516	0.0701278	TRB:CASSEYYEQYF	TRB:TGTGCCAGCAGTGAATATTATGAGCAGTACTTC	TGGTTAGGTAAGGGAA_R27
465	clonotype1	MD-scTCR_R27_Donor 6 Blood CD8+	516	0.0701278	TRB:CASSEYYEQYF	TRB:TGTGCCAGCAGTGAATATTATGAGCAGTACTTC	TCTATTGTCATGTCTT_R27
466	clonotype1	MD-scTCR_R27_Donor 6 Blood CD8+	516	0.0701278	TRB:CASSEYYEQYF	TRB:TGTGCCAGCAGTGAATATTATGAGCAGTACTTC	TGACTTTGTCCAGTAT_R27
467	clonotype1	MD-scTCR_R27_Donor 6 Blood CD8+	516	0.0701278	TRB:CASSEYYEQYF	TRB:TGTGCCAGCAGTGAATATTATGAGCAGTACTTC	GTACTTTGTGATAAAC_R27
468	clonotype1	MD-scTCR_R27_Donor 6 Blood CD8+	516	0.0701278	TRB:CASSEYYEQYF	TRB:TGTGCCAGCAGTGAATATTATGAGCAGTACTTC	AGCTTGATCCTTGGTC_R27
470	clonotype1	MD-scTCR_R27_Donor 6 Blood CD8+	516	0.0701278	TRB:CASSEYYEQYF	TRB:TGTGCCAGCAGTGAATATTATGAGCAGTACTTC	CATCGAAAGAGTACCG_R27
471	clonotype1	MD-scTCR_R27_Donor 6 Blood CD8+	516	0.0701278	TRB:CASSEYYEQYF	TRB:TGTGCCAGCAGTGAATATTATGAGCAGTACTTC	TTAGGCATCTCGCATC_R27
472	clonotype1	MD-scTCR_R27_Donor 6 Blood CD8+	516	0.0701278	TRB:CASSEYYEQYF	TRB:TGTGCCAGCAGTGAATATTATGAGCAGTACTTC	AGGCCACAGTCCCACG_R27
473	clonotype1	MD-scTCR_R27_Donor 6 Blood CD8+	516	0.0701278	TRB:CASSEYYEQYF	TRB:TGTGCCAGCAGTGAATATTATGAGCAGTACTTC	ACGAGGACACCGAAAG_R27
474	clonotype1	MD-scTCR_R27_Donor 6 Blood CD8+	516	0.0701278	TRB:CASSEYYEQYF	TRB:TGTGCCAGCAGTGAATATTATGAGCAGTACTTC	AGTCTTTCAGCGATCC_R27
476	clonotype1	MD-scTCR_R27_Donor 6 Blood CD8+	516	0.0701278	TRB:CASSEYYEQYF	TRB:TGTGCCAGCAGTGAATATTATGAGCAGTACTTC	AAGCCGCGTGGTCCGT_R27
478	clonotype1	MD-scTCR_R27_Donor 6 Blood CD8+	516	0.0701278	TRB:CASSEYYEQYF	TRB:TGTGCCAGCAGTGAATATTATGAGCAGTACTTC	GTGTTAGGTGACGGTA_R27
479	clonotype1	MD-scTCR_R27_Donor 6 Blood CD8+	516	0.0701278	TRB:CASSEYYEQYF	TRB:TGTGCCAGCAGTGAATATTATGAGCAGTACTTC	ATGCGATTCCCTTGTG_R27
480	clonotype1	MD-scTCR_R27_Donor 6 Blood CD8+	516	0.0701278	TRB:CASSEYYEQYF	TRB:TGTGCCAGCAGTGAATATTATGAGCAGTACTTC	CTAATGGGTGATGTCT_R27
481	clonotype1	MD-scTCR_R27_Donor 6 Blood CD8+	516	0.0701278	TRB:CASSEYYEQYF	TRB:TGTGCCAGCAGTGAATATTATGAGCAGTACTTC	CATCAAGTCACCCGAG_R27
482	clonotype1	MD-scTCR_R27_Donor 6 Blood CD8+	516	0.0701278	TRB:CASSEYYEQYF	TRB:TGTGCCAGCAGTGAATATTATGAGCAGTACTTC	TCAGCTCCATCGATTG_R27
483	clonotype1	MD-scTCR_R27_Donor 6 Blood CD8+	516	0.0701278	TRB:CASSEYYEQYF	TRB:TGTGCCAGCAGTGAATATTATGAGCAGTACTTC	AGACGTTTCTCAACTT_R27
486	clonotype1	MD-scTCR_R27_Donor 6 Blood CD8+	516	0.0701278	TRB:CASSEYYEQYF	TRB:TGTGCCAGCAGTGAATATTATGAGCAGTACTTC	CACAAACTCCACTCCA_R27
487	clonotype1	MD-scTCR_R27_Donor 6 Blood CD8+	516	0.0701278	TRB:CASSEYYEQYF	TRB:TGTGCCAGCAGTGAATATTATGAGCAGTACTTC	TGAAAGATCTAACCGA_R27
488	clonotype1	MD-scTCR_R27_Donor 6 Blood CD8+	516	0.0701278	TRB:CASSEYYEQYF	TRB:TGTGCCAGCAGTGAATATTATGAGCAGTACTTC	GCAGCCACAATAGCGG_R27
490	clonotype1	MD-scTCR_R27_Donor 6 Blood CD8+	516	0.0701278	TRB:CASSEYYEQYF	TRB:TGTGCCAGCAGTGAATATTATGAGCAGTACTTC	ATTGGTGGTAAACACA_R27
492	clonotype1	MD-scTCR_R27_Donor 6 Blood CD8+	516	0.0701278	TRB:CASSEYYEQYF	TRB:TGTGCCAGCAGTGAATATTATGAGCAGTACTTC	GTACTTTAGTAGTGCG_R27
496	clonotype1	MD-scTCR_R27_Donor 6 Blood CD8+	516	0.0701278	TRB:CASSEYYEQYF	TRB:TGTGCCAGCAGTGAATATTATGAGCAGTACTTC	GACACGCTCGTTACGA_R27
497	clonotype1	MD-scTCR_R27_Donor 6 Blood CD8+	516	0.0701278	TRB:CASSEYYEQYF	TRB:TGTGCCAGCAGTGAATATTATGAGCAGTACTTC	CATGGCGGTTCGAATC_R27
498	clonotype1	MD-scTCR_R27_Donor 6 Blood CD8+	516	0.0701278	TRB:CASSEYYEQYF	TRB:TGTGCCAGCAGTGAATATTATGAGCAGTACTTC	TCCACACAGCGTTGCC_R27
499	clonotype1	MD-scTCR_R27_Donor 6 Blood CD8+	516	0.0701278	TRB:CASSEYYEQYF	TRB:TGTGCCAGCAGTGAATATTATGAGCAGTACTTC	AGCTTGAGTCTAAACC_R27
500	clonotype1	MD-scTCR_R27_Donor 6 Blood CD8+	516	0.0701278	TRB:CASSEYYEQYF	TRB:TGTGCCAGCAGTGAATATTATGAGCAGTACTTC	GGTGTTAAGTCGAGTG_R27
501	clonotype1	MD-scTCR_R27_Donor 6 Blood CD8+	516	0.0701278	TRB:CASSEYYEQYF	TRB:TGTGCCAGCAGTGAATATTATGAGCAGTACTTC	CCACGGATCTCGCATC_R27
504	clonotype1	MD-scTCR_R27_Donor 6 Blood CD8+	516	0.0701278	TRB:CASSEYYEQYF	TRB:TGTGCCAGCAGTGAATATTATGAGCAGTACTTC	CATCGAATCGCCTGTT_R27
505	clonotype1	MD-scTCR_R27_Donor 6 Blood CD8+	516	0.0701278	TRB:CASSEYYEQYF	TRB:TGTGCCAGCAGTGAATATTATGAGCAGTACTTC	ACCGTAAAGGCATTGG_R27
506	clonotype1	MD-scTCR_R27_Donor 6 Blood CD8+	516	0.0701278	TRB:CASSEYYEQYF	TRB:TGTGCCAGCAGTGAATATTATGAGCAGTACTTC	ACCGTAAAGGTGCAAC_R27
508	clonotype1	MD-scTCR_R27_Donor 6 Blood CD8+	516	0.0701278	TRB:CASSEYYEQYF	TRB:TGTGCCAGCAGTGAATATTATGAGCAGTACTTC	CATCAGAAGTGTTAGA_R27
509	clonotype1	MD-scTCR_R27_Donor 6 Blood CD8+	516	0.0701278	TRB:CASSEYYEQYF	TRB:TGTGCCAGCAGTGAATATTATGAGCAGTACTTC	AGAGTGGCAAACCTAC_R27
510	clonotype1	MD-scTCR_R27_Donor 6 Blood CD8+	516	0.0701278	TRB:CASSEYYEQYF	TRB:TGTGCCAGCAGTGAATATTATGAGCAGTACTTC	TGTGTTTAGCTAGGCA_R27
512	clonotype1	MD-scTCR_R27_Donor 6 Blood CD8+	516	0.0701278	TRB:CASSEYYEQYF	TRB:TGTGCCAGCAGTGAATATTATGAGCAGTACTTC	TTAGGACGTCTACCTC_R27
513	clonotype1	MD-scTCR_R27_Donor 6 Blood CD8+	516	0.0701278	TRB:CASSEYYEQYF	TRB:TGTGCCAGCAGTGAATATTATGAGCAGTACTTC	CGGAGTCCATAGACTC_R27
514	clonotype1	MD-scTCR_R27_Donor 6 Blood CD8+	516	0.0701278	TRB:CASSEYYEQYF	TRB:TGTGCCAGCAGTGAATATTATGAGCAGTACTTC	GAAATGAGTTCAGACT_R27
515	clonotype1	MD-scTCR_R27_Donor 6 Blood CD8+	516	0.0701278	TRB:CASSEYYEQYF	TRB:TGTGCCAGCAGTGAATATTATGAGCAGTACTTC	CATTATCCATTGGTAC_R27
518	clonotype1	MD-scTCR_R27_Donor 6 Blood CD8+	516	0.0701278	TRB:CASSEYYEQYF	TRB:TGTGCCAGCAGTGAATATTATGAGCAGTACTTC	CGTTCTGAGAGTACAT_R27
519	clonotype1	MD-scTCR_R27_Donor 6 Blood CD8+	516	0.0701278	TRB:CASSEYYEQYF	TRB:TGTGCCAGCAGTGAATATTATGAGCAGTACTTC	TACTCATCAGCGTAAG_R27
520	clonotype1	MD-scTCR_R27_Donor 6 Blood CD8+	516	0.0701278	TRB:CASSEYYEQYF	TRB:TGTGCCAGCAGTGAATATTATGAGCAGTACTTC	GGTGCGTGTTATCACG_R27
521	clonotype1	MD-scTCR_R27_Donor 6 Blood CD8+	516	0.0701278	TRB:CASSEYYEQYF	TRB:TGTGCCAGCAGTGAATATTATGAGCAGTACTTC	CTCTGGTAGTAGGTGC_R27
522	clonotype1	MD-scTCR_R27_Donor 6 Blood CD8+	516	0.0701278	TRB:CASSEYYEQYF	TRB:TGTGCCAGCAGTGAATATTATGAGCAGTACTTC	AGCTTGAAGGCAGGTT_R27
523	clonotype1	MD-scTCR_R27_Donor 6 Blood CD8+	516	0.0701278	TRB:CASSEYYEQYF	TRB:TGTGCCAGCAGTGAATATTATGAGCAGTACTTC	TCTATTGAGCTTTGGT_R27
524	clonotype1	MD-scTCR_R27_Donor 6 Blood CD8+	516	0.0701278	TRB:CASSEYYEQYF	TRB:TGTGCCAGCAGTGAATATTATGAGCAGTACTTC	CAAGATCAGTTAAGTG_R27
525	clonotype1	MD-scTCR_R27_Donor 6 Blood CD8+	516	0.0701278	TRB:CASSEYYEQYF	TRB:TGTGCCAGCAGTGAATATTATGAGCAGTACTTC	AGCGGTCAGGGAAACA_R27
526	clonotype1	MD-scTCR_R27_Donor 6 Blood CD8+	516	0.0701278	TRB:CASSEYYEQYF	TRB:TGTGCCAGCAGTGAATATTATGAGCAGTACTTC	TACCTTATCATCACCC_R27
527	clonotype1	MD-scTCR_R27_Donor 6 Blood CD8+	516	0.0701278	TRB:CASSEYYEQYF	TRB:TGTGCCAGCAGTGAATATTATGAGCAGTACTTC	CGTTCTGCACGGATAG_R27
529	clonotype1	MD-scTCR_R27_Donor 6 Blood CD8+	516	0.0701278	TRB:CASSEYYEQYF	TRB:TGTGCCAGCAGTGAATATTATGAGCAGTACTTC	TTAGGACAGCGGCTTC_R27
530	clonotype1	MD-scTCR_R27_Donor 6 Blood CD8+	516	0.0701278	TRB:CASSEYYEQYF	TRB:TGTGCCAGCAGTGAATATTATGAGCAGTACTTC	AAGGTTCAGAGCTTCT_R27
531	clonotype1	MD-scTCR_R27_Donor 6 Blood CD8+	516	0.0701278	TRB:CASSEYYEQYF	TRB:TGTGCCAGCAGTGAATATTATGAGCAGTACTTC	TCAGATGGTCTGGAGA_R27
533	clonotype1	MD-scTCR_R27_Donor 6 Blood CD8+	516	0.0701278	TRB:CASSEYYEQYF	TRB:TGTGCCAGCAGTGAATATTATGAGCAGTACTTC	TACGGGCAGACTGTAA_R27
534	clonotype1	MD-scTCR_R27_Donor 6 Blood CD8+	516	0.0701278	TRB:CASSEYYEQYF	TRB:TGTGCCAGCAGTGAATATTATGAGCAGTACTTC	CTCGAGGAGTGGCACA_R27
536	clonotype1	MD-scTCR_R27_Donor 6 Blood CD8+	516	0.0701278	TRB:CASSEYYEQYF	TRB:TGTGCCAGCAGTGAATATTATGAGCAGTACTTC	TCTATTGGTCCGAACC_R27
538	clonotype1	MD-scTCR_R27_Donor 6 Blood CD8+	516	0.0701278	TRB:CASSEYYEQYF	TRB:TGTGCCAGCAGTGAATATTATGAGCAGTACTTC	TTAGTTCGTGATAAAC_R27
540	clonotype1	MD-scTCR_R27_Donor 6 Blood CD8+	516	0.0701278	TRB:CASSEYYEQYF	TRB:TGTGCCAGCAGTGAATATTATGAGCAGTACTTC	TACGGATAGTTCCACA_R27
542	clonotype1	MD-scTCR_R27_Donor 6 Blood CD8+	516	0.0701278	TRB:CASSEYYEQYF	TRB:TGTGCCAGCAGTGAATATTATGAGCAGTACTTC	TACGGGCCAGTCCTTC_R27
543	clonotype1	MD-scTCR_R27_Donor 6 Blood CD8+	516	0.0701278	TRB:CASSEYYEQYF	TRB:TGTGCCAGCAGTGAATATTATGAGCAGTACTTC	TACGGATGTACTTCTT_R27
544	clonotype1	MD-scTCR_R27_Donor 6 Blood CD8+	516	0.0701278	TRB:CASSEYYEQYF	TRB:TGTGCCAGCAGTGAATATTATGAGCAGTACTTC	GATCGATTCCGTCATC_R27
545	clonotype1	MD-scTCR_R27_Donor 6 Blood CD8+	516	0.0701278	TRB:CASSEYYEQYF	TRB:TGTGCCAGCAGTGAATATTATGAGCAGTACTTC	TACACGAAGTGGTCCC_R27
546	clonotype1	MD-scTCR_R27_Donor 6 Blood CD8+	516	0.0701278	TRB:CASSEYYEQYF	TRB:TGTGCCAGCAGTGAATATTATGAGCAGTACTTC	TTAGTTCGTTCGTGAT_R27
547	clonotype1	MD-scTCR_R27_Donor 6 Blood CD8+	516	0.0701278	TRB:CASSEYYEQYF	TRB:TGTGCCAGCAGTGAATATTATGAGCAGTACTTC	ATCCACCTCGGGAGTA_R27
550	clonotype1	MD-scTCR_R27_Donor 6 Blood CD8+	516	0.0701278	TRB:CASSEYYEQYF	TRB:TGTGCCAGCAGTGAATATTATGAGCAGTACTTC	CTGATAGTCCCAAGAT_R27
551	clonotype1	MD-scTCR_R27_Donor 6 Blood CD8+	516	0.0701278	TRB:CASSEYYEQYF	TRB:TGTGCCAGCAGTGAATATTATGAGCAGTACTTC	CATCCACCACAACTGT_R27
552	clonotype1	MD-scTCR_R27_Donor 6 Blood CD8+	516	0.0701278	TRB:CASSEYYEQYF	TRB:TGTGCCAGCAGTGAATATTATGAGCAGTACTTC	ATTATCCAGAGTCTGG_R27
555	clonotype1	MD-scTCR_R27_Donor 6 Blood CD8+	516	0.0701278	TRB:CASSEYYEQYF	TRB:TGTGCCAGCAGTGAATATTATGAGCAGTACTTC	CGCGTTTAGACCTTTG_R27
556	clonotype1	MD-scTCR_R27_Donor 6 Blood CD8+	516	0.0701278	TRB:CASSEYYEQYF	TRB:TGTGCCAGCAGTGAATATTATGAGCAGTACTTC	TGGCTGGCATCACAAC_R27
557	clonotype1	MD-scTCR_R27_Donor 6 Blood CD8+	516	0.0701278	TRB:CASSEYYEQYF	TRB:TGTGCCAGCAGTGAATATTATGAGCAGTACTTC	CGACCTTGTACTCTCC_R27
558	clonotype1	MD-scTCR_R27_Donor 6 Blood CD8+	516	0.0701278	TRB:CASSEYYEQYF	TRB:TGTGCCAGCAGTGAATATTATGAGCAGTACTTC	CCGGTAGGTCCGAAGA_R27
559	clonotype1	MD-scTCR_R27_Donor 6 Blood CD8+	516	0.0701278	TRB:CASSEYYEQYF	TRB:TGTGCCAGCAGTGAATATTATGAGCAGTACTTC	TGAGCATGTGACCAAG_R27
560	clonotype1	MD-scTCR_R27_Donor 6 Blood CD8+	516	0.0701278	TRB:CASSEYYEQYF	TRB:TGTGCCAGCAGTGAATATTATGAGCAGTACTTC	TACCTTAGTTACGTCA_R27
562	clonotype1	MD-scTCR_R27_Donor 6 Blood CD8+	516	0.0701278	TRB:CASSEYYEQYF	TRB:TGTGCCAGCAGTGAATATTATGAGCAGTACTTC	ACCTTTAGTCTCTCGT_R27
564	clonotype1	MD-scTCR_R27_Donor 6 Blood CD8+	516	0.0701278	TRB:CASSEYYEQYF	TRB:TGTGCCAGCAGTGAATATTATGAGCAGTACTTC	TATGCCCAGCGTTGCC_R27
567	clonotype1	MD-scTCR_R27_Donor 6 Blood CD8+	516	0.0701278	TRB:CASSEYYEQYF	TRB:TGTGCCAGCAGTGAATATTATGAGCAGTACTTC	GACGTTATCTTTACGT_R27
568	clonotype1	MD-scTCR_R27_Donor 6 Blood CD8+	516	0.0701278	TRB:CASSEYYEQYF	TRB:TGTGCCAGCAGTGAATATTATGAGCAGTACTTC	GATCGATAGGATGGAA_R27
569	clonotype1	MD-scTCR_R27_Donor 6 Blood CD8+	516	0.0701278	TRB:CASSEYYEQYF	TRB:TGTGCCAGCAGTGAATATTATGAGCAGTACTTC	TACAGTGTCTTACCGC_R27
570	clonotype1	MD-scTCR_R27_Donor 6 Blood CD8+	516	0.0701278	TRB:CASSEYYEQYF	TRB:TGTGCCAGCAGTGAATATTATGAGCAGTACTTC	CTCGGAGGTTTAGGAA_R27
571	clonotype1	MD-scTCR_R27_Donor 6 Blood CD8+	516	0.0701278	TRB:CASSEYYEQYF	TRB:TGTGCCAGCAGTGAATATTATGAGCAGTACTTC	CGCTATCGTATCACCA_R27
572	clonotype1	MD-scTCR_R27_Donor 6 Blood CD8+	516	0.0701278	TRB:CASSEYYEQYF	TRB:TGTGCCAGCAGTGAATATTATGAGCAGTACTTC	CCTTCGAGTATAAACG_R27
573	clonotype1	MD-scTCR_R27_Donor 6 Blood CD8+	516	0.0701278	TRB:CASSEYYEQYF	TRB:TGTGCCAGCAGTGAATATTATGAGCAGTACTTC	TGCTGCTAGTAGGTGC_R27
574	clonotype1	MD-scTCR_R27_Donor 6 Blood CD8+	516	0.0701278	TRB:CASSEYYEQYF	TRB:TGTGCCAGCAGTGAATATTATGAGCAGTACTTC	TGGTTCCAGATATGCA_R27
575	clonotype1	MD-scTCR_R27_Donor 6 Blood CD8+	516	0.0701278	TRB:CASSEYYEQYF	TRB:TGTGCCAGCAGTGAATATTATGAGCAGTACTTC	AGCTCTCCACCAGTTA_R27
577	clonotype1	MD-scTCR_R27_Donor 6 Blood CD8+	516	0.0701278	TRB:CASSEYYEQYF	TRB:TGTGCCAGCAGTGAATATTATGAGCAGTACTTC	GACGGCTCACGAGAGT_R27
578	clonotype1	MD-scTCR_R27_Donor 6 Blood CD8+	516	0.0701278	TRB:CASSEYYEQYF	TRB:TGTGCCAGCAGTGAATATTATGAGCAGTACTTC	ACGAGGAGTGACGGTA_R27
579	clonotype1	MD-scTCR_R27_Donor 6 Blood CD8+	516	0.0701278	TRB:CASSEYYEQYF	TRB:TGTGCCAGCAGTGAATATTATGAGCAGTACTTC	TCTTCGGAGGACTGGT_R27
580	clonotype1	MD-scTCR_R27_Donor 6 Blood CD8+	516	0.0701278	TRB:CASSEYYEQYF	TRB:TGTGCCAGCAGTGAATATTATGAGCAGTACTTC	GACGGCTTCCGAGCCA_R27
582	clonotype1	MD-scTCR_R27_Donor 6 Blood CD8+	516	0.0701278	TRB:CASSEYYEQYF	TRB:TGTGCCAGCAGTGAATATTATGAGCAGTACTTC	AATCCAGCATCGTCGG_R27
584	clonotype1	MD-scTCR_R27_Donor 6 Blood CD8+	516	0.0701278	TRB:CASSEYYEQYF	TRB:TGTGCCAGCAGTGAATATTATGAGCAGTACTTC	CTAACTTCATCTACGA_R27
585	clonotype1	MD-scTCR_R27_Donor 6 Blood CD8+	516	0.0701278	TRB:CASSEYYEQYF	TRB:TGTGCCAGCAGTGAATATTATGAGCAGTACTTC	GAATGAACATGCAATC_R27
588	clonotype1	MD-scTCR_R27_Donor 6 Blood CD8+	516	0.0701278	TRB:CASSEYYEQYF	TRB:TGTGCCAGCAGTGAATATTATGAGCAGTACTTC	AGGGTGATCAGCATGT_R27
589	clonotype1	MD-scTCR_R27_Donor 6 Blood CD8+	516	0.0701278	TRB:CASSEYYEQYF	TRB:TGTGCCAGCAGTGAATATTATGAGCAGTACTTC	GCTGCAGCACAGCCCA_R27
590	clonotype1	MD-scTCR_R27_Donor 6 Blood CD8+	516	0.0701278	TRB:CASSEYYEQYF	TRB:TGTGCCAGCAGTGAATATTATGAGCAGTACTTC	GACTAACGTTCAGTAC_R27
592	clonotype1	MD-scTCR_R27_Donor 6 Blood CD8+	516	0.0701278	TRB:CASSEYYEQYF	TRB:TGTGCCAGCAGTGAATATTATGAGCAGTACTTC	TACTCGCGTTGTCGCG_R27
593	clonotype1	MD-scTCR_R27_Donor 6 Blood CD8+	516	0.0701278	TRB:CASSEYYEQYF	TRB:TGTGCCAGCAGTGAATATTATGAGCAGTACTTC	ATCTGCCTCAATCTCT_R27
594	clonotype1	MD-scTCR_R27_Donor 6 Blood CD8+	516	0.0701278	TRB:CASSEYYEQYF	TRB:TGTGCCAGCAGTGAATATTATGAGCAGTACTTC	CATCGAAAGCTGCGAA_R27
595	clonotype1	MD-scTCR_R27_Donor 6 Blood CD8+	516	0.0701278	TRB:CASSEYYEQYF	TRB:TGTGCCAGCAGTGAATATTATGAGCAGTACTTC	ATTATCCTCTTTAGTC_R27
596	clonotype1	MD-scTCR_R27_Donor 6 Blood CD8+	516	0.0701278	TRB:CASSEYYEQYF	TRB:TGTGCCAGCAGTGAATATTATGAGCAGTACTTC	CGTTCTGTCAGTTTGG_R27
598	clonotype1	MD-scTCR_R27_Donor 6 Blood CD8+	516	0.0701278	TRB:CASSEYYEQYF	TRB:TGTGCCAGCAGTGAATATTATGAGCAGTACTTC	TACCTTACACCGAATT_R27
599	clonotype1	MD-scTCR_R27_Donor 6 Blood CD8+	516	0.0701278	TRB:CASSEYYEQYF	TRB:TGTGCCAGCAGTGAATATTATGAGCAGTACTTC	GACTAACTCGCTGATA_R27
600	clonotype1	MD-scTCR_R27_Donor 6 Blood CD8+	516	0.0701278	TRB:CASSEYYEQYF	TRB:TGTGCCAGCAGTGAATATTATGAGCAGTACTTC	TCTATTGGTGAGTATA_R27
601	clonotype1	MD-scTCR_R27_Donor 6 Blood CD8+	516	0.0701278	TRB:CASSEYYEQYF	TRB:TGTGCCAGCAGTGAATATTATGAGCAGTACTTC	ATAGACCCACCAACCG_R27
602	clonotype1	MD-scTCR_R27_Donor 6 Blood CD8+	516	0.0701278	TRB:CASSEYYEQYF	TRB:TGTGCCAGCAGTGAATATTATGAGCAGTACTTC	ACCCACTCATTGGCGC_R27
603	clonotype1	MD-scTCR_R27_Donor 6 Blood CD8+	516	0.0701278	TRB:CASSEYYEQYF	TRB:TGTGCCAGCAGTGAATATTATGAGCAGTACTTC	TGATTTCGTAGGCATG_R27
604	clonotype1	MD-scTCR_R27_Donor 6 Blood CD8+	516	0.0701278	TRB:CASSEYYEQYF	TRB:TGTGCCAGCAGTGAATATTATGAGCAGTACTTC	CGCGTTTCAGCCTGTG_R27
605	clonotype1	MD-scTCR_R27_Donor 6 Blood CD8+	516	0.0701278	TRB:CASSEYYEQYF	TRB:TGTGCCAGCAGTGAATATTATGAGCAGTACTTC	TACGGATAGGACTGGT_R27
606	clonotype1	MD-scTCR_R27_Donor 6 Blood CD8+	516	0.0701278	TRB:CASSEYYEQYF	TRB:TGTGCCAGCAGTGAATATTATGAGCAGTACTTC	TGTGGTAAGATAGGAG_R27
607	clonotype1	MD-scTCR_R27_Donor 6 Blood CD8+	516	0.0701278	TRB:CASSEYYEQYF	TRB:TGTGCCAGCAGTGAATATTATGAGCAGTACTTC	TGGTTAGTCCATTCTA_R27
609	clonotype1	MD-scTCR_R27_Donor 6 Blood CD8+	516	0.0701278	TRB:CASSEYYEQYF	TRB:TGTGCCAGCAGTGAATATTATGAGCAGTACTTC	ATAGACCTCGACCAGC_R27
611	clonotype1	MD-scTCR_R27_Donor 6 Blood CD8+	516	0.0701278	TRB:CASSEYYEQYF	TRB:TGTGCCAGCAGTGAATATTATGAGCAGTACTTC	ATAGACCAGGTAGCCA_R27
613	clonotype1	MD-scTCR_R27_Donor 6 Blood CD8+	516	0.0701278	TRB:CASSEYYEQYF	TRB:TGTGCCAGCAGTGAATATTATGAGCAGTACTTC	CGACTTCAGTACGCCC_R27
614	clonotype1	MD-scTCR_R27_Donor 6 Blood CD8+	516	0.0701278	TRB:CASSEYYEQYF	TRB:TGTGCCAGCAGTGAATATTATGAGCAGTACTTC	GGGAATGAGATCCGAG_R27
615	clonotype1	MD-scTCR_R27_Donor 6 Blood CD8+	516	0.0701278	TRB:CASSEYYEQYF	TRB:TGTGCCAGCAGTGAATATTATGAGCAGTACTTC	ATTATCCGTCCGAGTC_R27
616	clonotype1	MD-scTCR_R27_Donor 6 Blood CD8+	516	0.0701278	TRB:CASSEYYEQYF	TRB:TGTGCCAGCAGTGAATATTATGAGCAGTACTTC	CTCGAGGCATTCACTT_R27
617	clonotype1	MD-scTCR_R27_Donor 6 Blood CD8+	516	0.0701278	TRB:CASSEYYEQYF	TRB:TGTGCCAGCAGTGAATATTATGAGCAGTACTTC	GCTCTGTGTCGATTGT_R27
619	clonotype1	MD-scTCR_R27_Donor 6 Blood CD8+	516	0.0701278	TRB:CASSEYYEQYF	TRB:TGTGCCAGCAGTGAATATTATGAGCAGTACTTC	GCGCGATCAGGAATCG_R27
620	clonotype10	MD-scTCR_R27_Donor 6 Blood CD8+	71	0.00964936	TRA:CAMSFPPGGSQGNLIF;TRB:CASRASSSLIEKLFF	TRA:TGTGCAATGAGTTTTCCACCTGGAGGAAGCCAAGGAAATCTCATCTTT;TRB:TGTGCCAGCCGAGCTTCGAGCAGCCTAATTGAAAAACTGTTTTTT	TGAAAGAGTACAGCAG_R27
621	clonotype10	MD-scTCR_R27_Donor 6 Blood CD8+	71	0.00964936	TRA:CAMSFPPGGSQGNLIF;TRB:CASRASSSLIEKLFF	TRA:TGTGCAATGAGTTTTCCACCTGGAGGAAGCCAAGGAAATCTCATCTTT;TRB:TGTGCCAGCCGAGCTTCGAGCAGCCTAATTGAAAAACTGTTTTTT	TACTTACGTGGTAACG_R27
622	clonotype10	MD-scTCR_R27_Donor 6 Blood CD8+	71	0.00964936	TRA:CAMSFPPGGSQGNLIF;TRB:CASRASSSLIEKLFF	TRA:TGTGCAATGAGTTTTCCACCTGGAGGAAGCCAAGGAAATCTCATCTTT;TRB:TGTGCCAGCCGAGCTTCGAGCAGCCTAATTGAAAAACTGTTTTTT	CGACTTCGTGCAACGA_R27
625	clonotype10	MD-scTCR_R27_Donor 6 Blood CD8+	71	0.00964936	TRA:CAMSFPPGGSQGNLIF;TRB:CASRASSSLIEKLFF	TRA:TGTGCAATGAGTTTTCCACCTGGAGGAAGCCAAGGAAATCTCATCTTT;TRB:TGTGCCAGCCGAGCTTCGAGCAGCCTAATTGAAAAACTGTTTTTT	CTGGTCTTCTGATTCT_R27
626	clonotype10	MD-scTCR_R27_Donor 6 Blood CD8+	71	0.00964936	TRA:CAMSFPPGGSQGNLIF;TRB:CASRASSSLIEKLFF	TRA:TGTGCAATGAGTTTTCCACCTGGAGGAAGCCAAGGAAATCTCATCTTT;TRB:TGTGCCAGCCGAGCTTCGAGCAGCCTAATTGAAAAACTGTTTTTT	GACGGCTGTACACCGC_R27
627	clonotype10	MD-scTCR_R27_Donor 6 Blood CD8+	71	0.00964936	TRA:CAMSFPPGGSQGNLIF;TRB:CASRASSSLIEKLFF	TRA:TGTGCAATGAGTTTTCCACCTGGAGGAAGCCAAGGAAATCTCATCTTT;TRB:TGTGCCAGCCGAGCTTCGAGCAGCCTAATTGAAAAACTGTTTTTT	AAAGTAGAGATACACA_R27
628	clonotype10	MD-scTCR_R27_Donor 6 Blood CD8+	71	0.00964936	TRA:CAMSFPPGGSQGNLIF;TRB:CASRASSSLIEKLFF	TRA:TGTGCAATGAGTTTTCCACCTGGAGGAAGCCAAGGAAATCTCATCTTT;TRB:TGTGCCAGCCGAGCTTCGAGCAGCCTAATTGAAAAACTGTTTTTT	TTAGGACTCCTCATTA_R27
629	clonotype10	MD-scTCR_R27_Donor 6 Blood CD8+	71	0.00964936	TRA:CAMSFPPGGSQGNLIF;TRB:CASRASSSLIEKLFF	TRA:TGTGCAATGAGTTTTCCACCTGGAGGAAGCCAAGGAAATCTCATCTTT;TRB:TGTGCCAGCCGAGCTTCGAGCAGCCTAATTGAAAAACTGTTTTTT	TAAGAGAGTCGCGAAA_R27
630	clonotype10	MD-scTCR_R27_Donor 6 Blood CD8+	71	0.00964936	TRA:CAMSFPPGGSQGNLIF;TRB:CASRASSSLIEKLFF	TRA:TGTGCAATGAGTTTTCCACCTGGAGGAAGCCAAGGAAATCTCATCTTT;TRB:TGTGCCAGCCGAGCTTCGAGCAGCCTAATTGAAAAACTGTTTTTT	GGAACTTAGTGGGATC_R27
631	clonotype10	MD-scTCR_R27_Donor 6 Blood CD8+	71	0.00964936	TRA:CAMSFPPGGSQGNLIF;TRB:CASRASSSLIEKLFF	TRA:TGTGCAATGAGTTTTCCACCTGGAGGAAGCCAAGGAAATCTCATCTTT;TRB:TGTGCCAGCCGAGCTTCGAGCAGCCTAATTGAAAAACTGTTTTTT	AAAGATGTCAGCTGGC_R27
632	clonotype10	MD-scTCR_R27_Donor 6 Blood CD8+	71	0.00964936	TRA:CAMSFPPGGSQGNLIF;TRB:CASRASSSLIEKLFF	TRA:TGTGCAATGAGTTTTCCACCTGGAGGAAGCCAAGGAAATCTCATCTTT;TRB:TGTGCCAGCCGAGCTTCGAGCAGCCTAATTGAAAAACTGTTTTTT	TTAGTTCAGCGTTCCG_R27
633	clonotype10	MD-scTCR_R27_Donor 6 Blood CD8+	71	0.00964936	TRA:CAMSFPPGGSQGNLIF;TRB:CASRASSSLIEKLFF	TRA:TGTGCAATGAGTTTTCCACCTGGAGGAAGCCAAGGAAATCTCATCTTT;TRB:TGTGCCAGCCGAGCTTCGAGCAGCCTAATTGAAAAACTGTTTTTT	AGGCCGTCACCCATGG_R27
634	clonotype10	MD-scTCR_R27_Donor 6 Blood CD8+	71	0.00964936	TRA:CAMSFPPGGSQGNLIF;TRB:CASRASSSLIEKLFF	TRA:TGTGCAATGAGTTTTCCACCTGGAGGAAGCCAAGGAAATCTCATCTTT;TRB:TGTGCCAGCCGAGCTTCGAGCAGCCTAATTGAAAAACTGTTTTTT	CGTCAGGCATACGCTA_R27
638	clonotype10	MD-scTCR_R27_Donor 6 Blood CD8+	71	0.00964936	TRA:CAMSFPPGGSQGNLIF;TRB:CASRASSSLIEKLFF	TRA:TGTGCAATGAGTTTTCCACCTGGAGGAAGCCAAGGAAATCTCATCTTT;TRB:TGTGCCAGCCGAGCTTCGAGCAGCCTAATTGAAAAACTGTTTTTT	GCTGCAGTCCCTCTTT_R27
640	clonotype10	MD-scTCR_R27_Donor 6 Blood CD8+	71	0.00964936	TRA:CAMSFPPGGSQGNLIF;TRB:CASRASSSLIEKLFF	TRA:TGTGCAATGAGTTTTCCACCTGGAGGAAGCCAAGGAAATCTCATCTTT;TRB:TGTGCCAGCCGAGCTTCGAGCAGCCTAATTGAAAAACTGTTTTTT	GGAATAAGTCCGAAGA_R27
641	clonotype10	MD-scTCR_R27_Donor 6 Blood CD8+	71	0.00964936	TRA:CAMSFPPGGSQGNLIF;TRB:CASRASSSLIEKLFF	TRA:TGTGCAATGAGTTTTCCACCTGGAGGAAGCCAAGGAAATCTCATCTTT;TRB:TGTGCCAGCCGAGCTTCGAGCAGCCTAATTGAAAAACTGTTTTTT	CCGTACTTCGCAAGCC_R27
642	clonotype10	MD-scTCR_R27_Donor 6 Blood CD8+	71	0.00964936	TRA:CAMSFPPGGSQGNLIF;TRB:CASRASSSLIEKLFF	TRA:TGTGCAATGAGTTTTCCACCTGGAGGAAGCCAAGGAAATCTCATCTTT;TRB:TGTGCCAGCCGAGCTTCGAGCAGCCTAATTGAAAAACTGTTTTTT	TTGCGTCCACTGAAGG_R27
643	clonotype10	MD-scTCR_R27_Donor 6 Blood CD8+	71	0.00964936	TRA:CAMSFPPGGSQGNLIF;TRB:CASRASSSLIEKLFF	TRA:TGTGCAATGAGTTTTCCACCTGGAGGAAGCCAAGGAAATCTCATCTTT;TRB:TGTGCCAGCCGAGCTTCGAGCAGCCTAATTGAAAAACTGTTTTTT	TTCGGTCAGACTTTCG_R27
645	clonotype10	MD-scTCR_R27_Donor 6 Blood CD8+	71	0.00964936	TRA:CAMSFPPGGSQGNLIF;TRB:CASRASSSLIEKLFF	TRA:TGTGCAATGAGTTTTCCACCTGGAGGAAGCCAAGGAAATCTCATCTTT;TRB:TGTGCCAGCCGAGCTTCGAGCAGCCTAATTGAAAAACTGTTTTTT	GGCAATTAGATCACGG_R27
646	clonotype10	MD-scTCR_R27_Donor 6 Blood CD8+	71	0.00964936	TRA:CAMSFPPGGSQGNLIF;TRB:CASRASSSLIEKLFF	TRA:TGTGCAATGAGTTTTCCACCTGGAGGAAGCCAAGGAAATCTCATCTTT;TRB:TGTGCCAGCCGAGCTTCGAGCAGCCTAATTGAAAAACTGTTTTTT	TTGTAGGAGAACAATC_R27
647	clonotype10	MD-scTCR_R27_Donor 6 Blood CD8+	71	0.00964936	TRA:CAMSFPPGGSQGNLIF;TRB:CASRASSSLIEKLFF	TRA:TGTGCAATGAGTTTTCCACCTGGAGGAAGCCAAGGAAATCTCATCTTT;TRB:TGTGCCAGCCGAGCTTCGAGCAGCCTAATTGAAAAACTGTTTTTT	AAAGCAAGTTGTGGCC_R27
648	clonotype10	MD-scTCR_R27_Donor 6 Blood CD8+	71	0.00964936	TRA:CAMSFPPGGSQGNLIF;TRB:CASRASSSLIEKLFF	TRA:TGTGCAATGAGTTTTCCACCTGGAGGAAGCCAAGGAAATCTCATCTTT;TRB:TGTGCCAGCCGAGCTTCGAGCAGCCTAATTGAAAAACTGTTTTTT	TGGCGCATCATCGCTC_R27
650	clonotype10	MD-scTCR_R27_Donor 6 Blood CD8+	71	0.00964936	TRA:CAMSFPPGGSQGNLIF;TRB:CASRASSSLIEKLFF	TRA:TGTGCAATGAGTTTTCCACCTGGAGGAAGCCAAGGAAATCTCATCTTT;TRB:TGTGCCAGCCGAGCTTCGAGCAGCCTAATTGAAAAACTGTTTTTT	GTCTTCGGTAAGGGAA_R27
651	clonotype10	MD-scTCR_R27_Donor 6 Blood CD8+	71	0.00964936	TRA:CAMSFPPGGSQGNLIF;TRB:CASRASSSLIEKLFF	TRA:TGTGCAATGAGTTTTCCACCTGGAGGAAGCCAAGGAAATCTCATCTTT;TRB:TGTGCCAGCCGAGCTTCGAGCAGCCTAATTGAAAAACTGTTTTTT	TTAGTTCTCCCTTGCA_R27
652	clonotype10	MD-scTCR_R27_Donor 6 Blood CD8+	71	0.00964936	TRA:CAMSFPPGGSQGNLIF;TRB:CASRASSSLIEKLFF	TRA:TGTGCAATGAGTTTTCCACCTGGAGGAAGCCAAGGAAATCTCATCTTT;TRB:TGTGCCAGCCGAGCTTCGAGCAGCCTAATTGAAAAACTGTTTTTT	GGGCACTTCAAACAAG_R27
655	clonotype10	MD-scTCR_R27_Donor 6 Blood CD8+	71	0.00964936	TRA:CAMSFPPGGSQGNLIF;TRB:CASRASSSLIEKLFF	TRA:TGTGCAATGAGTTTTCCACCTGGAGGAAGCCAAGGAAATCTCATCTTT;TRB:TGTGCCAGCCGAGCTTCGAGCAGCCTAATTGAAAAACTGTTTTTT	TGCGCAGAGGCGTACA_R27
656	clonotype10	MD-scTCR_R27_Donor 6 Blood CD8+	71	0.00964936	TRA:CAMSFPPGGSQGNLIF;TRB:CASRASSSLIEKLFF	TRA:TGTGCAATGAGTTTTCCACCTGGAGGAAGCCAAGGAAATCTCATCTTT;TRB:TGTGCCAGCCGAGCTTCGAGCAGCCTAATTGAAAAACTGTTTTTT	GTAGGCCGTGTAAGTA_R27
659	clonotype10	MD-scTCR_R27_Donor 6 Blood CD8+	71	0.00964936	TRA:CAMSFPPGGSQGNLIF;TRB:CASRASSSLIEKLFF	TRA:TGTGCAATGAGTTTTCCACCTGGAGGAAGCCAAGGAAATCTCATCTTT;TRB:TGTGCCAGCCGAGCTTCGAGCAGCCTAATTGAAAAACTGTTTTTT	CGAGAAGTCAACGGCC_R27
661	clonotype10	MD-scTCR_R27_Donor 6 Blood CD8+	71	0.00964936	TRA:CAMSFPPGGSQGNLIF;TRB:CASRASSSLIEKLFF	TRA:TGTGCAATGAGTTTTCCACCTGGAGGAAGCCAAGGAAATCTCATCTTT;TRB:TGTGCCAGCCGAGCTTCGAGCAGCCTAATTGAAAAACTGTTTTTT	ATGGGAGCATGACGGA_R27
663	clonotype10	MD-scTCR_R27_Donor 6 Blood CD8+	71	0.00964936	TRA:CAMSFPPGGSQGNLIF;TRB:CASRASSSLIEKLFF	TRA:TGTGCAATGAGTTTTCCACCTGGAGGAAGCCAAGGAAATCTCATCTTT;TRB:TGTGCCAGCCGAGCTTCGAGCAGCCTAATTGAAAAACTGTTTTTT	GTCGTAAAGGTGCTAG_R27
664	clonotype10	MD-scTCR_R27_Donor 6 Blood CD8+	71	0.00964936	TRA:CAMSFPPGGSQGNLIF;TRB:CASRASSSLIEKLFF	TRA:TGTGCAATGAGTTTTCCACCTGGAGGAAGCCAAGGAAATCTCATCTTT;TRB:TGTGCCAGCCGAGCTTCGAGCAGCCTAATTGAAAAACTGTTTTTT	TAGGCATCAATGAAAC_R27
666	clonotype10	MD-scTCR_R27_Donor 6 Blood CD8+	71	0.00964936	TRA:CAMSFPPGGSQGNLIF;TRB:CASRASSSLIEKLFF	TRA:TGTGCAATGAGTTTTCCACCTGGAGGAAGCCAAGGAAATCTCATCTTT;TRB:TGTGCCAGCCGAGCTTCGAGCAGCCTAATTGAAAAACTGTTTTTT	TGAGAGGCAGCTCGAC_R27
667	clonotype10	MD-scTCR_R27_Donor 6 Blood CD8+	71	0.00964936	TRA:CAMSFPPGGSQGNLIF;TRB:CASRASSSLIEKLFF	TRA:TGTGCAATGAGTTTTCCACCTGGAGGAAGCCAAGGAAATCTCATCTTT;TRB:TGTGCCAGCCGAGCTTCGAGCAGCCTAATTGAAAAACTGTTTTTT	TCACAAGTCACCTTAT_R27
668	clonotype10	MD-scTCR_R27_Donor 6 Blood CD8+	71	0.00964936	TRA:CAMSFPPGGSQGNLIF;TRB:CASRASSSLIEKLFF	TRA:TGTGCAATGAGTTTTCCACCTGGAGGAAGCCAAGGAAATCTCATCTTT;TRB:TGTGCCAGCCGAGCTTCGAGCAGCCTAATTGAAAAACTGTTTTTT	CTCGTCATCCTCAATT_R27
669	clonotype10	MD-scTCR_R27_Donor 6 Blood CD8+	71	0.00964936	TRA:CAMSFPPGGSQGNLIF;TRB:CASRASSSLIEKLFF	TRA:TGTGCAATGAGTTTTCCACCTGGAGGAAGCCAAGGAAATCTCATCTTT;TRB:TGTGCCAGCCGAGCTTCGAGCAGCCTAATTGAAAAACTGTTTTTT	TATTACCAGAGTCTGG_R27
670	clonotype10	MD-scTCR_R27_Donor 6 Blood CD8+	71	0.00964936	TRA:CAMSFPPGGSQGNLIF;TRB:CASRASSSLIEKLFF	TRA:TGTGCAATGAGTTTTCCACCTGGAGGAAGCCAAGGAAATCTCATCTTT;TRB:TGTGCCAGCCGAGCTTCGAGCAGCCTAATTGAAAAACTGTTTTTT	CACCTTGGTAGCTTGT_R27
672	clonotype10	MD-scTCR_R27_Donor 6 Blood CD8+	71	0.00964936	TRA:CAMSFPPGGSQGNLIF;TRB:CASRASSSLIEKLFF	TRA:TGTGCAATGAGTTTTCCACCTGGAGGAAGCCAAGGAAATCTCATCTTT;TRB:TGTGCCAGCCGAGCTTCGAGCAGCCTAATTGAAAAACTGTTTTTT	TCTATTGAGAGTCTGG_R27
674	clonotype10	MD-scTCR_R27_Donor 6 Blood CD8+	71	0.00964936	TRA:CAMSFPPGGSQGNLIF;TRB:CASRASSSLIEKLFF	TRA:TGTGCAATGAGTTTTCCACCTGGAGGAAGCCAAGGAAATCTCATCTTT;TRB:TGTGCCAGCCGAGCTTCGAGCAGCCTAATTGAAAAACTGTTTTTT	GCTTCCAGTCAGAATA_R27
679	clonotype10	MD-scTCR_R27_Donor 6 Blood CD8+	71	0.00964936	TRA:CAMSFPPGGSQGNLIF;TRB:CASRASSSLIEKLFF	TRA:TGTGCAATGAGTTTTCCACCTGGAGGAAGCCAAGGAAATCTCATCTTT;TRB:TGTGCCAGCCGAGCTTCGAGCAGCCTAATTGAAAAACTGTTTTTT	GTAGTCACAGCTGTAT_R27
681	clonotype10	MD-scTCR_R27_Donor 6 Blood CD8+	71	0.00964936	TRA:CAMSFPPGGSQGNLIF;TRB:CASRASSSLIEKLFF	TRA:TGTGCAATGAGTTTTCCACCTGGAGGAAGCCAAGGAAATCTCATCTTT;TRB:TGTGCCAGCCGAGCTTCGAGCAGCCTAATTGAAAAACTGTTTTTT	AATCGGTTCTGAGTGT_R27
682	clonotype10	MD-scTCR_R27_Donor 6 Blood CD8+	71	0.00964936	TRA:CAMSFPPGGSQGNLIF;TRB:CASRASSSLIEKLFF	TRA:TGTGCAATGAGTTTTCCACCTGGAGGAAGCCAAGGAAATCTCATCTTT;TRB:TGTGCCAGCCGAGCTTCGAGCAGCCTAATTGAAAAACTGTTTTTT	TGGTTAGAGGCCCGTT_R27
683	clonotype10	MD-scTCR_R27_Donor 6 Blood CD8+	71	0.00964936	TRA:CAMSFPPGGSQGNLIF;TRB:CASRASSSLIEKLFF	TRA:TGTGCAATGAGTTTTCCACCTGGAGGAAGCCAAGGAAATCTCATCTTT;TRB:TGTGCCAGCCGAGCTTCGAGCAGCCTAATTGAAAAACTGTTTTTT	ACGAGCCTCGGAGGTA_R27
685	clonotype10	MD-scTCR_R27_Donor 6 Blood CD8+	71	0.00964936	TRA:CAMSFPPGGSQGNLIF;TRB:CASRASSSLIEKLFF	TRA:TGTGCAATGAGTTTTCCACCTGGAGGAAGCCAAGGAAATCTCATCTTT;TRB:TGTGCCAGCCGAGCTTCGAGCAGCCTAATTGAAAAACTGTTTTTT	GTGCGGTGTTCCATGA_R27
686	clonotype10	MD-scTCR_R27_Donor 6 Blood CD8+	71	0.00964936	TRA:CAMSFPPGGSQGNLIF;TRB:CASRASSSLIEKLFF	TRA:TGTGCAATGAGTTTTCCACCTGGAGGAAGCCAAGGAAATCTCATCTTT;TRB:TGTGCCAGCCGAGCTTCGAGCAGCCTAATTGAAAAACTGTTTTTT	CAGTCCTGTTCCGGCA_R27
687	clonotype10	MD-scTCR_R27_Donor 6 Blood CD8+	71	0.00964936	TRA:CAMSFPPGGSQGNLIF;TRB:CASRASSSLIEKLFF	TRA:TGTGCAATGAGTTTTCCACCTGGAGGAAGCCAAGGAAATCTCATCTTT;TRB:TGTGCCAGCCGAGCTTCGAGCAGCCTAATTGAAAAACTGTTTTTT	TGCGGGTGTGCTAGCC_R27
689	clonotype10	MD-scTCR_R27_Donor 6 Blood CD8+	71	0.00964936	TRA:CAMSFPPGGSQGNLIF;TRB:CASRASSSLIEKLFF	TRA:TGTGCAATGAGTTTTCCACCTGGAGGAAGCCAAGGAAATCTCATCTTT;TRB:TGTGCCAGCCGAGCTTCGAGCAGCCTAATTGAAAAACTGTTTTTT	GGGTCTGGTCTGATCA_R27
690	clonotype10	MD-scTCR_R27_Donor 6 Blood CD8+	71	0.00964936	TRA:CAMSFPPGGSQGNLIF;TRB:CASRASSSLIEKLFF	TRA:TGTGCAATGAGTTTTCCACCTGGAGGAAGCCAAGGAAATCTCATCTTT;TRB:TGTGCCAGCCGAGCTTCGAGCAGCCTAATTGAAAAACTGTTTTTT	CATTCGCTCCAAACAC_R27
691	clonotype10	MD-scTCR_R27_Donor 6 Blood CD8+	71	0.00964936	TRA:CAMSFPPGGSQGNLIF;TRB:CASRASSSLIEKLFF	TRA:TGTGCAATGAGTTTTCCACCTGGAGGAAGCCAAGGAAATCTCATCTTT;TRB:TGTGCCAGCCGAGCTTCGAGCAGCCTAATTGAAAAACTGTTTTTT	AAATGCCTCTGCTGTC_R27
695	clonotype10	MD-scTCR_R27_Donor 6 Blood CD8+	71	0.00964936	TRA:CAMSFPPGGSQGNLIF;TRB:CASRASSSLIEKLFF	TRA:TGTGCAATGAGTTTTCCACCTGGAGGAAGCCAAGGAAATCTCATCTTT;TRB:TGTGCCAGCCGAGCTTCGAGCAGCCTAATTGAAAAACTGTTTTTT	AGGTCATGTGTGAAAT_R27
697	clonotype10	MD-scTCR_R27_Donor 6 Blood CD8+	71	0.00964936	TRA:CAMSFPPGGSQGNLIF;TRB:CASRASSSLIEKLFF	TRA:TGTGCAATGAGTTTTCCACCTGGAGGAAGCCAAGGAAATCTCATCTTT;TRB:TGTGCCAGCCGAGCTTCGAGCAGCCTAATTGAAAAACTGTTTTTT	AAAGATGGTCCTAGCG_R27
704	clonotype10	MD-scTCR_R27_Donor 6 Blood CD8+	71	0.00964936	TRA:CAMSFPPGGSQGNLIF;TRB:CASRASSSLIEKLFF	TRA:TGTGCAATGAGTTTTCCACCTGGAGGAAGCCAAGGAAATCTCATCTTT;TRB:TGTGCCAGCCGAGCTTCGAGCAGCCTAATTGAAAAACTGTTTTTT	ATGCGATAGACAAGCC_R27
708	clonotype10	MD-scTCR_R27_Donor 6 Blood CD8+	71	0.00964936	TRA:CAMSFPPGGSQGNLIF;TRB:CASRASSSLIEKLFF	TRA:TGTGCAATGAGTTTTCCACCTGGAGGAAGCCAAGGAAATCTCATCTTT;TRB:TGTGCCAGCCGAGCTTCGAGCAGCCTAATTGAAAAACTGTTTTTT	CAACCTCAGAGTGACC_R27
709	clonotype10	MD-scTCR_R27_Donor 6 Blood CD8+	71	0.00964936	TRA:CAMSFPPGGSQGNLIF;TRB:CASRASSSLIEKLFF	TRA:TGTGCAATGAGTTTTCCACCTGGAGGAAGCCAAGGAAATCTCATCTTT;TRB:TGTGCCAGCCGAGCTTCGAGCAGCCTAATTGAAAAACTGTTTTTT	CTACATTCACTAGTAC_R27
711	clonotype10	MD-scTCR_R27_Donor 6 Blood CD8+	71	0.00964936	TRA:CAMSFPPGGSQGNLIF;TRB:CASRASSSLIEKLFF	TRA:TGTGCAATGAGTTTTCCACCTGGAGGAAGCCAAGGAAATCTCATCTTT;TRB:TGTGCCAGCCGAGCTTCGAGCAGCCTAATTGAAAAACTGTTTTTT	TCGCGTTGTTAGAACA_R27
712	clonotype10	MD-scTCR_R27_Donor 6 Blood CD8+	71	0.00964936	TRA:CAMSFPPGGSQGNLIF;TRB:CASRASSSLIEKLFF	TRA:TGTGCAATGAGTTTTCCACCTGGAGGAAGCCAAGGAAATCTCATCTTT;TRB:TGTGCCAGCCGAGCTTCGAGCAGCCTAATTGAAAAACTGTTTTTT	TGCCAAATCCACGCAG_R27
714	clonotype10	MD-scTCR_R27_Donor 6 Blood CD8+	71	0.00964936	TRA:CAMSFPPGGSQGNLIF;TRB:CASRASSSLIEKLFF	TRA:TGTGCAATGAGTTTTCCACCTGGAGGAAGCCAAGGAAATCTCATCTTT;TRB:TGTGCCAGCCGAGCTTCGAGCAGCCTAATTGAAAAACTGTTTTTT	ACGAGCCGTTCCGGCA_R27
715	clonotype10	MD-scTCR_R27_Donor 6 Blood CD8+	71	0.00964936	TRA:CAMSFPPGGSQGNLIF;TRB:CASRASSSLIEKLFF	TRA:TGTGCAATGAGTTTTCCACCTGGAGGAAGCCAAGGAAATCTCATCTTT;TRB:TGTGCCAGCCGAGCTTCGAGCAGCCTAATTGAAAAACTGTTTTTT	GCAGTTAGTGACAAAT_R27
716	clonotype10	MD-scTCR_R27_Donor 6 Blood CD8+	71	0.00964936	TRA:CAMSFPPGGSQGNLIF;TRB:CASRASSSLIEKLFF	TRA:TGTGCAATGAGTTTTCCACCTGGAGGAAGCCAAGGAAATCTCATCTTT;TRB:TGTGCCAGCCGAGCTTCGAGCAGCCTAATTGAAAAACTGTTTTTT	CAGATCAAGTACGTAA_R27
720	clonotype10	MD-scTCR_R27_Donor 6 Blood CD8+	71	0.00964936	TRA:CAMSFPPGGSQGNLIF;TRB:CASRASSSLIEKLFF	TRA:TGTGCAATGAGTTTTCCACCTGGAGGAAGCCAAGGAAATCTCATCTTT;TRB:TGTGCCAGCCGAGCTTCGAGCAGCCTAATTGAAAAACTGTTTTTT	TGCGGGTAGGCTCTTA_R27
721	clonotype10	MD-scTCR_R27_Donor 6 Blood CD8+	71	0.00964936	TRA:CAMSFPPGGSQGNLIF;TRB:CASRASSSLIEKLFF	TRA:TGTGCAATGAGTTTTCCACCTGGAGGAAGCCAAGGAAATCTCATCTTT;TRB:TGTGCCAGCCGAGCTTCGAGCAGCCTAATTGAAAAACTGTTTTTT	CGTCTACCACCCTATC_R27
722	clonotype10	MD-scTCR_R27_Donor 6 Blood CD8+	71	0.00964936	TRA:CAMSFPPGGSQGNLIF;TRB:CASRASSSLIEKLFF	TRA:TGTGCAATGAGTTTTCCACCTGGAGGAAGCCAAGGAAATCTCATCTTT;TRB:TGTGCCAGCCGAGCTTCGAGCAGCCTAATTGAAAAACTGTTTTTT	CGACTTCCAAGTTAAG_R27
725	clonotype10	MD-scTCR_R27_Donor 6 Blood CD8+	71	0.00964936	TRA:CAMSFPPGGSQGNLIF;TRB:CASRASSSLIEKLFF	TRA:TGTGCAATGAGTTTTCCACCTGGAGGAAGCCAAGGAAATCTCATCTTT;TRB:TGTGCCAGCCGAGCTTCGAGCAGCCTAATTGAAAAACTGTTTTTT	AACCATGTCACAATGC_R27
728	clonotype10	MD-scTCR_R27_Donor 6 Blood CD8+	71	0.00964936	TRA:CAMSFPPGGSQGNLIF;TRB:CASRASSSLIEKLFF	TRA:TGTGCAATGAGTTTTCCACCTGGAGGAAGCCAAGGAAATCTCATCTTT;TRB:TGTGCCAGCCGAGCTTCGAGCAGCCTAATTGAAAAACTGTTTTTT	TTTCCTCGTCAGAATA_R27
730	clonotype10	MD-scTCR_R27_Donor 6 Blood CD8+	71	0.00964936	TRA:CAMSFPPGGSQGNLIF;TRB:CASRASSSLIEKLFF	TRA:TGTGCAATGAGTTTTCCACCTGGAGGAAGCCAAGGAAATCTCATCTTT;TRB:TGTGCCAGCCGAGCTTCGAGCAGCCTAATTGAAAAACTGTTTTTT	CAGCAGCTCACATAGC_R27
732	clonotype10	MD-scTCR_R27_Donor 6 Blood CD8+	71	0.00964936	TRA:CAMSFPPGGSQGNLIF;TRB:CASRASSSLIEKLFF	TRA:TGTGCAATGAGTTTTCCACCTGGAGGAAGCCAAGGAAATCTCATCTTT;TRB:TGTGCCAGCCGAGCTTCGAGCAGCCTAATTGAAAAACTGTTTTTT	CGAGCACTCAATCTCT_R27
738	clonotype10	MD-scTCR_R27_Donor 6 Blood CD8+	71	0.00964936	TRA:CAMSFPPGGSQGNLIF;TRB:CASRASSSLIEKLFF	TRA:TGTGCAATGAGTTTTCCACCTGGAGGAAGCCAAGGAAATCTCATCTTT;TRB:TGTGCCAGCCGAGCTTCGAGCAGCCTAATTGAAAAACTGTTTTTT	ACATACGTCAATAAGG_R27
744	clonotype10	MD-scTCR_R27_Donor 6 Blood CD8+	71	0.00964936	TRA:CAMSFPPGGSQGNLIF;TRB:CASRASSSLIEKLFF	TRA:TGTGCAATGAGTTTTCCACCTGGAGGAAGCCAAGGAAATCTCATCTTT;TRB:TGTGCCAGCCGAGCTTCGAGCAGCCTAATTGAAAAACTGTTTTTT	CGTCTACCAGGACCCT_R27
745	clonotype10	MD-scTCR_R27_Donor 6 Blood CD8+	71	0.00964936	TRA:CAMSFPPGGSQGNLIF;TRB:CASRASSSLIEKLFF	TRA:TGTGCAATGAGTTTTCCACCTGGAGGAAGCCAAGGAAATCTCATCTTT;TRB:TGTGCCAGCCGAGCTTCGAGCAGCCTAATTGAAAAACTGTTTTTT	TAGAGCTAGGACGAAA_R27
750	clonotype10	MD-scTCR_R27_Donor 6 Blood CD8+	71	0.00964936	TRA:CAMSFPPGGSQGNLIF;TRB:CASRASSSLIEKLFF	TRA:TGTGCAATGAGTTTTCCACCTGGAGGAAGCCAAGGAAATCTCATCTTT;TRB:TGTGCCAGCCGAGCTTCGAGCAGCCTAATTGAAAAACTGTTTTTT	AGATTGCTCTAACCGA_R27
760	clonotype10	MD-scTCR_R27_Donor 6 Blood CD8+	71	0.00964936	TRA:CAMSFPPGGSQGNLIF;TRB:CASRASSSLIEKLFF	TRA:TGTGCAATGAGTTTTCCACCTGGAGGAAGCCAAGGAAATCTCATCTTT;TRB:TGTGCCAGCCGAGCTTCGAGCAGCCTAATTGAAAAACTGTTTTTT	CATCAGACAAGTCTGT_R27
761	clonotype10	MD-scTCR_R27_Donor 6 Blood CD8+	71	0.00964936	TRA:CAMSFPPGGSQGNLIF;TRB:CASRASSSLIEKLFF	TRA:TGTGCAATGAGTTTTCCACCTGGAGGAAGCCAAGGAAATCTCATCTTT;TRB:TGTGCCAGCCGAGCTTCGAGCAGCCTAATTGAAAAACTGTTTTTT	CGTTCTGTCGCCCTTA_R27
769	clonotype100	MD-scTCR_R27_Donor 6 Blood CD8+	6	0.000815439	TRA:CAMSFPPGGSQGNLIF;TRA:CAVRDQDTNAGKSTF	TRA:TGTGCAATGAGTTTTCCACCTGGAGGAAGCCAAGGAAATCTCATCTTT;TRA:TGTGCTGTGAGAGACCAGGACACCAATGCAGGCAAATCAACCTTT	TATTACCGTCTAACGT_R27
770	clonotype100	MD-scTCR_R27_Donor 6 Blood CD8+	6	0.000815439	TRA:CAMSFPPGGSQGNLIF;TRA:CAVRDQDTNAGKSTF	TRA:TGTGCAATGAGTTTTCCACCTGGAGGAAGCCAAGGAAATCTCATCTTT;TRA:TGTGCTGTGAGAGACCAGGACACCAATGCAGGCAAATCAACCTTT	TACAGTGGTGCGGTAA_R27
771	clonotype100	MD-scTCR_R27_Donor 6 Blood CD8+	6	0.000815439	TRA:CAMSFPPGGSQGNLIF;TRA:CAVRDQDTNAGKSTF	TRA:TGTGCAATGAGTTTTCCACCTGGAGGAAGCCAAGGAAATCTCATCTTT;TRA:TGTGCTGTGAGAGACCAGGACACCAATGCAGGCAAATCAACCTTT	TGCTGCTTCAATAAGG_R27
772	clonotype100	MD-scTCR_R27_Donor 6 Blood CD8+	6	0.000815439	TRA:CAMSFPPGGSQGNLIF;TRA:CAVRDQDTNAGKSTF	TRA:TGTGCAATGAGTTTTCCACCTGGAGGAAGCCAAGGAAATCTCATCTTT;TRA:TGTGCTGTGAGAGACCAGGACACCAATGCAGGCAAATCAACCTTT	GCAGTTAAGCTGCAAG_R27
773	clonotype100	MD-scTCR_R27_Donor 6 Blood CD8+	6	0.000815439	TRA:CAMSFPPGGSQGNLIF;TRA:CAVRDQDTNAGKSTF	TRA:TGTGCAATGAGTTTTCCACCTGGAGGAAGCCAAGGAAATCTCATCTTT;TRA:TGTGCTGTGAGAGACCAGGACACCAATGCAGGCAAATCAACCTTT	ATTATCCGTTCACCTC_R27
775	clonotype100	MD-scTCR_R27_Donor 6 Blood CD8+	6	0.000815439	TRA:CAMSFPPGGSQGNLIF;TRA:CAVRDQDTNAGKSTF	TRA:TGTGCAATGAGTTTTCCACCTGGAGGAAGCCAAGGAAATCTCATCTTT;TRA:TGTGCTGTGAGAGACCAGGACACCAATGCAGGCAAATCAACCTTT	CGCGTTTAGTTAGCGG_R27
782	clonotype1000	MD-scTCR_R27_Donor 6 Blood CD8+	1	0.000135906	TRA:CAMSSGDYKLSF;TRB:CSANGALTGAPHEQYF	TRA:TGTGCAATGAGCTCGGGCGACTACAAGCTCAGCTTT;TRB:TGCAGTGCTAACGGGGCCCTAACGGGAGCCCCCCACGAGCAGTACTTC	CACATAGCAAGGTTCT_R27
784	clonotype1001	MD-scTCR_R27_Donor 6 Blood CD8+	1	0.000135906	TRA:CATDGRSDMRF	TRA:TGTGCTACGGACGGTCGCAGTGACATGCGCTTT	CACATAGCAGCTATTG_R27
786	clonotype1002	MD-scTCR_R27_Donor 6 Blood CD8+	1	0.000135906	TRB:CASSSQKGQNEKLFF;TRB:CASSEDQSTGNTIYF	TRB:TGTGCCAGCAGCTCGCAAAAGGGACAGAATGAAAAACTGTTTTTT;TRB:TGTGCCAGCAGTGAAGATCAGAGTACTGGAAACACCATATATTTT	CACATAGGTCAAAGCG_R27
788	clonotype1003	MD-scTCR_R27_Donor 6 Blood CD8+	1	0.000135906	TRB:CASGEFSNTGELFF	TRB:TGTGCCAGTGGAGAGTTTTCGAACACCGGGGAGCTGTTTTTT	CACATAGGTTGTGGAG_R27
789	clonotype1004	MD-scTCR_R27_Donor 6 Blood CD8+	1	0.000135906	TRA:CAVELYPGGATNKLIF;TRB:CASSLNTEAFF;TRB:CASSYSSRELLTDTQYF	TRA:TGTGCTGTGGAGCTATACCCTGGTGGTGCTACAAACAAGCTCATCTTT;TRB:TGCGCCAGCAGCCTGAACACTGAAGCTTTCTTT;TRB:TGTGCCAGCAGTTACTCTTCCCGCGAGCTCCTAACAGATACGCAGTATTTT	CACATTTCAAGCGATG_R27
792	clonotype1005	MD-scTCR_R27_Donor 6 Blood CD8+	1	0.000135906	TRB:CATDLTGTLENTGELFF	TRB:TGTGCCACCGACCTTACCGGGACATTGGAGAACACCGGGGAGCTGTTTTTT	CACATTTCAGTTAACC_R27
793	clonotype1006	MD-scTCR_R27_Donor 6 Blood CD8+	1	0.000135906	TRA:CALEEANNLFF;TRB:CASSPRRTGDYGYTF;TRB:CATSDLDDSPTGTGELFF	TRA:TGTGCTCTGGAGGAGGCAAACAACCTCTTCTTT;TRB:TGCGCCAGCAGCCCGAGAAGGACAGGCGACTATGGCTACACCTTC;TRB:TGTGCCACCAGTGATTTGGATGACAGCCCTACGGGGACCGGGGAGCTGTTTTTT	CACATTTGTATGCTTG_R27
796	clonotype1007	MD-scTCR_R27_Donor 6 Blood CD8+	1	0.000135906	TRB:CASSQDPGQGAGNTIYF	TRB:TGCGCCAGCAGCCAAGATCCAGGACAGGGAGCGGGAAACACCATATATTTT	CACATTTTCGACCAGC_R27
797	clonotype1008	MD-scTCR_R27_Donor 6 Blood CD8+	1	0.000135906	TRB:CASSYGTYEQYF;TRB:CASSSSNQGNEQFF	TRB:TGTGCCAGCAGCTACGGGACCTACGAGCAGTACTTC;TRB:TGTGCCAGCAGTTCCTCTAATCAGGGAAATGAGCAGTTCTTC	CACCACTAGCACGCCT_R27
799	clonotype1009	MD-scTCR_R27_Donor 6 Blood CD8+	1	0.000135906	TRB:CASSSPYEQYF	TRB:TGTGCCAGCAGCTCCCCCTACGAGCAGTACTTC	CACCACTAGCCAGGAT_R27
800	clonotype101	MD-scTCR_R27_Donor 6 Blood CD8+	6	0.000815439	TRA:CAMTPKTNLFF;TRB:CASPKETGTYNEQFF	TRA:TGTGCAATGACCCCTAAGACGAACCTCTTCTTT;TRB:TGTGCCAGCCCAAAGGAAACAGGGACCTACAATGAGCAGTTCTTC	CATCCACAGCACGCCT_R27
802	clonotype101	MD-scTCR_R27_Donor 6 Blood CD8+	6	0.000815439	TRA:CAMTPKTNLFF;TRB:CASPKETGTYNEQFF	TRA:TGTGCAATGACCCCTAAGACGAACCTCTTCTTT;TRB:TGTGCCAGCCCAAAGGAAACAGGGACCTACAATGAGCAGTTCTTC	TCGGTAACACGGTTTA_R27
803	clonotype101	MD-scTCR_R27_Donor 6 Blood CD8+	6	0.000815439	TRA:CAMTPKTNLFF;TRB:CASPKETGTYNEQFF	TRA:TGTGCAATGACCCCTAAGACGAACCTCTTCTTT;TRB:TGTGCCAGCCCAAAGGAAACAGGGACCTACAATGAGCAGTTCTTC	GTTCTCGAGTTGTCGT_R27
804	clonotype101	MD-scTCR_R27_Donor 6 Blood CD8+	6	0.000815439	TRA:CAMTPKTNLFF;TRB:CASPKETGTYNEQFF	TRA:TGTGCAATGACCCCTAAGACGAACCTCTTCTTT;TRB:TGTGCCAGCCCAAAGGAAACAGGGACCTACAATGAGCAGTTCTTC	GATCTAGGTTTGTTGG_R27
806	clonotype101	MD-scTCR_R27_Donor 6 Blood CD8+	6	0.000815439	TRA:CAMTPKTNLFF;TRB:CASPKETGTYNEQFF	TRA:TGTGCAATGACCCCTAAGACGAACCTCTTCTTT;TRB:TGTGCCAGCCCAAAGGAAACAGGGACCTACAATGAGCAGTTCTTC	CACACCTGTATTCGTG_R27
807	clonotype101	MD-scTCR_R27_Donor 6 Blood CD8+	6	0.000815439	TRA:CAMTPKTNLFF;TRB:CASPKETGTYNEQFF	TRA:TGTGCAATGACCCCTAAGACGAACCTCTTCTTT;TRB:TGTGCCAGCCCAAAGGAAACAGGGACCTACAATGAGCAGTTCTTC	CTACATTGTAGCAAAT_R27
814	clonotype1010	MD-scTCR_R27_Donor 6 Blood CD8+	1	0.000135906	TRB:CASIQGGEQYF	TRB:TGCGCCAGCATCCAGGGAGGGGAGCAGTACTTC	CACCACTCACCTTGTC_R27
815	clonotype1011	MD-scTCR_R27_Donor 6 Blood CD8+	1	0.000135906	TRA:CATGSNYKLTF;TRB:CASSGLKGYEQYF	TRA:TGTGCTACTGGTAGCAACTATAAACTGACATTT;TRB:TGTGCCAGCAGCGGGCTGAAAGGCTACGAGCAGTACTTC	CACCACTGTTCGCGAC_R27
817	clonotype1012	MD-scTCR_R27_Donor 6 Blood CD8+	1	0.000135906	TRB:CASSREAGQMNTEAFF	TRB:TGCGCCAGCAGCCGGGAAGCGGGACAAATGAACACTGAAGCTTTCTTT	CACCACTTCGACGGAA_R27
818	clonotype1013	MD-scTCR_R27_Donor 6 Blood CD8+	1	0.000135906	TRB:CASSYDREPNNEQFF	TRB:TGTGCCAGCAGCTACGACAGGGAACCAAACAATGAGCAGTTCTTC	CACCAGGAGCTGCGAA_R27
819	clonotype1014	MD-scTCR_R27_Donor 6 Blood CD8+	1	0.000135906	TRA:CALNTNAGKSTF;TRA:CAVIMEYGNKLVF;TRB:CASSGRDLNTGELFF;TRB:CASSLTRFETQYF	TRA:TGTGCCCTCAACACCAATGCAGGCAAATCAACCTTT;TRA:TGTGCCGTAATCATGGAATATGGAAACAAACTGGTCTTT;TRB:TGTGCCAGCAGCGGCCGGGACTTAAACACCGGGGAGCTGTTTTTT;TRB:TGTGCCAGCAGCTTAACCCGGTTTGAGACCCAGTACTTC	CACCAGGAGTGAAGTT_R27
824	clonotype1015	MD-scTCR_R27_Donor 6 Blood CD8+	1	0.000135906	TRB:CASSYGTRGYNEQFF	TRB:TGTGCCAGCAGCTACGGGACTAGAGGCTACAATGAGCAGTTCTTC	CACCAGGCAATTCCTT_R27
825	clonotype1016	MD-scTCR_R27_Donor 6 Blood CD8+	1	0.000135906	TRA:CAVELEAGNNRKLIW	TRA:TGTGCTGTGGAGCTAGAGGCTGGCAACAACCGTAAGCTGATTTGG	CACCAGGGTTGTCTTT_R27
826	clonotype1017	MD-scTCR_R27_Donor 6 Blood CD8+	1	0.000135906	TRB:CASSLGSGSHEQFF;TRB:CASSYLAENQETQYF	TRB:TGCGCCAGCAGCTTGGGGTCCGGCTCCCATGAGCAGTTCTTC;TRB:TGTGCCAGCAGTTACTTGGCGGAGAATCAAGAGACCCAGTACTTC	CACCTTGCAGGGTACA_R27
828	clonotype1018	MD-scTCR_R27_Donor 6 Blood CD8+	1	0.000135906	TRA:CAVNGAGGGNKLTF;TRB:CASSPLEGLDQETQYF	TRA:TGTGCCGTGAACGGAGCGGGAGGAGGAAACAAACTCACCTTT;TRB:TGTGCCAGCAGCCCGTTGGAGGGATTGGACCAAGAGACCCAGTACTTC	CACCTTGCATGGGACA_R27
830	clonotype1019	MD-scTCR_R27_Donor 6 Blood CD8+	1	0.000135906	TRA:CAVGPDKLIF;TRB:CASSELRDEQFF	TRA:TGTGCCGTGGGCCCCGACAAGCTCATCTTT;TRB:TGTGCCAGCAGTGAATTGAGGGATGAGCAGTTCTTC	CACCTTGGTATGAATG_R27
834	clonotype102	MD-scTCR_R27_Donor 6 Blood CD8+	6	0.000815439	TRA:CALEVNSGYALNF;TRB:CASSEYYEQYF;TRB:CASSRQGSYNEQFF	TRA:TGTGCCCTGGAGGTAAATTCCGGGTATGCACTCAACTTC;TRB:TGTGCCAGCAGTGAATATTATGAGCAGTACTTC;TRB:TGTGCCAGCTCCCGACAGGGGTCCTACAATGAGCAGTTCTTC	GAACGGAGTAGCAAAT_R27
835	clonotype102	MD-scTCR_R27_Donor 6 Blood CD8+	6	0.000815439	TRA:CALEVNSGYALNF;TRB:CASSEYYEQYF;TRB:CASSRQGSYNEQFF	TRA:TGTGCCCTGGAGGTAAATTCCGGGTATGCACTCAACTTC;TRB:TGTGCCAGCAGTGAATATTATGAGCAGTACTTC;TRB:TGTGCCAGCTCCCGACAGGGGTCCTACAATGAGCAGTTCTTC	TGTATTCTCCGTAGGC_R27
836	clonotype102	MD-scTCR_R27_Donor 6 Blood CD8+	6	0.000815439	TRA:CALEVNSGYALNF;TRB:CASSEYYEQYF;TRB:CASSRQGSYNEQFF	TRA:TGTGCCCTGGAGGTAAATTCCGGGTATGCACTCAACTTC;TRB:TGTGCCAGCAGTGAATATTATGAGCAGTACTTC;TRB:TGTGCCAGCTCCCGACAGGGGTCCTACAATGAGCAGTTCTTC	TATCAGGGTGTAAGTA_R27
837	clonotype102	MD-scTCR_R27_Donor 6 Blood CD8+	6	0.000815439	TRA:CALEVNSGYALNF;TRB:CASSEYYEQYF;TRB:CASSRQGSYNEQFF	TRA:TGTGCCCTGGAGGTAAATTCCGGGTATGCACTCAACTTC;TRB:TGTGCCAGCAGTGAATATTATGAGCAGTACTTC;TRB:TGTGCCAGCTCCCGACAGGGGTCCTACAATGAGCAGTTCTTC	CACACTCAGACAGGCT_R27
840	clonotype102	MD-scTCR_R27_Donor 6 Blood CD8+	6	0.000815439	TRA:CALEVNSGYALNF;TRB:CASSEYYEQYF;TRB:CASSRQGSYNEQFF	TRA:TGTGCCCTGGAGGTAAATTCCGGGTATGCACTCAACTTC;TRB:TGTGCCAGCAGTGAATATTATGAGCAGTACTTC;TRB:TGTGCCAGCTCCCGACAGGGGTCCTACAATGAGCAGTTCTTC	GCGGGTTTCAAACCAC_R27
848	clonotype102	MD-scTCR_R27_Donor 6 Blood CD8+	6	0.000815439	TRA:CALEVNSGYALNF;TRB:CASSEYYEQYF;TRB:CASSRQGSYNEQFF	TRA:TGTGCCCTGGAGGTAAATTCCGGGTATGCACTCAACTTC;TRB:TGTGCCAGCAGTGAATATTATGAGCAGTACTTC;TRB:TGTGCCAGCTCCCGACAGGGGTCCTACAATGAGCAGTTCTTC	GGTGTTAGTCTAGAGG_R27
855	clonotype1020	MD-scTCR_R27_Donor 6 Blood CD8+	1	0.000135906	TRB:CASRTGTGPGAGELFF	TRB:TGTGCCAGCAGGACCGGGACAGGCCCAGGGGCCGGGGAGCTGTTTTTT	CACCTTGGTCCCTTGT_R27
856	clonotype1021	MD-scTCR_R27_Donor 6 Blood CD8+	1	0.000135906	TRA:CAAHHPRGGYQKVTF;TRB:CASSHLDRSSYEQYF;TRB:CASSVGDRDYGYTF	TRA:TGTGCAGCTCACCACCCACGGGGGGGTTACCAGAAAGTTACCTTT;TRB:TGTGCCAGCAGCCACCTCGACAGGTCCTCCTACGAGCAGTACTTC;TRB:TGTGCCAGCAGCGTAGGGGACAGGGACTATGGCTACACCTTC	CACCTTGGTTCCAACA_R27
861	clonotype1022	MD-scTCR_R27_Donor 6 Blood CD8+	1	0.000135906	TRA:CAVELSWGKFQF;TRB:CATSDLDDSPTGTGELFF	TRA:TGTGCTGTGGAGCTGAGCTGGGGGAAATTCCAGTTT;TRB:TGTGCCACCAGTGATTTGGATGACAGCCCTACGGGGACCGGGGAGCTGTTTTTT	CACCTTGTCTGCGTAA_R27
863	clonotype1023	MD-scTCR_R27_Donor 6 Blood CD8+	1	0.000135906	TRA:CATDGLNSGYSTLTF;TRB:CASSQDGLAGTDTQYF	TRA:TGTGCTACGGACGGTTTGAATTCAGGATACAGCACCCTCACCTTT;TRB:TGTGCCAGCAGCCAAGATGGGCTAGCGGGGACAGATACGCAGTATTTT	CACTCCAAGCCCAATT_R27
865	clonotype1024	MD-scTCR_R27_Donor 6 Blood CD8+	1	0.000135906	TRA:CAMREGTEKLTF;TRA:CAVARGGSQGNLIF;TRB:CASSLLGTYGNTIYF	TRA:TGTGCAATGAGAGAGGGCACGGAGAAATTAACCTTT;TRA:TGTGCTGTGGCTAGAGGAGGAAGCCAAGGAAATCTCATCTTT;TRB:TGTGCCAGCAGTTTATTAGGGACTTACGGAAACACCATATATTTT	CACTCCAAGTAGGTGC_R27
868	clonotype1025	MD-scTCR_R27_Donor 6 Blood CD8+	1	0.000135906	TRA:CAVEAGTNAGKSTF	TRA:TGTGCTGTGGAGGCGGGCACCAATGCAGGCAAATCAACCTTT	CACTCCAGTATCTGCA_R27
870	clonotype1026	MD-scTCR_R27_Donor 6 Blood CD8+	1	0.000135906	TRA:CATDEWAAGNKLTF;TRB:CASSLGGTDQPQHF	TRA:TGTGCTACGGACGAATGGGCTGCAGGCAACAAGCTAACTTTT;TRB:TGTGCCAGCAGCTTAGGGGGTACGGACCAGCCCCAGCATTTT	CACTCCATCGAACTGT_R27
872	clonotype1027	MD-scTCR_R27_Donor 6 Blood CD8+	1	0.000135906	TRA:CAVREPGGYNKLIF;TRB:CASSQGRSTEAFF	TRA:TGTGCCGTGCGGGAGCCTGGTGGCTACAATAAGCTGATTTTT;TRB:TGTGCCAGCAGCCAGGGGAGGAGCACTGAAGCTTTCTTT	CACTCCATCTCTAAGG_R27
874	clonotype1028	MD-scTCR_R27_Donor 6 Blood CD8+	1	0.000135906	TRA:CAVVEAGTYKYIF;TRB:CASSLESLAGGGETQYF	TRA:TGTGCTGTCGTGGAGGCAGGAACCTACAAATACATCTTT;TRB:TGCGCCAGCAGCTTGGAGAGTCTAGCGGGAGGAGGCGAGACCCAGTACTTC	CAGAATCCACGAAAGC_R27
877	clonotype1029	MD-scTCR_R27_Donor 6 Blood CD8+	1	0.000135906	TRB:CASSQVRTSEETQYF	TRB:TGTGCCAGCAGCCAAGTGCGGACTAGTGAAGAGACCCAGTACTTC	CAGAATCGTATGAAAC_R27
878	clonotype103	MD-scTCR_R27_Donor 6 Blood CD8+	6	0.000815439	TRA:CAVNGAGGGNKLTF;TRB:CASSHRDRVVEQYF	TRA:TGTGCCGTGAACGGAGCGGGAGGAGGAAACAAACTCACCTTT;TRB:TGTGCCAGCAGCCACCGGGACAGGGTGGTTGAGCAGTACTTC	CTAGAGTAGCACCGCT_R27
879	clonotype103	MD-scTCR_R27_Donor 6 Blood CD8+	6	0.000815439	TRA:CAVNGAGGGNKLTF;TRB:CASSHRDRVVEQYF	TRA:TGTGCCGTGAACGGAGCGGGAGGAGGAAACAAACTCACCTTT;TRB:TGTGCCAGCAGCCACCGGGACAGGGTGGTTGAGCAGTACTTC	GAAATGAAGAGTACAT_R27
880	clonotype103	MD-scTCR_R27_Donor 6 Blood CD8+	6	0.000815439	TRA:CAVNGAGGGNKLTF;TRB:CASSHRDRVVEQYF	TRA:TGTGCCGTGAACGGAGCGGGAGGAGGAAACAAACTCACCTTT;TRB:TGTGCCAGCAGCCACCGGGACAGGGTGGTTGAGCAGTACTTC	CTAGTGAAGAACTCGG_R27
881	clonotype103	MD-scTCR_R27_Donor 6 Blood CD8+	6	0.000815439	TRA:CAVNGAGGGNKLTF;TRB:CASSHRDRVVEQYF	TRA:TGTGCCGTGAACGGAGCGGGAGGAGGAAACAAACTCACCTTT;TRB:TGTGCCAGCAGCCACCGGGACAGGGTGGTTGAGCAGTACTTC	GATCAGTGTGTTGGGA_R27
882	clonotype103	MD-scTCR_R27_Donor 6 Blood CD8+	6	0.000815439	TRA:CAVNGAGGGNKLTF;TRB:CASSHRDRVVEQYF	TRA:TGTGCCGTGAACGGAGCGGGAGGAGGAAACAAACTCACCTTT;TRB:TGTGCCAGCAGCCACCGGGACAGGGTGGTTGAGCAGTACTTC	GGCGTGTTCGCAAACT_R27
884	clonotype103	MD-scTCR_R27_Donor 6 Blood CD8+	6	0.000815439	TRA:CAVNGAGGGNKLTF;TRB:CASSHRDRVVEQYF	TRA:TGTGCCGTGAACGGAGCGGGAGGAGGAAACAAACTCACCTTT;TRB:TGTGCCAGCAGCCACCGGGACAGGGTGGTTGAGCAGTACTTC	TCGCGAGTCAATCACG_R27
891	clonotype1030	MD-scTCR_R27_Donor 6 Blood CD8+	1	0.000135906	TRB:CASTPDPVGYNEQFF	TRB:TGTGCCAGCACACCCGACCCCGTGGGTTACAATGAGCAGTTCTTC	CAGAATCGTCCAAGTT_R27
893	clonotype1031	MD-scTCR_R27_Donor 6 Blood CD8+	1	0.000135906	TRB:CSIATGSTYEQYF	TRB:TGCAGCATAGCGACAGGGAGTACCTACGAGCAGTACTTC	CAGAATCGTGACGGTA_R27
894	clonotype1032	MD-scTCR_R27_Donor 6 Blood CD8+	1	0.000135906	TRA:CAESRAGGFKTIF;TRB:CASTNSQTQDTQYF	TRA:TGTGCAGAGAGTAGGGCTGGAGGCTTCAAAACTATCTTT;TRB:TGTGCCAGCACCAATAGTCAGACTCAAGATACGCAGTATTTT	CAGAATCGTTTGCATG_R27
896	clonotype1033	MD-scTCR_R27_Donor 6 Blood CD8+	1	0.000135906	TRA:CAVRPLVWGAGTALIF;TRB:CASSTGLAGDYEQYF	TRA:TGTGCTGTGAGGCCCCTGGTTTGGGGGGCAGGAACCGCTCTGATCTTT;TRB:TGTGCCAGTAGTACAGGACTAGCGGGAGACTACGAGCAGTACTTC	CAGAGAGCAACTGCTA_R27
898	clonotype1034	MD-scTCR_R27_Donor 6 Blood CD8+	1	0.000135906	TRA:CAYRSNFRGGSNYKLTF;TRB:CSAAGDRGPPGTYEQYF;TRB:CASSGTEAFF	TRA:TGTGCTTATAGGAGTAACTTCAGAGGAGGTAGCAACTATAAACTGACATTT;TRB:TGCAGTGCCGCGGGGGACAGGGGGCCCCCCGGAACCTACGAGCAGTACTTC;TRB:TGCGCCAGCAGCGGCACTGAAGCTTTCTTT	CAGAGAGCATCGGAAG_R27
901	clonotype1035	MD-scTCR_R27_Donor 6 Blood CD8+	1	0.000135906	TRA:CATVAYTGANSKLTF;TRB:CASSEGPLVTYEQYF	TRA:TGTGCTACGGTCGCTTATACTGGAGCCAATAGTAAGCTGACATTT;TRB:TGTGCCAGCAGTGAAGGGCCCTTAGTCACCTACGAGCAGTACTTC	CAGAGAGCATTAACCG_R27
903	clonotype1036	MD-scTCR_R27_Donor 6 Blood CD8+	1	0.000135906	TRA:CAVRDIDYKLSF;TRB:CASSSLTGDTETGELFF	TRA:TGTGCTGTGAGAGATATCGACTACAAGCTCAGCTTT;TRB:TGTGCCAGCAGTTCCCTGACAGGGGATACGGAGACCGGGGAGCTGTTTTTT	CAGAGAGGTGTGCGTC_R27
905	clonotype1037	MD-scTCR_R27_Donor 6 Blood CD8+	1	0.000135906	TRB:CADGAVYGYTF	TRB:TGTGCCGACGGGGCAGTCTATGGCTACACCTTC	CAGAGAGGTTCGTTGA_R27
907	clonotype1038	MD-scTCR_R27_Donor 6 Blood CD8+	1	0.000135906	TRA:CAGTSSNTGKLIF;TRA:CVVKVNDYKLSF;TRB:CASKATSEGNNEQFF;TRB:CASSSFPGTGHSYEQYF	TRA:TGTGCCGGGACCTCTAGCAACACAGGCAAACTAATCTTT;TRA:TGTGTGGTGAAGGTAAACGACTACAAGCTCAGCTTT;TRB:TGCGCCAGCAAGGCGACTAGCGAGGGTAACAATGAGCAGTTCTTC;TRB:TGTGCCAGCAGCTCATTTCCCGGGACAGGCCACTCCTACGAGCAGTACTTC	CAGATCAAGTCAATAG_R27
911	clonotype1039	MD-scTCR_R27_Donor 6 Blood CD8+	1	0.000135906	TRB:CASTPVYSETQYF	TRB:TGTGCCAGCACCCCGGTGTATTCCGAGACCCAGTACTTC	CAGATCACAAACCCAT_R27
912	clonotype104	MD-scTCR_R27_Donor 6 Blood CD8+	6	0.000815439	TRA:CALSLFGNEKLTF	TRA:TGTGCTCTTTCACTATTTGGAAATGAGAAATTAACCTTT	GAAATGAAGCCGGTAA_R27
913	clonotype104	MD-scTCR_R27_Donor 6 Blood CD8+	6	0.000815439	TRA:CALSLFGNEKLTF	TRA:TGTGCTCTTTCACTATTTGGAAATGAGAAATTAACCTTT	TACTTGTCACCCTATC_R27
914	clonotype104	MD-scTCR_R27_Donor 6 Blood CD8+	6	0.000815439	TRA:CALSLFGNEKLTF	TRA:TGTGCTCTTTCACTATTTGGAAATGAGAAATTAACCTTT	GTTACAGTCACTTCAT_R27
915	clonotype104	MD-scTCR_R27_Donor 6 Blood CD8+	6	0.000815439	TRA:CALSLFGNEKLTF	TRA:TGTGCTCTTTCACTATTTGGAAATGAGAAATTAACCTTT	CTAGTGAAGATATGCA_R27
916	clonotype104	MD-scTCR_R27_Donor 6 Blood CD8+	6	0.000815439	TRA:CALSLFGNEKLTF	TRA:TGTGCTCTTTCACTATTTGGAAATGAGAAATTAACCTTT	GGGCACTTCGCTGATA_R27
917	clonotype104	MD-scTCR_R27_Donor 6 Blood CD8+	6	0.000815439	TRA:CALSLFGNEKLTF	TRA:TGTGCTCTTTCACTATTTGGAAATGAGAAATTAACCTTT	GACGTGCGTAGTGAAT_R27
918	clonotype1040	MD-scTCR_R27_Donor 6 Blood CD8+	1	0.000135906	TRA:CAFMKQSDYKLSF;TRB:CASTPGWGAGSNTGELFF	TRA:TGTGCTTTCATGAAGCAATCAGACTACAAGCTCAGCTTT;TRB:TGTGCCAGCACCCCGGGTTGGGGGGCAGGTTCGAACACCGGGGAGCTGTTTTTT	CAGATCAGTCGAATCT_R27
920	clonotype1041	MD-scTCR_R27_Donor 6 Blood CD8+	1	0.000135906	TRB:CASSRVSGGKNEQYF	TRB:TGTGCCAGCAGCCGAGTCAGCGGAGGGAAAAACGAGCAGTACTTC	CAGATCATCAAACAAG_R27
921	clonotype1042	MD-scTCR_R27_Donor 6 Blood CD8+	1	0.000135906	TRB:CASSWDSLKLYGYTF	TRB:TGCGCCAGCAGCTGGGACAGCCTCAAACTCTATGGCTACACCTTC	CAGCAGCAGAGTTGGC_R27
922	clonotype1043	MD-scTCR_R27_Donor 6 Blood CD8+	1	0.000135906	TRA:CAVRNNNARLMF;TRB:CASSPRDSTNYGYTF	TRA:TGTGCTGTGAGGAATAACAATGCCAGACTCATGTTT;TRB:TGTGCCAGCAGCCCGCGGGACAGCACTAACTATGGCTACACCTTC	CAGCAGCAGTACGCCC_R27
924	clonotype1044	MD-scTCR_R27_Donor 6 Blood CD8+	1	0.000135906	TRB:CASSHLRQGEAFF	TRB:TGTGCCAGCAGCCACCTCCGACAGGGTGAAGCTTTCTTT	CAGCAGCAGTGTCCCG_R27
925	clonotype1045	MD-scTCR_R27_Donor 6 Blood CD8+	1	0.000135906	TRB:CASLPRGGNYEQYF	TRB:TGTGCCAGCCTCCCTCGGGGTGGTAACTACGAGCAGTACTTC	CAGCAGCCAATAGAGT_R27
926	clonotype1046	MD-scTCR_R27_Donor 6 Blood CD8+	1	0.000135906	TRA:CAVLDSNYQLIW;TRA:CAVEAPDQTGANNLFF	TRA:TGTGCTGTGCTGGATAGCAACTATCAGTTAATCTGG;TRA:TGTGCTGTGGAGGCCCCGGATCAAACTGGGGCAAACAACCTCTTCTTT	CAGCAGCCACTCTGTC_R27
928	clonotype1047	MD-scTCR_R27_Donor 6 Blood CD8+	1	0.000135906	TRA:CAGPPLGGSQGNLIF;TRA:CAAWGGDTGRRALTF	TRA:TGTGCAGGACCACCCCTTGGAGGAAGCCAAGGAAATCTCATCTTT;TRA:TGTGCCGCCTGGGGGGGGGACACGGGCAGGAGAGCACTTACTTTT	CAGCAGCGTATAGGTA_R27
930	clonotype1048	MD-scTCR_R27_Donor 6 Blood CD8+	1	0.000135906	TRA:CAASALSSQGAQKLVF;TRB:CASSDPGYNQPQHF	TRA:TGTGCAGCAAGCGCGTTGAGTAGTCAGGGAGCCCAGAAGCTGGTATTT;TRB:TGTGCCAGCAGTGACCCCGGCTACAATCAGCCCCAGCATTTT	CAGCATAAGGAGCGAG_R27
932	clonotype1049	MD-scTCR_R27_Donor 6 Blood CD8+	1	0.000135906	TRB:CASSPTGTPAYEQYF	TRB:TGTGCCAGCAGTCCCACAGGGACCCCCGCCTACGAGCAGTACTTC	CAGCATAAGTACGCGA_R27
933	clonotype105	MD-scTCR_R27_Donor 6 Blood CD8+	6	0.000815439	TRB:CASSPPGGNSPLHF	TRB:TGTGCCAGCAGCCCACCCGGTGGCAATTCACCCCTCCACTTT	TACCTTATCAGCGACC_R27
934	clonotype105	MD-scTCR_R27_Donor 6 Blood CD8+	6	0.000815439	TRB:CASSPPGGNSPLHF	TRB:TGTGCCAGCAGCCCACCCGGTGGCAATTCACCCCTCCACTTT	CTCGGAGGTCAAGCGA_R27
935	clonotype105	MD-scTCR_R27_Donor 6 Blood CD8+	6	0.000815439	TRB:CASSPPGGNSPLHF	TRB:TGTGCCAGCAGCCCACCCGGTGGCAATTCACCCCTCCACTTT	GACTGCGGTTACTGAC_R27
936	clonotype105	MD-scTCR_R27_Donor 6 Blood CD8+	6	0.000815439	TRB:CASSPPGGNSPLHF	TRB:TGTGCCAGCAGCCCACCCGGTGGCAATTCACCCCTCCACTTT	GAGCAGATCAAGAAGT_R27
937	clonotype105	MD-scTCR_R27_Donor 6 Blood CD8+	6	0.000815439	TRB:CASSPPGGNSPLHF	TRB:TGTGCCAGCAGCCCACCCGGTGGCAATTCACCCCTCCACTTT	TACACGACATTAACCG_R27
939	clonotype105	MD-scTCR_R27_Donor 6 Blood CD8+	6	0.000815439	TRB:CASSPPGGNSPLHF	TRB:TGTGCCAGCAGCCCACCCGGTGGCAATTCACCCCTCCACTTT	CTCCTAGTCCACGTGG_R27
941	clonotype1050	MD-scTCR_R27_Donor 6 Blood CD8+	1	0.000135906	TRB:CASSQEGGAEDEQYF	TRB:TGCGCCAGCAGCCAAGAGGGGGGCGCCGAAGACGAGCAGTACTTC	CAGCATACACAAGTAA_R27
942	clonotype1051	MD-scTCR_R27_Donor 6 Blood CD8+	1	0.000135906	TRA:CAVKYGNKLVF;TRB:CASSDSHNQPQHF	TRA:TGTGCTGTTAAATATGGAAACAAACTGGTCTTT;TRB:TGTGCCAGCAGTGACAGTCACAATCAGCCCCAGCATTTT	CAGCATAGTGCAACGA_R27
944	clonotype1052	MD-scTCR_R27_Donor 6 Blood CD8+	1	0.000135906	TRA:CAVQVVYGGFKTIF;TRB:CASSLKSWNYEQYF;TRB:CASSLLKAGNEQFF	TRA:TGTGCTGTGCAGGTGGTGTATGGAGGCTTCAAAACTATCTTT;TRB:TGTGCCAGCAGTTTAAAATCTTGGAACTACGAGCAGTACTTC;TRB:TGTGCCAGCAGTTTACTCAAAGCGGGGAATGAGCAGTTCTTC	CAGCATAGTGCATCTA_R27
948	clonotype1053	MD-scTCR_R27_Donor 6 Blood CD8+	1	0.000135906	TRA:CALSLFGNEKLTF;TRB:CASSLLARSEQYF;TRB:CASEGRDNQPQHF	TRA:TGTGCTCTTTCACTATTTGGAAATGAGAAATTAACCTTT;TRB:TGTGCCAGCAGTTTACTGGCTCGTTCCGAGCAGTACTTC;TRB:TGTGCCAGCGAGGGCAGGGACAATCAGCCCCAGCATTTT	CAGCATAGTTCGAATC_R27
951	clonotype1054	MD-scTCR_R27_Donor 6 Blood CD8+	1	0.000135906	TRB:CASSDSHNQPQHF	TRB:TGTGCCAGCAGTGACAGTCACAATCAGCCCCAGCATTTT	CAGCATATCAGAGCTT_R27
953	clonotype1055	MD-scTCR_R27_Donor 6 Blood CD8+	1	0.000135906	TRA:CAPATNKLIF;TRB:CASSDAGLNTEAFF	TRA:TGTGCCCCCGCTACAAACAAGCTCATCTTT;TRB:TGCGCCAGCAGTGACGCCGGACTAAACACTGAAGCTTTCTTT	CAGCATATCAGTCCCT_R27
955	clonotype1056	MD-scTCR_R27_Donor 6 Blood CD8+	1	0.000135906	TRA:CAFEGFKTIF;TRB:CAILDDRDYGYTF	TRA:TGTGCCTTTGAAGGCTTCAAAACTATCTTT;TRB:TGTGCCATCCTGGACGACAGGGACTATGGCTACACCTTC	CAGCCGAAGTTGTCGT_R27
957	clonotype1057	MD-scTCR_R27_Donor 6 Blood CD8+	1	0.000135906	TRB:CASSLGDSTNPYGYTF	TRB:TGTGCCAGCAGCCTAGGGGACAGTACAAACCCCTATGGCTACACCTTC	CAGCCGACATACGCTA_R27
958	clonotype1058	MD-scTCR_R27_Donor 6 Blood CD8+	1	0.000135906	TRB:CASSFSLNRDREFGTEAFF	TRB:TGTGCCAGCAGTTTTTCCCTAAACCGGGACAGGGAATTCGGGACTGAAGCTTTCTTT	CAGCCGACATATACCG_R27
959	clonotype1059	MD-scTCR_R27_Donor 6 Blood CD8+	1	0.000135906	TRA:CALMDSNYQLIW	TRA:TGTGCCCTGATGGATAGCAACTATCAGTTAATCTGG	CAGCCGAGTTGATTCG_R27
961	clonotype106	MD-scTCR_R27_Donor 6 Blood CD8+	6	0.000815439	TRB:CASSSLVSGAAYEQYF	TRB:TGTGCCAGCAGCTCTTTGGTGTCAGGGGCGGCCTACGAGCAGTACTTC	GTGTGCGTCAGGCCCA_R27
962	clonotype106	MD-scTCR_R27_Donor 6 Blood CD8+	6	0.000815439	TRB:CASSSLVSGAAYEQYF	TRB:TGTGCCAGCAGCTCTTTGGTGTCAGGGGCGGCCTACGAGCAGTACTTC	GTAACTGGTGTATGGG_R27
963	clonotype106	MD-scTCR_R27_Donor 6 Blood CD8+	6	0.000815439	TRB:CASSSLVSGAAYEQYF	TRB:TGTGCCAGCAGCTCTTTGGTGTCAGGGGCGGCCTACGAGCAGTACTTC	GAAACTCCACCCATTC_R27
964	clonotype106	MD-scTCR_R27_Donor 6 Blood CD8+	6	0.000815439	TRB:CASSSLVSGAAYEQYF	TRB:TGTGCCAGCAGCTCTTTGGTGTCAGGGGCGGCCTACGAGCAGTACTTC	GTCTCGTAGAGGGATA_R27
966	clonotype106	MD-scTCR_R27_Donor 6 Blood CD8+	6	0.000815439	TRB:CASSSLVSGAAYEQYF	TRB:TGTGCCAGCAGCTCTTTGGTGTCAGGGGCGGCCTACGAGCAGTACTTC	GGTGAAGTCTCCAACC_R27
967	clonotype106	MD-scTCR_R27_Donor 6 Blood CD8+	6	0.000815439	TRB:CASSSLVSGAAYEQYF	TRB:TGTGCCAGCAGCTCTTTGGTGTCAGGGGCGGCCTACGAGCAGTACTTC	GGGCACTAGACCACGA_R27
969	clonotype1060	MD-scTCR_R27_Donor 6 Blood CD8+	1	0.000135906	TRB:CASSVVATSYEQYF	TRB:TGTGCCAGCAGCGTAGTGGCGACCTCCTACGAGCAGTACTTC	CAGCGACAGAGGTTGC_R27
970	clonotype1061	MD-scTCR_R27_Donor 6 Blood CD8+	1	0.000135906	TRA:CAVEDDSWGKFQF;TRB:CASSLRVGTGITGGTDTQYF	TRA:TGTGCTGTGGAAGACGACAGCTGGGGGAAATTCCAGTTT;TRB:TGTGCCAGCAGCTTAAGGGTTGGGACAGGGATCACCGGGGGGACAGATACGCAGTATTTT	CAGCGACAGTCAAGCG_R27
972	clonotype1062	MD-scTCR_R27_Donor 6 Blood CD8+	1	0.000135906	TRB:CASSPIEGQQETQYF	TRB:TGCGCCAGCAGCCCGATAGAGGGGCAGCAAGAGACCCAGTACTTC	CAGCGACCAGCGTAAG_R27
973	clonotype1063	MD-scTCR_R27_Donor 6 Blood CD8+	1	0.000135906	TRA:CAVPASGSARQLTF;TRB:CASSLGNTEAFF	TRA:TGTGCTGTCCCAGCTTCTGGTTCTGCAAGGCAACTGACCTTT;TRB:TGCGCCAGCAGCTTGGGGAACACTGAAGCTTTCTTT	CAGCGACTCTCCGGTT_R27
976	clonotype1064	MD-scTCR_R27_Donor 6 Blood CD8+	1	0.000135906	TRA:CILIWDKIIF;TRA:CAASIRSQAGTALIF;TRB:CASSLTSGAPGETQYF	TRA:TGCATCCTGATATGGGACAAGATCATCTTT;TRA:TGTGCAGCAAGTATACGGAGCCAGGCAGGAACTGCTCTGATCTTT;TRB:TGTGCCAGCAGTTTGACTAGCGGGGCCCCGGGGGAGACCCAGTACTTC	CAGCTAAAGATATACG_R27
980	clonotype1065	MD-scTCR_R27_Donor 6 Blood CD8+	1	0.000135906	TRA:CAASRAGTASKLTF;TRB:CATSRVQAPEHEQYF	TRA:TGTGCAGCAAGTCGGGCCGGCACTGCCAGTAAACTCACCTTT;TRB:TGTGCCACCAGCAGAGTGCAGGCCCCCGAGCACGAGCAGTACTTC	CAGCTAACATAGACTC_R27
982	clonotype1066	MD-scTCR_R27_Donor 6 Blood CD8+	1	0.000135906	TRB:CASSPASLLGYTF	TRB:TGTGCCAGTAGTCCCGCGTCTCTCCTCGGCTACACCTTC	CAGCTAACATCTACGA_R27
983	clonotype1067	MD-scTCR_R27_Donor 6 Blood CD8+	1	0.000135906	TRB:CASTWDREDSPLHF	TRB:TGTGCCAGCACCTGGGACAGGGAGGATTCACCCCTCCACTTT	CAGCTAAGTCCCTTGT_R27
984	clonotype1068	MD-scTCR_R27_Donor 6 Blood CD8+	1	0.000135906	TRA:CVTSGTYKYIF;TRB:CASSFTGESAETQYF	TRA:TGTGTTACCTCAGGAACCTACAAATACATCTTT;TRB:TGTGCCAGCAGTTTCACAGGGGAAAGTGCGGAGACCCAGTACTTC	CAGCTAAGTCTCAACA_R27
987	clonotype1069	MD-scTCR_R27_Donor 6 Blood CD8+	1	0.000135906	TRB:CSASFLAEYNEQFF	TRB:TGCAGTGCTAGTTTTCTAGCGGAGTACAATGAGCAGTTCTTC	CAGCTAAGTGCGATAG_R27
989	clonotype107	MD-scTCR_R27_Donor 6 Blood CD8+	5	0.000679532	TRA:CVGLGNRDDKIIF;TRB:CASSEYYEQYF;TRB:CASSRQGSYNEQFF	TRA:TGTGTTGGCCTCGGGAACAGAGATGACAAGATCATCTTT;TRB:TGTGCCAGCAGTGAATATTATGAGCAGTACTTC;TRB:TGTGCCAGCTCCCGACAGGGGTCCTACAATGAGCAGTTCTTC	TGACTAGGTCTCTTAT_R27
990	clonotype107	MD-scTCR_R27_Donor 6 Blood CD8+	5	0.000679532	TRA:CVGLGNRDDKIIF;TRB:CASSEYYEQYF;TRB:CASSRQGSYNEQFF	TRA:TGTGTTGGCCTCGGGAACAGAGATGACAAGATCATCTTT;TRB:TGTGCCAGCAGTGAATATTATGAGCAGTACTTC;TRB:TGTGCCAGCTCCCGACAGGGGTCCTACAATGAGCAGTTCTTC	TCGGGACGTACAGTGG_R27
991	clonotype107	MD-scTCR_R27_Donor 6 Blood CD8+	5	0.000679532	TRA:CVGLGNRDDKIIF;TRB:CASSEYYEQYF;TRB:CASSRQGSYNEQFF	TRA:TGTGTTGGCCTCGGGAACAGAGATGACAAGATCATCTTT;TRB:TGTGCCAGCAGTGAATATTATGAGCAGTACTTC;TRB:TGTGCCAGCTCCCGACAGGGGTCCTACAATGAGCAGTTCTTC	CGCGTTTAGTTACGGG_R27
993	clonotype107	MD-scTCR_R27_Donor 6 Blood CD8+	5	0.000679532	TRA:CVGLGNRDDKIIF;TRB:CASSEYYEQYF;TRB:CASSRQGSYNEQFF	TRA:TGTGTTGGCCTCGGGAACAGAGATGACAAGATCATCTTT;TRB:TGTGCCAGCAGTGAATATTATGAGCAGTACTTC;TRB:TGTGCCAGCTCCCGACAGGGGTCCTACAATGAGCAGTTCTTC	AAACGGGTCGTTTAGG_R27
995	clonotype107	MD-scTCR_R27_Donor 6 Blood CD8+	5	0.000679532	TRA:CVGLGNRDDKIIF;TRB:CASSEYYEQYF;TRB:CASSRQGSYNEQFF	TRA:TGTGTTGGCCTCGGGAACAGAGATGACAAGATCATCTTT;TRB:TGTGCCAGCAGTGAATATTATGAGCAGTACTTC;TRB:TGTGCCAGCTCCCGACAGGGGTCCTACAATGAGCAGTTCTTC	CTGCGGACAGACGCTC_R27
1004	clonotype1070	MD-scTCR_R27_Donor 6 Blood CD8+	1	0.000135906	TRA:CALGGTNAGKSTF;TRB:CASSGRDGTYEQYF	TRA:TGTGCTTTAGGTGGCACCAATGCAGGCAAATCAACCTTT;TRB:TGTGCCAGCAGCGGCCGGGACGGTACCTACGAGCAGTACTTC	CAGCTAAGTGTAATGA_R27
1006	clonotype1071	MD-scTCR_R27_Donor 6 Blood CD8+	1	0.000135906	TRA:CAVGMNYGGSQGNLIF;TRB:CASSQVRDEQFF	TRA:TGTGCTGTGGGGATGAATTATGGAGGAAGCCAAGGAAATCTCATCTTT;TRB:TGTGCCAGCAGCCAAGTCAGGGATGAGCAGTTCTTC	CAGCTAAGTTGAGTTC_R27
1008	clonotype1072	MD-scTCR_R27_Donor 6 Blood CD8+	1	0.000135906	TRA:CGTEGRNRDDKIIF	TRA:TGCGGCACAGAGGGCAGGAACAGAGATGACAAGATCATCTTT	CAGCTAATCATCTGCC_R27
1009	clonotype1073	MD-scTCR_R27_Donor 6 Blood CD8+	1	0.000135906	TRA:CAMRELTSNTGKLIF;TRB:CASRTSGRPTMSSYNEQFF	TRA:TGTGCAATGAGAGAACTGACTAGCAACACAGGCAAACTAATCTTT;TRB:TGTGCCAGTAGGACTAGCGGGAGGCCGACTATGAGCTCCTACAATGAGCAGTTCTTC	CAGCTGGAGACTTGAA_R27
1012	clonotype1074	MD-scTCR_R27_Donor 6 Blood CD8+	1	0.000135906	TRB:CASTPDKATDTQYF;TRB:CASSLGGTLTGQFF	TRB:TGCGCCAGCACCCCGGACAAGGCCACAGATACGCAGTATTTT;TRB:TGTGCCAGCAGCTTAGGGGGGACTCTCACTGGGCAGTTCTTC	CAGGTGCAGATCTGCT_R27
1014	clonotype1075	MD-scTCR_R27_Donor 6 Blood CD8+	1	0.000135906	TRA:CAMREGSNARLMF;TRA:CASFSGSARQLTF;TRB:CSAIPLRDAYNEQFF;TRB:CASSSTGAGEQYF	TRA:TGTGCAATGAGAGAGGGCAGCAATGCCAGACTCATGTTT;TRA:TGTGCCTCCTTCTCTGGTTCTGCAAGGCAACTGACCTTT;TRB:TGCAGCGCAATCCCATTGAGGGATGCATACAATGAGCAGTTCTTC;TRB:TGTGCCAGCAGTTCTACCGGGGCGGGCGAGCAGTACTTC	CAGGTGCGTAACGTTC_R27
1019	clonotype1076	MD-scTCR_R27_Donor 6 Blood CD8+	1	0.000135906	TRA:CAASDIQKVTF;TRB:CASKKGGTEAFF	TRA:TGTGCAGCAAGCGATATTCAGAAAGTTACCTTT;TRB:TGTGCCAGCAAGAAAGGGGGTACTGAAGCTTTCTTT	CAGGTGCTCAAGGCTT_R27
1021	clonotype1077	MD-scTCR_R27_Donor 6 Blood CD8+	1	0.000135906	TRA:CAMREGENAGGTSYGKLTF;TRB:CASRAGLALGHEQFF	TRA:TGTGCAATGAGAGAGGGCGAGAATGCTGGTGGTACTAGCTATGGAAAGCTGACATTT;TRB:TGTGCCAGCAGGGCCGGGCTAGCGCTTGGGCATGAGCAGTTCTTC	CAGGTGCTCGCGTTTC_R27
1024	clonotype1078	MD-scTCR_R27_Donor 6 Blood CD8+	1	0.000135906	TRB:CASSQADLEYEQYF	TRB:TGCGCCAGCAGCCAGGCGGACTTGGAATACGAGCAGTACTTC	CAGTAACAGAGACTAT_R27
1025	clonotype1079	MD-scTCR_R27_Donor 6 Blood CD8+	1	0.000135906	TRA:CAASVENYGGSQGNLIF;TRA:CAYRSVNKFYF	TRA:TGTGCAGCAAGCGTCGAGAATTATGGAGGAAGCCAAGGAAATCTCATCTTT;TRA:TGTGCTTATAGGAGCGTCAACAAATTTTACTTT	CAGTAACAGCTGGAAC_R27
1027	clonotype108	MD-scTCR_R27_Donor 6 Blood CD8+	5	0.000679532	TRA:CAVWGTSYGKLTF;TRB:CASGKDSPLYEQYF	TRA:TGTGCCGTCTGGGGGACTAGCTATGGAAAGCTGACATTT;TRB:TGTGCCAGCGGGAAGGACAGCCCCCTCTACGAGCAGTACTTC	GCGCCAAAGTCCATAC_R27
1028	clonotype108	MD-scTCR_R27_Donor 6 Blood CD8+	5	0.000679532	TRA:CAVWGTSYGKLTF;TRB:CASGKDSPLYEQYF	TRA:TGTGCCGTCTGGGGGACTAGCTATGGAAAGCTGACATTT;TRB:TGTGCCAGCGGGAAGGACAGCCCCCTCTACGAGCAGTACTTC	AAAGATGCATTACCTT_R27
1029	clonotype108	MD-scTCR_R27_Donor 6 Blood CD8+	5	0.000679532	TRA:CAVWGTSYGKLTF;TRB:CASGKDSPLYEQYF	TRA:TGTGCCGTCTGGGGGACTAGCTATGGAAAGCTGACATTT;TRB:TGTGCCAGCGGGAAGGACAGCCCCCTCTACGAGCAGTACTTC	TCGTAGACAAGACACG_R27
1030	clonotype108	MD-scTCR_R27_Donor 6 Blood CD8+	5	0.000679532	TRA:CAVWGTSYGKLTF;TRB:CASGKDSPLYEQYF	TRA:TGTGCCGTCTGGGGGACTAGCTATGGAAAGCTGACATTT;TRB:TGTGCCAGCGGGAAGGACAGCCCCCTCTACGAGCAGTACTTC	ACGCCAGGTTCGCGAC_R27
1032	clonotype108	MD-scTCR_R27_Donor 6 Blood CD8+	5	0.000679532	TRA:CAVWGTSYGKLTF;TRB:CASGKDSPLYEQYF	TRA:TGTGCCGTCTGGGGGACTAGCTATGGAAAGCTGACATTT;TRB:TGTGCCAGCGGGAAGGACAGCCCCCTCTACGAGCAGTACTTC	TGTATTCCAGGTCTCG_R27
1039	clonotype1080	MD-scTCR_R27_Donor 6 Blood CD8+	1	0.000135906	TRA:CVVTYQAGTALIF;TRB:CASRQGADTQYF	TRA:TGTGTGGTGACCTACCAGGCAGGAACTGCTCTGATCTTT;TRB:TGTGCCAGCCGCCAAGGAGCAGATACGCAGTATTTT	CAGTAACAGTTACCCA_R27
1041	clonotype1081	MD-scTCR_R27_Donor 6 Blood CD8+	1	0.000135906	TRB:CASSSYNEQFF	TRB:TGTGCCAGTAGTAGTTACAATGAGCAGTTCTTC	CAGTAACCAGTCACTA_R27
1043	clonotype1082	MD-scTCR_R27_Donor 6 Blood CD8+	1	0.000135906	TRB:CASSEETGGTQPQHF	TRB:TGTGCCAGCAGTGAGGAGACAGGGGGAACTCAGCCCCAGCATTTT	CAGTAACGTTCCCGAG_R27
1044	clonotype1083	MD-scTCR_R27_Donor 6 Blood CD8+	1	0.000135906	TRB:CASSLGEGSSYGYTF	TRB:TGTGCCAGCAGCTTAGGGGAGGGGAGTAGCTATGGCTACACCTTC	CAGTCCTAGCCCTAAT_R27
1045	clonotype1084	MD-scTCR_R27_Donor 6 Blood CD8+	1	0.000135906	TRA:CAGFNDYKLSF;TRB:CASSLEAGVEKLFF	TRA:TGTGCTGGATTTAACGACTACAAGCTCAGCTTT;TRB:TGTGCCAGCAGCTTAGAGGCAGGGGTTGAAAAACTGTTTTTT	CAGTCCTCACACTGCG_R27
1047	clonotype1085	MD-scTCR_R27_Donor 6 Blood CD8+	1	0.000135906	TRA:CAVRAFRDDKIIF;TRB:CASSTQGRQPQHF	TRA:TGTGCTGTGAGAGCCTTCAGAGATGACAAGATCATCTTT;TRB:TGTGCCAGCAGTACTCAGGGGAGACAGCCCCAGCATTTT	CAGTCCTCATTACCTT_R27
1049	clonotype1086	MD-scTCR_R27_Donor 6 Blood CD8+	1	0.000135906	TRB:CASSQAASGGAFSYEQYF	TRB:TGTGCCAGCAGCCAAGCAGCAAGCGGGGGGGCCTTTTCCTACGAGCAGTACTTC	CAGTCCTGTGTTCGAT_R27
1051	clonotype1087	MD-scTCR_R27_Donor 6 Blood CD8+	1	0.000135906	TRA:CAVRSGGQNFVF;TRA:CAFLLGDSGSRLTF;TRB:CASSRFGGRYRDTQYF	TRA:TGTGCTGTGAGGTCGGGAGGTCAGAATTTTGTCTTT;TRA:TGTGCTTTCCTCCTCGGGGACAGTGGCTCTAGGTTGACCTTT;TRB:TGTGCCAGCAGCCGCTTCGGGGGGCGCTATAGAGATACGCAGTATTTT	CAGTCCTGTTAGAACA_R27
1054	clonotype1088	MD-scTCR_R27_Donor 6 Blood CD8+	1	0.000135906	TRA:CALSEARTGTASKLTF	TRA:TGTGCTCTGAGTGAGGCGCGAACCGGCACTGCCAGTAAACTCACCTTT	CAGTCCTTCACAACGT_R27
1056	clonotype1089	MD-scTCR_R27_Donor 6 Blood CD8+	1	0.000135906	TRA:CAVQASNYQLIW;TRB:CASSQDRGYNEQFF	TRA:TGTGCTGTGCAGGCTAGCAACTATCAGTTAATCTGG;TRB:TGTGCCAGCAGTCAGGACAGGGGGTACAATGAGCAGTTCTTC	CAGTCCTTCCCGACTT_R27
1058	clonotype109	MD-scTCR_R27_Donor 6 Blood CD8+	5	0.000679532	TRA:CAVTPGEAAGNKLTF;TRB:CASSERDWAGWNEQFF	TRA:TGTGCCGTGACTCCGGGTGAGGCTGCAGGCAACAAGCTAACTTTT;TRB:TGTGCCAGCAGTGAAAGGGACTGGGCCGGTTGGAATGAGCAGTTCTTC	CTACACCAGAGGGCTT_R27
1059	clonotype109	MD-scTCR_R27_Donor 6 Blood CD8+	5	0.000679532	TRA:CAVTPGEAAGNKLTF;TRB:CASSERDWAGWNEQFF	TRA:TGTGCCGTGACTCCGGGTGAGGCTGCAGGCAACAAGCTAACTTTT;TRB:TGTGCCAGCAGTGAAAGGGACTGGGCCGGTTGGAATGAGCAGTTCTTC	AAAGTAGGTGACTACT_R27
1060	clonotype109	MD-scTCR_R27_Donor 6 Blood CD8+	5	0.000679532	TRA:CAVTPGEAAGNKLTF;TRB:CASSERDWAGWNEQFF	TRA:TGTGCCGTGACTCCGGGTGAGGCTGCAGGCAACAAGCTAACTTTT;TRB:TGTGCCAGCAGTGAAAGGGACTGGGCCGGTTGGAATGAGCAGTTCTTC	GGTGAAGGTTGGTGGA_R27
1061	clonotype109	MD-scTCR_R27_Donor 6 Blood CD8+	5	0.000679532	TRA:CAVTPGEAAGNKLTF;TRB:CASSERDWAGWNEQFF	TRA:TGTGCCGTGACTCCGGGTGAGGCTGCAGGCAACAAGCTAACTTTT;TRB:TGTGCCAGCAGTGAAAGGGACTGGGCCGGTTGGAATGAGCAGTTCTTC	TACCTATCATCTATGG_R27
1064	clonotype109	MD-scTCR_R27_Donor 6 Blood CD8+	5	0.000679532	TRA:CAVTPGEAAGNKLTF;TRB:CASSERDWAGWNEQFF	TRA:TGTGCCGTGACTCCGGGTGAGGCTGCAGGCAACAAGCTAACTTTT;TRB:TGTGCCAGCAGTGAAAGGGACTGGGCCGGTTGGAATGAGCAGTTCTTC	GCCAAATAGAGGGCTT_R27
1071	clonotype1090	MD-scTCR_R27_Donor 6 Blood CD8+	1	0.000135906	TRA:CAGTQWDAGNMLTF;TRB:CASSGESGDYNEQFF	TRA:TGTGCCGGGACCCAGTGGGATGCAGGCAACATGCTCACCTTT;TRB:TGTGCCAGCAGCGGGGAGTCGGGGGACTACAATGAGCAGTTCTTC	CAGTCCTTCCGCGGTA_R27
1073	clonotype1091	MD-scTCR_R27_Donor 6 Blood CD8+	1	0.000135906	TRA:CALSEARTGTASKLTF;TRA:CAFVHEKLTF;TRB:CASSPWTGGNYGYTF	TRA:TGTGCTCTGAGTGAGGCGCGAACCGGCACTGCCAGTAAACTCACCTTT;TRA:TGTGCTTTCGTACATGAGAAATTAACCTTT;TRB:TGTGCCAGCAGCCCATGGACAGGTGGGAACTATGGCTACACCTTC	CATATGGAGGACATTA_R27
1076	clonotype1092	MD-scTCR_R27_Donor 6 Blood CD8+	1	0.000135906	TRA:CAFMNLGGRDDKIIF;TRB:CASSEFGPGGSPLHF	TRA:TGTGCTTTCATGAATCTCGGAGGCAGAGATGACAAGATCATCTTT;TRB:TGTGCCAGCAGTGAATTCGGCCCGGGGGGTTCACCCCTCCACTTT	CATATGGAGGCGTACA_R27
1078	clonotype1093	MD-scTCR_R27_Donor 6 Blood CD8+	1	0.000135906	TRB:CASSLRSGRNTGELFF	TRB:TGTGCCAGCAGTTTAAGGAGCGGGAGGAACACCGGGGAGCTGTTTTTT	CATATGGAGGTACTCT_R27
1079	clonotype1094	MD-scTCR_R27_Donor 6 Blood CD8+	1	0.000135906	TRB:CAISEGNYGYTF	TRB:TGTGCCATCAGTGAGGGGAACTATGGCTACACCTTC	CATATGGTCAACCAAC_R27
1080	clonotype1095	MD-scTCR_R27_Donor 6 Blood CD8+	1	0.000135906	TRA:CALYTGRRALTF;TRA:CALSGYSSASKIIF;TRB:CASSPDRGKETQYF	TRA:TGTGCCCTTTACACGGGCAGGAGAGCACTTACTTTT;TRA:TGTGCTCTAAGTGGGTACAGCAGTGCTTCCAAGATAATCTTT;TRB:TGTGCCAGCAGCCCGGACAGGGGGAAAGAGACCCAGTACTTC	CATATGGTCTGCGACG_R27
1083	clonotype1096	MD-scTCR_R27_Donor 6 Blood CD8+	1	0.000135906	TRA:CAFPPEGAQKLVF;TRB:CASSWGDEQFF	TRA:TGTGCTTTCCCGCCTGAGGGAGCCCAGAAGCTGGTATTT;TRB:TGTGCCAGCAGCTGGGGGGATGAGCAGTTCTTC	CATATTCAGATATACG_R27
1085	clonotype1097	MD-scTCR_R27_Donor 6 Blood CD8+	1	0.000135906	TRA:CAQRGGSEKLVF;TRB:CASSGTGGTSKNIQYF	TRA:TGTGCCCAGAGGGGCGGATCTGAAAAGCTGGTCTTT;TRB:TGTGCCAGCAGTGGGACAGGGGGAACCTCCAAAAACATTCAGTACTTC	CATATTCTCGGCATCG_R27
1087	clonotype1098	MD-scTCR_R27_Donor 6 Blood CD8+	1	0.000135906	TRA:CAVTYSGGGADGLTF;TRB:CASSQGQGLGGNQPQHF	TRA:TGTGCTGTGACCTATTCAGGAGGAGGTGCTGACGGACTCACCTTT;TRB:TGTGCCAGCAGCCAAGGACAGGGCCTCGGGGGCAATCAGCCCCAGCATTTT	CATCAAGCACGGTAGA_R27
1089	clonotype1099	MD-scTCR_R27_Donor 6 Blood CD8+	1	0.000135906	TRA:CAEIGQNFVF;TRA:CAVSLMFSGGYNKLIF;TRB:CASSTAEGEKLFF	TRA:TGTGCAGAGATTGGTCAGAATTTTGTCTTT;TRA:TGTGCTGTGAGTCTTATGTTTTCTGGTGGCTACAATAAGCTGATTTTT;TRB:TGTGCCAGCAGCACCGCGGAGGGTGAAAAACTGTTTTTT	CATCAAGGTCGCGGTT_R27
1092	clonotype11	MD-scTCR_R27_Donor 6 Blood CD8+	70	0.00951345	TRB:CASTGGSSETQYF	TRB:TGTGCCAGTACAGGCGGGAGCTCGGAGACCCAGTACTTC	CAGCTGGGTTGGTAAA_R27
1093	clonotype11	MD-scTCR_R27_Donor 6 Blood CD8+	70	0.00951345	TRB:CASTGGSSETQYF	TRB:TGTGCCAGTACAGGCGGGAGCTCGGAGACCCAGTACTTC	GTGGGTCTCATGTGGT_R27
1094	clonotype11	MD-scTCR_R27_Donor 6 Blood CD8+	70	0.00951345	TRB:CASTGGSSETQYF	TRB:TGTGCCAGTACAGGCGGGAGCTCGGAGACCCAGTACTTC	CGTAGGCTCTGAGGGA_R27
1095	clonotype11	MD-scTCR_R27_Donor 6 Blood CD8+	70	0.00951345	TRB:CASTGGSSETQYF	TRB:TGTGCCAGTACAGGCGGGAGCTCGGAGACCCAGTACTTC	ATAGACCTCTGCTGCT_R27
1096	clonotype11	MD-scTCR_R27_Donor 6 Blood CD8+	70	0.00951345	TRB:CASTGGSSETQYF	TRB:TGTGCCAGTACAGGCGGGAGCTCGGAGACCCAGTACTTC	TATCTCAAGTTGCAGG_R27
1097	clonotype11	MD-scTCR_R27_Donor 6 Blood CD8+	70	0.00951345	TRB:CASTGGSSETQYF	TRB:TGTGCCAGTACAGGCGGGAGCTCGGAGACCCAGTACTTC	AGACGTTGTATAGTAG_R27
1098	clonotype11	MD-scTCR_R27_Donor 6 Blood CD8+	70	0.00951345	TRB:CASTGGSSETQYF	TRB:TGTGCCAGTACAGGCGGGAGCTCGGAGACCCAGTACTTC	GTTCATTAGAGCAATT_R27
1099	clonotype11	MD-scTCR_R27_Donor 6 Blood CD8+	70	0.00951345	TRB:CASTGGSSETQYF	TRB:TGTGCCAGTACAGGCGGGAGCTCGGAGACCCAGTACTTC	AGACGTTCAGCTCCGA_R27
1100	clonotype11	MD-scTCR_R27_Donor 6 Blood CD8+	70	0.00951345	TRB:CASTGGSSETQYF	TRB:TGTGCCAGTACAGGCGGGAGCTCGGAGACCCAGTACTTC	TGGGCGTTCAGGCAAG_R27
1101	clonotype11	MD-scTCR_R27_Donor 6 Blood CD8+	70	0.00951345	TRB:CASTGGSSETQYF	TRB:TGTGCCAGTACAGGCGGGAGCTCGGAGACCCAGTACTTC	CATATTCTCAGCTTAG_R27
1102	clonotype11	MD-scTCR_R27_Donor 6 Blood CD8+	70	0.00951345	TRB:CASTGGSSETQYF	TRB:TGTGCCAGTACAGGCGGGAGCTCGGAGACCCAGTACTTC	TTGGCAAGTACCGTTA_R27
1103	clonotype11	MD-scTCR_R27_Donor 6 Blood CD8+	70	0.00951345	TRB:CASTGGSSETQYF	TRB:TGTGCCAGTACAGGCGGGAGCTCGGAGACCCAGTACTTC	ACTGATGTCTGGTATG_R27
1104	clonotype11	MD-scTCR_R27_Donor 6 Blood CD8+	70	0.00951345	TRB:CASTGGSSETQYF	TRB:TGTGCCAGTACAGGCGGGAGCTCGGAGACCCAGTACTTC	CATCAAGCATCCGGGT_R27
1105	clonotype11	MD-scTCR_R27_Donor 6 Blood CD8+	70	0.00951345	TRB:CASTGGSSETQYF	TRB:TGTGCCAGTACAGGCGGGAGCTCGGAGACCCAGTACTTC	CCTTTCTCACCTTGTC_R27
1106	clonotype11	MD-scTCR_R27_Donor 6 Blood CD8+	70	0.00951345	TRB:CASTGGSSETQYF	TRB:TGTGCCAGTACAGGCGGGAGCTCGGAGACCCAGTACTTC	GAACATCAGCACCGCT_R27
1107	clonotype11	MD-scTCR_R27_Donor 6 Blood CD8+	70	0.00951345	TRB:CASTGGSSETQYF	TRB:TGTGCCAGTACAGGCGGGAGCTCGGAGACCCAGTACTTC	TCCCGATGTTACGTCA_R27
1108	clonotype11	MD-scTCR_R27_Donor 6 Blood CD8+	70	0.00951345	TRB:CASTGGSSETQYF	TRB:TGTGCCAGTACAGGCGGGAGCTCGGAGACCCAGTACTTC	TGGCGCAGTTGGTTTG_R27
1109	clonotype11	MD-scTCR_R27_Donor 6 Blood CD8+	70	0.00951345	TRB:CASTGGSSETQYF	TRB:TGTGCCAGTACAGGCGGGAGCTCGGAGACCCAGTACTTC	ACGGGTCTCTCTGCTG_R27
1110	clonotype11	MD-scTCR_R27_Donor 6 Blood CD8+	70	0.00951345	TRB:CASTGGSSETQYF	TRB:TGTGCCAGTACAGGCGGGAGCTCGGAGACCCAGTACTTC	TGCGCAGGTTCCACGG_R27
1111	clonotype11	MD-scTCR_R27_Donor 6 Blood CD8+	70	0.00951345	TRB:CASTGGSSETQYF	TRB:TGTGCCAGTACAGGCGGGAGCTCGGAGACCCAGTACTTC	TGTTCCGTCGTCTGAA_R27
1112	clonotype11	MD-scTCR_R27_Donor 6 Blood CD8+	70	0.00951345	TRB:CASTGGSSETQYF	TRB:TGTGCCAGTACAGGCGGGAGCTCGGAGACCCAGTACTTC	AAAGCAACATCGGACC_R27
1113	clonotype11	MD-scTCR_R27_Donor 6 Blood CD8+	70	0.00951345	TRB:CASTGGSSETQYF	TRB:TGTGCCAGTACAGGCGGGAGCTCGGAGACCCAGTACTTC	ACTGATGAGGTTACCT_R27
1114	clonotype11	MD-scTCR_R27_Donor 6 Blood CD8+	70	0.00951345	TRB:CASTGGSSETQYF	TRB:TGTGCCAGTACAGGCGGGAGCTCGGAGACCCAGTACTTC	TACACGATCCGCATCT_R27
1115	clonotype11	MD-scTCR_R27_Donor 6 Blood CD8+	70	0.00951345	TRB:CASTGGSSETQYF	TRB:TGTGCCAGTACAGGCGGGAGCTCGGAGACCCAGTACTTC	CATGCCTAGATCGATA_R27
1116	clonotype11	MD-scTCR_R27_Donor 6 Blood CD8+	70	0.00951345	TRB:CASTGGSSETQYF	TRB:TGTGCCAGTACAGGCGGGAGCTCGGAGACCCAGTACTTC	TGATTTCTCTATCGCC_R27
1117	clonotype11	MD-scTCR_R27_Donor 6 Blood CD8+	70	0.00951345	TRB:CASTGGSSETQYF	TRB:TGTGCCAGTACAGGCGGGAGCTCGGAGACCCAGTACTTC	CGCTGGACAATGCCAT_R27
1118	clonotype11	MD-scTCR_R27_Donor 6 Blood CD8+	70	0.00951345	TRB:CASTGGSSETQYF	TRB:TGTGCCAGTACAGGCGGGAGCTCGGAGACCCAGTACTTC	CTCGTACAGACGACGT_R27
1120	clonotype11	MD-scTCR_R27_Donor 6 Blood CD8+	70	0.00951345	TRB:CASTGGSSETQYF	TRB:TGTGCCAGTACAGGCGGGAGCTCGGAGACCCAGTACTTC	GCATGCGCAACTTGAC_R27
1121	clonotype11	MD-scTCR_R27_Donor 6 Blood CD8+	70	0.00951345	TRB:CASTGGSSETQYF	TRB:TGTGCCAGTACAGGCGGGAGCTCGGAGACCCAGTACTTC	CATATGGTCGAGGTAG_R27
1122	clonotype11	MD-scTCR_R27_Donor 6 Blood CD8+	70	0.00951345	TRB:CASTGGSSETQYF	TRB:TGTGCCAGTACAGGCGGGAGCTCGGAGACCCAGTACTTC	TGACAACAGGGATCTG_R27
1123	clonotype11	MD-scTCR_R27_Donor 6 Blood CD8+	70	0.00951345	TRB:CASTGGSSETQYF	TRB:TGTGCCAGTACAGGCGGGAGCTCGGAGACCCAGTACTTC	ATCACGAAGCAGGTCA_R27
1124	clonotype11	MD-scTCR_R27_Donor 6 Blood CD8+	70	0.00951345	TRB:CASTGGSSETQYF	TRB:TGTGCCAGTACAGGCGGGAGCTCGGAGACCCAGTACTTC	GGAATAACACCAGGTC_R27
1126	clonotype11	MD-scTCR_R27_Donor 6 Blood CD8+	70	0.00951345	TRB:CASTGGSSETQYF	TRB:TGTGCCAGTACAGGCGGGAGCTCGGAGACCCAGTACTTC	CTCGTACGTAGCAAAT_R27
1127	clonotype11	MD-scTCR_R27_Donor 6 Blood CD8+	70	0.00951345	TRB:CASTGGSSETQYF	TRB:TGTGCCAGTACAGGCGGGAGCTCGGAGACCCAGTACTTC	TAAACCGTCCTTAATC_R27
1128	clonotype11	MD-scTCR_R27_Donor 6 Blood CD8+	70	0.00951345	TRB:CASTGGSSETQYF	TRB:TGTGCCAGTACAGGCGGGAGCTCGGAGACCCAGTACTTC	GACTGCGAGCCATCGC_R27
1129	clonotype11	MD-scTCR_R27_Donor 6 Blood CD8+	70	0.00951345	TRB:CASTGGSSETQYF	TRB:TGTGCCAGTACAGGCGGGAGCTCGGAGACCCAGTACTTC	TTTGGTTGTGCAGACA_R27
1130	clonotype11	MD-scTCR_R27_Donor 6 Blood CD8+	70	0.00951345	TRB:CASTGGSSETQYF	TRB:TGTGCCAGTACAGGCGGGAGCTCGGAGACCCAGTACTTC	GCACTCTTCCTCAATT_R27
1132	clonotype11	MD-scTCR_R27_Donor 6 Blood CD8+	70	0.00951345	TRB:CASTGGSSETQYF	TRB:TGTGCCAGTACAGGCGGGAGCTCGGAGACCCAGTACTTC	GATCAGTAGCGTGAGT_R27
1134	clonotype11	MD-scTCR_R27_Donor 6 Blood CD8+	70	0.00951345	TRB:CASTGGSSETQYF	TRB:TGTGCCAGTACAGGCGGGAGCTCGGAGACCCAGTACTTC	ACATGGTTCCAGTATG_R27
1137	clonotype11	MD-scTCR_R27_Donor 6 Blood CD8+	70	0.00951345	TRB:CASTGGSSETQYF	TRB:TGTGCCAGTACAGGCGGGAGCTCGGAGACCCAGTACTTC	AGGGAGTAGTCCCACG_R27
1139	clonotype11	MD-scTCR_R27_Donor 6 Blood CD8+	70	0.00951345	TRB:CASTGGSSETQYF	TRB:TGTGCCAGTACAGGCGGGAGCTCGGAGACCCAGTACTTC	GGACATTGTTGAGGTG_R27
1140	clonotype11	MD-scTCR_R27_Donor 6 Blood CD8+	70	0.00951345	TRB:CASTGGSSETQYF	TRB:TGTGCCAGTACAGGCGGGAGCTCGGAGACCCAGTACTTC	AAGTCTGCACGGTTTA_R27
1141	clonotype11	MD-scTCR_R27_Donor 6 Blood CD8+	70	0.00951345	TRB:CASTGGSSETQYF	TRB:TGTGCCAGTACAGGCGGGAGCTCGGAGACCCAGTACTTC	GTTCATTAGTGTTTGC_R27
1142	clonotype11	MD-scTCR_R27_Donor 6 Blood CD8+	70	0.00951345	TRB:CASTGGSSETQYF	TRB:TGTGCCAGTACAGGCGGGAGCTCGGAGACCCAGTACTTC	CAGATCATCCCACTTG_R27
1143	clonotype11	MD-scTCR_R27_Donor 6 Blood CD8+	70	0.00951345	TRB:CASTGGSSETQYF	TRB:TGTGCCAGTACAGGCGGGAGCTCGGAGACCCAGTACTTC	ATCTACTTCTAGAGTC_R27
1144	clonotype11	MD-scTCR_R27_Donor 6 Blood CD8+	70	0.00951345	TRB:CASTGGSSETQYF	TRB:TGTGCCAGTACAGGCGGGAGCTCGGAGACCCAGTACTTC	TCAACGAGTCGGCTCA_R27
1145	clonotype11	MD-scTCR_R27_Donor 6 Blood CD8+	70	0.00951345	TRB:CASTGGSSETQYF	TRB:TGTGCCAGTACAGGCGGGAGCTCGGAGACCCAGTACTTC	GACACGCCATGGTAGG_R27
1146	clonotype11	MD-scTCR_R27_Donor 6 Blood CD8+	70	0.00951345	TRB:CASTGGSSETQYF	TRB:TGTGCCAGTACAGGCGGGAGCTCGGAGACCCAGTACTTC	TCGGTAAAGAAGAAGC_R27
1147	clonotype11	MD-scTCR_R27_Donor 6 Blood CD8+	70	0.00951345	TRB:CASTGGSSETQYF	TRB:TGTGCCAGTACAGGCGGGAGCTCGGAGACCCAGTACTTC	TAAGCGTCACTGTCGG_R27
1148	clonotype11	MD-scTCR_R27_Donor 6 Blood CD8+	70	0.00951345	TRB:CASTGGSSETQYF	TRB:TGTGCCAGTACAGGCGGGAGCTCGGAGACCCAGTACTTC	GTGCATATCACAAACC_R27
1149	clonotype11	MD-scTCR_R27_Donor 6 Blood CD8+	70	0.00951345	TRB:CASTGGSSETQYF	TRB:TGTGCCAGTACAGGCGGGAGCTCGGAGACCCAGTACTTC	GCATGATCAGTTCCCT_R27
1150	clonotype11	MD-scTCR_R27_Donor 6 Blood CD8+	70	0.00951345	TRB:CASTGGSSETQYF	TRB:TGTGCCAGTACAGGCGGGAGCTCGGAGACCCAGTACTTC	CATCAAGCAAGCGAGT_R27
1151	clonotype11	MD-scTCR_R27_Donor 6 Blood CD8+	70	0.00951345	TRB:CASTGGSSETQYF	TRB:TGTGCCAGTACAGGCGGGAGCTCGGAGACCCAGTACTTC	GCTGCGAGTGCCTGTG_R27
1152	clonotype11	MD-scTCR_R27_Donor 6 Blood CD8+	70	0.00951345	TRB:CASTGGSSETQYF	TRB:TGTGCCAGTACAGGCGGGAGCTCGGAGACCCAGTACTTC	CTACATTGTGCTTCTC_R27
1153	clonotype11	MD-scTCR_R27_Donor 6 Blood CD8+	70	0.00951345	TRB:CASTGGSSETQYF	TRB:TGTGCCAGTACAGGCGGGAGCTCGGAGACCCAGTACTTC	GGCTCGAAGTGCCATT_R27
1154	clonotype11	MD-scTCR_R27_Donor 6 Blood CD8+	70	0.00951345	TRB:CASTGGSSETQYF	TRB:TGTGCCAGTACAGGCGGGAGCTCGGAGACCCAGTACTTC	CCGGGATAGAAGGACA_R27
1155	clonotype11	MD-scTCR_R27_Donor 6 Blood CD8+	70	0.00951345	TRB:CASTGGSSETQYF	TRB:TGTGCCAGTACAGGCGGGAGCTCGGAGACCCAGTACTTC	CACATTTCACCAGATT_R27
1156	clonotype11	MD-scTCR_R27_Donor 6 Blood CD8+	70	0.00951345	TRB:CASTGGSSETQYF	TRB:TGTGCCAGTACAGGCGGGAGCTCGGAGACCCAGTACTTC	TAGTTGGCAATCAGAA_R27
1157	clonotype11	MD-scTCR_R27_Donor 6 Blood CD8+	70	0.00951345	TRB:CASTGGSSETQYF	TRB:TGTGCCAGTACAGGCGGGAGCTCGGAGACCCAGTACTTC	TACCTTACAGGTCTCG_R27
1158	clonotype11	MD-scTCR_R27_Donor 6 Blood CD8+	70	0.00951345	TRB:CASTGGSSETQYF	TRB:TGTGCCAGTACAGGCGGGAGCTCGGAGACCCAGTACTTC	TGCTACCCATGGTCAT_R27
1159	clonotype11	MD-scTCR_R27_Donor 6 Blood CD8+	70	0.00951345	TRB:CASTGGSSETQYF	TRB:TGTGCCAGTACAGGCGGGAGCTCGGAGACCCAGTACTTC	TGGACGCAGAAGGACA_R27
1160	clonotype11	MD-scTCR_R27_Donor 6 Blood CD8+	70	0.00951345	TRB:CASTGGSSETQYF	TRB:TGTGCCAGTACAGGCGGGAGCTCGGAGACCCAGTACTTC	TGGTTAGGTTACGCGC_R27
1161	clonotype11	MD-scTCR_R27_Donor 6 Blood CD8+	70	0.00951345	TRB:CASTGGSSETQYF	TRB:TGTGCCAGTACAGGCGGGAGCTCGGAGACCCAGTACTTC	GTGCGGTTCCAGTATG_R27
1163	clonotype11	MD-scTCR_R27_Donor 6 Blood CD8+	70	0.00951345	TRB:CASTGGSSETQYF	TRB:TGTGCCAGTACAGGCGGGAGCTCGGAGACCCAGTACTTC	GGCTCGAGTGTCGCTG_R27
1164	clonotype11	MD-scTCR_R27_Donor 6 Blood CD8+	70	0.00951345	TRB:CASTGGSSETQYF	TRB:TGTGCCAGTACAGGCGGGAGCTCGGAGACCCAGTACTTC	TCAGGATGTCAATGTC_R27
1165	clonotype11	MD-scTCR_R27_Donor 6 Blood CD8+	70	0.00951345	TRB:CASTGGSSETQYF	TRB:TGTGCCAGTACAGGCGGGAGCTCGGAGACCCAGTACTTC	TTGCCGTGTAATCGTC_R27
1166	clonotype11	MD-scTCR_R27_Donor 6 Blood CD8+	70	0.00951345	TRB:CASTGGSSETQYF	TRB:TGTGCCAGTACAGGCGGGAGCTCGGAGACCCAGTACTTC	CGTCACTAGCTAGGCA_R27
1167	clonotype11	MD-scTCR_R27_Donor 6 Blood CD8+	70	0.00951345	TRB:CASTGGSSETQYF	TRB:TGTGCCAGTACAGGCGGGAGCTCGGAGACCCAGTACTTC	GATCGTATCCAGAGGA_R27
1168	clonotype11	MD-scTCR_R27_Donor 6 Blood CD8+	70	0.00951345	TRB:CASTGGSSETQYF	TRB:TGTGCCAGTACAGGCGGGAGCTCGGAGACCCAGTACTTC	CGGAGTCAGCTGTCTA_R27
1170	clonotype11	MD-scTCR_R27_Donor 6 Blood CD8+	70	0.00951345	TRB:CASTGGSSETQYF	TRB:TGTGCCAGTACAGGCGGGAGCTCGGAGACCCAGTACTTC	TGACTTTCAGTAAGCG_R27
1171	clonotype110	MD-scTCR_R27_Donor 6 Blood CD8+	5	0.000679532	TRA:CAVGGSQGNLIF;TRB:CASSYSNVNEQYF	TRA:TGTGCTGTCGGAGGAAGCCAAGGAAATCTCATCTTT;TRB:TGTGCCAGCAGTTACTCGAATGTGAACGAGCAGTACTTC	AACTCCCCACAGGAGT_R27
1172	clonotype110	MD-scTCR_R27_Donor 6 Blood CD8+	5	0.000679532	TRA:CAVGGSQGNLIF;TRB:CASSYSNVNEQYF	TRA:TGTGCTGTCGGAGGAAGCCAAGGAAATCTCATCTTT;TRB:TGTGCCAGCAGTTACTCGAATGTGAACGAGCAGTACTTC	GTCTCGTGTCGCGGTT_R27
1173	clonotype110	MD-scTCR_R27_Donor 6 Blood CD8+	5	0.000679532	TRA:CAVGGSQGNLIF;TRB:CASSYSNVNEQYF	TRA:TGTGCTGTCGGAGGAAGCCAAGGAAATCTCATCTTT;TRB:TGTGCCAGCAGTTACTCGAATGTGAACGAGCAGTACTTC	TTTCCTCCAATCGGTT_R27
1177	clonotype110	MD-scTCR_R27_Donor 6 Blood CD8+	5	0.000679532	TRA:CAVGGSQGNLIF;TRB:CASSYSNVNEQYF	TRA:TGTGCTGTCGGAGGAAGCCAAGGAAATCTCATCTTT;TRB:TGTGCCAGCAGTTACTCGAATGTGAACGAGCAGTACTTC	TGCGGGTCAAGTAATG_R27
1179	clonotype110	MD-scTCR_R27_Donor 6 Blood CD8+	5	0.000679532	TRA:CAVGGSQGNLIF;TRB:CASSYSNVNEQYF	TRA:TGTGCTGTCGGAGGAAGCCAAGGAAATCTCATCTTT;TRB:TGTGCCAGCAGTTACTCGAATGTGAACGAGCAGTACTTC	GGGCACTGTCTAAAGA_R27
1181	clonotype1100	MD-scTCR_R27_Donor 6 Blood CD8+	1	0.000135906	TRB:CASSLGREDFYEQYF	TRB:TGTGCCAGCAGCTTGGGTCGGGAGGACTTCTACGAGCAGTACTTC	CATCAAGGTCGTCTTC_R27
1182	clonotype1101	MD-scTCR_R27_Donor 6 Blood CD8+	1	0.000135906	TRB:CATSEQSSGRIRADTQYF;TRB:CASSLAGSPVGQFF	TRB:TGTGCCACCAGTGAGCAGTCTAGCGGGAGAATAAGGGCAGATACGCAGTATTTT;TRB:TGTGCCAGCAGCTTAGCTGGTAGCCCCGTTGGCCAGTTCTTC	CATCAGAAGAGCAATT_R27
1184	clonotype1102	MD-scTCR_R27_Donor 6 Blood CD8+	1	0.000135906	TRB:CASSERAAGEGNEQFF	TRB:TGTGCCAGCAGTGAAAGGGCGGCGGGAGAAGGGAATGAGCAGTTCTTC	CATCAGATCAGAGGTG_R27
1186	clonotype1103	MD-scTCR_R27_Donor 6 Blood CD8+	1	0.000135906	TRB:CASRKTTDRQETQYF	TRB:TGTGCCAGCAGAAAAACCACGGACAGACAAGAGACCCAGTACTTC	CATCCACCAGTCGATT_R27
1187	clonotype1104	MD-scTCR_R27_Donor 6 Blood CD8+	1	0.000135906	TRB:CASSWSSGTYNEQFF	TRB:TGTGCCAGTAGTTGGTCCAGCGGAACCTACAATGAGCAGTTCTTC	CATCCACGTCATTAGC_R27
1188	clonotype1105	MD-scTCR_R27_Donor 6 Blood CD8+	1	0.000135906	TRB:CATSTGAGTDTQYF	TRB:TGTGCCACATCGACAGGGGCAGGCACAGATACGCAGTATTTT	CATCCACGTGCAACGA_R27
1189	clonotype1106	MD-scTCR_R27_Donor 6 Blood CD8+	1	0.000135906	TRB:CASSLVPLAGSTDTQYF	TRB:TGTGCCAGCAGCTTAGTCCCACTAGCGGGATCCACAGATACGCAGTATTTT	CATCCACGTTAAGTAG_R27
1190	clonotype1107	MD-scTCR_R27_Donor 6 Blood CD8+	1	0.000135906	TRA:CAGQASFGNEKLTF;TRB:CSVEGGPEATGELFF;TRB:CSALGGLADFTDTQYF	TRA:TGTGCTGGGCAGGCCTCCTTTGGAAATGAGAAATTAACCTTT;TRB:TGCAGCGTTGAGGGGGGGCCAGAAGCGACCGGGGAGCTGTTTTTT;TRB:TGCAGTGCTCTGGGGGGACTAGCGGATTTTACAGATACGCAGTATTTT	CATCCACTCGAATCCA_R27
1193	clonotype1108	MD-scTCR_R27_Donor 6 Blood CD8+	1	0.000135906	TRB:CASSVYGTENTEAFF	TRB:TGTGCCAGCAGCGTCTACGGGACAGAGAACACTGAAGCTTTCTTT	CATCGAACAGACTCGC_R27
1194	clonotype1109	MD-scTCR_R27_Donor 6 Blood CD8+	1	0.000135906	TRA:CAMREANFGNEKLTF;TRB:CSARDSSGGNTGELFF	TRA:TGTGCAATGAGAGAGGCTAACTTTGGAAATGAGAAATTAACCTTT;TRB:TGCAGTGCTAGAGATTCTAGCGGGGGGAACACCGGGGAGCTGTTTTTT	CATCGAAGTAGGACAC_R27
1197	clonotype111	MD-scTCR_R27_Donor 6 Blood CD8+	5	0.000679532	TRA:CAEAYTGGFKTIF;TRB:CASGTEQYF	TRA:TGTGCAGAGGCTTATACTGGAGGCTTCAAAACTATCTTT;TRB:TGTGCCAGCGGCACAGAGCAGTACTTC	CTGTTTATCAGGCCCA_R27
1198	clonotype111	MD-scTCR_R27_Donor 6 Blood CD8+	5	0.000679532	TRA:CAEAYTGGFKTIF;TRB:CASGTEQYF	TRA:TGTGCAGAGGCTTATACTGGAGGCTTCAAAACTATCTTT;TRB:TGTGCCAGCGGCACAGAGCAGTACTTC	AGGCCACGTCATATGC_R27
1200	clonotype111	MD-scTCR_R27_Donor 6 Blood CD8+	5	0.000679532	TRA:CAEAYTGGFKTIF;TRB:CASGTEQYF	TRA:TGTGCAGAGGCTTATACTGGAGGCTTCAAAACTATCTTT;TRB:TGTGCCAGCGGCACAGAGCAGTACTTC	AGGGATGGTCAATACC_R27
1201	clonotype111	MD-scTCR_R27_Donor 6 Blood CD8+	5	0.000679532	TRA:CAEAYTGGFKTIF;TRB:CASGTEQYF	TRA:TGTGCAGAGGCTTATACTGGAGGCTTCAAAACTATCTTT;TRB:TGTGCCAGCGGCACAGAGCAGTACTTC	GGACATTGTAGCGTGA_R27
1203	clonotype111	MD-scTCR_R27_Donor 6 Blood CD8+	5	0.000679532	TRA:CAEAYTGGFKTIF;TRB:CASGTEQYF	TRA:TGTGCAGAGGCTTATACTGGAGGCTTCAAAACTATCTTT;TRB:TGTGCCAGCGGCACAGAGCAGTACTTC	AAGTCTGCACATGGGA_R27
1207	clonotype1110	MD-scTCR_R27_Donor 6 Blood CD8+	1	0.000135906	TRA:CLVGSGNTDKLIF;TRB:CASGSLQETGETQYF	TRA:TGCCTCGTGGGGTCCGGGAACACCGACAAGCTCATCTTT;TRB:TGTGCCAGCGGATCCCTTCAGGAAACGGGGGAGACCCAGTACTTC	CATCGAATCGACGGAA_R27
1210	clonotype1111	MD-scTCR_R27_Donor 6 Blood CD8+	1	0.000135906	TRB:CASSLGSGEGTQYF	TRB:TGCGCCAGCAGCTTGGGATCAGGGGAAGGGACGCAGTATTTT	CATCGGGGTTCCCTTG_R27
1211	clonotype1112	MD-scTCR_R27_Donor 6 Blood CD8+	1	0.000135906	TRA:CGYSGGGADGLTF;TRB:CASSLEPFSTDTQYF;TRB:CASSYVPNEQFF	TRA:TGTGGCTATTCAGGAGGAGGTGCTGACGGACTCACCTTT;TRB:TGTGCCAGCAGCTTGGAGCCCTTTAGCACAGATACGCAGTATTTT;TRB:TGTGCCAGCAGTTACGTCCCCAATGAGCAGTTCTTC	CATGACAAGTACGACG_R27
1214	clonotype1113	MD-scTCR_R27_Donor 6 Blood CD8+	1	0.000135906	TRB:CASSPGSSGSALYGYTF	TRB:TGCGCCAGCAGCCCTGGCTCTTCGGGGTCAGCTCTGTATGGCTACACCTTC	CATGACAAGTGCTGCC_R27
1216	clonotype1114	MD-scTCR_R27_Donor 6 Blood CD8+	1	0.000135906	TRB:CASSFVDRAAGELFF	TRB:TGTGCCAGCAGCTTCGTCGATAGGGCTGCCGGGGAGCTGTTTTTT	CATGACACAGCCAGAA_R27
1217	clonotype1115	MD-scTCR_R27_Donor 6 Blood CD8+	1	0.000135906	TRA:CAYRSELDSSYKLIF;TRB:CASRRGREAFAEQYF	TRA:TGTGCTTATAGGAGCGAGTTGGATAGCAGCTATAAATTGATCTTC;TRB:TGTGCCAGCAGAAGGGGGCGGGAGGCGTTCGCCGAGCAGTACTTC	CATGACACATGTTGAC_R27
1219	clonotype1116	MD-scTCR_R27_Donor 6 Blood CD8+	1	0.000135906	TRA:CVVKNDYKLSF;TRB:CASSLRTSGTWETQYF	TRA:TGTGTTGTCAAGAACGACTACAAGCTCAGCTTT;TRB:TGTGCCAGCAGCTTACGGACTAGCGGGACTTGGGAGACCCAGTACTTC	CATGACAGTGAGTATA_R27
1222	clonotype1117	MD-scTCR_R27_Donor 6 Blood CD8+	1	0.000135906	TRB:CASSTTSDSSYNEQFF	TRB:TGTGCCAGCAGCACCACTAGCGATAGCTCCTACAATGAGCAGTTCTTC	CATGACAGTGGCTCCA_R27
1224	clonotype1118	MD-scTCR_R27_Donor 6 Blood CD8+	1	0.000135906	TRB:CASQRNQRGTYEQYF	TRB:TGTGCCAGCCAGCGTAATCAGCGGGGGACCTACGAGCAGTACTTC	CATGACATCTGACCTC_R27
1225	clonotype1119	MD-scTCR_R27_Donor 6 Blood CD8+	1	0.000135906	TRA:CAYRRLIYNQGGKLIF	TRA:TGTGCTTATAGGAGGCTCATTTATAACCAGGGAGGAAAGCTTATCTTC	CATGCCTAGTTACGGG_R27
1227	clonotype112	MD-scTCR_R27_Donor 6 Blood CD8+	5	0.000679532	TRA:CAASPYRDDKIIF;TRB:CASGVSAIGEQFF	TRA:TGTGCAGCAAGTCCCTACAGAGATGACAAGATCATCTTT;TRB:TGTGCCAGCGGGGTAAGCGCAATAGGTGAGCAGTTCTTC	CGAGCACGTAAGTGTA_R27
1228	clonotype112	MD-scTCR_R27_Donor 6 Blood CD8+	5	0.000679532	TRA:CAASPYRDDKIIF;TRB:CASGVSAIGEQFF	TRA:TGTGCAGCAAGTCCCTACAGAGATGACAAGATCATCTTT;TRB:TGTGCCAGCGGGGTAAGCGCAATAGGTGAGCAGTTCTTC	TAAGTGCAGACTCGGA_R27
1229	clonotype112	MD-scTCR_R27_Donor 6 Blood CD8+	5	0.000679532	TRA:CAASPYRDDKIIF;TRB:CASGVSAIGEQFF	TRA:TGTGCAGCAAGTCCCTACAGAGATGACAAGATCATCTTT;TRB:TGTGCCAGCGGGGTAAGCGCAATAGGTGAGCAGTTCTTC	TCTTCGGAGCGATGAC_R27
1232	clonotype112	MD-scTCR_R27_Donor 6 Blood CD8+	5	0.000679532	TRA:CAASPYRDDKIIF;TRB:CASGVSAIGEQFF	TRA:TGTGCAGCAAGTCCCTACAGAGATGACAAGATCATCTTT;TRB:TGTGCCAGCGGGGTAAGCGCAATAGGTGAGCAGTTCTTC	AAGTCTGTCGGTTAAC_R27
1233	clonotype112	MD-scTCR_R27_Donor 6 Blood CD8+	5	0.000679532	TRA:CAASPYRDDKIIF;TRB:CASGVSAIGEQFF	TRA:TGTGCAGCAAGTCCCTACAGAGATGACAAGATCATCTTT;TRB:TGTGCCAGCGGGGTAAGCGCAATAGGTGAGCAGTTCTTC	ACGGAGACATCGGGTC_R27
1237	clonotype1120	MD-scTCR_R27_Donor 6 Blood CD8+	1	0.000135906	TRA:CAVAAYSSASKIIF;TRB:CASSLPPNTEAFF;TRB:CASSESRDEQFF	TRA:TGTGCCGTGGCCGCATACAGCAGTGCTTCCAAGATAATCTTT;TRB:TGTGCCAGCAGCTTACCACCGAACACTGAAGCTTTCTTT;TRB:TGTGCCAGCAGTGAAAGTAGAGATGAGCAGTTCTTC	CATGCCTCAGACAGGT_R27
1241	clonotype1121	MD-scTCR_R27_Donor 6 Blood CD8+	1	0.000135906	TRB:CSARPYRDSHTTLNEQFF	TRB:TGCAGTGCTAGGCCTTATAGGGACAGCCACACTACTCTTAATGAGCAGTTCTTC	CATGCCTGTCGAACAG_R27
1242	clonotype1122	MD-scTCR_R27_Donor 6 Blood CD8+	1	0.000135906	TRA:CAVRRDDKIIF;TRB:CASSPSIGAATNTGELFF	TRA:TGTGCTGTGCGCAGAGATGACAAGATCATCTTT;TRB:TGTGCCAGTAGTCCCTCCATTGGGGCAGCGACGAACACCGGGGAGCTGTTTTTT	CATGCCTGTTAAGACA_R27
1244	clonotype1123	MD-scTCR_R27_Donor 6 Blood CD8+	1	0.000135906	TRA:CALSLFGNEKLTF;TRB:CATTPSFESGGNIQYF;TRB:CASSLLARSEQYF	TRA:TGTGCTCTTTCACTATTTGGAAATGAGAAATTAACCTTT;TRB:TGTGCCACCACTCCATCCTTCGAAAGTGGGGGTAACATTCAGTACTTC;TRB:TGTGCCAGCAGTTTACTGGCTCGTTCCGAGCAGTACTTC	CATGCCTTCACTGGGC_R27
1247	clonotype1124	MD-scTCR_R27_Donor 6 Blood CD8+	1	0.000135906	TRB:CSARDLRTMSTEAFF	TRB:TGCAGTGCTAGAGATCTTCGGACTATGAGTACTGAAGCTTTCTTT	CATGCCTTCCGGGTGT_R27
1248	clonotype1125	MD-scTCR_R27_Donor 6 Blood CD8+	1	0.000135906	TRA:CAYRSWGSGGGADGLTF;TRB:CASSEFEADTQYF	TRA:TGTGCTTATAGGAGCTGGGGGTCAGGAGGAGGTGCTGACGGACTCACCTTT;TRB:TGTGCCAGCAGTGAGTTCGAGGCAGATACGCAGTATTTT	CATGCCTTCTTTAGTC_R27
1250	clonotype1126	MD-scTCR_R27_Donor 6 Blood CD8+	1	0.000135906	TRA:CAVGTNAGKSTF;TRB:CASSYGMGTEAFF	TRA:TGTGCTGTGGGAACCAATGCAGGCAAATCAACCTTT;TRB:TGTGCCAGCAGTTACGGAATGGGAACTGAAGCTTTCTTT	CATGGCGGTATTAGCC_R27
1252	clonotype1127	MD-scTCR_R27_Donor 6 Blood CD8+	1	0.000135906	TRA:CATVLSGGYNKLIF;TRB:CASSFSPGDVDTGELFF	TRA:TGTGCTACGGTCCTTTCTGGTGGCTACAATAAGCTGATTTTT;TRB:TGTGCCAGCAGTTTTAGCCCAGGGGATGTCGACACCGGGGAGCTGTTTTTT	CATGGCGTCATCGCTC_R27
1254	clonotype1128	MD-scTCR_R27_Donor 6 Blood CD8+	1	0.000135906	TRB:CASSQDRGEKGTEAFF	TRB:TGTGCCAGCAGCCAAGACCGGGGCGAGAAGGGCACTGAAGCTTTCTTT	CATTATCAGAAACCGC_R27
1255	clonotype1129	MD-scTCR_R27_Donor 6 Blood CD8+	1	0.000135906	TRB:CASSHGVSNQPQHF	TRB:TGTGCCAGCAGCCATGGCGTTAGCAATCAGCCCCAGCATTTT	CATTATCCATCTCCCA_R27
1257	clonotype113	MD-scTCR_R27_Donor 6 Blood CD8+	5	0.000679532	TRA:CAVNNYGQNFVF;TRB:CASSPQGGDYEQYF	TRA:TGTGCCGTAAATAACTATGGTCAGAATTTTGTCTTT;TRB:TGTGCCAGCAGCCCACAGGGAGGGGACTACGAGCAGTACTTC	GGGTTGCGTACGACCC_R27
1258	clonotype113	MD-scTCR_R27_Donor 6 Blood CD8+	5	0.000679532	TRA:CAVNNYGQNFVF;TRB:CASSPQGGDYEQYF	TRA:TGTGCCGTAAATAACTATGGTCAGAATTTTGTCTTT;TRB:TGTGCCAGCAGCCCACAGGGAGGGGACTACGAGCAGTACTTC	ACACTGAGTGCGCTTG_R27
1259	clonotype113	MD-scTCR_R27_Donor 6 Blood CD8+	5	0.000679532	TRA:CAVNNYGQNFVF;TRB:CASSPQGGDYEQYF	TRA:TGTGCCGTAAATAACTATGGTCAGAATTTTGTCTTT;TRB:TGTGCCAGCAGCCCACAGGGAGGGGACTACGAGCAGTACTTC	TACCTATCAACTGCGC_R27
1260	clonotype113	MD-scTCR_R27_Donor 6 Blood CD8+	5	0.000679532	TRA:CAVNNYGQNFVF;TRB:CASSPQGGDYEQYF	TRA:TGTGCCGTAAATAACTATGGTCAGAATTTTGTCTTT;TRB:TGTGCCAGCAGCCCACAGGGAGGGGACTACGAGCAGTACTTC	GTTTCTATCAGCTCGG_R27
1265	clonotype113	MD-scTCR_R27_Donor 6 Blood CD8+	5	0.000679532	TRA:CAVNNYGQNFVF;TRB:CASSPQGGDYEQYF	TRA:TGTGCCGTAAATAACTATGGTCAGAATTTTGTCTTT;TRB:TGTGCCAGCAGCCCACAGGGAGGGGACTACGAGCAGTACTTC	GTGTTAGGTGTCGCTG_R27
1268	clonotype1130	MD-scTCR_R27_Donor 6 Blood CD8+	1	0.000135906	TRA:CAVVAGKLIF;TRB:CASSQADAYEQYF;TRB:CASSPRRTGDYGYTF	TRA:TGTGCTGTAGTCGCGGGCAAACTAATCTTT;TRB:TGCGCCAGCAGCCAAGCGGATGCCTACGAGCAGTACTTC;TRB:TGCGCCAGCAGCCCGAGAAGGACAGGCGACTATGGCTACACCTTC	CATTATCCATTGCGGC_R27
1273	clonotype1131	MD-scTCR_R27_Donor 6 Blood CD8+	1	0.000135906	TRA:CATVSRVGDKIIF	TRA:TGTGCTACGGTCTCCCGGGTGGGGGACAAGATCATCTTT	CATTATCGTATCGCAT_R27
1274	clonotype1132	MD-scTCR_R27_Donor 6 Blood CD8+	1	0.000135906	TRB:CSARDLASITYEQYF	TRB:TGCAGTGCTAGAGATTTGGCCAGCATAACCTACGAGCAGTACTTC	CATTATCGTCACTGGC_R27
1275	clonotype1133	MD-scTCR_R27_Donor 6 Blood CD8+	1	0.000135906	TRA:CAASIWNAGNMLTF	TRA:TGTGCAGCAAGTATATGGAATGCAGGCAACATGCTCACCTTT	CATTATCGTTAAAGAC_R27
1276	clonotype1134	MD-scTCR_R27_Donor 6 Blood CD8+	1	0.000135906	TRA:CAFISMEYGNKLVF;TRB:CSARDGKYSGSVYNEQFF	TRA:TGTGCTTTCATCAGCATGGAATATGGAAACAAACTGGTCTTT;TRB:TGCAGTGCTAGAGATGGTAAATATAGCGGGAGCGTCTACAATGAGCAGTTCTTC	CATTATCGTTTGACAC_R27
1280	clonotype1135	MD-scTCR_R27_Donor 6 Blood CD8+	1	0.000135906	TRA:CAPRVGGNLIF;TRB:CASSEGAGGEKLFF	TRA:TGTGCCCCGAGGGTAGGAGGAAATCTCATCTTT;TRB:TGTGCCAGCAGTGAGGGGGCAGGGGGGGAAAAACTGTTTTTT	CATTCGCGTACTCAAC_R27
1282	clonotype1136	MD-scTCR_R27_Donor 6 Blood CD8+	1	0.000135906	TRA:CAVSVHDMRF;TRB:CASSPRDTNNEQFF	TRA:TGTGCTGTGAGTGTTCATGACATGCGCTTT;TRB:TGTGCCAGCAGTCCCCGGGACACAAACAATGAGCAGTTCTTC	CATTCGCGTGTTTGTG_R27
1284	clonotype1137	MD-scTCR_R27_Donor 6 Blood CD8+	1	0.000135906	TRA:CAVRSPSGGYQKVTF;TRB:CASSSHEQFF	TRA:TGTGCTGTGAGATCCCCATCTGGGGGTTACCAGAAAGTTACCTTT;TRB:TGCGCCAGCAGCTCCCATGAGCAGTTCTTC	CCAATCCCAACGATCT_R27
1286	clonotype1138	MD-scTCR_R27_Donor 6 Blood CD8+	1	0.000135906	TRB:CASSANRISSDTEAFF	TRB:TGTGCCAGCAGCGCCAACAGGATCTCGAGCGACACTGAAGCTTTCTTT	CCAATCCCAGTCGTGC_R27
1287	clonotype1139	MD-scTCR_R27_Donor 6 Blood CD8+	1	0.000135906	TRB:CASSPRTGSYEQYF	TRB:TGTGCCAGCAGCCCCCGGACAGGGTCCTACGAGCAGTACTTC	CCAATCCGTACTTGAC_R27
1289	clonotype114	MD-scTCR_R27_Donor 6 Blood CD8+	5	0.000679532	TRA:CAPRLSSGNQFYF	TRA:TGTGCCCCCCGCCTGAGTAGCGGTAACCAGTTCTATTTT	TACGGGCCAACTGGCC_R27
1291	clonotype114	MD-scTCR_R27_Donor 6 Blood CD8+	5	0.000679532	TRA:CAPRLSSGNQFYF	TRA:TGTGCCCCCCGCCTGAGTAGCGGTAACCAGTTCTATTTT	ACCAGTAGTCGTTGTA_R27
1292	clonotype114	MD-scTCR_R27_Donor 6 Blood CD8+	5	0.000679532	TRA:CAPRLSSGNQFYF	TRA:TGTGCCCCCCGCCTGAGTAGCGGTAACCAGTTCTATTTT	CGATGGCTCGAACGGA_R27
1293	clonotype114	MD-scTCR_R27_Donor 6 Blood CD8+	5	0.000679532	TRA:CAPRLSSGNQFYF	TRA:TGTGCCCCCCGCCTGAGTAGCGGTAACCAGTTCTATTTT	ATTTCTGCACTTCTGC_R27
1296	clonotype114	MD-scTCR_R27_Donor 6 Blood CD8+	5	0.000679532	TRA:CAPRLSSGNQFYF	TRA:TGTGCCCCCCGCCTGAGTAGCGGTAACCAGTTCTATTTT	TGACGGCCATTGGGCC_R27
1297	clonotype1140	MD-scTCR_R27_Donor 6 Blood CD8+	1	0.000135906	TRA:CASFSGSARQLTF;TRB:CASSSTGAGEQYF;TRB:CAISTGVMGSGYGYTF	TRA:TGTGCCTCCTTCTCTGGTTCTGCAAGGCAACTGACCTTT;TRB:TGTGCCAGCAGTTCTACCGGGGCGGGCGAGCAGTACTTC;TRB:TGTGCCATCAGCACCGGCGTGATGGGATCTGGGTATGGCTACACCTTC	CCAATCCTCCCATTTA_R27
1300	clonotype1141	MD-scTCR_R27_Donor 6 Blood CD8+	1	0.000135906	TRA:CAVSLSWGKFQF	TRA:TGCGCTGTGAGCCTCAGCTGGGGGAAATTCCAGTTT	CCAATCCTCGCGGATC_R27
1303	clonotype1142	MD-scTCR_R27_Donor 6 Blood CD8+	1	0.000135906	TRA:CAADSGANNLFF	TRA:TGTGCTGCGGACTCTGGGGCAAACAACCTCTTCTTT	CCACCTAAGAGACTAT_R27
1304	clonotype1143	MD-scTCR_R27_Donor 6 Blood CD8+	1	0.000135906	TRA:CAVDTGGFKTIF;TRB:CSVPGQAGDTEAFF	TRA:TGTGCCGTTGATACTGGAGGCTTCAAAACTATCTTT;TRB:TGCAGCGTCCCCGGACAGGCAGGGGACACTGAAGCTTTCTTT	CCACCTAAGATGTGTA_R27
1306	clonotype1144	MD-scTCR_R27_Donor 6 Blood CD8+	1	0.000135906	TRB:CASSDGDNSPLHF	TRB:TGTGCCAGCAGTGACGGAGATAATTCACCCCTCCACTTT	CCACCTAAGCTTATCG_R27
1307	clonotype1145	MD-scTCR_R27_Donor 6 Blood CD8+	1	0.000135906	TRA:CAGPGGRRALTF;TRB:CASSEAIGGGEKLFF	TRA:TGTGCCGGCCCGGGGGGCAGGAGAGCACTTACTTTT;TRB:TGTGCCAGCAGTGAAGCGATCGGGGGAGGTGAAAAACTGTTTTTT	CCACCTACATGATCCA_R27
1309	clonotype1146	MD-scTCR_R27_Donor 6 Blood CD8+	1	0.000135906	TRB:CASTHATVDEQYF	TRB:TGTGCCAGCACCCACGCGACCGTCGACGAGCAGTACTTC	CCACCTATCCGTAGGC_R27
1310	clonotype1147	MD-scTCR_R27_Donor 6 Blood CD8+	1	0.000135906	TRA:CVVSPALYNQGGKLIF;TRB:CASSISHPANTEAFF	TRA:TGTGTTGTGAGCCCAGCTCTTTATAACCAGGGAGGAAAGCTTATCTTC;TRB:TGCGCCAGCAGCATATCCCATCCGGCCAACACTGAAGCTTTCTTT	CCACCTATCCTAAGTG_R27
1312	clonotype1148	MD-scTCR_R27_Donor 6 Blood CD8+	1	0.000135906	TRA:CAVNAVTGGGNKLTF	TRA:TGTGCCGTGAACGCGGTCACGGGAGGAGGAAACAAACTCACCTTT	CCACCTATCCTAGTGA_R27
1313	clonotype1149	MD-scTCR_R27_Donor 6 Blood CD8+	1	0.000135906	TRA:CAVQATYKLSF;TRB:CSARDMALGGNTEAFF	TRA:TGTGCTGTGCAGGCCACCTACAAGCTCAGCTTT;TRB:TGCAGTGCTAGAGATATGGCGTTGGGGGGGAACACTGAAGCTTTCTTT	CCACGGAAGTTGTCGT_R27
1315	clonotype115	MD-scTCR_R27_Donor 6 Blood CD8+	5	0.000679532	TRA:CAVYVPMRGGSEKLVF;TRB:CASTHATVDEQYF	TRA:TGTGCTGTGTACGTACCTATGAGGGGCGGATCTGAAAAGCTGGTCTTT;TRB:TGTGCCAGCACCCACGCGACCGTCGACGAGCAGTACTTC	TACGGATAGGTCATCT_R27
1316	clonotype115	MD-scTCR_R27_Donor 6 Blood CD8+	5	0.000679532	TRA:CAVYVPMRGGSEKLVF;TRB:CASTHATVDEQYF	TRA:TGTGCTGTGTACGTACCTATGAGGGGCGGATCTGAAAAGCTGGTCTTT;TRB:TGTGCCAGCACCCACGCGACCGTCGACGAGCAGTACTTC	TTCTTAGGTCTCACCT_R27
1317	clonotype115	MD-scTCR_R27_Donor 6 Blood CD8+	5	0.000679532	TRA:CAVYVPMRGGSEKLVF;TRB:CASTHATVDEQYF	TRA:TGTGCTGTGTACGTACCTATGAGGGGCGGATCTGAAAAGCTGGTCTTT;TRB:TGTGCCAGCACCCACGCGACCGTCGACGAGCAGTACTTC	ACCCACTGTTGCGCAC_R27
1321	clonotype115	MD-scTCR_R27_Donor 6 Blood CD8+	5	0.000679532	TRA:CAVYVPMRGGSEKLVF;TRB:CASTHATVDEQYF	TRA:TGTGCTGTGTACGTACCTATGAGGGGCGGATCTGAAAAGCTGGTCTTT;TRB:TGTGCCAGCACCCACGCGACCGTCGACGAGCAGTACTTC	ACTGAACTCTGTCAAG_R27
1322	clonotype115	MD-scTCR_R27_Donor 6 Blood CD8+	5	0.000679532	TRA:CAVYVPMRGGSEKLVF;TRB:CASTHATVDEQYF	TRA:TGTGCTGTGTACGTACCTATGAGGGGCGGATCTGAAAAGCTGGTCTTT;TRB:TGTGCCAGCACCCACGCGACCGTCGACGAGCAGTACTTC	CGAGCCAGTATTCGTG_R27
1325	clonotype1150	MD-scTCR_R27_Donor 6 Blood CD8+	1	0.000135906	TRB:CSARAALYGDSNEQYF	TRB:TGCAGTGCTAGAGCCGCCCTCTACGGGGACTCCAACGAGCAGTACTTC	CCACGGACAGCTGTGC_R27
1326	clonotype1151	MD-scTCR_R27_Donor 6 Blood CD8+	1	0.000135906	TRA:CVVNTPGGGADGLTF;TRB:CASSPRDGFSYEEQYF;TRB:CAISTGVMGSGYGYTF	TRA:TGTGTGGTGAACACGCCAGGAGGAGGTGCTGACGGACTCACCTTT;TRB:TGTGCCAGCAGCCCCCGGGACGGATTCTCGTACGAGGAGCAGTACTTC;TRB:TGTGCCATCAGCACCGGCGTGATGGGATCTGGGTATGGCTACACCTTC	CCACTACAGAAACCTA_R27
1329	clonotype1152	MD-scTCR_R27_Donor 6 Blood CD8+	1	0.000135906	TRA:CAGEDSGAGSYQLTF;TRB:CASSGHSPNTGELFF	TRA:TGTGCAGGAGAGGACTCTGGGGCTGGGAGTTACCAACTCACTTTC;TRB:TGTGCCAGCAGTGGGCACAGCCCGAACACCGGGGAGCTGTTTTTT	CCACTACAGTCGATAA_R27
1331	clonotype1153	MD-scTCR_R27_Donor 6 Blood CD8+	1	0.000135906	TRA:CAGAGDMRF;TRB:CASSYSNTSPLHF	TRA:TGTGCAGGAGCAGGTGACATGCGCTTT;TRB:TGTGCCAGCAGTTACTCGAATACTTCACCCCTCCACTTT	CCACTACGTCAACATC_R27
1334	clonotype1154	MD-scTCR_R27_Donor 6 Blood CD8+	1	0.000135906	TRB:CASSLPTSGGAYEQFF	TRB:TGCGCCAGCAGCCTCCCTACTAGCGGGGGGGCCTATGAGCAGTTCTTC	CCACTACTCTTGCCGT_R27
1335	clonotype1155	MD-scTCR_R27_Donor 6 Blood CD8+	1	0.000135906	TRB:CASSLWVPSEYSYEQYF	TRB:TGCGCCAGCAGCTTGTGGGTTCCTAGCGAATACTCCTACGAGCAGTACTTC	CCAGCGAGTCTCAACA_R27
1336	clonotype1156	MD-scTCR_R27_Donor 6 Blood CD8+	1	0.000135906	TRA:CAMREGRADRGAQKLVF;TRB:CASSLLAGGPPDTQYF	TRA:TGTGCAATGAGAGAGGGCCGAGCCGATCGGGGAGCCCAGAAGCTGGTATTT;TRB:TGTGCCAGCAGTCTACTAGCGGGAGGGCCGCCAGATACGCAGTATTTT	CCAGCGAGTGAGCGAT_R27
1338	clonotype1157	MD-scTCR_R27_Donor 6 Blood CD8+	1	0.000135906	TRA:CVVIGFNNAGNMLTF;TRB:CSVVNLAGATGELFF	TRA:TGTGTGGTGATAGGATTCAATAATGCAGGCAACATGCTCACCTTT;TRB:TGCAGCGTTGTGAATCTAGCGGGAGCCACCGGGGAGCTGTTTTTT	CCATGTCCAAACCTAC_R27
1340	clonotype1158	MD-scTCR_R27_Donor 6 Blood CD8+	1	0.000135906	TRA:CAVNEETSGSRLTF;TRB:CASSLDRDSFLSGTEAFF	TRA:TGTGCCGTGAACGAAGAAACCAGTGGCTCTAGGTTGACCTTT;TRB:TGTGCCAGCAGCTTAGATCGGGACAGTTTTTTAAGCGGCACTGAAGCTTTCTTT	CCATGTCCAGCTCGAC_R27
1342	clonotype1159	MD-scTCR_R27_Donor 6 Blood CD8+	1	0.000135906	TRB:CASSQDEGAGEKLFF	TRB:TGTGCCAGCAGCCAAGACGAGGGGGCAGGAGAAAAACTGTTTTTT	CCATTCGAGGAGTACC_R27
1344	clonotype116	MD-scTCR_R27_Donor 6 Blood CD8+	5	0.000679532	TRA:CAGTYYGGSQGNLIF;TRB:CASSQWGEADTQYF	TRA:TGTGCAGGTACCTATTATGGAGGAAGCCAAGGAAATCTCATCTTT;TRB:TGTGCCAGCAGCCAATGGGGGGAGGCAGATACGCAGTATTTT	GGGTCTGAGTTGTCGT_R27
1345	clonotype116	MD-scTCR_R27_Donor 6 Blood CD8+	5	0.000679532	TRA:CAGTYYGGSQGNLIF;TRB:CASSQWGEADTQYF	TRA:TGTGCAGGTACCTATTATGGAGGAAGCCAAGGAAATCTCATCTTT;TRB:TGTGCCAGCAGCCAATGGGGGGAGGCAGATACGCAGTATTTT	CCAGCGAAGATGTTAG_R27
1346	clonotype116	MD-scTCR_R27_Donor 6 Blood CD8+	5	0.000679532	TRA:CAGTYYGGSQGNLIF;TRB:CASSQWGEADTQYF	TRA:TGTGCAGGTACCTATTATGGAGGAAGCCAAGGAAATCTCATCTTT;TRB:TGTGCCAGCAGCCAATGGGGGGAGGCAGATACGCAGTATTTT	GGACAAGCACGCGAAA_R27
1348	clonotype116	MD-scTCR_R27_Donor 6 Blood CD8+	5	0.000679532	TRA:CAGTYYGGSQGNLIF;TRB:CASSQWGEADTQYF	TRA:TGTGCAGGTACCTATTATGGAGGAAGCCAAGGAAATCTCATCTTT;TRB:TGTGCCAGCAGCCAATGGGGGGAGGCAGATACGCAGTATTTT	ACTATCTCAGATCGGA_R27
1350	clonotype116	MD-scTCR_R27_Donor 6 Blood CD8+	5	0.000679532	TRA:CAGTYYGGSQGNLIF;TRB:CASSQWGEADTQYF	TRA:TGTGCAGGTACCTATTATGGAGGAAGCCAAGGAAATCTCATCTTT;TRB:TGTGCCAGCAGCCAATGGGGGGAGGCAGATACGCAGTATTTT	TTATGCTCACGTGAGA_R27
1354	clonotype1160	MD-scTCR_R27_Donor 6 Blood CD8+	1	0.000135906	TRA:CVVLRGSSNTGKLIF;TRB:CAWMYRGGRYGYTF	TRA:TGTGTGGTGCTGAGGGGCTCTAGCAACACAGGCAAACTAATCTTT;TRB:TGTGCCTGGATGTACAGGGGCGGTCGGTATGGCTACACCTTC	CCATTCGCACGTGAGA_R27
1359	clonotype1161	MD-scTCR_R27_Donor 6 Blood CD8+	1	0.000135906	TRB:CASSWWRSQETQYF	TRB:TGTGCCAGCAGTTGGTGGCGGTCACAAGAGACCCAGTACTTC	CCATTCGCAGGAACGT_R27
1360	clonotype1162	MD-scTCR_R27_Donor 6 Blood CD8+	1	0.000135906	TRA:CAPPGAGNNRKLIW;TRB:CASSLGGDPSGEQFF	TRA:TGTGCTCCCCCTGGAGCTGGCAACAACCGTAAGCTGATTTGG;TRB:TGTGCCAGCAGCTTGGGGGGGGATCCCTCCGGAGAGCAGTTCTTC	CCATTCGGTTCTGTTT_R27
1362	clonotype1163	MD-scTCR_R27_Donor 6 Blood CD8+	1	0.000135906	TRA:CATGQIQGAQKLVF;TRB:CASSQGGSWEQYF	TRA:TGTGCTACGGGCCAAATTCAGGGAGCCCAGAAGCTGGTATTT;TRB:TGTGCCAGCAGTCAGGGGGGTTCTTGGGAGCAGTACTTC	CCATTCGTCTGCAAGT_R27
1364	clonotype1164	MD-scTCR_R27_Donor 6 Blood CD8+	1	0.000135906	TRA:CAETIFTGGFKTIF;TRA:CATDAPQSSYKLIF;TRB:CASSLEAGGTYEQYF	TRA:TGTGCAGAGACAATCTTTACTGGAGGCTTCAAAACTATCTTT;TRA:TGTGCTACGGACGCGCCGCAAAGCAGCTATAAATTGATCTTC;TRB:TGTGCCAGCAGCTTAGAAGCGGGAGGAACCTACGAGCAGTACTTC	CCATTCGTCTTTACGT_R27
1367	clonotype1165	MD-scTCR_R27_Donor 6 Blood CD8+	1	0.000135906	TRA:CAYRSAGSQGNLIF;TRB:CASSSSRQGLDGYTF	TRA:TGTGCTTATAGGAGCGCGGGAAGCCAAGGAAATCTCATCTTT;TRB:TGTGCCAGCAGCTCGAGCCGACAGGGATTAGATGGCTACACCTTC	CCCAATCAGCCACTAT_R27
1369	clonotype1166	MD-scTCR_R27_Donor 6 Blood CD8+	1	0.000135906	TRB:CSATSTGSDEAFF	TRB:TGCAGTGCTACTTCCACAGGGTCGGATGAAGCTTTCTTT	CCCAATCAGGCCCTTG_R27
1371	clonotype1167	MD-scTCR_R27_Donor 6 Blood CD8+	1	0.000135906	TRA:CAVYHSTGANNLFF;TRB:CASSYYVLGGVSNEQFF	TRA:TGTGCTGTGTACCATAGCACTGGGGCAAACAACCTCTTCTTT;TRB:TGTGCCAGCAGTTACTACGTTTTGGGGGGTGTATCCAATGAGCAGTTCTTC	CCCAATCCATCGGAAG_R27
1373	clonotype1168	MD-scTCR_R27_Donor 6 Blood CD8+	1	0.000135906	TRA:CAVTSGNQFYF;TRB:CASSLAGSPVGQFF	TRA:TGTGCTGTCACGTCGGGTAACCAGTTCTATTTT;TRB:TGTGCCAGCAGCTTAGCTGGTAGCCCCGTTGGCCAGTTCTTC	CCCAATCCATTGAGCT_R27
1375	clonotype1169	MD-scTCR_R27_Donor 6 Blood CD8+	1	0.000135906	TRA:CAVNQRDTGRRALTF;TRB:CASGAVRNEQFF	TRA:TGTGCCGTGAACCAGAGGGACACGGGCAGGAGAGCACTTACTTTT;TRB:TGTGCGTCGGGGGCAGTAAGGAATGAGCAGTTCTTC	CCCAGTTAGCAGCGTA_R27
1377	clonotype117	MD-scTCR_R27_Donor 6 Blood CD8+	5	0.000679532	TRA:CAVNGAGGGNKLTF	TRA:TGTGCCGTGAACGGAGCGGGAGGAGGAAACAAACTCACCTTT	CCGTGGAAGTTCGCGC_R27
1378	clonotype117	MD-scTCR_R27_Donor 6 Blood CD8+	5	0.000679532	TRA:CAVNGAGGGNKLTF	TRA:TGTGCCGTGAACGGAGCGGGAGGAGGAAACAAACTCACCTTT	GGCGACTCATGCCACG_R27
1379	clonotype117	MD-scTCR_R27_Donor 6 Blood CD8+	5	0.000679532	TRA:CAVNGAGGGNKLTF	TRA:TGTGCCGTGAACGGAGCGGGAGGAGGAAACAAACTCACCTTT	AGCGTATTCTGTCCGT_R27
1380	clonotype117	MD-scTCR_R27_Donor 6 Blood CD8+	5	0.000679532	TRA:CAVNGAGGGNKLTF	TRA:TGTGCCGTGAACGGAGCGGGAGGAGGAAACAAACTCACCTTT	ACTGCTCCAGAAGCAC_R27
1384	clonotype117	MD-scTCR_R27_Donor 6 Blood CD8+	5	0.000679532	TRA:CAVNGAGGGNKLTF	TRA:TGTGCCGTGAACGGAGCGGGAGGAGGAAACAAACTCACCTTT	TACAGTGGTCTCTCTG_R27
1385	clonotype1170	MD-scTCR_R27_Donor 6 Blood CD8+	1	0.000135906	TRB:CASSQGTGGSPLHF	TRB:TGCGCCAGCAGCCAGGGGACAGGCGGCTCACCCCTCCACTTT	CCCAGTTCAATCCAAC_R27
1386	clonotype1171	MD-scTCR_R27_Donor 6 Blood CD8+	1	0.000135906	TRA:CVVKGTSYGKLTF;TRB:CASSQVSQPLLAGVYEQYF	TRA:TGTGTGGTGAAGGGTACTAGCTATGGAAAGCTGACATTT;TRB:TGTGCCAGCAGCCAAGTCTCACAGCCACTTCTAGCGGGCGTATACGAGCAGTACTTC	CCCAGTTCATGCCTAA_R27
1389	clonotype1172	MD-scTCR_R27_Donor 6 Blood CD8+	1	0.000135906	TRA:CALLMLMDSSYKLIF;TRB:CSARVTGTNYGYTF;TRB:CASSFSERGFSGDEQFF	TRA:TGTGCTCTTCTGATGTTGATGGATAGCAGCTATAAATTGATCTTC;TRB:TGCAGTGCTAGAGTCACAGGGACTAACTATGGCTACACCTTC;TRB:TGTGCCAGCAGCTTTAGTGAGCGGGGGTTTAGTGGGGATGAGCAGTTCTTC	CCCAGTTTCACAAACC_R27
1392	clonotype1173	MD-scTCR_R27_Donor 6 Blood CD8+	1	0.000135906	TRB:CASSQDLTSGRQGYF;TRB:CAISERGAGTANTGELFF	TRB:TGCGCCAGCAGCCAAGATTTGACTAGCGGGAGGCAGGGGTACTTC;TRB:TGTGCCATCAGTGAGAGGGGGGCAGGGACCGCGAACACCGGGGAGCTGTTTTTT	CCCAGTTTCCACGAAT_R27
1394	clonotype1174	MD-scTCR_R27_Donor 6 Blood CD8+	1	0.000135906	TRB:CASSLPGVAGNEKLFF	TRB:TGTGCCAGCAGTTTACCAGGGGTGGCTGGTAATGAAAAACTGTTTTTT	CCCATACCACCAGGTC_R27
1395	clonotype1175	MD-scTCR_R27_Donor 6 Blood CD8+	1	0.000135906	TRB:CASSDPPSREEVGQPQHF	TRB:TGTGCCAGCAGTGACCCTCCTAGTAGGGAAGAAGTTGGTCAGCCCCAGCATTTT	CCCATACCATTACCTT_R27
1399	clonotype1176	MD-scTCR_R27_Donor 6 Blood CD8+	1	0.000135906	TRA:CATNSNSGYALNF;TRA:CAPGLTSGTYKYIF;TRB:CASTHSLRGVSTGELFF	TRA:TGTGCAACGAATTCAAATTCCGGGTATGCACTCAACTTC;TRA:TGTGCTCCGGGACTTACCTCAGGAACCTACAAATACATCTTT;TRB:TGTGCCAGCACTCACAGTCTAAGGGGGGTCTCCACCGGGGAGCTGTTTTTT	CCCTCCTAGCTTCGCG_R27
1402	clonotype1177	MD-scTCR_R27_Donor 6 Blood CD8+	1	0.000135906	TRA:CALYNFNKFYF;TRB:CASSQDHGYNEQFF	TRA:TGTGCTCTGTACAACTTCAACAAATTTTACTTT;TRB:TGTGCCAGCAGCCAAGACCATGGCTACAATGAGCAGTTCTTC	CCCTCCTAGTTCGATC_R27
1404	clonotype1178	MD-scTCR_R27_Donor 6 Blood CD8+	1	0.000135906	TRA:CATDVGQLIF	TRA:TGTGCTACGGACGTAGGCCAGCTCATCTTT	CCCTCCTCATCTATGG_R27
1406	clonotype1179	MD-scTCR_R27_Donor 6 Blood CD8+	1	0.000135906	TRB:CASSEVAEGRDEQFF	TRB:TGCGCCAGCAGTGAGGTAGCGGAGGGACGCGATGAGCAGTTCTTC	CCCTCCTTCTGCGTAA_R27
1408	clonotype118	MD-scTCR_R27_Donor 6 Blood CD8+	5	0.000679532	TRA:CAANTDKLIF;TRB:CSVGTGGLPETQYF	TRA:TGTGCTGCGAACACCGACAAGCTCATCTTT;TRB:TGCAGCGTTGGTACAGGGGGCCTCCCCGAGACCCAGTACTTC	TTGGCAAAGATGCCAG_R27
1409	clonotype118	MD-scTCR_R27_Donor 6 Blood CD8+	5	0.000679532	TRA:CAANTDKLIF;TRB:CSVGTGGLPETQYF	TRA:TGTGCTGCGAACACCGACAAGCTCATCTTT;TRB:TGCAGCGTTGGTACAGGGGGCCTCCCCGAGACCCAGTACTTC	ACTTACTAGCGAAGGG_R27
1410	clonotype118	MD-scTCR_R27_Donor 6 Blood CD8+	5	0.000679532	TRA:CAANTDKLIF;TRB:CSVGTGGLPETQYF	TRA:TGTGCTGCGAACACCGACAAGCTCATCTTT;TRB:TGCAGCGTTGGTACAGGGGGCCTCCCCGAGACCCAGTACTTC	CTCTGGTCATAGTAAG_R27
1413	clonotype118	MD-scTCR_R27_Donor 6 Blood CD8+	5	0.000679532	TRA:CAANTDKLIF;TRB:CSVGTGGLPETQYF	TRA:TGTGCTGCGAACACCGACAAGCTCATCTTT;TRB:TGCAGCGTTGGTACAGGGGGCCTCCCCGAGACCCAGTACTTC	CATGACAGTTTGACTG_R27
1415	clonotype118	MD-scTCR_R27_Donor 6 Blood CD8+	5	0.000679532	TRA:CAANTDKLIF;TRB:CSVGTGGLPETQYF	TRA:TGTGCTGCGAACACCGACAAGCTCATCTTT;TRB:TGCAGCGTTGGTACAGGGGGCCTCCCCGAGACCCAGTACTTC	ATTGGACCAAGGTTCT_R27
1418	clonotype1180	MD-scTCR_R27_Donor 6 Blood CD8+	1	0.000135906	TRA:CAVNQRDTGRRALTF;TRB:CASSPRRTGDYGYTF	TRA:TGTGCCGTGAACCAGAGGGACACGGGCAGGAGAGCACTTACTTTT;TRB:TGCGCCAGCAGCCCGAGAAGGACAGGCGACTATGGCTACACCTTC	CCGGGATAGGCTCATT_R27
1421	clonotype1181	MD-scTCR_R27_Donor 6 Blood CD8+	1	0.000135906	TRB:CASSTGQGNGRPQHF	TRB:TGTGCCAGCAGCACCGGACAGGGTAACGGTAGGCCCCAGCATTTT	CCGGGATGTCAGAAGC_R27
1422	clonotype1182	MD-scTCR_R27_Donor 6 Blood CD8+	1	0.000135906	TRA:CAVGHSGAGSYQLTF;TRB:CSARGTVGNTIYF	TRA:TGTGCTGTTGGGCACTCTGGGGCTGGGAGTTACCAACTCACTTTC;TRB:TGCAGTGCTAGGGGGACAGTTGGAAACACCATATATTTT	CCGGGATGTCGTCTTC_R27
1424	clonotype1183	MD-scTCR_R27_Donor 6 Blood CD8+	1	0.000135906	TRA:CAVELGGSYIPTF;TRB:CASSASNPGYEQYF	TRA:TGTGCTGTGGAGCTAGGAGGAAGCTACATACCTACATTT;TRB:TGTGCCAGCAGCGCCAGTAACCCCGGGTACGAGCAGTACTTC	CCGGGATTCCGTAGGC_R27
1427	clonotype1184	MD-scTCR_R27_Donor 6 Blood CD8+	1	0.000135906	TRA:CAVNIGRGGQKLLF	TRA:TGTGCCGTGAACATAGGTCGCGGTGGCCAGAAGCTGCTCTTT	CCGGTAGCATAGTAAG_R27
1428	clonotype1185	MD-scTCR_R27_Donor 6 Blood CD8+	1	0.000135906	TRB:CASTESSGNTIYF	TRB:TGTGCCAGCACGGAAAGCTCTGGAAACACCATATATTTT	CCGGTAGGTCACACGC_R27
1429	clonotype1186	MD-scTCR_R27_Donor 6 Blood CD8+	1	0.000135906	TRA:CAVHLTRHFNKFYF	TRA:TGTGCTGTGCACTTAACGCGTCACTTCAACAAATTTTACTTT	CCGGTAGGTGTGAAAT_R27
1430	clonotype1187	MD-scTCR_R27_Donor 6 Blood CD8+	1	0.000135906	TRA:CAMSATGRNNNARLMF;TRB:CASSYGARYGYTF	TRA:TGTGCAATGAGCGCGACCGGCCGGAATAACAATGCCAGACTCATGTTT;TRB:TGTGCCAGCAGTTACGGGGCCCGGTATGGCTACACCTTC	CCGTACTAGACCCACC_R27
1432	clonotype1188	MD-scTCR_R27_Donor 6 Blood CD8+	1	0.000135906	TRA:CAVPKGPMNYGGSQGNLIF;TRB:CASSFWTGSDEQYF	TRA:TGTGCCGTCCCCAAAGGGCCCATGAATTATGGAGGAAGCCAAGGAAATCTCATCTTT;TRB:TGTGCCAGCAGCTTCTGGACAGGGAGCGACGAGCAGTACTTC	CCGTACTGTACAGTGG_R27
1434	clonotype1189	MD-scTCR_R27_Donor 6 Blood CD8+	1	0.000135906	TRA:CAVVDSNYQLIW	TRA:TGTGCTGTGGTGGATAGCAACTATCAGTTAATCTGG	CCGTACTGTCGCTTCT_R27
1436	clonotype119	MD-scTCR_R27_Donor 6 Blood CD8+	5	0.000679532	TRB:CASSEYYEQYF;TRB:CASSRQGSYNEQFF	TRB:TGTGCCAGCAGTGAATATTATGAGCAGTACTTC;TRB:TGTGCCAGCTCCCGACAGGGGTCCTACAATGAGCAGTTCTTC	ACTTACTAGTCATGCT_R27
1437	clonotype119	MD-scTCR_R27_Donor 6 Blood CD8+	5	0.000679532	TRB:CASSEYYEQYF;TRB:CASSRQGSYNEQFF	TRB:TGTGCCAGCAGTGAATATTATGAGCAGTACTTC;TRB:TGTGCCAGCTCCCGACAGGGGTCCTACAATGAGCAGTTCTTC	CACAAACGTACTCTCC_R27
1438	clonotype119	MD-scTCR_R27_Donor 6 Blood CD8+	5	0.000679532	TRB:CASSEYYEQYF;TRB:CASSRQGSYNEQFF	TRB:TGTGCCAGCAGTGAATATTATGAGCAGTACTTC;TRB:TGTGCCAGCTCCCGACAGGGGTCCTACAATGAGCAGTTCTTC	CGTGAGCAGAAACCTA_R27
1439	clonotype119	MD-scTCR_R27_Donor 6 Blood CD8+	5	0.000679532	TRB:CASSEYYEQYF;TRB:CASSRQGSYNEQFF	TRB:TGTGCCAGCAGTGAATATTATGAGCAGTACTTC;TRB:TGTGCCAGCTCCCGACAGGGGTCCTACAATGAGCAGTTCTTC	CTGCCTAGTCCTGCTT_R27
1444	clonotype119	MD-scTCR_R27_Donor 6 Blood CD8+	5	0.000679532	TRB:CASSEYYEQYF;TRB:CASSRQGSYNEQFF	TRB:TGTGCCAGCAGTGAATATTATGAGCAGTACTTC;TRB:TGTGCCAGCTCCCGACAGGGGTCCTACAATGAGCAGTTCTTC	CTTAACTCATGCCACG_R27
1448	clonotype1190	MD-scTCR_R27_Donor 6 Blood CD8+	1	0.000135906	TRB:CASSKVQDSKLETQYF;TRB:CASSIRVSNQPQHF	TRB:TGTGCCAGTAGTAAGGTGCAAGACAGTAAGTTAGAGACCCAGTACTTC;TRB:TGTGCCAGTAGTATCCGAGTAAGCAATCAGCCCCAGCATTTT	CCGTACTGTTCGCGAC_R27
1451	clonotype1191	MD-scTCR_R27_Donor 6 Blood CD8+	1	0.000135906	TRB:CASSSEREYNYGYTF	TRB:TGTGCCAGCAGCTCTGAGAGAGAATATAACTATGGCTACACCTTC	CCGTACTTCACTGGGC_R27
1452	clonotype1192	MD-scTCR_R27_Donor 6 Blood CD8+	1	0.000135906	TRB:CASSPTGGFHEQYF;TRB:CAVHS	TRB:TGTGCCAGCAGCCCGACAGGGGGTTTCCACGAGCAGTACTTC;TRB:TGTGCCGTTCATTCC	CCGTACTTCACTTCAT_R27
1456	clonotype1193	MD-scTCR_R27_Donor 6 Blood CD8+	1	0.000135906	TRA:CAPQSSNYGQNFVF;TRA:CAVQATYKLSF	TRA:TGTGCTCCCCAATCGAGTAACTATGGTCAGAATTTTGTCTTT;TRA:TGTGCTGTGCAGGCCACCTACAAGCTCAGCTTT	CCGTACTTCATAAAGG_R27
1458	clonotype1194	MD-scTCR_R27_Donor 6 Blood CD8+	1	0.000135906	TRA:CIVSGVYSGGGADGLTF;TRA:CAVSYPYGSSNTGKLIF;TRB:CASSQEQEGYEQYF	TRA:TGCATCGTCAGTGGGGTTTACTCAGGAGGAGGTGCTGACGGACTCACCTTT;TRA:TGTGCTGTGAGTTACCCCTATGGCTCTAGCAACACAGGCAAACTAATCTTT;TRB:TGCGCCAGCAGCCAAGAGCAAGAAGGGTACGAGCAGTACTTC	CCGTGGACAAGCCGTC_R27
1461	clonotype1195	MD-scTCR_R27_Donor 6 Blood CD8+	1	0.000135906	TRA:CALYGSSNTGKLIF;TRA:CAYRTTYGQNFVF	TRA:TGTGCTCTATATGGCTCTAGCAACACAGGCAAACTAATCTTT;TRA:TGTGCTTATAGGACGACCTATGGTCAGAATTTTGTCTTT	CCGTGGACACCAGATT_R27
1463	clonotype1196	MD-scTCR_R27_Donor 6 Blood CD8+	1	0.000135906	TRB:CATSRDLGNRLQNTEAFF;TRB:CASTGRGMNTEAFF	TRB:TGTGCCACCAGCAGAGATCTAGGGAACAGGTTACAGAACACTGAAGCTTTCTTT;TRB:TGTGCCAGCACCGGGAGGGGGATGAACACTGAAGCTTTCTTT	CCGTGGACAGCTGCAC_R27
1466	clonotype1197	MD-scTCR_R27_Donor 6 Blood CD8+	1	0.000135906	TRA:CAATTDKLIF;TRB:CASSGESGDYNEQFF;TRB:CASSSPSGSPSYEQYF	TRA:TGTGCAGCAACCACCGACAAGCTCATCTTT;TRB:TGTGCCAGCAGCGGGGAGTCGGGGGACTACAATGAGCAGTTCTTC;TRB:TGTGCCAGCAGCTCACCTAGCGGGTCTCCCTCCTACGAGCAGTACTTC	CCGTGGACATGGTTGT_R27
1469	clonotype1198	MD-scTCR_R27_Donor 6 Blood CD8+	1	0.000135906	TRA:CAFMDSNYQLIW;TRB:CASSFSTGGGKKLFF	TRA:TGTGCTTTCATGGATAGCAACTATCAGTTAATCTGG;TRB:TGTGCCAGCAGTTTTTCGACAGGGGGAGGAAAAAAACTGTTTTTT	CCGTGGATCCCACTTG_R27
1471	clonotype1199	MD-scTCR_R27_Donor 6 Blood CD8+	1	0.000135906	TRA:CAESSDTGRRALTF;TRB:CASSLVPGLQPSDTQYF	TRA:TGTGCAGAGAGTTCGGACACGGGCAGGAGAGCACTTACTTTT;TRB:TGTGCCAGCAGCTTAGTTCCGGGACTCCAACCTTCAGATACGCAGTATTTT	CCGTTCAAGCTGTCTA_R27
1473	clonotype12	MD-scTCR_R27_Donor 6 Blood CD8+	67	0.00910574	TRA:CALEVNSGYALNF	TRA:TGTGCCCTGGAGGTAAATTCCGGGTATGCACTCAACTTC	ACGCCAGTCTGTCAAG_R27
1474	clonotype12	MD-scTCR_R27_Donor 6 Blood CD8+	67	0.00910574	TRA:CALEVNSGYALNF	TRA:TGTGCCCTGGAGGTAAATTCCGGGTATGCACTCAACTTC	GGGCACTAGACTCGGA_R27
1475	clonotype12	MD-scTCR_R27_Donor 6 Blood CD8+	67	0.00910574	TRA:CALEVNSGYALNF	TRA:TGTGCCCTGGAGGTAAATTCCGGGTATGCACTCAACTTC	TTCTCAACACTTAAGC_R27
1476	clonotype12	MD-scTCR_R27_Donor 6 Blood CD8+	67	0.00910574	TRA:CALEVNSGYALNF	TRA:TGTGCCCTGGAGGTAAATTCCGGGTATGCACTCAACTTC	TGAAAGAGTCTGGAGA_R27
1477	clonotype12	MD-scTCR_R27_Donor 6 Blood CD8+	67	0.00910574	TRA:CALEVNSGYALNF	TRA:TGTGCCCTGGAGGTAAATTCCGGGTATGCACTCAACTTC	TGTCCCATCGCATGAT_R27
1478	clonotype12	MD-scTCR_R27_Donor 6 Blood CD8+	67	0.00910574	TRA:CALEVNSGYALNF	TRA:TGTGCCCTGGAGGTAAATTCCGGGTATGCACTCAACTTC	TAAGAGAGTCGCATAT_R27
1479	clonotype12	MD-scTCR_R27_Donor 6 Blood CD8+	67	0.00910574	TRA:CALEVNSGYALNF	TRA:TGTGCCCTGGAGGTAAATTCCGGGTATGCACTCAACTTC	TATCAGGGTTGTACAC_R27
1480	clonotype12	MD-scTCR_R27_Donor 6 Blood CD8+	67	0.00910574	TRA:CALEVNSGYALNF	TRA:TGTGCCCTGGAGGTAAATTCCGGGTATGCACTCAACTTC	GATTCAGCAAGTCATC_R27
1481	clonotype12	MD-scTCR_R27_Donor 6 Blood CD8+	67	0.00910574	TRA:CALEVNSGYALNF	TRA:TGTGCCCTGGAGGTAAATTCCGGGTATGCACTCAACTTC	AACCGCGCATCGGACC_R27
1482	clonotype12	MD-scTCR_R27_Donor 6 Blood CD8+	67	0.00910574	TRA:CALEVNSGYALNF	TRA:TGTGCCCTGGAGGTAAATTCCGGGTATGCACTCAACTTC	CTCGTACTCTGAAAGA_R27
1483	clonotype12	MD-scTCR_R27_Donor 6 Blood CD8+	67	0.00910574	TRA:CALEVNSGYALNF	TRA:TGTGCCCTGGAGGTAAATTCCGGGTATGCACTCAACTTC	ATGCGATTCACTTCAT_R27
1484	clonotype12	MD-scTCR_R27_Donor 6 Blood CD8+	67	0.00910574	TRA:CALEVNSGYALNF	TRA:TGTGCCCTGGAGGTAAATTCCGGGTATGCACTCAACTTC	AGTAGTCCAGGATTGG_R27
1485	clonotype12	MD-scTCR_R27_Donor 6 Blood CD8+	67	0.00910574	TRA:CALEVNSGYALNF	TRA:TGTGCCCTGGAGGTAAATTCCGGGTATGCACTCAACTTC	ACACCCTGTGCAACGA_R27
1486	clonotype12	MD-scTCR_R27_Donor 6 Blood CD8+	67	0.00910574	TRA:CALEVNSGYALNF	TRA:TGTGCCCTGGAGGTAAATTCCGGGTATGCACTCAACTTC	TCAGATGCAAGCGCTC_R27
1487	clonotype12	MD-scTCR_R27_Donor 6 Blood CD8+	67	0.00910574	TRA:CALEVNSGYALNF	TRA:TGTGCCCTGGAGGTAAATTCCGGGTATGCACTCAACTTC	CGCCAAGAGCAATATG_R27
1488	clonotype12	MD-scTCR_R27_Donor 6 Blood CD8+	67	0.00910574	TRA:CALEVNSGYALNF	TRA:TGTGCCCTGGAGGTAAATTCCGGGTATGCACTCAACTTC	AGGTCCGGTTGAGTTC_R27
1489	clonotype12	MD-scTCR_R27_Donor 6 Blood CD8+	67	0.00910574	TRA:CALEVNSGYALNF	TRA:TGTGCCCTGGAGGTAAATTCCGGGTATGCACTCAACTTC	GATGCTACAGTCTTCC_R27
1491	clonotype12	MD-scTCR_R27_Donor 6 Blood CD8+	67	0.00910574	TRA:CALEVNSGYALNF	TRA:TGTGCCCTGGAGGTAAATTCCGGGTATGCACTCAACTTC	GGACATTTCGCGATCG_R27
1492	clonotype12	MD-scTCR_R27_Donor 6 Blood CD8+	67	0.00910574	TRA:CALEVNSGYALNF	TRA:TGTGCCCTGGAGGTAAATTCCGGGTATGCACTCAACTTC	GTAGTCAAGCCCTAAT_R27
1494	clonotype12	MD-scTCR_R27_Donor 6 Blood CD8+	67	0.00910574	TRA:CALEVNSGYALNF	TRA:TGTGCCCTGGAGGTAAATTCCGGGTATGCACTCAACTTC	CACATTTCATAGACTC_R27
1496	clonotype12	MD-scTCR_R27_Donor 6 Blood CD8+	67	0.00910574	TRA:CALEVNSGYALNF	TRA:TGTGCCCTGGAGGTAAATTCCGGGTATGCACTCAACTTC	GATCTAGTCTGGAGCC_R27
1497	clonotype12	MD-scTCR_R27_Donor 6 Blood CD8+	67	0.00910574	TRA:CALEVNSGYALNF	TRA:TGTGCCCTGGAGGTAAATTCCGGGTATGCACTCAACTTC	TCGTACCCAGAGTGTG_R27
1498	clonotype12	MD-scTCR_R27_Donor 6 Blood CD8+	67	0.00910574	TRA:CALEVNSGYALNF	TRA:TGTGCCCTGGAGGTAAATTCCGGGTATGCACTCAACTTC	GAGGTGATCCACTCCA_R27
1499	clonotype12	MD-scTCR_R27_Donor 6 Blood CD8+	67	0.00910574	TRA:CALEVNSGYALNF	TRA:TGTGCCCTGGAGGTAAATTCCGGGTATGCACTCAACTTC	TTTGTCAGTGTGTGCC_R27
1500	clonotype12	MD-scTCR_R27_Donor 6 Blood CD8+	67	0.00910574	TRA:CALEVNSGYALNF	TRA:TGTGCCCTGGAGGTAAATTCCGGGTATGCACTCAACTTC	ATAGACCAGACCTTTG_R27
1501	clonotype12	MD-scTCR_R27_Donor 6 Blood CD8+	67	0.00910574	TRA:CALEVNSGYALNF	TRA:TGTGCCCTGGAGGTAAATTCCGGGTATGCACTCAACTTC	CTACACCCATGTAGTC_R27
1502	clonotype12	MD-scTCR_R27_Donor 6 Blood CD8+	67	0.00910574	TRA:CALEVNSGYALNF	TRA:TGTGCCCTGGAGGTAAATTCCGGGTATGCACTCAACTTC	CAGTCCTAGATAGCAT_R27
1503	clonotype12	MD-scTCR_R27_Donor 6 Blood CD8+	67	0.00910574	TRA:CALEVNSGYALNF	TRA:TGTGCCCTGGAGGTAAATTCCGGGTATGCACTCAACTTC	CTCTAATTCTTTCCTC_R27
1504	clonotype12	MD-scTCR_R27_Donor 6 Blood CD8+	67	0.00910574	TRA:CALEVNSGYALNF	TRA:TGTGCCCTGGAGGTAAATTCCGGGTATGCACTCAACTTC	GAATAAGCAAGCGCTC_R27
1505	clonotype12	MD-scTCR_R27_Donor 6 Blood CD8+	67	0.00910574	TRA:CALEVNSGYALNF	TRA:TGTGCCCTGGAGGTAAATTCCGGGTATGCACTCAACTTC	CGGACGTGTAAGCACG_R27
1506	clonotype12	MD-scTCR_R27_Donor 6 Blood CD8+	67	0.00910574	TRA:CALEVNSGYALNF	TRA:TGTGCCCTGGAGGTAAATTCCGGGTATGCACTCAACTTC	CAGTCCTAGGATGGAA_R27
1507	clonotype12	MD-scTCR_R27_Donor 6 Blood CD8+	67	0.00910574	TRA:CALEVNSGYALNF	TRA:TGTGCCCTGGAGGTAAATTCCGGGTATGCACTCAACTTC	CACCACTTCCAAGTAC_R27
1508	clonotype12	MD-scTCR_R27_Donor 6 Blood CD8+	67	0.00910574	TRA:CALEVNSGYALNF	TRA:TGTGCCCTGGAGGTAAATTCCGGGTATGCACTCAACTTC	ACGCCGACAGGTGGAT_R27
1509	clonotype12	MD-scTCR_R27_Donor 6 Blood CD8+	67	0.00910574	TRA:CALEVNSGYALNF	TRA:TGTGCCCTGGAGGTAAATTCCGGGTATGCACTCAACTTC	CAGCTAATCCATTCTA_R27
1510	clonotype12	MD-scTCR_R27_Donor 6 Blood CD8+	67	0.00910574	TRA:CALEVNSGYALNF	TRA:TGTGCCCTGGAGGTAAATTCCGGGTATGCACTCAACTTC	TTGGAACCACGCTTTC_R27
1511	clonotype12	MD-scTCR_R27_Donor 6 Blood CD8+	67	0.00910574	TRA:CALEVNSGYALNF	TRA:TGTGCCCTGGAGGTAAATTCCGGGTATGCACTCAACTTC	ACCCACTAGACTTGAA_R27
1512	clonotype12	MD-scTCR_R27_Donor 6 Blood CD8+	67	0.00910574	TRA:CALEVNSGYALNF	TRA:TGTGCCCTGGAGGTAAATTCCGGGTATGCACTCAACTTC	CAGCATAGTCCAGTAT_R27
1513	clonotype12	MD-scTCR_R27_Donor 6 Blood CD8+	67	0.00910574	TRA:CALEVNSGYALNF	TRA:TGTGCCCTGGAGGTAAATTCCGGGTATGCACTCAACTTC	GTACGTAAGATGTGTA_R27
1514	clonotype12	MD-scTCR_R27_Donor 6 Blood CD8+	67	0.00910574	TRA:CALEVNSGYALNF	TRA:TGTGCCCTGGAGGTAAATTCCGGGTATGCACTCAACTTC	GTGAAGGAGGCGATAC_R27
1515	clonotype12	MD-scTCR_R27_Donor 6 Blood CD8+	67	0.00910574	TRA:CALEVNSGYALNF	TRA:TGTGCCCTGGAGGTAAATTCCGGGTATGCACTCAACTTC	AGTGAGGGTAGAGTGC_R27
1516	clonotype12	MD-scTCR_R27_Donor 6 Blood CD8+	67	0.00910574	TRA:CALEVNSGYALNF	TRA:TGTGCCCTGGAGGTAAATTCCGGGTATGCACTCAACTTC	CAGTAACGTTTCCACC_R27
1517	clonotype12	MD-scTCR_R27_Donor 6 Blood CD8+	67	0.00910574	TRA:CALEVNSGYALNF	TRA:TGTGCCCTGGAGGTAAATTCCGGGTATGCACTCAACTTC	AACCATGGTCCAACTA_R27
1518	clonotype12	MD-scTCR_R27_Donor 6 Blood CD8+	67	0.00910574	TRA:CALEVNSGYALNF	TRA:TGTGCCCTGGAGGTAAATTCCGGGTATGCACTCAACTTC	TGGACGCAGAGTAAGG_R27
1519	clonotype12	MD-scTCR_R27_Donor 6 Blood CD8+	67	0.00910574	TRA:CALEVNSGYALNF	TRA:TGTGCCCTGGAGGTAAATTCCGGGTATGCACTCAACTTC	CGTCTACTCACGCATA_R27
1520	clonotype12	MD-scTCR_R27_Donor 6 Blood CD8+	67	0.00910574	TRA:CALEVNSGYALNF	TRA:TGTGCCCTGGAGGTAAATTCCGGGTATGCACTCAACTTC	TCTGAGATCGTCGTTC_R27
1522	clonotype12	MD-scTCR_R27_Donor 6 Blood CD8+	67	0.00910574	TRA:CALEVNSGYALNF	TRA:TGTGCCCTGGAGGTAAATTCCGGGTATGCACTCAACTTC	ATAACGCCATTGGGCC_R27
1523	clonotype12	MD-scTCR_R27_Donor 6 Blood CD8+	67	0.00910574	TRA:CALEVNSGYALNF	TRA:TGTGCCCTGGAGGTAAATTCCGGGTATGCACTCAACTTC	TAAGTGCAGCTTCGCG_R27
1524	clonotype12	MD-scTCR_R27_Donor 6 Blood CD8+	67	0.00910574	TRA:CALEVNSGYALNF	TRA:TGTGCCCTGGAGGTAAATTCCGGGTATGCACTCAACTTC	CAACCAATCTAGCACA_R27
1525	clonotype12	MD-scTCR_R27_Donor 6 Blood CD8+	67	0.00910574	TRA:CALEVNSGYALNF	TRA:TGTGCCCTGGAGGTAAATTCCGGGTATGCACTCAACTTC	GGAAAGCCACCACGTG_R27
1526	clonotype12	MD-scTCR_R27_Donor 6 Blood CD8+	67	0.00910574	TRA:CALEVNSGYALNF	TRA:TGTGCCCTGGAGGTAAATTCCGGGTATGCACTCAACTTC	AGTAGTCCAAGAAGAG_R27
1527	clonotype12	MD-scTCR_R27_Donor 6 Blood CD8+	67	0.00910574	TRA:CALEVNSGYALNF	TRA:TGTGCCCTGGAGGTAAATTCCGGGTATGCACTCAACTTC	CGTCACTAGCTAGTCT_R27
1528	clonotype12	MD-scTCR_R27_Donor 6 Blood CD8+	67	0.00910574	TRA:CALEVNSGYALNF	TRA:TGTGCCCTGGAGGTAAATTCCGGGTATGCACTCAACTTC	CGTAGCGTCAAGCCTA_R27
1531	clonotype12	MD-scTCR_R27_Donor 6 Blood CD8+	67	0.00910574	TRA:CALEVNSGYALNF	TRA:TGTGCCCTGGAGGTAAATTCCGGGTATGCACTCAACTTC	TTAGGCAGTGTGCCTG_R27
1533	clonotype12	MD-scTCR_R27_Donor 6 Blood CD8+	67	0.00910574	TRA:CALEVNSGYALNF	TRA:TGTGCCCTGGAGGTAAATTCCGGGTATGCACTCAACTTC	CAGCTAACACTAAGTC_R27
1534	clonotype12	MD-scTCR_R27_Donor 6 Blood CD8+	67	0.00910574	TRA:CALEVNSGYALNF	TRA:TGTGCCCTGGAGGTAAATTCCGGGTATGCACTCAACTTC	GTCCTCAAGTTCGCAT_R27
1536	clonotype12	MD-scTCR_R27_Donor 6 Blood CD8+	67	0.00910574	TRA:CALEVNSGYALNF	TRA:TGTGCCCTGGAGGTAAATTCCGGGTATGCACTCAACTTC	TCGCGAGAGTGAACGC_R27
1537	clonotype12	MD-scTCR_R27_Donor 6 Blood CD8+	67	0.00910574	TRA:CALEVNSGYALNF	TRA:TGTGCCCTGGAGGTAAATTCCGGGTATGCACTCAACTTC	TGCCCTAGTATAGTAG_R27
1539	clonotype12	MD-scTCR_R27_Donor 6 Blood CD8+	67	0.00910574	TRA:CALEVNSGYALNF	TRA:TGTGCCCTGGAGGTAAATTCCGGGTATGCACTCAACTTC	CGTCACTAGTATCGAA_R27
1541	clonotype12	MD-scTCR_R27_Donor 6 Blood CD8+	67	0.00910574	TRA:CALEVNSGYALNF	TRA:TGTGCCCTGGAGGTAAATTCCGGGTATGCACTCAACTTC	ACGATGTCAGCTGTAT_R27
1543	clonotype12	MD-scTCR_R27_Donor 6 Blood CD8+	67	0.00910574	TRA:CALEVNSGYALNF	TRA:TGTGCCCTGGAGGTAAATTCCGGGTATGCACTCAACTTC	TGACAACCAGCCTATA_R27
1544	clonotype12	MD-scTCR_R27_Donor 6 Blood CD8+	67	0.00910574	TRA:CALEVNSGYALNF	TRA:TGTGCCCTGGAGGTAAATTCCGGGTATGCACTCAACTTC	AAGGCAGTCCATTCTA_R27
1546	clonotype12	MD-scTCR_R27_Donor 6 Blood CD8+	67	0.00910574	TRA:CALEVNSGYALNF	TRA:TGTGCCCTGGAGGTAAATTCCGGGTATGCACTCAACTTC	CGCTATCCACCCTATC_R27
1550	clonotype12	MD-scTCR_R27_Donor 6 Blood CD8+	67	0.00910574	TRA:CALEVNSGYALNF	TRA:TGTGCCCTGGAGGTAAATTCCGGGTATGCACTCAACTTC	GGGTTGCAGTCGATAA_R27
1551	clonotype12	MD-scTCR_R27_Donor 6 Blood CD8+	67	0.00910574	TRA:CALEVNSGYALNF	TRA:TGTGCCCTGGAGGTAAATTCCGGGTATGCACTCAACTTC	TTCCCAGTCACAGGCC_R27
1552	clonotype12	MD-scTCR_R27_Donor 6 Blood CD8+	67	0.00910574	TRA:CALEVNSGYALNF	TRA:TGTGCCCTGGAGGTAAATTCCGGGTATGCACTCAACTTC	GGACAAGTCCGCGTTT_R27
1553	clonotype12	MD-scTCR_R27_Donor 6 Blood CD8+	67	0.00910574	TRA:CALEVNSGYALNF	TRA:TGTGCCCTGGAGGTAAATTCCGGGTATGCACTCAACTTC	CCTTACGAGTTCGCAT_R27
1557	clonotype12	MD-scTCR_R27_Donor 6 Blood CD8+	67	0.00910574	TRA:CALEVNSGYALNF	TRA:TGTGCCCTGGAGGTAAATTCCGGGTATGCACTCAACTTC	GCTCTGTGTAAGGGAA_R27
1560	clonotype120	MD-scTCR_R27_Donor 6 Blood CD8+	5	0.000679532	TRA:CAAMTTDSWGKFQF	TRA:TGTGCTGCCATGACAACTGACAGCTGGGGGAAATTCCAGTTT	ATCCACCCAGGGAGAG_R27
1561	clonotype120	MD-scTCR_R27_Donor 6 Blood CD8+	5	0.000679532	TRA:CAAMTTDSWGKFQF	TRA:TGTGCTGCCATGACAACTGACAGCTGGGGGAAATTCCAGTTT	TGTATTCGTTCAGGCC_R27
1563	clonotype120	MD-scTCR_R27_Donor 6 Blood CD8+	5	0.000679532	TRA:CAAMTTDSWGKFQF	TRA:TGTGCTGCCATGACAACTGACAGCTGGGGGAAATTCCAGTTT	TAGTTGGTCGGCGCAT_R27
1564	clonotype120	MD-scTCR_R27_Donor 6 Blood CD8+	5	0.000679532	TRA:CAAMTTDSWGKFQF	TRA:TGTGCTGCCATGACAACTGACAGCTGGGGGAAATTCCAGTTT	ACTTGTTCAGCTGCTG_R27
1565	clonotype120	MD-scTCR_R27_Donor 6 Blood CD8+	5	0.000679532	TRA:CAAMTTDSWGKFQF	TRA:TGTGCTGCCATGACAACTGACAGCTGGGGGAAATTCCAGTTT	CGATTGATCCTTTACA_R27
1566	clonotype1200	MD-scTCR_R27_Donor 6 Blood CD8+	1	0.000135906	TRB:CASSPFLSEKLFF	TRB:TGCGCCAGCAGCCCGTTCTTGAGTGAAAAACTGTTTTTT	CCGTTCACAGGTCCAC_R27
1568	clonotype1201	MD-scTCR_R27_Donor 6 Blood CD8+	1	0.000135906	TRA:CALSGGGGADGLTF;TRB:CAWSWTSGSDEQYF	TRA:TGTGCTCTAAGTGGAGGAGGAGGTGCTGACGGACTCACCTTT;TRB:TGTGCCTGGAGTTGGACTAGCGGGAGCGACGAGCAGTACTTC	CCGTTCAGTCTCTCGT_R27
1570	clonotype1202	MD-scTCR_R27_Donor 6 Blood CD8+	1	0.000135906	TRB:CASSKGSGSYNEQFF	TRB:TGTGCCAGCAGCAAGGGGTCAGGGTCCTACAATGAGCAGTTCTTC	CCTAAAGCACACAGAG_R27
1571	clonotype1203	MD-scTCR_R27_Donor 6 Blood CD8+	1	0.000135906	TRA:CAVLPLNMDTGRRALTF	TRA:TGTGCTGTTTTGCCCCTCAACATGGACACGGGCAGGAGAGCACTTACTTTT	CCTAAAGCATCTATGG_R27
1573	clonotype1204	MD-scTCR_R27_Donor 6 Blood CD8+	1	0.000135906	TRA:CAVEEGGSYIPTF;TRB:CASSQELVEEAFF	TRA:TGTGCTGTGGAAGAGGGAGGAAGCTACATACCTACATTT;TRB:TGCGCCAGCAGCCAAGAGTTGGTGGAGGAAGCTTTCTTT	CCTAAAGTCAGCCTAA_R27
1575	clonotype1205	MD-scTCR_R27_Donor 6 Blood CD8+	1	0.000135906	TRB:CASSLGARAEAFF	TRB:TGCGCCAGCAGCTTGGGGGCCCGCGCTGAAGCTTTCTTT	CCTAAAGTCAGTGTTG_R27
1576	clonotype1206	MD-scTCR_R27_Donor 6 Blood CD8+	1	0.000135906	TRA:CAHQVDSSYKLIF;TRB:CSASKADYGYTF	TRA:TGTGCCCACCAGGTGGATAGCAGCTATAAATTGATCTTC;TRB:TGCAGTGCTTCGAAGGCGGACTATGGCTACACCTTC	CCTACACCAATGGACG_R27
1578	clonotype1207	MD-scTCR_R27_Donor 6 Blood CD8+	1	0.000135906	TRA:CVVSRGADGLTF;TRB:CASSSTSGSLLDTQYF	TRA:TGTGTTGTGAGTAGGGGCGCTGACGGACTCACCTTT;TRB:TGTGCCAGCAGCTCTACTAGCGGGAGTCTGTTAGATACGCAGTATTTT	CCTACACGTAGCGTCC_R27
1580	clonotype1208	MD-scTCR_R27_Donor 6 Blood CD8+	1	0.000135906	TRA:CVVNSGYALNF;TRB:CASRTEGGYYNSPLHF	TRA:TGTGTGGTGAATTCCGGGTATGCACTCAACTTC;TRB:TGTGCCAGCAGAACCGAGGGAGGATACTATAATTCACCCCTCCACTTT	CCTACACTCATTATCC_R27
1582	clonotype1209	MD-scTCR_R27_Donor 6 Blood CD8+	1	0.000135906	TRB:CASRDPNSGNTIYF	TRB:TGTGCCAGCAGAGATCCCAACTCTGGAAACACCATATATTTT	CCTACCAAGACTGTAA_R27
1584	clonotype121	MD-scTCR_R27_Donor 6 Blood CD8+	5	0.000679532	TRB:CASPDRANYGYTF	TRB:TGTGCCAGCCCGGACCGCGCTAACTATGGCTACACCTTC	GCAGCCACACGTCAGC_R27
1585	clonotype121	MD-scTCR_R27_Donor 6 Blood CD8+	5	0.000679532	TRB:CASPDRANYGYTF	TRB:TGTGCCAGCCCGGACCGCGCTAACTATGGCTACACCTTC	CAGAGAGTCAGGCAAG_R27
1586	clonotype121	MD-scTCR_R27_Donor 6 Blood CD8+	5	0.000679532	TRB:CASPDRANYGYTF	TRB:TGTGCCAGCCCGGACCGCGCTAACTATGGCTACACCTTC	GGAATAAAGCTTCGCG_R27
1587	clonotype121	MD-scTCR_R27_Donor 6 Blood CD8+	5	0.000679532	TRB:CASPDRANYGYTF	TRB:TGTGCCAGCCCGGACCGCGCTAACTATGGCTACACCTTC	ACTTTCAGTCTAGAGG_R27
1588	clonotype121	MD-scTCR_R27_Donor 6 Blood CD8+	5	0.000679532	TRB:CASPDRANYGYTF	TRB:TGTGCCAGCCCGGACCGCGCTAACTATGGCTACACCTTC	TGCGTGGAGGTGCACA_R27
1589	clonotype1210	MD-scTCR_R27_Donor 6 Blood CD8+	1	0.000135906	TRB:CASSFRTSGSYEQFF	TRB:TGCGCCAGCAGCTTTCGGACTAGCGGGAGCTATGAGCAGTTCTTC	CCTACCAAGCGTCTAT_R27
1590	clonotype1211	MD-scTCR_R27_Donor 6 Blood CD8+	1	0.000135906	TRB:CASSYGTSGYNEQFF	TRB:TGTGCCAGCAGTTACGGGACTAGCGGTTACAATGAGCAGTTCTTC	CCTACCAAGGCTAGAC_R27
1591	clonotype1212	MD-scTCR_R27_Donor 6 Blood CD8+	1	0.000135906	TRB:CASSSIGWTDTQYF	TRB:TGTGCCAGCAGTTCGATAGGCTGGACAGATACGCAGTATTTT	CCTACCACAGAAGCAC_R27
1592	clonotype1213	MD-scTCR_R27_Donor 6 Blood CD8+	1	0.000135906	TRA:CAVGVDNDMRF;TRA:CAYRSAQGGADGLTF;TRB:CASSQKGIVETQYF	TRA:TGTGCTGTGGGGGTGGACAATGACATGCGCTTT;TRA:TGTGCTTATAGGAGCGCGCAAGGAGGTGCTGACGGACTCACCTTT;TRB:TGTGCCAGCAGCCAAAAGGGGATAGTTGAGACCCAGTACTTC	CCTACCACAGCTGGCT_R27
1596	clonotype1214	MD-scTCR_R27_Donor 6 Blood CD8+	1	0.000135906	TRA:CAVDPGSQGNLIF	TRA:TGTGCCGTTGACCCGGGAAGCCAAGGAAATCTCATCTTT	CCTACCACATGCAATC_R27
1597	clonotype1215	MD-scTCR_R27_Donor 6 Blood CD8+	1	0.000135906	TRB:CASSPGTGGRGSYNEQFF	TRB:TGTGCCAGCAGCCCCGGGACAGGGGGGAGGGGATCCTACAATGAGCAGTTCTTC	CCTACCAGTAGCGTCC_R27
1598	clonotype1216	MD-scTCR_R27_Donor 6 Blood CD8+	1	0.000135906	TRA:CAMGGSNYQLIW;TRB:CASSASGGGNEQFF	TRA:TGTGCCATGGGGGGTAGCAACTATCAGTTAATCTGG;TRB:TGTGCCAGCAGCGCTAGCGGGGGGGGCAATGAGCAGTTCTTC	CCTACCATCCTTTCTC_R27
1600	clonotype1217	MD-scTCR_R27_Donor 6 Blood CD8+	1	0.000135906	TRA:CAASAGGRGTSYGKLTF;TRB:CASSPGWPRQGSSF	TRA:TGTGCAGCAAGCGCGGGAGGCCGTGGTACTAGCTATGGAAAGCTGACATTT;TRB:TGTGCCAGCAGTCCCGGATGGCCGCGACAGGGGAGCTCCTTC	CCTAGCTAGGGCTCTC_R27
1602	clonotype1218	MD-scTCR_R27_Donor 6 Blood CD8+	1	0.000135906	TRA:CAVNEFNDYKLSF	TRA:TGTGCCGTGAACGAATTTAACGACTACAAGCTCAGCTTT	CCTAGCTAGGGTGTTG_R27
1603	clonotype1219	MD-scTCR_R27_Donor 6 Blood CD8+	1	0.000135906	TRA:CAVSEGTGNQFYF;TRB:CASSPLGLAAIYEQYF	TRA:TGTGCTGTGAGTGAAGGCACCGGTAACCAGTTCTATTTT;TRB:TGTGCCAGCAGCCCCCTGGGACTAGCGGCAATCTACGAGCAGTACTTC	CCTAGCTAGGTTACCT_R27
1605	clonotype122	MD-scTCR_R27_Donor 6 Blood CD8+	5	0.000679532	TRA:CAVEGAGNMLTF;TRB:CASEGRDNQPQHF	TRA:TGTGCCGTTGAGGGTGCAGGCAACATGCTCACCTTT;TRB:TGTGCCAGCGAGGGCAGGGACAATCAGCCCCAGCATTTT	TGTATTCGTCAATGTC_R27
1606	clonotype122	MD-scTCR_R27_Donor 6 Blood CD8+	5	0.000679532	TRA:CAVEGAGNMLTF;TRB:CASEGRDNQPQHF	TRA:TGTGCCGTTGAGGGTGCAGGCAACATGCTCACCTTT;TRB:TGTGCCAGCGAGGGCAGGGACAATCAGCCCCAGCATTTT	GCAAACTAGAAGATTC_R27
1607	clonotype122	MD-scTCR_R27_Donor 6 Blood CD8+	5	0.000679532	TRA:CAVEGAGNMLTF;TRB:CASEGRDNQPQHF	TRA:TGTGCCGTTGAGGGTGCAGGCAACATGCTCACCTTT;TRB:TGTGCCAGCGAGGGCAGGGACAATCAGCCCCAGCATTTT	GGGTTGCTCTTGCAAG_R27
1609	clonotype122	MD-scTCR_R27_Donor 6 Blood CD8+	5	0.000679532	TRA:CAVEGAGNMLTF;TRB:CASEGRDNQPQHF	TRA:TGTGCCGTTGAGGGTGCAGGCAACATGCTCACCTTT;TRB:TGTGCCAGCGAGGGCAGGGACAATCAGCCCCAGCATTTT	AGCAGCCAGACTAGGC_R27
1616	clonotype122	MD-scTCR_R27_Donor 6 Blood CD8+	5	0.000679532	TRA:CAVEGAGNMLTF;TRB:CASEGRDNQPQHF	TRA:TGTGCCGTTGAGGGTGCAGGCAACATGCTCACCTTT;TRB:TGTGCCAGCGAGGGCAGGGACAATCAGCCCCAGCATTTT	CGCTGGACAGCAGTTT_R27
1620	clonotype1220	MD-scTCR_R27_Donor 6 Blood CD8+	1	0.000135906	TRA:CAMTPTFKAAGNKLTF;TRB:CASSILMGQGYEQYF	TRA:TGTGCAATGACCCCAACCTTCAAAGCTGCAGGCAACAAGCTAACTTTT;TRB:TGTGCCAGTAGTATACTTATGGGACAGGGCTACGAGCAGTACTTC	CCTAGCTGTAGAGCTG_R27
1622	clonotype1221	MD-scTCR_R27_Donor 6 Blood CD8+	1	0.000135906	TRA:CAGTGGATNKLIF;TRB:CASSIDLRGTEAFF	TRA:TGTGCAGGGACCGGTGGTGCTACAAACAAGCTCATCTTT;TRB:TGTGCCAGTAGTATAGATCTCCGGGGCACGGAAGCTTTCTTT	CCTAGCTTCGAGGTAG_R27
1624	clonotype1222	MD-scTCR_R27_Donor 6 Blood CD8+	1	0.000135906	TRA:CAMSAGGTSYGKLTF;TRB:CASSERQGMLANIQYF	TRA:TGTGCAATGAGCGCGGGTGGTACTAGCTATGGAAAGCTGACATTT;TRB:TGTGCCAGCAGTGAACGACAGGGAATGTTAGCGAACATTCAGTACTTC	CCTATTAAGGTGATTA_R27
1626	clonotype1223	MD-scTCR_R27_Donor 6 Blood CD8+	1	0.000135906	TRA:CAVGNYGQNFVF;TRB:CASSQDRGGRAMYEQFF	TRA:TGTGCTGTGGGGAACTATGGTCAGAATTTTGTCTTT;TRB:TGCGCCAGCAGCCAAGATCGAGGCGGGAGGGCAATGTATGAGCAGTTCTTC	CCTATTACAATTGCTG_R27
1628	clonotype1224	MD-scTCR_R27_Donor 6 Blood CD8+	1	0.000135906	TRB:CSASDFPGGTYEQYF	TRB:TGCAGTGCTAGCGATTTTCCGGGGGGTACCTACGAGCAGTACTTC	CCTATTACACAGACAG_R27
1629	clonotype1225	MD-scTCR_R27_Donor 6 Blood CD8+	1	0.000135906	TRA:CAALDSNYQLIW;TRB:CASNIGTEQYF	TRA:TGTGCTGCGTTGGATAGCAACTATCAGTTAATCTGG;TRB:TGTGCCAGCAATATCGGGACTGAGCAGTACTTC	CCTATTACAGGATCGA_R27
1632	clonotype1226	MD-scTCR_R27_Donor 6 Blood CD8+	1	0.000135906	TRA:CAENLRDPYNQGGKLIF;TRB:CASSYSGTDLYEQYF	TRA:TGTGCAGAGAACCTACGAGACCCTTATAACCAGGGAGGAAAGCTTATCTTC;TRB:TGTGCCAGCAGTTACTCCGGGACAGATCTCTACGAGCAGTACTTC	CCTATTATCGTTGCCT_R27
1634	clonotype1227	MD-scTCR_R27_Donor 6 Blood CD8+	1	0.000135906	TRA:CAVRASSGSARQLTF;TRB:CASSVQRGQYNEQFF	TRA:TGTGCTGTGAGAGCCTCTTCTGGTTCTGCAAGGCAACTGACCTTT;TRB:TGCGCCAGCAGCGTACAAAGGGGGCAGTACAATGAGCAGTTCTTC	CCTATTATCTGTCTCG_R27
1636	clonotype1228	MD-scTCR_R27_Donor 6 Blood CD8+	1	0.000135906	TRA:CAVLAGAGSYQLTF;TRB:CASSQELAGAETQYF	TRA:TGTGCTGTTCTCGCTGGGGCTGGGAGTTACCAACTCACTTTC;TRB:TGCGCCAGCAGCCAAGAACTAGCGGGAGCAGAGACCCAGTACTTC	CCTCAGTAGCCCAATT_R27
1639	clonotype1229	MD-scTCR_R27_Donor 6 Blood CD8+	1	0.000135906	TRA:CAVQPISGYSTLTF;TRB:CATSQQGSPYNEQFF	TRA:TGTGCTGTGCAGCCTATATCAGGATACAGCACCCTCACCTTT;TRB:TGTGCCACCAGTCAGCAGGGGTCCCCCTACAATGAGCAGTTCTTC	CCTCAGTAGCGATATA_R27
1641	clonotype123	MD-scTCR_R27_Donor 6 Blood CD8+	5	0.000679532	TRB:CASGTEQYF	TRB:TGTGCCAGCGGCACAGAGCAGTACTTC	TCACAAGCAGTCTTCC_R27
1642	clonotype123	MD-scTCR_R27_Donor 6 Blood CD8+	5	0.000679532	TRB:CASGTEQYF	TRB:TGTGCCAGCGGCACAGAGCAGTACTTC	CAGAATCCACACTGCG_R27
1643	clonotype123	MD-scTCR_R27_Donor 6 Blood CD8+	5	0.000679532	TRB:CASGTEQYF	TRB:TGTGCCAGCGGCACAGAGCAGTACTTC	GAACATCTCGATCCCT_R27
1645	clonotype123	MD-scTCR_R27_Donor 6 Blood CD8+	5	0.000679532	TRB:CASGTEQYF	TRB:TGTGCCAGCGGCACAGAGCAGTACTTC	AGCCTAATCGCCTGTT_R27
1646	clonotype123	MD-scTCR_R27_Donor 6 Blood CD8+	5	0.000679532	TRB:CASGTEQYF	TRB:TGTGCCAGCGGCACAGAGCAGTACTTC	GCACATACATCCTAGA_R27
1647	clonotype1230	MD-scTCR_R27_Donor 6 Blood CD8+	1	0.000135906	TRB:CSARGTAERGQPQHF	TRB:TGCAGTGCTAGAGGGACAGCAGAGCGGGGTCAGCCCCAGCATTTT	CCTCAGTAGGTGATAT_R27
1648	clonotype1231	MD-scTCR_R27_Donor 6 Blood CD8+	1	0.000135906	TRA:CAVEDLGGYQKVTF;TRB:CASHTGRETQYF	TRA:TGTGCTGTGGAGGATCTGGGGGGTTACCAGAAAGTTACCTTT;TRB:TGTGCCAGCCACACCGGGCGAGAGACCCAGTACTTC	CCTCAGTAGTTCGATC_R27
1650	clonotype1232	MD-scTCR_R27_Donor 6 Blood CD8+	1	0.000135906	TRB:CASSSASYEQYF	TRB:TGTGCCAGCAGCAGCGCTTCCTACGAGCAGTACTTC	CCTCAGTCACCGCTAG_R27
1651	clonotype1233	MD-scTCR_R27_Donor 6 Blood CD8+	1	0.000135906	TRB:CASSSLGLYGYTF	TRB:TGTGCCAGCAGCTCCCTGGGGCTCTATGGCTACACCTTC	CCTCAGTGTTGAACTC_R27
1652	clonotype1234	MD-scTCR_R27_Donor 6 Blood CD8+	1	0.000135906	TRA:CAAVPISGGYQKVTF;TRB:CASSSTALNEKLFF	TRA:TGTGCTGCCGTCCCAATCTCTGGGGGTTACCAGAAAGTTACCTTT;TRB:TGTGCCAGCAGCTCGACAGCCCTAAATGAAAAACTGTTTTTT	CCTCAGTTCCTAGAAC_R27
1654	clonotype1235	MD-scTCR_R27_Donor 6 Blood CD8+	1	0.000135906	TRA:CAADGGSQGNLIF;TRB:CASSVVGGSGNTIYF;TRB:CASGKDSPLYEQYF	TRA:TGTGCAGCAGACGGGGGAAGCCAAGGAAATCTCATCTTT;TRB:TGTGCCAGCAGCGTAGTAGGGGGGTCCGGAAACACCATATATTTT;TRB:TGTGCCAGCGGGAAGGACAGCCCCCTCTACGAGCAGTACTTC	CCTCAGTTCTACCAGA_R27
1657	clonotype1236	MD-scTCR_R27_Donor 6 Blood CD8+	1	0.000135906	TRB:CASSLASGQGIYEQYF	TRB:TGTGCCAGCAGCTTAGCTAGCGGACAGGGGATATACGAGCAGTACTTC	CCTCAGTTCTTTAGTC_R27
1658	clonotype1237	MD-scTCR_R27_Donor 6 Blood CD8+	1	0.000135906	TRA:CVKTSYDKVIF;TRB:CASSPGNEQFF	TRA:TGCGTCAAAACCTCCTACGACAAGGTGATATTT;TRB:TGTGCCAGCAGTCCAGGGAACGAGCAGTTCTTC	CCTCTGACATAGGATA_R27
1660	clonotype1238	MD-scTCR_R27_Donor 6 Blood CD8+	1	0.000135906	TRA:CAMSAYGNTGKLIF;TRB:CSAREVAGWETQYF;TRB:CAISDFTGGGYEQYF	TRA:TGTGCAATGAGCGCGTATGGCAACACAGGCAAACTAATCTTT;TRB:TGCAGTGCTAGAGAAGTAGCGGGGTGGGAGACCCAGTACTTC;TRB:TGTGCCATCAGTGACTTTACAGGGGGTGGCTACGAGCAGTACTTC	CCTCTGATCAGCAACT_R27
1664	clonotype1239	MD-scTCR_R27_Donor 6 Blood CD8+	1	0.000135906	TRB:CASSSTTGELFF	TRB:TGTGCCAGCAGCTCCACCACCGGGGAGCTGTTTTTT	CCTCTGATCGTATCAG_R27
1665	clonotype124	MD-scTCR_R27_Donor 6 Blood CD8+	5	0.000679532	TRA:CAVQAGGNEKLTF	TRA:TGTGCTGTGCAGGCGGGTGGAAATGAGAAATTAACCTTT	ATAAGAGTCACTATTC_R27
1666	clonotype124	MD-scTCR_R27_Donor 6 Blood CD8+	5	0.000679532	TRA:CAVQAGGNEKLTF	TRA:TGTGCTGTGCAGGCGGGTGGAAATGAGAAATTAACCTTT	CATTATCAGAATCTCC_R27
1667	clonotype124	MD-scTCR_R27_Donor 6 Blood CD8+	5	0.000679532	TRA:CAVQAGGNEKLTF	TRA:TGTGCTGTGCAGGCGGGTGGAAATGAGAAATTAACCTTT	CATTATCGTGTTCGAT_R27
1668	clonotype124	MD-scTCR_R27_Donor 6 Blood CD8+	5	0.000679532	TRA:CAVQAGGNEKLTF	TRA:TGTGCTGTGCAGGCGGGTGGAAATGAGAAATTAACCTTT	CCATGTCGTGTTGGGA_R27
1669	clonotype124	MD-scTCR_R27_Donor 6 Blood CD8+	5	0.000679532	TRA:CAVQAGGNEKLTF	TRA:TGTGCTGTGCAGGCGGGTGGAAATGAGAAATTAACCTTT	TGGTTCCCATGTCCTC_R27
1671	clonotype1240	MD-scTCR_R27_Donor 6 Blood CD8+	1	0.000135906	TRA:CAPRLSSGNQFYF;TRA:CAVQFGNQFYF;TRB:CASRGLAEYEQYF;TRB:CASSLGPFTEAFF	TRA:TGTGCCCCCCGCCTGAGTAGCGGTAACCAGTTCTATTTT;TRA:TGTGCTGTGCAGTTCGGTAACCAGTTCTATTTT;TRB:TGTGCCAGCAGAGGACTAGCCGAATACGAGCAGTACTTC;TRB:TGTGCCAGCAGCTTAGGCCCTTTCACTGAAGCTTTCTTT	CCTTACGAGAGGACGG_R27
1675	clonotype1241	MD-scTCR_R27_Donor 6 Blood CD8+	1	0.000135906	TRA:CAVNDGKLTF;TRB:CASSYSNTNTEAFF	TRA:TGTGCCGTGAACGATGGAAAGCTGACATTT;TRB:TGTGCCAGCAGTTACTCGAACACGAACACTGAAGCTTTCTTT	CCTTACGGTCCGAACC_R27
1677	clonotype1242	MD-scTCR_R27_Donor 6 Blood CD8+	1	0.000135906	TRA:CGTEEAAGNKLTF;TRB:CASSTQGRQPQHF	TRA:TGCGGCACAGAGGAGGCTGCAGGCAACAAGCTAACTTTT;TRB:TGTGCCAGCAGTACTCAGGGGAGACAGCCCCAGCATTTT	CCTTACGGTGTGAAAT_R27
1679	clonotype1243	MD-scTCR_R27_Donor 6 Blood CD8+	1	0.000135906	TRA:CAVNIPYRDDKIIF;TRB:CSARGASGSHEQFF	TRA:TGTGCCGTGAACATACCGTACAGAGATGACAAGATCATCTTT;TRB:TGCAGTGCTAGAGGGGCTAGCGGCTCCCATGAGCAGTTCTTC	CCTTACGGTTATGCGT_R27
1682	clonotype1244	MD-scTCR_R27_Donor 6 Blood CD8+	1	0.000135906	TRA:CATDEGDMRF;TRB:CASSRQVEGEKLFF	TRA:TGTGCTACGGACGAGGGGGACATGCGCTTT;TRB:TGTGCCAGCAGCCGTCAGGTGGAAGGCGAAAAACTGTTTTTT	CCTTCCCCAGACGCTC_R27
1684	clonotype1245	MD-scTCR_R27_Donor 6 Blood CD8+	1	0.000135906	TRA:CAGPSLSGNTGKLIF	TRA:TGTGCAGGCCCATCCCTCTCTGGCAACACAGGCAAACTAATCTTT	CCTTCCCCAGCTCCGA_R27
1686	clonotype1246	MD-scTCR_R27_Donor 6 Blood CD8+	1	0.000135906	TRA:CAASPPNTGNQFYF;TRB:CASSRLLRGDSTDTQYF	TRA:TGTGCAGCAAGCCCGCCGAACACCGGTAACCAGTTCTATTTT;TRB:TGCGCCAGCAGCCGGCTCCTGCGGGGGGACTCCACAGATACGCAGTATTTT	CCTTCCCGTTTAAGCC_R27
1688	clonotype1247	MD-scTCR_R27_Donor 6 Blood CD8+	1	0.000135906	TRA:CAENIFTLGGNEKLTF;TRA:CAVWGYGGATNKLIF	TRA:TGTGCAGAGAATATATTTACCCTTGGGGGAAATGAGAAATTAACCTTT;TRA:TGTGCTGTGTGGGGATACGGTGGTGCTACAAACAAGCTCATCTTT	CCTTCGAAGAAGGGTA_R27
1691	clonotype1248	MD-scTCR_R27_Donor 6 Blood CD8+	1	0.000135906	TRA:CAVPQSGYSGGGADGLTF;TRB:CASSPVTWVEPWGYTF	TRA:TGTGCTGTCCCCCAATCCGGGTATTCAGGAGGAGGTGCTGACGGACTCACCTTT;TRB:TGTGCCAGCAGTCCGGTAACCTGGGTTGAACCCTGGGGCTACACCTTC	CCTTCGAAGACTGGGT_R27
1693	clonotype1249	MD-scTCR_R27_Donor 6 Blood CD8+	1	0.000135906	TRB:CASSLTSGSHNEQFF;TRB:CASRIDRASSYEQYF	TRB:TGCGCCAGCAGCCTAACTAGCGGGAGTCACAATGAGCAGTTCTTC;TRB:TGTGCCAGCAGGATCGACAGGGCGAGCTCCTACGAGCAGTACTTC	CCTTCGAAGAGGTTGC_R27
1696	clonotype125	MD-scTCR_R27_Donor 6 Blood CD8+	5	0.000679532	TRA:CAVPNAGGTSYGKLTF;TRB:CSVEETVNTEAFF;TRB:CASSEYYEQYF	TRA:TGTGCCGTCCCTAATGCTGGTGGTACTAGCTATGGAAAGCTGACATTT;TRB:TGCAGCGTTGAGGAGACAGTGAACACTGAAGCTTTCTTT;TRB:TGTGCCAGCAGTGAATATTATGAGCAGTACTTC	TTCGAAGCAAAGGAAG_R27
1697	clonotype125	MD-scTCR_R27_Donor 6 Blood CD8+	5	0.000679532	TRA:CAVPNAGGTSYGKLTF;TRB:CSVEETVNTEAFF;TRB:CASSEYYEQYF	TRA:TGTGCCGTCCCTAATGCTGGTGGTACTAGCTATGGAAAGCTGACATTT;TRB:TGCAGCGTTGAGGAGACAGTGAACACTGAAGCTTTCTTT;TRB:TGTGCCAGCAGTGAATATTATGAGCAGTACTTC	CTTAGGATCATCTGTT_R27
1698	clonotype125	MD-scTCR_R27_Donor 6 Blood CD8+	5	0.000679532	TRA:CAVPNAGGTSYGKLTF;TRB:CSVEETVNTEAFF;TRB:CASSEYYEQYF	TRA:TGTGCCGTCCCTAATGCTGGTGGTACTAGCTATGGAAAGCTGACATTT;TRB:TGCAGCGTTGAGGAGACAGTGAACACTGAAGCTTTCTTT;TRB:TGTGCCAGCAGTGAATATTATGAGCAGTACTTC	ATCGAGTTCTAGAGTC_R27
1699	clonotype125	MD-scTCR_R27_Donor 6 Blood CD8+	5	0.000679532	TRA:CAVPNAGGTSYGKLTF;TRB:CSVEETVNTEAFF;TRB:CASSEYYEQYF	TRA:TGTGCCGTCCCTAATGCTGGTGGTACTAGCTATGGAAAGCTGACATTT;TRB:TGCAGCGTTGAGGAGACAGTGAACACTGAAGCTTTCTTT;TRB:TGTGCCAGCAGTGAATATTATGAGCAGTACTTC	TGACAACAGCGCCTTG_R27
1703	clonotype125	MD-scTCR_R27_Donor 6 Blood CD8+	5	0.000679532	TRA:CAVPNAGGTSYGKLTF;TRB:CSVEETVNTEAFF;TRB:CASSEYYEQYF	TRA:TGTGCCGTCCCTAATGCTGGTGGTACTAGCTATGGAAAGCTGACATTT;TRB:TGCAGCGTTGAGGAGACAGTGAACACTGAAGCTTTCTTT;TRB:TGTGCCAGCAGTGAATATTATGAGCAGTACTTC	CGAGCACGTCCGAGTC_R27
1711	clonotype1250	MD-scTCR_R27_Donor 6 Blood CD8+	1	0.000135906	TRA:CAVSDSSYKLIF;TRB:CASSLGSDQARSYTF	TRA:TGTGCTGTGAGTGATAGCAGCTATAAATTGATCTTC;TRB:TGTGCCAGCAGCTTAGGGTCAGACCAAGCTAGGAGCTACACCTTC	CCTTCGAAGCTCAACT_R27
1713	clonotype1251	MD-scTCR_R27_Donor 6 Blood CD8+	1	0.000135906	TRA:CAVRDQDTNAGKSTF;TRB:CASSLGAWATEAFF;TRB:CASSYGGWNEQYF	TRA:TGTGCTGTGAGAGACCAGGACACCAATGCAGGCAAATCAACCTTT;TRB:TGTGCCAGCAGCTTAGGTGCCTGGGCCACTGAAGCTTTCTTT;TRB:TGTGCCAGCAGTTACGGGGGATGGAACGAGCAGTACTTC	CCTTCGAAGTTAGCGG_R27
1718	clonotype1252	MD-scTCR_R27_Donor 6 Blood CD8+	1	0.000135906	TRA:CAPTYSGGGADGLTF;TRA:CAVFNARLMF;TRB:CASSPFGAADTQYF	TRA:TGTGCCCCCACCTATTCAGGAGGAGGTGCTGACGGACTCACCTTT;TRA:TGTGCCGTTTTCAATGCCAGACTCATGTTT;TRB:TGTGCCAGCAGCCCCTTCGGTGCCGCAGATACGCAGTATTTT	CCTTCGACACAGGCCT_R27
1721	clonotype1253	MD-scTCR_R27_Donor 6 Blood CD8+	1	0.000135906	TRA:CAMRESFPSGGSYIPTF;TRA:CASFSGSARQLTF;TRB:CASSSTGAGEQYF	TRA:TGTGCAATGAGAGAGTCCTTTCCATCAGGAGGAAGCTACATACCTACATTT;TRA:TGTGCCTCCTTCTCTGGTTCTGCAAGGCAACTGACCTTT;TRB:TGTGCCAGCAGTTCTACCGGGGCGGGCGAGCAGTACTTC	CCTTCGAGTCTTGTCC_R27
1724	clonotype1254	MD-scTCR_R27_Donor 6 Blood CD8+	1	0.000135906	TRA:CAMSAYGNTGKLIF;TRA:CAEIQEISGTYKYIF;TRB:CAISDFTGGGYEQYF	TRA:TGTGCAATGAGCGCGTATGGCAACACAGGCAAACTAATCTTT;TRA:TGTGCAGAGATCCAGGAGATCTCAGGAACCTACAAATACATCTTT;TRB:TGTGCCATCAGTGACTTTACAGGGGGTGGCTACGAGCAGTACTTC	CCTTCGATCGTCACGG_R27
1728	clonotype1255	MD-scTCR_R27_Donor 6 Blood CD8+	1	0.000135906	TRA:CAGGGFKTIF;TRB:CASSFSPAQDEQFF	TRA:TGTGCAGGGGGCGGCTTCAAAACTATCTTT;TRB:TGTGCCAGCAGTTTTTCCCCAGCCCAGGATGAGCAGTTCTTC	CCTTTCTCAATCTACG_R27
1730	clonotype1256	MD-scTCR_R27_Donor 6 Blood CD8+	1	0.000135906	TRA:CVPRRGGFKTIF;TRB:CASSVENSGNTIYF	TRA:TGTGTACCCCGGCGGGGAGGCTTCAAAACTATCTTT;TRB:TGTGCCAGCAGCGTAGAGAATTCTGGAAACACCATATATTTT	CGAACATAGACAAAGG_R27
1732	clonotype1257	MD-scTCR_R27_Donor 6 Blood CD8+	1	0.000135906	TRA:CAALDSNYQLIW;TRB:CSARPDREGTYEQYF	TRA:TGTGCTGCCTTGGATAGCAACTATCAGTTAATCTGG;TRB:TGCAGTGCTAGGCCAGACAGGGAGGGTACCTACGAGCAGTACTTC	CGAACATAGTAATCCC_R27
1734	clonotype1258	MD-scTCR_R27_Donor 6 Blood CD8+	1	0.000135906	TRA:CAPRQTGGTSYGKLTF;TRB:CSAPLVAGSFDTQYF;TRB:CASSFRQGVQETQYF	TRA:TGTGCTCCCCGTCAGACTGGTGGTACTAGCTATGGAAAGCTGACATTT;TRB:TGCAGTGCTCCGTTGGTAGCGGGTTCATTTGATACGCAGTATTTT;TRB:TGTGCCAGCAGCTTCAGGCAGGGAGTTCAAGAGACCCAGTACTTC	CGAACATGTCCCTTGT_R27
1738	clonotype1259	MD-scTCR_R27_Donor 6 Blood CD8+	1	0.000135906	TRB:CASSKETGGAADTQYF	TRB:TGTGCCAGCAGTAAAGAAACAGGGGGCGCCGCAGATACGCAGTATTTT	CGAACATTCTTACCTA_R27
1739	clonotype126	MD-scTCR_R27_Donor 6 Blood CD8+	5	0.000679532	TRB:CASSERDWAGWNEQFF	TRB:TGTGCCAGCAGTGAAAGGGACTGGGCCGGTTGGAATGAGCAGTTCTTC	CCTACACGTGTCTGAT_R27
1740	clonotype126	MD-scTCR_R27_Donor 6 Blood CD8+	5	0.000679532	TRB:CASSERDWAGWNEQFF	TRB:TGTGCCAGCAGTGAAAGGGACTGGGCCGGTTGGAATGAGCAGTTCTTC	GACGGCTTCCTCTAGC_R27
1741	clonotype126	MD-scTCR_R27_Donor 6 Blood CD8+	5	0.000679532	TRB:CASSERDWAGWNEQFF	TRB:TGTGCCAGCAGTGAAAGGGACTGGGCCGGTTGGAATGAGCAGTTCTTC	ATTCTACGTGCTGTAT_R27
1743	clonotype126	MD-scTCR_R27_Donor 6 Blood CD8+	5	0.000679532	TRB:CASSERDWAGWNEQFF	TRB:TGTGCCAGCAGTGAAAGGGACTGGGCCGGTTGGAATGAGCAGTTCTTC	GGGAGATAGAGACTTA_R27
1744	clonotype126	MD-scTCR_R27_Donor 6 Blood CD8+	5	0.000679532	TRB:CASSERDWAGWNEQFF	TRB:TGTGCCAGCAGTGAAAGGGACTGGGCCGGTTGGAATGAGCAGTTCTTC	CACACCTCAGTCGATT_R27
1746	clonotype1260	MD-scTCR_R27_Donor 6 Blood CD8+	1	0.000135906	TRA:CAVNAGGTSYGKLTF	TRA:TGTGCTGTCAATGCTGGTGGTACTAGCTATGGAAAGCTGACATTT	CGAATGTAGCTTTGGT_R27
1748	clonotype1261	MD-scTCR_R27_Donor 6 Blood CD8+	1	0.000135906	TRA:CAVKDSNYQLIW;TRB:CASSQGQGETDTQYF;TRB:CASSPGAGPLYEQYF	TRA:TGTGCTGTGAAAGATAGCAACTATCAGTTAATCTGG;TRB:TGTGCCAGCAGCCAAGGACAGGGGGAGACAGATACGCAGTATTTT;TRB:TGTGCCAGCAGCCCCGGGGCGGGCCCCTTATACGAGCAGTACTTC	CGAATGTAGTACGCCC_R27
1751	clonotype1262	MD-scTCR_R27_Donor 6 Blood CD8+	1	0.000135906	TRA:CAEGSGATNKLIF;TRB:CASTSRAEANIQYF	TRA:TGTGCAGAGGGGAGTGGTGCTACAAACAAGCTCATCTTT;TRB:TGTGCCAGCACCTCTCGAGCAGAAGCAAACATTCAGTACTTC	CGAATGTGTTACAGAA_R27
1753	clonotype1263	MD-scTCR_R27_Donor 6 Blood CD8+	1	0.000135906	TRA:CAVRVVGGSARQLTF;TRB:CASSLGGTDQPQHF	TRA:TGTGCTGTGAGAGTCGTGGGGGGTTCTGCAAGGCAACTGACCTTT;TRB:TGTGCCAGCAGCTTAGGGGGTACGGACCAGCCCCAGCATTTT	CGAATGTGTTCCTCCA_R27
1755	clonotype1264	MD-scTCR_R27_Donor 6 Blood CD8+	1	0.000135906	TRA:CAMPNTGKLIF;TRA:CAVGTNAGKSTF;TRB:CASSYGMGTEAFF;TRB:CASSYSPGGDEQFF	TRA:TGTGCAATGCCCAACACAGGCAAACTAATCTTT;TRA:TGTGCTGTGGGAACCAATGCAGGCAAATCAACCTTT;TRB:TGTGCCAGCAGTTACGGAATGGGAACTGAAGCTTTCTTT;TRB:TGTGCCAGCAGTTACTCACCGGGGGGGGATGAGCAGTTCTTC	CGAATGTTCACGGTTA_R27
1759	clonotype1265	MD-scTCR_R27_Donor 6 Blood CD8+	1	0.000135906	TRA:CAASALDSNYQLIW;TRA:CVVNMGTGNQFYF;TRB:CASSLGGAGTGELFF	TRA:TGTGCAGCAAGCGCCCTGGATAGCAACTATCAGTTAATCTGG;TRA:TGTGTGGTGAACATGGGCACCGGTAACCAGTTCTATTTT;TRB:TGTGCCAGCAGCTTAGGGGGCGCGGGCACCGGGGAGCTGTTTTTT	CGACCTTCATCGTCGG_R27
1763	clonotype1266	MD-scTCR_R27_Donor 6 Blood CD8+	1	0.000135906	TRA:CAVAGGTSYGKLTF;TRA:CALEEANNLFF;TRB:CASSPRRTGDYGYTF;TRB:CASSLTASNEQFF	TRA:TGTGCCGTGGCTGGTGGTACTAGCTATGGAAAGCTGACATTT;TRA:TGTGCTCTGGAGGAGGCAAACAACCTCTTCTTT;TRB:TGCGCCAGCAGCCCGAGAAGGACAGGCGACTATGGCTACACCTTC;TRB:TGTGCCAGCAGTTTAACTGCTTCCAATGAGCAGTTCTTC	CGACCTTGTCAAACTC_R27
1767	clonotype1267	MD-scTCR_R27_Donor 6 Blood CD8+	1	0.000135906	TRB:CASISQGSTEAFF	TRB:TGTGCCAGTATCAGCCAGGGGAGTACTGAAGCTTTCTTT	CGACCTTGTTGTCGCG_R27
1768	clonotype1268	MD-scTCR_R27_Donor 6 Blood CD8+	1	0.000135906	TRA:CAEAYTGGFKTIF;TRB:CSASFLSSYNEQFF	TRA:TGTGCAGAGGCTTATACTGGAGGCTTCAAAACTATCTTT;TRB:TGCAGTGCTTCCTTTCTCAGCTCCTACAATGAGCAGTTCTTC	CGAGAAGTCATCACCC_R27
1771	clonotype1269	MD-scTCR_R27_Donor 6 Blood CD8+	1	0.000135906	TRA:CAGLDSGNTPLVF;TRB:CASSQEGGGAETQYF;TRB:CASSGTEAFF	TRA:TGTGCAGGGCTGGATTCAGGAAACACACCTCTTGTCTTT;TRB:TGCGCCAGCAGCCAAGAAGGCGGGGGGGCGGAGACCCAGTACTTC;TRB:TGCGCCAGCAGCGGCACTGAAGCTTTCTTT	CGAGAAGTCTATCCTA_R27
1774	clonotype127	MD-scTCR_R27_Donor 6 Blood CD8+	5	0.000679532	TRA:CVGLGNRDDKIIF;TRB:CASSEYYEQYF	TRA:TGTGTTGGCCTCGGGAACAGAGATGACAAGATCATCTTT;TRB:TGTGCCAGCAGTGAATATTATGAGCAGTACTTC	CTGAAACTCGCCTGAG_R27
1775	clonotype127	MD-scTCR_R27_Donor 6 Blood CD8+	5	0.000679532	TRA:CVGLGNRDDKIIF;TRB:CASSEYYEQYF	TRA:TGTGTTGGCCTCGGGAACAGAGATGACAAGATCATCTTT;TRB:TGTGCCAGCAGTGAATATTATGAGCAGTACTTC	GCAGTTATCCGCAGTG_R27
1778	clonotype127	MD-scTCR_R27_Donor 6 Blood CD8+	5	0.000679532	TRA:CVGLGNRDDKIIF;TRB:CASSEYYEQYF	TRA:TGTGTTGGCCTCGGGAACAGAGATGACAAGATCATCTTT;TRB:TGTGCCAGCAGTGAATATTATGAGCAGTACTTC	GGGATGACAAGACACG_R27
1780	clonotype127	MD-scTCR_R27_Donor 6 Blood CD8+	5	0.000679532	TRA:CVGLGNRDDKIIF;TRB:CASSEYYEQYF	TRA:TGTGTTGGCCTCGGGAACAGAGATGACAAGATCATCTTT;TRB:TGTGCCAGCAGTGAATATTATGAGCAGTACTTC	CGACTTCTCTCCGGTT_R27
1781	clonotype127	MD-scTCR_R27_Donor 6 Blood CD8+	5	0.000679532	TRA:CVGLGNRDDKIIF;TRB:CASSEYYEQYF	TRA:TGTGTTGGCCTCGGGAACAGAGATGACAAGATCATCTTT;TRB:TGTGCCAGCAGTGAATATTATGAGCAGTACTTC	CACACAATCTATCCCG_R27
1786	clonotype1270	MD-scTCR_R27_Donor 6 Blood CD8+	1	0.000135906	TRB:CASQRDGYVETQYF	TRB:TGTGCCAGCCAAAGGGACGGGTATGTGGAGACCCAGTACTTC	CGAGCACCAAAGTGCG_R27
1787	clonotype1271	MD-scTCR_R27_Donor 6 Blood CD8+	1	0.000135906	TRB:CASSLPPFDGYTF	TRB:TGTGCCAGCAGCTTACCCCCCTTTGATGGCTACACCTTC	CGAGCACCACCCATGG_R27
1788	clonotype1272	MD-scTCR_R27_Donor 6 Blood CD8+	1	0.000135906	TRA:CAVGRDDKIIF;TRB:CASRNGAQAFF	TRA:TGTGCTGTGGGAAGAGATGACAAGATCATCTTT;TRB:TGTGCCAGCAGGAACGGGGCGCAAGCTTTCTTT	CGAGCACCAGACAAGC_R27
1790	clonotype1273	MD-scTCR_R27_Donor 6 Blood CD8+	1	0.000135906	TRB:CASRSGLQATYEQYF	TRB:TGTGCCAGCAGGTCGGGACTCCAAGCAACCTACGAGCAGTACTTC	CGAGCACTCAGGCAAG_R27
1791	clonotype1274	MD-scTCR_R27_Donor 6 Blood CD8+	1	0.000135906	TRA:CAEIQEISGTYKYIF;TRA:CAVLNTGNQFYF;TRB:CASSLYGTSGELFF;TRB:CASSRNIGDEQFF	TRA:TGTGCAGAGATCCAGGAGATCTCAGGAACCTACAAATACATCTTT;TRA:TGTGCCGTTTTGAACACCGGTAACCAGTTCTATTTT;TRB:TGTGCCAGCAGCTTGTACGGCACAAGCGGGGAGCTGTTTTTT;TRB:TGTGCCAGCAGTCGAAATATAGGGGATGAGCAGTTCTTC	CGAGCACTCGAGGTAG_R27
1795	clonotype1275	MD-scTCR_R27_Donor 6 Blood CD8+	1	0.000135906	TRA:CAVTPKLGRLYF;TRA:CAYRSNFRGGSNYKLTF;TRB:CSAAGDRGPPGTYEQYF	TRA:TGTGCTGTGACTCCGAAGTTGGGGAGGCTATACTTT;TRA:TGTGCTTATAGGAGTAACTTCAGAGGAGGTAGCAACTATAAACTGACATTT;TRB:TGCAGTGCCGCGGGGGACAGGGGGCCCCCCGGAACCTACGAGCAGTACTTC	CGAGCCAAGGCTAGGT_R27
1799	clonotype1276	MD-scTCR_R27_Donor 6 Blood CD8+	1	0.000135906	TRB:CASSLRVGQGFSGANVLTF	TRB:TGTGCCAGCAGCTTAAGGGTGGGACAGGGGTTCTCCGGGGCCAACGTCCTGACTTTC	CGAGCCAAGGGTGTTG_R27
1800	clonotype1277	MD-scTCR_R27_Donor 6 Blood CD8+	1	0.000135906	TRB:CASSYEGAGTSSYNEQFF	TRB:TGTGCCAGCAGTTACGAAGGGGCCGGGACTAGCTCCTACAATGAGCAGTTCTTC	CGAGCCACAACGATCT_R27
1802	clonotype1278	MD-scTCR_R27_Donor 6 Blood CD8+	1	0.000135906	TRA:CAAGLASAGGTSYGKLTF;TRA:CAVGAGYSTLTF;TRB:CSARGQGQVFYEQYF	TRA:TGTGCAGCGGGGCTCGCGTCGGCTGGTGGTACTAGCTATGGAAAGCTGACATTT;TRA:TGTGCTGTGGGAGCAGGATACAGCACCCTCACCTTT;TRB:TGCAGTGCTAGAGGGCAGGGACAGGTCTTCTACGAGCAGTACTTC	CGAGCCAGTACAGTGG_R27
1805	clonotype1279	MD-scTCR_R27_Donor 6 Blood CD8+	1	0.000135906	TRA:CAVSSYSGAGSYQLTF;TRB:CASSLLENQPQHF	TRA:TGTGCTGTGAGCTCATACTCTGGGGCTGGGAGTTACCAACTCACTTTC;TRB:TGTGCCAGCAGTTTGCTAGAGAATCAGCCCCAGCATTTT	CGAGCCATCACAAACC_R27
1807	clonotype128	MD-scTCR_R27_Donor 6 Blood CD8+	5	0.000679532	TRA:CAFVRNTGNQFYF;TRB:CASSPWTGGNEQFF	TRA:TGTGCTTTCGTTCGGAACACCGGTAACCAGTTCTATTTT;TRB:TGTGCCAGCAGTCCTTGGACAGGAGGGAATGAGCAGTTCTTC	GACGGCTTCATATCGG_R27
1808	clonotype128	MD-scTCR_R27_Donor 6 Blood CD8+	5	0.000679532	TRA:CAFVRNTGNQFYF;TRB:CASSPWTGGNEQFF	TRA:TGTGCTTTCGTTCGGAACACCGGTAACCAGTTCTATTTT;TRB:TGTGCCAGCAGTCCTTGGACAGGAGGGAATGAGCAGTTCTTC	TGCGTGGGTCTCATCC_R27
1809	clonotype128	MD-scTCR_R27_Donor 6 Blood CD8+	5	0.000679532	TRA:CAFVRNTGNQFYF;TRB:CASSPWTGGNEQFF	TRA:TGTGCTTTCGTTCGGAACACCGGTAACCAGTTCTATTTT;TRB:TGTGCCAGCAGTCCTTGGACAGGAGGGAATGAGCAGTTCTTC	GTCCTCAAGTCAATAG_R27
1810	clonotype128	MD-scTCR_R27_Donor 6 Blood CD8+	5	0.000679532	TRA:CAFVRNTGNQFYF;TRB:CASSPWTGGNEQFF	TRA:TGTGCTTTCGTTCGGAACACCGGTAACCAGTTCTATTTT;TRB:TGTGCCAGCAGTCCTTGGACAGGAGGGAATGAGCAGTTCTTC	CATGACAGTTGTACAC_R27
1813	clonotype128	MD-scTCR_R27_Donor 6 Blood CD8+	5	0.000679532	TRA:CAFVRNTGNQFYF;TRB:CASSPWTGGNEQFF	TRA:TGTGCTTTCGTTCGGAACACCGGTAACCAGTTCTATTTT;TRB:TGTGCCAGCAGTCCTTGGACAGGAGGGAATGAGCAGTTCTTC	GCGCAACGTCGCGTGT_R27
1819	clonotype1280	MD-scTCR_R27_Donor 6 Blood CD8+	1	0.000135906	TRA:CAYSPLNTGNQFYF;TRB:CASSPQWGSDLTAWYGYTF	TRA:TGTGCTTATAGTCCACTGAACACCGGTAACCAGTTCTATTTT;TRB:TGTGCCAGCAGCCCCCAGTGGGGATCAGATCTTACCGCTTGGTATGGCTACACCTTC	CGATCGGAGGTGACCA_R27
1821	clonotype1281	MD-scTCR_R27_Donor 6 Blood CD8+	1	0.000135906	TRA:CALSLFGNEKLTF;TRB:CASSLEEGGGGETQYF;TRB:CASSLLARSEQYF	TRA:TGTGCTCTTTCACTATTTGGAAATGAGAAATTAACCTTT;TRB:TGCGCCAGCAGCTTGGAGGAAGGCGGGGGAGGAGAGACCCAGTACTTC;TRB:TGTGCCAGCAGTTTACTGGCTCGTTCCGAGCAGTACTTC	CGATCGGCAGTTCCCT_R27
1824	clonotype1282	MD-scTCR_R27_Donor 6 Blood CD8+	1	0.000135906	TRA:CALTGAYNNNDMRF;TRB:CASSEKIGGYEQYF	TRA:TGTGCTCTGACAGGCGCCTACAATAACAATGACATGCGCTTT;TRB:TGTGCCAGCAGTGAAAAGATCGGGGGCTACGAGCAGTACTTC	CGATCGGTCAACGGGA_R27
1826	clonotype1283	MD-scTCR_R27_Donor 6 Blood CD8+	1	0.000135906	TRA:CAFMKLRGTDKLIF;TRB:CASSQYSGEAEAFF	TRA:TGTGCTTTCATGAAGCTCCGGGGCACCGACAAGCTCATCTTT;TRB:TGTGCCAGCAGCCAATACTCGGGAGAAGCGGAAGCTTTCTTT	CGATCGGTCAGCTGGC_R27
1828	clonotype1284	MD-scTCR_R27_Donor 6 Blood CD8+	1	0.000135906	TRA:CAENNGYGNKLVF;TRB:CSVEGGQGRIGDEQFF;TRB:CASRISGTEAFF	TRA:TGTGCAGAGAATAACGGATATGGAAACAAACTGGTCTTT;TRB:TGCAGCGTTGAAGGGGGTCAGGGGAGGATAGGGGATGAGCAGTTCTTC;TRB:TGTGCCAGCAGAATCTCCGGGACTGAAGCTTTCTTT	CGATCGGTCATGCAAC_R27
1831	clonotype1285	MD-scTCR_R27_Donor 6 Blood CD8+	1	0.000135906	TRB:CASSQERGVANEQYF	TRB:TGCGCCAGCAGCCAAGAGAGGGGCGTCGCCAACGAGCAGTACTTC	CGATCGGTCCAAGCCG_R27
1833	clonotype1286	MD-scTCR_R27_Donor 6 Blood CD8+	1	0.000135906	TRB:CASSPKLGLEQYF	TRB:TGTGCCAGCAGCCCGAAGCTCGGTCTCGAGCAGTACTTC	CGATGGCAGTTACCCA_R27
1834	clonotype1287	MD-scTCR_R27_Donor 6 Blood CD8+	1	0.000135906	TRA:CAVQMNSGGSNYKLTF;TRB:CASSWTSGSGTDTQYF	TRA:TGTGCTGTGCAGATGAATAGTGGAGGTAGCAACTATAAACTGACATTT;TRB:TGCGCCAGCAGCTGGACTAGCGGGAGTGGCACAGATACGCAGTATTTT	CGATGTAAGAAACCTA_R27
1837	clonotype1288	MD-scTCR_R27_Donor 6 Blood CD8+	1	0.000135906	TRA:CAVPKRGQNFVF;TRB:CSATRYADEQFF;TRB:CASSSTTGELFF	TRA:TGTGCTGTTCCCAAAAGGGGTCAGAATTTTGTCTTT;TRB:TGCAGTGCCACCAGGTATGCCGATGAGCAGTTCTTC;TRB:TGTGCCAGCAGCTCCACCACCGGGGAGCTGTTTTTT	CGATGTAAGGGATCTG_R27
1841	clonotype1289	MD-scTCR_R27_Donor 6 Blood CD8+	1	0.000135906	TRB:CASSIQPGEEHEQYF	TRB:TGTGCCAGTAGTATACAGCCAGGGGAGGAACACGAGCAGTACTTC	CGATGTACAAGAAGAG_R27
1843	clonotype129	MD-scTCR_R27_Donor 6 Blood CD8+	5	0.000679532	TRA:CAAIIQYNFNKFYF	TRA:TGTGCAGCAATCATTCAATACAACTTCAACAAATTTTACTTT	CTACACCTCAGAGACG_R27
1844	clonotype129	MD-scTCR_R27_Donor 6 Blood CD8+	5	0.000679532	TRA:CAAIIQYNFNKFYF	TRA:TGTGCAGCAATCATTCAATACAACTTCAACAAATTTTACTTT	GCATACACACCCATTC_R27
1845	clonotype129	MD-scTCR_R27_Donor 6 Blood CD8+	5	0.000679532	TRA:CAAIIQYNFNKFYF	TRA:TGTGCAGCAATCATTCAATACAACTTCAACAAATTTTACTTT	CGTCTACTCATACGGT_R27
1846	clonotype129	MD-scTCR_R27_Donor 6 Blood CD8+	5	0.000679532	TRA:CAAIIQYNFNKFYF	TRA:TGTGCAGCAATCATTCAATACAACTTCAACAAATTTTACTTT	TACCTTATCAACGCTA_R27
1848	clonotype129	MD-scTCR_R27_Donor 6 Blood CD8+	5	0.000679532	TRA:CAAIIQYNFNKFYF	TRA:TGTGCAGCAATCATTCAATACAACTTCAACAAATTTTACTTT	TGACTTTAGTTAAGTG_R27
1849	clonotype1290	MD-scTCR_R27_Donor 6 Blood CD8+	1	0.000135906	TRA:CAEHQGGKLIF;TRB:CATNSAGTAGGEQFF	TRA:TGTGCCGAGCACCAGGGAGGAAAGCTTATCTTC;TRB:TGTGCCACCAACTCGGCGGGGACAGCAGGGGGTGAGCAGTTCTTC	CGATGTACACCCATTC_R27
1851	clonotype1291	MD-scTCR_R27_Donor 6 Blood CD8+	1	0.000135906	TRA:CLVAEGYNFNKFYF;TRB:CASSSRLGETSYEQYF	TRA:TGCCTCGTGGCGGAGGGATACAACTTCAACAAATTTTACTTT;TRB:TGTGCCAGCAGTTCCCGACTAGGGGAGACCTCCTACGAGCAGTACTTC	CGATGTACATATACGC_R27
1853	clonotype1292	MD-scTCR_R27_Donor 6 Blood CD8+	1	0.000135906	TRB:CASTPSPGTATGSPLHF	TRB:TGCGCCAGCACCCCGAGCCCCGGGACAGCCACTGGTTCACCCCTCCACTTT	CGATGTACATGGTCTA_R27
1855	clonotype1293	MD-scTCR_R27_Donor 6 Blood CD8+	1	0.000135906	TRA:CGADMRGYKLSF;TRB:CASSSKGGKPGQGFGNTIYF	TRA:TGTGGAGCAGACATGAGAGGCTACAAGCTCAGCTTT;TRB:TGTGCCAGCAGTTCTAAAGGGGGGAAACCGGGACAGGGTTTTGGAAACACCATATATTTT	CGATGTAGTTTCGCTC_R27
1857	clonotype1294	MD-scTCR_R27_Donor 6 Blood CD8+	1	0.000135906	TRA:CAASPRGSGYALNF;TRB:CASSSGTSNSYEQYF	TRA:TGTGCAGCATCTCCTCGAGGTTCCGGGTATGCACTCAACTTC;TRB:TGTGCCAGCAGCTCCGGGACATCCAACTCCTACGAGCAGTACTTC	CGATGTATCTTGACGA_R27
1859	clonotype1295	MD-scTCR_R27_Donor 6 Blood CD8+	1	0.000135906	TRA:CAVNIWSTDKLIF	TRA:TGTGCCGTGAACATTTGGAGCACCGACAAGCTCATCTTT	CGATGTATCTTGTTTG_R27
1860	clonotype1296	MD-scTCR_R27_Donor 6 Blood CD8+	1	0.000135906	TRA:CAMSRPGSGNTGKLIF;TRB:CASSLVSGPALTNEQFF	TRA:TGTGCAATGAGCCGACCCGGCTCTGGCAACACAGGCAAACTAATCTTT;TRB:TGTGCCAGCAGCTTGGTGTCAGGGCCCGCGTTAACGAATGAGCAGTTCTTC	CGATTGAAGCTACCTA_R27
1862	clonotype1297	MD-scTCR_R27_Donor 6 Blood CD8+	1	0.000135906	TRA:CAFMKQSDYKLSF;TRB:CATSDLSDLPGDTGELFF	TRA:TGTGCTTTCATGAAGCAATCAGACTACAAGCTCAGCTTT;TRB:TGTGCCACCAGTGATCTCTCGGACTTACCCGGTGACACCGGGGAGCTGTTTTTT	CGATTGACAAGACACG_R27
1864	clonotype1298	MD-scTCR_R27_Donor 6 Blood CD8+	1	0.000135906	TRA:CAGEAGGGNKLTF;TRB:CSARDQGGINEQFF	TRA:TGTGCTGGGGAGGCGGGAGGAGGAAACAAACTCACCTTT;TRB:TGCAGTGCTAGAGATCAGGGGGGGATCAATGAGCAGTTCTTC	CGATTGAGTTTCGCTC_R27
1866	clonotype1299	MD-scTCR_R27_Donor 6 Blood CD8+	1	0.000135906	TRA:CAVPEYGNKLVF;TRB:CASSLSSANTEAFF	TRA:TGTGCTGTTCCGGAATATGGAAACAAACTGGTCTTT;TRB:TGTGCCAGCAGTTTGTCGTCGGCGAACACTGAAGCTTTCTTT	CGATTGATCCTAGGGC_R27
1868	clonotype13	MD-scTCR_R27_Donor 6 Blood CD8+	55	0.00747486	TRB:CSVEETVNTEAFF	TRB:TGCAGCGTTGAGGAGACAGTGAACACTGAAGCTTTCTTT	GCACATAGTCCGTCAG_R27
1869	clonotype13	MD-scTCR_R27_Donor 6 Blood CD8+	55	0.00747486	TRB:CSVEETVNTEAFF	TRB:TGCAGCGTTGAGGAGACAGTGAACACTGAAGCTTTCTTT	GAAATGAGTCTCGTTC_R27
1870	clonotype13	MD-scTCR_R27_Donor 6 Blood CD8+	55	0.00747486	TRB:CSVEETVNTEAFF	TRB:TGCAGCGTTGAGGAGACAGTGAACACTGAAGCTTTCTTT	ATCACGATCGTCCAGG_R27
1871	clonotype13	MD-scTCR_R27_Donor 6 Blood CD8+	55	0.00747486	TRB:CSVEETVNTEAFF	TRB:TGCAGCGTTGAGGAGACAGTGAACACTGAAGCTTTCTTT	CACAAACCAACACGCC_R27
1872	clonotype13	MD-scTCR_R27_Donor 6 Blood CD8+	55	0.00747486	TRB:CSVEETVNTEAFF	TRB:TGCAGCGTTGAGGAGACAGTGAACACTGAAGCTTTCTTT	TCAGCAAGTTGTCGCG_R27
1873	clonotype13	MD-scTCR_R27_Donor 6 Blood CD8+	55	0.00747486	TRB:CSVEETVNTEAFF	TRB:TGCAGCGTTGAGGAGACAGTGAACACTGAAGCTTTCTTT	CCACCTACACGAAACG_R27
1874	clonotype13	MD-scTCR_R27_Donor 6 Blood CD8+	55	0.00747486	TRB:CSVEETVNTEAFF	TRB:TGCAGCGTTGAGGAGACAGTGAACACTGAAGCTTTCTTT	CGCGTTTAGCAATATG_R27
1875	clonotype13	MD-scTCR_R27_Donor 6 Blood CD8+	55	0.00747486	TRB:CSVEETVNTEAFF	TRB:TGCAGCGTTGAGGAGACAGTGAACACTGAAGCTTTCTTT	TGCGGGTTCTGCCCTA_R27
1876	clonotype13	MD-scTCR_R27_Donor 6 Blood CD8+	55	0.00747486	TRB:CSVEETVNTEAFF	TRB:TGCAGCGTTGAGGAGACAGTGAACACTGAAGCTTTCTTT	GTTCGGGCAATAAGCA_R27
1877	clonotype13	MD-scTCR_R27_Donor 6 Blood CD8+	55	0.00747486	TRB:CSVEETVNTEAFF	TRB:TGCAGCGTTGAGGAGACAGTGAACACTGAAGCTTTCTTT	ATCCACCGTCGAATCT_R27
1878	clonotype13	MD-scTCR_R27_Donor 6 Blood CD8+	55	0.00747486	TRB:CSVEETVNTEAFF	TRB:TGCAGCGTTGAGGAGACAGTGAACACTGAAGCTTTCTTT	CAGTAACAGTATCTCG_R27
1879	clonotype13	MD-scTCR_R27_Donor 6 Blood CD8+	55	0.00747486	TRB:CSVEETVNTEAFF	TRB:TGCAGCGTTGAGGAGACAGTGAACACTGAAGCTTTCTTT	ACTGATGAGGATGGTC_R27
1880	clonotype13	MD-scTCR_R27_Donor 6 Blood CD8+	55	0.00747486	TRB:CSVEETVNTEAFF	TRB:TGCAGCGTTGAGGAGACAGTGAACACTGAAGCTTTCTTT	CAAGATCGTCGACTGC_R27
1881	clonotype13	MD-scTCR_R27_Donor 6 Blood CD8+	55	0.00747486	TRB:CSVEETVNTEAFF	TRB:TGCAGCGTTGAGGAGACAGTGAACACTGAAGCTTTCTTT	TCAATCTGTTAGATGA_R27
1882	clonotype13	MD-scTCR_R27_Donor 6 Blood CD8+	55	0.00747486	TRB:CSVEETVNTEAFF	TRB:TGCAGCGTTGAGGAGACAGTGAACACTGAAGCTTTCTTT	TACTCATTCAACTCTT_R27
1884	clonotype13	MD-scTCR_R27_Donor 6 Blood CD8+	55	0.00747486	TRB:CSVEETVNTEAFF	TRB:TGCAGCGTTGAGGAGACAGTGAACACTGAAGCTTTCTTT	ACTGAACAGTACGACG_R27
1885	clonotype13	MD-scTCR_R27_Donor 6 Blood CD8+	55	0.00747486	TRB:CSVEETVNTEAFF	TRB:TGCAGCGTTGAGGAGACAGTGAACACTGAAGCTTTCTTT	TTGGAACCACCAACCG_R27
1887	clonotype13	MD-scTCR_R27_Donor 6 Blood CD8+	55	0.00747486	TRB:CSVEETVNTEAFF	TRB:TGCAGCGTTGAGGAGACAGTGAACACTGAAGCTTTCTTT	TCATTTGCATTTCAGG_R27
1888	clonotype13	MD-scTCR_R27_Donor 6 Blood CD8+	55	0.00747486	TRB:CSVEETVNTEAFF	TRB:TGCAGCGTTGAGGAGACAGTGAACACTGAAGCTTTCTTT	GGACATTTCTGGGCCA_R27
1889	clonotype13	MD-scTCR_R27_Donor 6 Blood CD8+	55	0.00747486	TRB:CSVEETVNTEAFF	TRB:TGCAGCGTTGAGGAGACAGTGAACACTGAAGCTTTCTTT	GTATTCTCAGGGTTAG_R27
1890	clonotype13	MD-scTCR_R27_Donor 6 Blood CD8+	55	0.00747486	TRB:CSVEETVNTEAFF	TRB:TGCAGCGTTGAGGAGACAGTGAACACTGAAGCTTTCTTT	GTGCATAAGGCCCTTG_R27
1891	clonotype13	MD-scTCR_R27_Donor 6 Blood CD8+	55	0.00747486	TRB:CSVEETVNTEAFF	TRB:TGCAGCGTTGAGGAGACAGTGAACACTGAAGCTTTCTTT	AAGTCTGTCCGCAAGC_R27
1892	clonotype13	MD-scTCR_R27_Donor 6 Blood CD8+	55	0.00747486	TRB:CSVEETVNTEAFF	TRB:TGCAGCGTTGAGGAGACAGTGAACACTGAAGCTTTCTTT	CACACTCAGGGTCGAT_R27
1893	clonotype13	MD-scTCR_R27_Donor 6 Blood CD8+	55	0.00747486	TRB:CSVEETVNTEAFF	TRB:TGCAGCGTTGAGGAGACAGTGAACACTGAAGCTTTCTTT	ATCTACTTCTCGGACG_R27
1895	clonotype13	MD-scTCR_R27_Donor 6 Blood CD8+	55	0.00747486	TRB:CSVEETVNTEAFF	TRB:TGCAGCGTTGAGGAGACAGTGAACACTGAAGCTTTCTTT	GCTGCGACATACCATG_R27
1896	clonotype13	MD-scTCR_R27_Donor 6 Blood CD8+	55	0.00747486	TRB:CSVEETVNTEAFF	TRB:TGCAGCGTTGAGGAGACAGTGAACACTGAAGCTTTCTTT	GCATGCGGTCGCGAAA_R27
1898	clonotype13	MD-scTCR_R27_Donor 6 Blood CD8+	55	0.00747486	TRB:CSVEETVNTEAFF	TRB:TGCAGCGTTGAGGAGACAGTGAACACTGAAGCTTTCTTT	AACACGTGTTCAGCGC_R27
1902	clonotype13	MD-scTCR_R27_Donor 6 Blood CD8+	55	0.00747486	TRB:CSVEETVNTEAFF	TRB:TGCAGCGTTGAGGAGACAGTGAACACTGAAGCTTTCTTT	TACACGATCAACACCA_R27
1904	clonotype13	MD-scTCR_R27_Donor 6 Blood CD8+	55	0.00747486	TRB:CSVEETVNTEAFF	TRB:TGCAGCGTTGAGGAGACAGTGAACACTGAAGCTTTCTTT	CGCGTTTGTAGTACCT_R27
1905	clonotype13	MD-scTCR_R27_Donor 6 Blood CD8+	55	0.00747486	TRB:CSVEETVNTEAFF	TRB:TGCAGCGTTGAGGAGACAGTGAACACTGAAGCTTTCTTT	GGCTGGTCACCTCGGA_R27
1906	clonotype13	MD-scTCR_R27_Donor 6 Blood CD8+	55	0.00747486	TRB:CSVEETVNTEAFF	TRB:TGCAGCGTTGAGGAGACAGTGAACACTGAAGCTTTCTTT	AGTGTCACATGCAATC_R27
1910	clonotype13	MD-scTCR_R27_Donor 6 Blood CD8+	55	0.00747486	TRB:CSVEETVNTEAFF	TRB:TGCAGCGTTGAGGAGACAGTGAACACTGAAGCTTTCTTT	CGAGAAGTCTGGGCCA_R27
1911	clonotype13	MD-scTCR_R27_Donor 6 Blood CD8+	55	0.00747486	TRB:CSVEETVNTEAFF	TRB:TGCAGCGTTGAGGAGACAGTGAACACTGAAGCTTTCTTT	ACTGATGAGCCGATTT_R27
1912	clonotype13	MD-scTCR_R27_Donor 6 Blood CD8+	55	0.00747486	TRB:CSVEETVNTEAFF	TRB:TGCAGCGTTGAGGAGACAGTGAACACTGAAGCTTTCTTT	TATCTCAAGAGTGAGA_R27
1913	clonotype13	MD-scTCR_R27_Donor 6 Blood CD8+	55	0.00747486	TRB:CSVEETVNTEAFF	TRB:TGCAGCGTTGAGGAGACAGTGAACACTGAAGCTTTCTTT	AACTCCCCAGTCGTGC_R27
1914	clonotype13	MD-scTCR_R27_Donor 6 Blood CD8+	55	0.00747486	TRB:CSVEETVNTEAFF	TRB:TGCAGCGTTGAGGAGACAGTGAACACTGAAGCTTTCTTT	TCGGTAATCGGTCTAA_R27
1915	clonotype13	MD-scTCR_R27_Donor 6 Blood CD8+	55	0.00747486	TRB:CSVEETVNTEAFF	TRB:TGCAGCGTTGAGGAGACAGTGAACACTGAAGCTTTCTTT	GACCTGGTCGGCCGAT_R27
1916	clonotype13	MD-scTCR_R27_Donor 6 Blood CD8+	55	0.00747486	TRB:CSVEETVNTEAFF	TRB:TGCAGCGTTGAGGAGACAGTGAACACTGAAGCTTTCTTT	GTTCGGGGTCCAGTTA_R27
1918	clonotype13	MD-scTCR_R27_Donor 6 Blood CD8+	55	0.00747486	TRB:CSVEETVNTEAFF	TRB:TGCAGCGTTGAGGAGACAGTGAACACTGAAGCTTTCTTT	GTCGGGTCATGGATGG_R27
1919	clonotype13	MD-scTCR_R27_Donor 6 Blood CD8+	55	0.00747486	TRB:CSVEETVNTEAFF	TRB:TGCAGCGTTGAGGAGACAGTGAACACTGAAGCTTTCTTT	CCAGCGAGTACGACCC_R27
1920	clonotype13	MD-scTCR_R27_Donor 6 Blood CD8+	55	0.00747486	TRB:CSVEETVNTEAFF	TRB:TGCAGCGTTGAGGAGACAGTGAACACTGAAGCTTTCTTT	AGCGGTCTCTTTACGT_R27
1921	clonotype13	MD-scTCR_R27_Donor 6 Blood CD8+	55	0.00747486	TRB:CSVEETVNTEAFF	TRB:TGCAGCGTTGAGGAGACAGTGAACACTGAAGCTTTCTTT	CTGCTGTAGTACACCT_R27
1922	clonotype13	MD-scTCR_R27_Donor 6 Blood CD8+	55	0.00747486	TRB:CSVEETVNTEAFF	TRB:TGCAGCGTTGAGGAGACAGTGAACACTGAAGCTTTCTTT	CGAGCCACAAAGCAAT_R27
1924	clonotype13	MD-scTCR_R27_Donor 6 Blood CD8+	55	0.00747486	TRB:CSVEETVNTEAFF	TRB:TGCAGCGTTGAGGAGACAGTGAACACTGAAGCTTTCTTT	GATGCTACATCACCCT_R27
1925	clonotype13	MD-scTCR_R27_Donor 6 Blood CD8+	55	0.00747486	TRB:CSVEETVNTEAFF	TRB:TGCAGCGTTGAGGAGACAGTGAACACTGAAGCTTTCTTT	AGGGATGCACGGTAAG_R27
1926	clonotype13	MD-scTCR_R27_Donor 6 Blood CD8+	55	0.00747486	TRB:CSVEETVNTEAFF	TRB:TGCAGCGTTGAGGAGACAGTGAACACTGAAGCTTTCTTT	CCTATTATCTGGTGTA_R27
1930	clonotype13	MD-scTCR_R27_Donor 6 Blood CD8+	55	0.00747486	TRB:CSVEETVNTEAFF	TRB:TGCAGCGTTGAGGAGACAGTGAACACTGAAGCTTTCTTT	AGCGTATAGTGCGATG_R27
1931	clonotype13	MD-scTCR_R27_Donor 6 Blood CD8+	55	0.00747486	TRB:CSVEETVNTEAFF	TRB:TGCAGCGTTGAGGAGACAGTGAACACTGAAGCTTTCTTT	GGTATTGAGTAGATGT_R27
1933	clonotype13	MD-scTCR_R27_Donor 6 Blood CD8+	55	0.00747486	TRB:CSVEETVNTEAFF	TRB:TGCAGCGTTGAGGAGACAGTGAACACTGAAGCTTTCTTT	TTCGAAGAGCTGCAAG_R27
1934	clonotype13	MD-scTCR_R27_Donor 6 Blood CD8+	55	0.00747486	TRB:CSVEETVNTEAFF	TRB:TGCAGCGTTGAGGAGACAGTGAACACTGAAGCTTTCTTT	ATCATGGGTATAGGGC_R27
1936	clonotype13	MD-scTCR_R27_Donor 6 Blood CD8+	55	0.00747486	TRB:CSVEETVNTEAFF	TRB:TGCAGCGTTGAGGAGACAGTGAACACTGAAGCTTTCTTT	AGAATAGGTTCACGGC_R27
1937	clonotype13	MD-scTCR_R27_Donor 6 Blood CD8+	55	0.00747486	TRB:CSVEETVNTEAFF	TRB:TGCAGCGTTGAGGAGACAGTGAACACTGAAGCTTTCTTT	TTCTCAATCCAGAAGG_R27
1939	clonotype13	MD-scTCR_R27_Donor 6 Blood CD8+	55	0.00747486	TRB:CSVEETVNTEAFF	TRB:TGCAGCGTTGAGGAGACAGTGAACACTGAAGCTTTCTTT	GAAACTCAGAGTGAGA_R27
1941	clonotype13	MD-scTCR_R27_Donor 6 Blood CD8+	55	0.00747486	TRB:CSVEETVNTEAFF	TRB:TGCAGCGTTGAGGAGACAGTGAACACTGAAGCTTTCTTT	TGTGGTAGTGGTAACG_R27
1942	clonotype13	MD-scTCR_R27_Donor 6 Blood CD8+	55	0.00747486	TRB:CSVEETVNTEAFF	TRB:TGCAGCGTTGAGGAGACAGTGAACACTGAAGCTTTCTTT	CAGCGACGTCAGAGGT_R27
1945	clonotype130	MD-scTCR_R27_Donor 6 Blood CD8+	4	0.000543626	TRB:CASSYGGTHTQYF	TRB:TGTGCCAGCAGTTACGGCGGCACTCATACGCAGTATTTT	GATGCTATCGGCGGTT_R27
1946	clonotype130	MD-scTCR_R27_Donor 6 Blood CD8+	4	0.000543626	TRB:CASSYGGTHTQYF	TRB:TGTGCCAGCAGTTACGGCGGCACTCATACGCAGTATTTT	CGACTTCAGTCGTACT_R27
1947	clonotype130	MD-scTCR_R27_Donor 6 Blood CD8+	4	0.000543626	TRB:CASSYGGTHTQYF	TRB:TGTGCCAGCAGTTACGGCGGCACTCATACGCAGTATTTT	AAACCTGCATACGCCG_R27
1950	clonotype130	MD-scTCR_R27_Donor 6 Blood CD8+	4	0.000543626	TRB:CASSYGGTHTQYF	TRB:TGTGCCAGCAGTTACGGCGGCACTCATACGCAGTATTTT	CGTCACTTCCGAATGT_R27
1953	clonotype1300	MD-scTCR_R27_Donor 6 Blood CD8+	1	0.000135906	TRB:CASSQGVIQLSYGYTF	TRB:TGCGCCAGCAGCCAAGGAGTAATACAGCTATCCTATGGCTACACCTTC	CGCCAAGAGAATGTGT_R27
1955	clonotype1301	MD-scTCR_R27_Donor 6 Blood CD8+	1	0.000135906	TRA:CAVSDYTGGTSYGKLTF;TRB:CASSLGTGRYEQYF	TRA:TGTGCTGTGAGCGACTATACTGGTGGTACTAGCTATGGAAAGCTGACATTT;TRB:TGCGCCAGCAGCTTGGGGACAGGGAGGTACGAGCAGTACTTC	CGCCAAGCACCTGGTG_R27
1958	clonotype1302	MD-scTCR_R27_Donor 6 Blood CD8+	1	0.000135906	TRB:CSVPPGDTQYF	TRB:TGCAGCGTCCCCCCAGGGGATACGCAGTATTTT	CGCCAAGTCGAACGGA_R27
1959	clonotype1303	MD-scTCR_R27_Donor 6 Blood CD8+	1	0.000135906	TRB:CASSQERDRQFSEAFF;TRB:CASEGRDNQPQHF	TRB:TGTGCCAGCAGCCAAGAACGGGACCGACAGTTTTCTGAAGCTTTCTTT;TRB:TGTGCCAGCGAGGGCAGGGACAATCAGCCCCAGCATTTT	CGCGGTAAGTCATCCA_R27
1964	clonotype1304	MD-scTCR_R27_Donor 6 Blood CD8+	1	0.000135906	TRB:CASSQVQGNYGYTF	TRB:TGCGCCAGCAGCCAAGTACAGGGAAACTATGGCTACACCTTC	CGCGGTACACTCAGGC_R27
1965	clonotype1305	MD-scTCR_R27_Donor 6 Blood CD8+	1	0.000135906	TRA:CAVHGNNRLAF	TRA:TGTGCCGTGCACGGGAACAACAGACTCGCTTTT	CGCGTTTAGAGACTAT_R27
1966	clonotype1306	MD-scTCR_R27_Donor 6 Blood CD8+	1	0.000135906	TRA:CAVRDEGPTGGGNKLTF;TRB:CASSAPGSEDTQYF	TRA:TGCGCTGTGAGAGATGAGGGCCCCACGGGAGGAGGAAACAAACTCACCTTT;TRB:TGTGCCAGCAGTGCCCCCGGGAGTGAAGATACGCAGTATTTT	CGCGTTTCACAGCCCA_R27
1968	clonotype1307	MD-scTCR_R27_Donor 6 Blood CD8+	1	0.000135906	TRA:CGGSSNTGKLIF;TRB:CASSLFQPLDRDDGYTF	TRA:TGTGGCGGCTCTAGCAACACAGGCAAACTAATCTTT;TRB:TGTGCCAGCAGTTTATTCCAACCCCTGGACAGGGATGATGGCTACACCTTC	CGCGTTTTCCTTAATC_R27
1970	clonotype1308	MD-scTCR_R27_Donor 6 Blood CD8+	1	0.000135906	TRA:CVSREDDKIIF;TRA:CSRRDKLIF;TRB:CASGPGPSGNEQFF	TRA:TGTGTCTCGAGGGAAGATGACAAGATCATCTTT;TRA:TGTTCCCGCCGGGACAAGCTGATTTTT;TRB:TGTGCCAGCGGCCCGGGACCTTCGGGGAATGAGCAGTTCTTC	CGCTATCAGAAAGTGG_R27
1973	clonotype1309	MD-scTCR_R27_Donor 6 Blood CD8+	1	0.000135906	TRB:CASSRPKNIQYF	TRB:TGTGCCAGCAGTCGGCCCAAAAACATTCAGTACTTC	CGCTATCAGCTAACTC_R27
1974	clonotype131	MD-scTCR_R27_Donor 6 Blood CD8+	4	0.000543626	TRA:CAVQDLLTSGSRLTF;TRB:CASSSTTGELFF	TRA:TGTGCTGTGCAGGACCTCTTGACCAGTGGCTCTAGGTTGACCTTT;TRB:TGTGCCAGCAGCTCCACCACCGGGGAGCTGTTTTTT	AACTGGTCAGGAATGC_R27
1975	clonotype131	MD-scTCR_R27_Donor 6 Blood CD8+	4	0.000543626	TRA:CAVQDLLTSGSRLTF;TRB:CASSSTTGELFF	TRA:TGTGCTGTGCAGGACCTCTTGACCAGTGGCTCTAGGTTGACCTTT;TRB:TGTGCCAGCAGCTCCACCACCGGGGAGCTGTTTTTT	TGAGCATGTGTGGTTT_R27
1976	clonotype131	MD-scTCR_R27_Donor 6 Blood CD8+	4	0.000543626	TRA:CAVQDLLTSGSRLTF;TRB:CASSSTTGELFF	TRA:TGTGCTGTGCAGGACCTCTTGACCAGTGGCTCTAGGTTGACCTTT;TRB:TGTGCCAGCAGCTCCACCACCGGGGAGCTGTTTTTT	GGACAGATCGAGCCCA_R27
1980	clonotype131	MD-scTCR_R27_Donor 6 Blood CD8+	4	0.000543626	TRA:CAVQDLLTSGSRLTF;TRB:CASSSTTGELFF	TRA:TGTGCTGTGCAGGACCTCTTGACCAGTGGCTCTAGGTTGACCTTT;TRB:TGTGCCAGCAGCTCCACCACCGGGGAGCTGTTTTTT	TTCTACAGTCGAATCT_R27
1983	clonotype1310	MD-scTCR_R27_Donor 6 Blood CD8+	1	0.000135906	TRB:CASSLTTSSYNEQFF	TRB:TGTGCCAGTAGCTTGACTACTAGCTCCTACAATGAGCAGTTCTTC	CGCTATCAGGCCGAAT_R27
1985	clonotype1311	MD-scTCR_R27_Donor 6 Blood CD8+	1	0.000135906	TRA:CAVRGSGGSNYKLTF;TRB:CASSQQGASNYGYTF	TRA:TGTGCTGTGAGAGGGAGTGGAGGTAGCAACTATAAACTGACATTT;TRB:TGCGCCAGCAGCCAGCAGGGAGCCTCTAACTATGGCTACACCTTC	CGCTATCGTCGCTTTC_R27
1987	clonotype1312	MD-scTCR_R27_Donor 6 Blood CD8+	1	0.000135906	TRA:CAESRAGGFKTIF;TRB:CASKSTHTDTQYF;TRB:CASSVSGGGHNSNQPQHF	TRA:TGTGCAGAGAGTCGGGCTGGAGGCTTCAAAACTATCTTT;TRB:TGTGCCAGCAAGAGCACACACACAGATACGCAGTATTTT;TRB:TGTGCCAGTAGTGTGTCCGGGGGGGGCCATAATAGCAATCAGCCCCAGCATTTT	CGCTGGAAGACTGTAA_R27
1990	clonotype1313	MD-scTCR_R27_Donor 6 Blood CD8+	1	0.000135906	TRA:CAMSAGGQNFVF;TRA:CAVVGGFKTIF;TRB:CASTSLGSHEQYF	TRA:TGTGCAATGAGCGCTGGAGGTCAGAATTTTGTCTTT;TRA:TGTGCCGTAGTCGGAGGCTTCAAAACTATCTTT;TRB:TGTGCCAGCACCTCCTTGGGGAGCCACGAGCAGTACTTC	CGCTGGAAGATAGGAG_R27
1993	clonotype1314	MD-scTCR_R27_Donor 6 Blood CD8+	1	0.000135906	TRB:CASSLAGLADYEQYF	TRB:TGCGCCAGCAGCTTGGCGGGACTAGCGGACTACGAGCAGTACTTC	CGCTGGACAATAGCGG_R27
1994	clonotype1315	MD-scTCR_R27_Donor 6 Blood CD8+	1	0.000135906	TRA:CAVAPPFSDGQKLLF;TRB:CSARIGQETYGYTF	TRA:TGTGCTGTGGCCCCTCCCTTTTCAGATGGCCAGAAGCTGCTCTTT;TRB:TGCAGTGCTAGAATTGGACAGGAGACCTATGGCTACACCTTC	CGCTGGACAATCAGAA_R27
1996	clonotype1316	MD-scTCR_R27_Donor 6 Blood CD8+	1	0.000135906	TRB:CAWGEETQYF	TRB:TGTGCCTGGGGCGAAGAGACCCAGTACTTC	CGCTGGAGTCCTCCAT_R27
1997	clonotype1317	MD-scTCR_R27_Donor 6 Blood CD8+	1	0.000135906	TRA:CAMSVITTNTGNQFYF;TRA:CAPRLSSGNQFYF;TRB:CASSLGPFTEAFF	TRA:TGTGCAATGAGTGTCATTACTACGAACACCGGTAACCAGTTCTATTTT;TRA:TGTGCCCCCCGCCTGAGTAGCGGTAACCAGTTCTATTTT;TRB:TGTGCCAGCAGCTTAGGCCCTTTCACTGAAGCTTTCTTT	CGCTGGAGTGCGATAG_R27
2000	clonotype1318	MD-scTCR_R27_Donor 6 Blood CD8+	1	0.000135906	TRA:CAVLDSNYQLIW;TRB:CSASGGELSSYNEQFF	TRA:TGTGCTGTATTGGATAGCAACTATCAGTTAATCTGG;TRB:TGCAGTGCTAGCGGGGGGGAACTATCCTCCTACAATGAGCAGTTCTTC	CGCTGGAGTTTGACTG_R27
2003	clonotype1319	MD-scTCR_R27_Donor 6 Blood CD8+	1	0.000135906	TRA:CALSEGGLYNFNKFYF;TRB:CASTSGTGGYEQFF	TRA:TGTGCTCTGAGTGAGGGGGGCTTATACAACTTCAACAAATTTTACTTT;TRB:TGCGCCAGCACTTCCGGGACAGGGGGCTATGAGCAGTTCTTC	CGCTGGATCGGGAGTA_R27
2006	clonotype132	MD-scTCR_R27_Donor 6 Blood CD8+	4	0.000543626	TRB:CSARPFSGTYLYEQYF	TRB:TGCAGTGCTAGACCCTTTTCCGGGACCTACCTTTACGAGCAGTACTTC	GCATGATCATGCCCGA_R27
2007	clonotype132	MD-scTCR_R27_Donor 6 Blood CD8+	4	0.000543626	TRB:CSARPFSGTYLYEQYF	TRB:TGCAGTGCTAGACCCTTTTCCGGGACCTACCTTTACGAGCAGTACTTC	CTTCTCTTCGCTAGCG_R27
2008	clonotype132	MD-scTCR_R27_Donor 6 Blood CD8+	4	0.000543626	TRB:CSARPFSGTYLYEQYF	TRB:TGCAGTGCTAGACCCTTTTCCGGGACCTACCTTTACGAGCAGTACTTC	AAGTCTGAGTCTCAAC_R27
2009	clonotype132	MD-scTCR_R27_Donor 6 Blood CD8+	4	0.000543626	TRB:CSARPFSGTYLYEQYF	TRB:TGCAGTGCTAGACCCTTTTCCGGGACCTACCTTTACGAGCAGTACTTC	ACTGCTCAGATAGTCA_R27
2010	clonotype1320	MD-scTCR_R27_Donor 6 Blood CD8+	1	0.000135906	TRB:CASSLYGDRGDLDEQYF	TRB:TGCGCCAGCAGCTTGTACGGGGACAGGGGGGACCTGGACGAGCAGTACTTC	CGCTTCAAGAATGTTG_R27
2011	clonotype1321	MD-scTCR_R27_Donor 6 Blood CD8+	1	0.000135906	TRA:CAARGDGQKLLF;TRB:CASSAGTGRRLHQPQHF;TRB:CASSRPGTGDGTEAFF	TRA:TGTGCTGCCCGGGGGGATGGCCAGAAGCTGCTCTTT;TRB:TGCGCCAGCAGTGCCGGGACAGGACGTAGATTGCATCAGCCCCAGCATTTT;TRB:TGTGCCAGCAGCCGTCCCGGGACAGGGGACGGCACTGAAGCTTTCTTT	CGCTTCACAGGGTTAG_R27
2014	clonotype1322	MD-scTCR_R27_Donor 6 Blood CD8+	1	0.000135906	TRB:CASSQEPAGEVYEQYF	TRB:TGTGCCAGCAGCCAAGAGCCAGCGGGAGAAGTTTACGAGCAGTACTTC	CGCTTCAGTAACGTTC_R27
2016	clonotype1323	MD-scTCR_R27_Donor 6 Blood CD8+	1	0.000135906	TRA:CAENIFTLGGNEKLTF;TRB:CASSSRPGNEQFF	TRA:TGTGCAGAGAATATATTTACCCTTGGGGGAAATGAGAAATTAACCTTT;TRB:TGTGCCAGCAGCTCCCGTCCAGGCAATGAGCAGTTCTTC	CGCTTCAGTGACTACT_R27
2018	clonotype1324	MD-scTCR_R27_Donor 6 Blood CD8+	1	0.000135906	TRA:CAVDPSGNTPLVF;TRB:CASSSRGVGGETQYF	TRA:TGTGCCGTGGACCCGTCAGGAAACACACCTCTTGTCTTT;TRB:TGTGCCAGCAGCTCACGAGGGGTAGGCGGGGAGACCCAGTACTTC	CGCTTCATCGGTGTCG_R27
2020	clonotype1325	MD-scTCR_R27_Donor 6 Blood CD8+	1	0.000135906	TRA:CAVYISNFGNEKLTF;TRB:CASSRNIGDEQFF	TRA:TGTGCTGTCTATATATCTAACTTTGGAAATGAGAAATTAACCTTT;TRB:TGTGCCAGCAGTCGAAATATAGGGGATGAGCAGTTCTTC	CGGACACAGTGTACTC_R27
2023	clonotype1326	MD-scTCR_R27_Donor 6 Blood CD8+	1	0.000135906	TRB:CASSAKIFGESVNTGELFF	TRB:TGTGCCAGCAGCGCAAAGATCTTTGGGGAGAGCGTGAACACCGGGGAGCTGTTTTTT	CGGACACCAAACGCGA_R27
2024	clonotype1327	MD-scTCR_R27_Donor 6 Blood CD8+	1	0.000135906	TRB:CASIPSWGAVGNEQFF	TRB:TGTGCCAGCATCCCCTCTTGGGGGGCGGTTGGCAATGAGCAGTTCTTC	CGGACACCACCACGTG_R27
2025	clonotype1328	MD-scTCR_R27_Donor 6 Blood CD8+	1	0.000135906	TRB:CASSWGGLDNEQFF	TRB:TGTGCCAGCAGCTGGGGGGGACTTGACAATGAGCAGTTCTTC	CGGACACGTGCAACTT_R27
2026	clonotype1329	MD-scTCR_R27_Donor 6 Blood CD8+	1	0.000135906	TRB:CASSQERQGSYEQYF	TRB:TGCGCCAGCAGCCAAGAAAGGCAGGGATCCTACGAGCAGTACTTC	CGGACACGTTCTGGTA_R27
2027	clonotype133	MD-scTCR_R27_Donor 6 Blood CD8+	4	0.000543626	TRB:CASRTPSGMGHQYF	TRB:TGTGCCAGCAGGACCCCGTCGGGAATGGGACACCAGTACTTC	TCGCGAGTCTTGAGAC_R27
2028	clonotype133	MD-scTCR_R27_Donor 6 Blood CD8+	4	0.000543626	TRB:CASRTPSGMGHQYF	TRB:TGTGCCAGCAGGACCCCGTCGGGAATGGGACACCAGTACTTC	CTGCGGACAAAGCGGT_R27
2029	clonotype133	MD-scTCR_R27_Donor 6 Blood CD8+	4	0.000543626	TRB:CASRTPSGMGHQYF	TRB:TGTGCCAGCAGGACCCCGTCGGGAATGGGACACCAGTACTTC	ACATGGTCAGTCTTCC_R27
2030	clonotype133	MD-scTCR_R27_Donor 6 Blood CD8+	4	0.000543626	TRB:CASRTPSGMGHQYF	TRB:TGTGCCAGCAGGACCCCGTCGGGAATGGGACACCAGTACTTC	CACACCTAGCGCCTTG_R27
2031	clonotype1330	MD-scTCR_R27_Donor 6 Blood CD8+	1	0.000135906	TRA:CATDADRDDKIIF;TRB:CASSRGLDTGNFNSPLHF	TRA:TGTGCTACGGACGCGGACAGAGATGACAAGATCATCTTT;TRB:TGTGCCAGCAGCCGCGGGCTTGATACAGGGAATTTCAATTCACCCCTCCACTTT	CGGACACTCTCCAGGG_R27
2033	clonotype1331	MD-scTCR_R27_Donor 6 Blood CD8+	1	0.000135906	TRA:CALNQAGTALIF	TRA:TGTGCACTCAACCAGGCAGGAACTGCTCTGATCTTT	CGGACACTCTGAGGGA_R27
2035	clonotype1332	MD-scTCR_R27_Donor 6 Blood CD8+	1	0.000135906	TRB:CASSLPDPGQLNTGELFF	TRB:TGTGCCAGCAGCCTTCCCGACCCGGGACAGCTCAACACCGGGGAGCTGTTTTTT	CGGACGTTCCGCTGTT_R27
2037	clonotype1333	MD-scTCR_R27_Donor 6 Blood CD8+	1	0.000135906	TRA:CAATTVSGGYQKVTF	TRA:TGTGCTGCGACTACGGTTTCTGGGGGTTACCAGAAAGTTACCTTT	CGGACTGTCACAAACC_R27
2039	clonotype1334	MD-scTCR_R27_Donor 6 Blood CD8+	1	0.000135906	TRB:CASSPGAGELFF	TRB:TGCGCCAGCAGTCCCGGGGCCGGGGAGCTGTTTTTT	CGGACTGTCTGGTTCC_R27
2041	clonotype1335	MD-scTCR_R27_Donor 6 Blood CD8+	1	0.000135906	TRA:CVVNMWSGAGGTSYGKLTF	TRA:TGTGTGGTGAACATGTGGTCAGGTGCTGGTGGTACTAGCTATGGAAAGCTGACATTT	CGGAGCTTCATACGGT_R27
2043	clonotype1336	MD-scTCR_R27_Donor 6 Blood CD8+	1	0.000135906	TRA:CAVKDNDYKLSF;TRB:CASGTPPGELFF	TRA:TGTGCTGTGAAGGATAACGACTACAAGCTCAGCTTT;TRB:TGTGCCAGCGGGACACCCCCCGGGGAGCTGTTTTTT	CGGAGTCAGTACGACG_R27
2045	clonotype1337	MD-scTCR_R27_Donor 6 Blood CD8+	1	0.000135906	TRA:CAVREDGARLMF;TRB:CASSGTSTGLGSPLHF	TRA:TGTGCTGTGAGAGAAGATGGGGCCAGACTCATGTTT;TRB:TGTGCCAGCAGCGGAACCTCGACAGGTCTGGGGTCACCCCTCCACTTT	CGGAGTCAGTCAAGGC_R27
2048	clonotype1338	MD-scTCR_R27_Donor 6 Blood CD8+	1	0.000135906	TRB:CSAQTPGRNIQYF	TRB:TGCAGTGCACAAACACCGGGAAGAAACATTCAGTACTTC	CGGAGTCCACGGTGTC_R27
2049	clonotype1339	MD-scTCR_R27_Donor 6 Blood CD8+	1	0.000135906	TRA:CAESRAGGFKTIF;TRB:CASAGQGDEQFF	TRA:TGTGCAGAGAGTAGGGCTGGAGGCTTCAAAACTATCTTT;TRB:TGTGCCAGCGCGGGACAGGGCGATGAGCAGTTCTTC	CGGAGTCTCGCGATCG_R27
2051	clonotype134	MD-scTCR_R27_Donor 6 Blood CD8+	4	0.000543626	TRA:CAARREGIF	TRA:TGTGCCGCCCGTCGAGAGGGCATCTTT	CGTCAGGAGAGGTAGA_R27
2052	clonotype134	MD-scTCR_R27_Donor 6 Blood CD8+	4	0.000543626	TRA:CAARREGIF	TRA:TGTGCCGCCCGTCGAGAGGGCATCTTT	TGCCCTACACCATGTA_R27
2053	clonotype134	MD-scTCR_R27_Donor 6 Blood CD8+	4	0.000543626	TRA:CAARREGIF	TRA:TGTGCCGCCCGTCGAGAGGGCATCTTT	ACCAGTAGTTCCCTTG_R27
2054	clonotype134	MD-scTCR_R27_Donor 6 Blood CD8+	4	0.000543626	TRA:CAARREGIF	TRA:TGTGCCGCCCGTCGAGAGGGCATCTTT	GATCGTAAGAGGTTGC_R27
2055	clonotype1340	MD-scTCR_R27_Donor 6 Blood CD8+	1	0.000135906	TRB:CASSASGPNSPLHF	TRB:TGTGCCAGCAGTGCCTCAGGACCTAATTCACCCCTCCACTTT	CGGCTAGAGCCAGGAT_R27
2056	clonotype1341	MD-scTCR_R27_Donor 6 Blood CD8+	1	0.000135906	TRA:CVVNTPGGGADGLTF;TRB:CSAKQAGTHTGELFF;TRB:CAISTGVMGSGYGYTF	TRA:TGTGTGGTGAACACGCCAGGAGGAGGTGCTGACGGACTCACCTTT;TRB:TGCAGTGCTAAGCAAGCGGGGACTCACACCGGGGAGCTGTTTTTT;TRB:TGTGCCATCAGCACCGGCGTGATGGGATCTGGGTATGGCTACACCTTC	CGGCTAGTCCCAGGTG_R27
2060	clonotype1342	MD-scTCR_R27_Donor 6 Blood CD8+	1	0.000135906	TRA:CALSEANTGGFKTIF;TRB:CASSLAQGGVTDTQYF	TRA:TGTGCTCTGAGTGAGGCGAATACTGGAGGCTTCAAAACTATCTTT;TRB:TGTGCCAGCAGCTTAGCACAGGGGGGGGTCACAGATACGCAGTATTTT	CGGGTCAAGGGTTCCC_R27
2064	clonotype1343	MD-scTCR_R27_Donor 6 Blood CD8+	1	0.000135906	TRB:CASSQDLEHQPQHF	TRB:TGCGCCAGCAGCCAAGACTTAGAACATCAGCCCCAGCATTTT	CGGGTCAAGTCCGGTC_R27
2065	clonotype1344	MD-scTCR_R27_Donor 6 Blood CD8+	1	0.000135906	TRA:CAASQGRRALTF;TRB:CASSSGKETQYF	TRA:TGTGCAGCAAGCCAGGGCAGGAGAGCACTTACTTTT;TRB:TGTGCCAGCAGCTCAGGGAAAGAGACCCAGTACTTC	CGGGTCACAGTCCTTC_R27
2067	clonotype1345	MD-scTCR_R27_Donor 6 Blood CD8+	1	0.000135906	TRA:CAYRSAQGGADGLTF	TRA:TGTGCTTATAGGAGCGCGCAAGGAGGTGCTGACGGACTCACCTTT	CGGGTCAGTAGTGAAT_R27
2069	clonotype1346	MD-scTCR_R27_Donor 6 Blood CD8+	1	0.000135906	TRA:CALEEANNLFF;TRA:CAVRDSGSARQLTF;TRB:CASSPRRTGDYGYTF;TRB:CASSLRDFYNEQFF	TRA:TGTGCTCTGGAGGAGGCAAACAACCTCTTCTTT;TRA:TGTGCTGTGAGGGACTCTGGTTCTGCAAGGCAACTGACCTTT;TRB:TGCGCCAGCAGCCCGAGAAGGACAGGCGACTATGGCTACACCTTC;TRB:TGTGCCAGCAGTTTAAGGGACTTCTACAATGAGCAGTTCTTC	CGGGTCATCTGCGACG_R27
2074	clonotype1347	MD-scTCR_R27_Donor 6 Blood CD8+	1	0.000135906	TRA:CAGEDGQKLLF;TRB:CATFTADTQYF	TRA:TGTGCAGGAGAGGATGGCCAGAAGCTGCTCTTT;TRB:TGTGCCACATTTACCGCCGATACGCAGTATTTT	CGGTTAAAGCCAGGAT_R27
2076	clonotype1348	MD-scTCR_R27_Donor 6 Blood CD8+	1	0.000135906	TRA:CAPLARKLSF;TRA:CATQTGANNLFF;TRB:CSASDLLNAGELFF	TRA:TGTGCCCCACTAGCGAGGAAGCTCAGCTTT;TRA:TGTGCTACTCAAACTGGGGCAAACAACCTCTTCTTT;TRB:TGCAGTGCTAGTGACTTATTAAACGCCGGGGAGCTGTTTTTT	CGGTTAAAGCTACCTA_R27
2079	clonotype1349	MD-scTCR_R27_Donor 6 Blood CD8+	1	0.000135906	TRA:CALIAMDSSYKLIF;TRB:CASSLRDNTYATNEKLFF	TRA:TGTGCTCTAATCGCGATGGATAGCAGCTATAAATTGATCTTC;TRB:TGTGCCAGCAGCTTAAGGGATAACACCTATGCAACTAATGAAAAACTGTTTTTT	CGGTTAACACCATGTA_R27
2082	clonotype135	MD-scTCR_R27_Donor 6 Blood CD8+	4	0.000543626	TRA:CGYSGGGADGLTF	TRA:TGTGGCTATTCAGGAGGAGGTGCTGACGGACTCACCTTT	ACGCCAGTCCTCTAGC_R27
2083	clonotype135	MD-scTCR_R27_Donor 6 Blood CD8+	4	0.000543626	TRA:CGYSGGGADGLTF	TRA:TGTGGCTATTCAGGAGGAGGTGCTGACGGACTCACCTTT	ACCGTAATCTAACTCT_R27
2084	clonotype135	MD-scTCR_R27_Donor 6 Blood CD8+	4	0.000543626	TRA:CGYSGGGADGLTF	TRA:TGTGGCTATTCAGGAGGAGGTGCTGACGGACTCACCTTT	GTCGTAATCCTATTCA_R27
2085	clonotype135	MD-scTCR_R27_Donor 6 Blood CD8+	4	0.000543626	TRA:CGYSGGGADGLTF	TRA:TGTGGCTATTCAGGAGGAGGTGCTGACGGACTCACCTTT	GGAGCAAGTTCCAACA_R27
2086	clonotype1350	MD-scTCR_R27_Donor 6 Blood CD8+	1	0.000135906	TRA:CAENPGNQFYF;TRB:CASSGGLARADEQFF	TRA:TGTGCAGAGAATCCCGGTAACCAGTTCTATTTT;TRB:TGTGCCAGCAGCGGGGGACTAGCCAGGGCGGATGAGCAGTTCTTC	CGGTTAATCACGCGGT_R27
2088	clonotype1351	MD-scTCR_R27_Donor 6 Blood CD8+	1	0.000135906	TRA:CATQTGANNLFF;TRB:CSASYLDSYNEQFF	TRA:TGTGCTACTCAAACTGGGGCAAACAACCTCTTCTTT;TRB:TGCAGTGCTAGCTACTTGGACTCCTACAATGAGCAGTTCTTC	CGTAGCGGTCATCCCT_R27
2091	clonotype1352	MD-scTCR_R27_Donor 6 Blood CD8+	1	0.000135906	TRA:CAVREVTGGGNKLTF;TRB:CASSIDLASGALDTQYF	TRA:TGTGCTGTGAGAGAGGTCACGGGAGGAGGAAACAAACTCACCTTT;TRB:TGTGCCAGTAGTATAGATCTGGCTAGCGGAGCGTTGGATACGCAGTATTTT	CGTAGGCAGCGCTCCA_R27
2093	clonotype1353	MD-scTCR_R27_Donor 6 Blood CD8+	1	0.000135906	TRA:CALSDRGIGFGNVLHC;TRB:CASSLRSPANTGELFF	TRA:TGTGCTCTGAGTGATCGAGGGATAGGCTTTGGGAATGTGCTGCATTGC;TRB:TGTGCCAGCAGCTTAAGGAGTCCCGCGAACACCGGGGAGCTGTTTTTT	CGTAGGCAGCTGCGAA_R27
2095	clonotype1354	MD-scTCR_R27_Donor 6 Blood CD8+	1	0.000135906	TRB:CASSLRGAVTGELFF	TRB:TGTGCCAGCAGTTTGAGGGGGGCGGTCACCGGGGAGCTGTTTTTT	CGTAGGCAGGACCACA_R27
2096	clonotype1355	MD-scTCR_R27_Donor 6 Blood CD8+	1	0.000135906	TRB:CASSLMAGTNTGELFF	TRB:TGCGCCAGCAGCTTGATGGCGGGGACGAACACCGGGGAGCTGTTTTTT	CGTAGGCCATAAAGGT_R27
2097	clonotype1356	MD-scTCR_R27_Donor 6 Blood CD8+	1	0.000135906	TRA:CAAGGGADGLTF	TRA:TGTGCAGCTGGAGGAGGTGCTGACGGACTCACCTTT	CGTAGGCGTACATCCA_R27
2098	clonotype1357	MD-scTCR_R27_Donor 6 Blood CD8+	1	0.000135906	TRB:CASSFGGEAFF	TRB:TGTGCCAGCAGCTTCGGCGGTGAAGCTTTCTTT	CGTAGGCGTCAGATAA_R27
2099	clonotype1358	MD-scTCR_R27_Donor 6 Blood CD8+	1	0.000135906	TRA:CAMSFGLYSGAGSYQLTF;TRB:CASRPGQGMNEQFF	TRA:TGTGCAATGAGTTTTGGCCTATACTCTGGGGCTGGGAGTTACCAACTCACTTTC;TRB:TGTGCCAGCCGTCCGGGACAGGGGATGAATGAGCAGTTCTTC	CGTAGGCTCGGAGCAA_R27
2102	clonotype1359	MD-scTCR_R27_Donor 6 Blood CD8+	1	0.000135906	TRA:CAGPIQGAQKLVF;TRB:CSVARGGRGDEQFF	TRA:TGTGCCGGTCCAATCCAGGGAGCCCAGAAGCTGGTATTT;TRB:TGCAGCGTTGCAAGAGGCGGGAGAGGGGATGAGCAGTTCTTC	CGTAGGCTCTGCGGCA_R27
2104	clonotype136	MD-scTCR_R27_Donor 6 Blood CD8+	4	0.000543626	TRA:CAGSGGGADGLTF	TRA:TGTGCCGGGTCAGGAGGAGGTGCTGACGGACTCACCTTT	CATGCCTGTTAAAGAC_R27
2105	clonotype136	MD-scTCR_R27_Donor 6 Blood CD8+	4	0.000543626	TRA:CAGSGGGADGLTF	TRA:TGTGCCGGGTCAGGAGGAGGTGCTGACGGACTCACCTTT	CAAGTTGCAGAGCCAA_R27
2106	clonotype136	MD-scTCR_R27_Donor 6 Blood CD8+	4	0.000543626	TRA:CAGSGGGADGLTF	TRA:TGTGCCGGGTCAGGAGGAGGTGCTGACGGACTCACCTTT	TCGCGAGTCAACGGGA_R27
2107	clonotype136	MD-scTCR_R27_Donor 6 Blood CD8+	4	0.000543626	TRA:CAGSGGGADGLTF	TRA:TGTGCCGGGTCAGGAGGAGGTGCTGACGGACTCACCTTT	ACCTTTAAGGACACCA_R27
2109	clonotype1360	MD-scTCR_R27_Donor 6 Blood CD8+	1	0.000135906	TRA:CIVRVGFGNEKLTF;TRB:CASSEGDSNQPQHF	TRA:TGCATCGTCAGAGTCGGATTTGGAAATGAGAAATTAACCTTT;TRB:TGTGCCAGCAGCGAGGGGGACAGCAATCAGCCCCAGCATTTT	CGTCACTAGTGTACCT_R27
2113	clonotype1361	MD-scTCR_R27_Donor 6 Blood CD8+	1	0.000135906	TRA:CAMREGRSNFGNEKLTF;TRB:CASSTGTGFADTQYF	TRA:TGTGCAATGAGAGAGGGCCGATCTAACTTTGGAAATGAGAAATTAACCTTT;TRB:TGTGCCAGCAGCACCGGGACAGGGTTTGCAGATACGCAGTATTTT	CGTCACTCAGATCCAT_R27
2116	clonotype1362	MD-scTCR_R27_Donor 6 Blood CD8+	1	0.000135906	TRB:CASSDPGPSNEQFF	TRB:TGTGCCAGCAGTGACCCAGGGCCAAGTAATGAGCAGTTCTTC	CGTCAGGAGTATTGGA_R27
2118	clonotype1363	MD-scTCR_R27_Donor 6 Blood CD8+	1	0.000135906	TRA:CAVRDYDDYKLSF;TRB:CSARDPAGGRDEQFF;TRB:CAAGGGHNEQFF	TRA:TGTGCTGTGAGAGATTATGACGACTACAAGCTCAGCTTT;TRB:TGCAGTGCTAGAGATCCAGCGGGGGGTCGGGATGAGCAGTTCTTC;TRB:TGTGCCGCCGGAGGGGGCCACAATGAGCAGTTCTTC	CGTCAGGCAGATGAGC_R27
2121	clonotype1364	MD-scTCR_R27_Donor 6 Blood CD8+	1	0.000135906	TRA:CAVNQRDTGRRALTF;TRB:CASSWQDRGEQYF	TRA:TGTGCCGTGAACCAGAGGGACACGGGCAGGAGAGCACTTACTTTT;TRB:TGCGCCAGCAGCTGGCAGGACAGGGGGGAGCAGTACTTC	CGTCAGGCAGCATACT_R27
2123	clonotype1365	MD-scTCR_R27_Donor 6 Blood CD8+	1	0.000135906	TRB:CASRRTVENTEAFF	TRB:TGTGCCAGCAGGAGGACAGTGGAGAACACTGAAGCTTTCTTT	CGTCAGGTCAAACAAG_R27
2125	clonotype1366	MD-scTCR_R27_Donor 6 Blood CD8+	1	0.000135906	TRA:CAMRASLNAGGTSYGKLTF;TRB:CAWRMIRDPGANTGELFF	TRA:TGTGCAATGAGAGCGTCTCTTAATGCTGGTGGTACTAGCTATGGAAAGCTGACATTT;TRB:TGTGCCTGGAGGATGATTCGGGACCCAGGGGCGAACACCGGGGAGCTGTTTTTT	CGTCCATCAAGTTGTC_R27
2127	clonotype1367	MD-scTCR_R27_Donor 6 Blood CD8+	1	0.000135906	TRB:CASSLSVPGEWFYEQYF	TRB:TGTGCCAGCAGTTTATCCGTACCTGGGGAGTGGTTCTACGAGCAGTACTTC	CGTCCATTCGACGGAA_R27
2128	clonotype1368	MD-scTCR_R27_Donor 6 Blood CD8+	1	0.000135906	TRA:CAANGGAQKLVF;TRB:CASRGGFVTFF	TRA:TGTGCAGCAAATGGGGGAGCCCAGAAGCTGGTATTT;TRB:TGCGCCAGCCGGGGTGGGTTCGTGACTTTCTTT	CGTCCATTCTCGGACG_R27
2131	clonotype1369	MD-scTCR_R27_Donor 6 Blood CD8+	1	0.000135906	TRA:CVVAPSGGYNKLIF;TRB:CASSSLAGGPKEQYF	TRA:TGTGTGGTGGCACCTTCTGGTGGCTACAATAAGCTGATTTTT;TRB:TGTGCCAGCAGCTCCCTAGCGGGAGGGCCGAAGGAGCAGTACTTC	CGTCTACAGAAGAAGC_R27
2133	clonotype137	MD-scTCR_R27_Donor 6 Blood CD8+	4	0.000543626	TRA:CAASLWNTDKLIF;TRA:CAGGKDSNYQLIW;TRB:CASTADREGQETQYF	TRA:TGTGCAGCAAGCCTATGGAACACCGACAAGCTCATCTTT;TRA:TGTGCAGGAGGGAAAGATAGCAACTATCAGTTAATCTGG;TRB:TGTGCCAGCACCGCGGACAGGGAGGGCCAAGAGACCCAGTACTTC	GTGCTTCAGTACGACG_R27
2135	clonotype137	MD-scTCR_R27_Donor 6 Blood CD8+	4	0.000543626	TRA:CAASLWNTDKLIF;TRA:CAGGKDSNYQLIW;TRB:CASTADREGQETQYF	TRA:TGTGCAGCAAGCCTATGGAACACCGACAAGCTCATCTTT;TRA:TGTGCAGGAGGGAAAGATAGCAACTATCAGTTAATCTGG;TRB:TGTGCCAGCACCGCGGACAGGGAGGGCCAAGAGACCCAGTACTTC	GCTGGGTAGGGTGTTG_R27
2136	clonotype137	MD-scTCR_R27_Donor 6 Blood CD8+	4	0.000543626	TRA:CAASLWNTDKLIF;TRA:CAGGKDSNYQLIW;TRB:CASTADREGQETQYF	TRA:TGTGCAGCAAGCCTATGGAACACCGACAAGCTCATCTTT;TRA:TGTGCAGGAGGGAAAGATAGCAACTATCAGTTAATCTGG;TRB:TGTGCCAGCACCGCGGACAGGGAGGGCCAAGAGACCCAGTACTTC	GACTGCGAGAGGACGG_R27
2140	clonotype137	MD-scTCR_R27_Donor 6 Blood CD8+	4	0.000543626	TRA:CAASLWNTDKLIF;TRA:CAGGKDSNYQLIW;TRB:CASTADREGQETQYF	TRA:TGTGCAGCAAGCCTATGGAACACCGACAAGCTCATCTTT;TRA:TGTGCAGGAGGGAAAGATAGCAACTATCAGTTAATCTGG;TRB:TGTGCCAGCACCGCGGACAGGGAGGGCCAAGAGACCCAGTACTTC	ACGCAGCAGCGATGAC_R27
2145	clonotype1370	MD-scTCR_R27_Donor 6 Blood CD8+	1	0.000135906	TRB:CASSSTGTYEKLFF	TRB:TGTGCCAGCAGTTCGACAGGGACGTACGAAAAACTGTTTTTT	CGTCTACAGCGGCTTC_R27
2146	clonotype1371	MD-scTCR_R27_Donor 6 Blood CD8+	1	0.000135906	TRB:CASSQNTGYEQYF;TRB:CAISDFTGGGYEQYF	TRB:TGTGCCAGCAGCCAAAATACAGGCTACGAGCAGTACTTC;TRB:TGTGCCATCAGTGACTTTACAGGGGGTGGCTACGAGCAGTACTTC	CGTCTACAGGTGCTAG_R27
2150	clonotype1372	MD-scTCR_R27_Donor 6 Blood CD8+	1	0.000135906	TRB:CASMRVGADTQYF	TRB:TGTGCCAGCATGCGGGTGGGGGCAGATACGCAGTATTTT	CGTCTACGTAAATACG_R27
2151	clonotype1373	MD-scTCR_R27_Donor 6 Blood CD8+	1	0.000135906	TRB:CASSPTGGFHEQYF	TRB:TGTGCCAGCAGCCCGACAGGGGGTTTCCACGAGCAGTACTTC	CGTCTACGTAATAGCA_R27
2153	clonotype1374	MD-scTCR_R27_Donor 6 Blood CD8+	1	0.000135906	TRA:CAVSGTSGSRLTF;TRB:CASSQLRGRVEQFF;TRB:CASSRVGSRGGEQYF	TRA:TGTGCCGTTTCCGGGACCAGTGGCTCTAGGTTGACCTTT;TRB:TGTGCCAGCAGCCAATTGCGGGGGCGCGTTGAGCAGTTCTTC;TRB:TGTGCCAGCAGCCGAGTGGGTTCTAGGGGGGGGGAGCAGTACTTC	CGTCTACGTCTTGCGG_R27
2156	clonotype1375	MD-scTCR_R27_Donor 6 Blood CD8+	1	0.000135906	TRA:CAVPRGTGFQKLVF;TRA:CAVEDGNKLVF;TRB:CSARDAVFFYEQYF;TRB:CASSSTAWSEQYF	TRA:TGTGCCGTGCCCCGGGGGACAGGCTTTCAGAAACTTGTATTT;TRA:TGTGCTGTGGAAGATGGAAACAAACTGGTCTTT;TRB:TGCAGTGCTAGGGATGCGGTTTTCTTCTACGAGCAGTACTTC;TRB:TGTGCCAGCAGTTCGACGGCTTGGAGCGAGCAGTACTTC	CGTCTACGTGTCGCTG_R27
2160	clonotype1376	MD-scTCR_R27_Donor 6 Blood CD8+	1	0.000135906	TRA:CAVPQRESGGGADGLTF;TRB:CASSPLLASNTDTQYF	TRA:TGTGCCGTGCCCCAGAGGGAATCAGGAGGAGGTGCTGACGGACTCACCTTT;TRB:TGCGCCAGCAGCCCCCTTCTAGCTTCGAACACAGATACGCAGTATTTT	CGTCTACGTTTACTCT_R27
2162	clonotype1377	MD-scTCR_R27_Donor 6 Blood CD8+	1	0.000135906	TRA:CAANNNARLMF;TRB:CASSPFPRAGETQYF	TRA:TGTGCAGCAAATAACAATGCCAGACTCATGTTT;TRB:TGTGCCAGCTCACCGTTCCCAAGGGCTGGGGAGACCCAGTACTTC	CGTCTACTCCTTGACC_R27
2164	clonotype1378	MD-scTCR_R27_Donor 6 Blood CD8+	1	0.000135906	TRA:CAEIQEISGTYKYIF;TRB:CASSPLGGGGPNTGELFF;TRB:CASSRNIGDEQFF	TRA:TGTGCAGAGATCCAGGAGATCTCAGGAACCTACAAATACATCTTT;TRB:TGTGCCAGCAGTCCCCTGGGTGGCGGGGGGCCGAACACCGGGGAGCTGTTTTTT;TRB:TGTGCCAGCAGTCGAAATATAGGGGATGAGCAGTTCTTC	CGTGTAAAGATGGCGT_R27
2167	clonotype1379	MD-scTCR_R27_Donor 6 Blood CD8+	1	0.000135906	TRA:CVVNGNNNDMRF;TRB:CASSLAGREGHEQFF;TRB:CAIWDRGDSPLHF	TRA:TGTGTGGTGAACGGCAATAACAATGACATGCGCTTT;TRB:TGCGCCAGCAGCTTGGCCGGGCGGGAGGGCCATGAGCAGTTCTTC;TRB:TGTGCCATTTGGGACAGGGGTGATTCACCCCTCCACTTT	CGTGTAAAGCTACCTA_R27
2170	clonotype138	MD-scTCR_R27_Donor 6 Blood CD8+	4	0.000543626	TRA:CAGPGGRRALTF;TRA:CAGNAGNNRKLIW;TRB:CASSYSEGNGYTF	TRA:TGTGCCGGCCCGGGGGGCAGGAGAGCACTTACTTTT;TRA:TGTGCTGGTAATGCTGGCAACAACCGTAAGCTGATTTGG;TRB:TGTGCCAGCAGTTACTCGGAGGGGAACGGCTACACCTTC	TTGGCAAAGTTTGCGT_R27
2172	clonotype138	MD-scTCR_R27_Donor 6 Blood CD8+	4	0.000543626	TRA:CAGPGGRRALTF;TRA:CAGNAGNNRKLIW;TRB:CASSYSEGNGYTF	TRA:TGTGCCGGCCCGGGGGGCAGGAGAGCACTTACTTTT;TRA:TGTGCTGGTAATGCTGGCAACAACCGTAAGCTGATTTGG;TRB:TGTGCCAGCAGTTACTCGGAGGGGAACGGCTACACCTTC	GGGAGATAGATGTGTA_R27
2173	clonotype138	MD-scTCR_R27_Donor 6 Blood CD8+	4	0.000543626	TRA:CAGPGGRRALTF;TRA:CAGNAGNNRKLIW;TRB:CASSYSEGNGYTF	TRA:TGTGCCGGCCCGGGGGGCAGGAGAGCACTTACTTTT;TRA:TGTGCTGGTAATGCTGGCAACAACCGTAAGCTGATTTGG;TRB:TGTGCCAGCAGTTACTCGGAGGGGAACGGCTACACCTTC	TCGTAGATCGATGAGG_R27
2174	clonotype138	MD-scTCR_R27_Donor 6 Blood CD8+	4	0.000543626	TRA:CAGPGGRRALTF;TRA:CAGNAGNNRKLIW;TRB:CASSYSEGNGYTF	TRA:TGTGCCGGCCCGGGGGGCAGGAGAGCACTTACTTTT;TRA:TGTGCTGGTAATGCTGGCAACAACCGTAAGCTGATTTGG;TRB:TGTGCCAGCAGTTACTCGGAGGGGAACGGCTACACCTTC	ACGCCGAAGGACAGCT_R27
2183	clonotype1380	MD-scTCR_R27_Donor 6 Blood CD8+	1	0.000135906	TRA:CVVGGQNFVF;TRB:CASSQRVDGANEQFF	TRA:TGTGTGGTGGGTGGTCAGAATTTTGTCTTT;TRB:TGCGCCAGCAGCCAACGCGTGGATGGTGCCAATGAGCAGTTCTTC	CGTGTAAAGGTGCACA_R27
2185	clonotype1381	MD-scTCR_R27_Donor 6 Blood CD8+	1	0.000135906	TRA:CAVTPRSNDYKLSF;TRB:CASSQVGGYEQYF	TRA:TGTGCTGTGACCCCAAGGTCTAACGACTACAAGCTCAGCTTT;TRB:TGTGCCAGCAGCCAAGTAGGAGGCTACGAGCAGTACTTC	CGTGTCTAGGCTCATT_R27
2187	clonotype1382	MD-scTCR_R27_Donor 6 Blood CD8+	1	0.000135906	TRA:CAMSSYYGQNFVF	TRA:TGTGCAATGAGCTCCTACTATGGTCAGAATTTTGTCTTT	CGTGTCTCAAGTTGTC_R27
2189	clonotype1383	MD-scTCR_R27_Donor 6 Blood CD8+	1	0.000135906	TRA:CVDDTGGFKTIF;TRB:CASSQDRAGGSEQYF	TRA:TGTGTCGATGATACTGGAGGCTTCAAAACTATCTTT;TRB:TGTGCCAGCAGCCAAGACCGAGCGGGGGGCTCCGAGCAGTACTTC	CGTGTCTTCCATGAGT_R27
2191	clonotype1384	MD-scTCR_R27_Donor 6 Blood CD8+	1	0.000135906	TRB:CSARGLRDYLAKNIQYF	TRB:TGCAGTGCTAGAGGTCTCCGGGACTACCTAGCCAAAAACATTCAGTACTTC	CGTTAGAAGGACATTA_R27
2193	clonotype1385	MD-scTCR_R27_Donor 6 Blood CD8+	1	0.000135906	TRA:CAVRPLVWGAGTALIF	TRA:TGTGCTGTGAGGCCCCTGGTTTGGGGGGCAGGAACCGCTCTGATCTTT	CGTTAGAAGGACCACA_R27
2194	clonotype1386	MD-scTCR_R27_Donor 6 Blood CD8+	1	0.000135906	TRB:CASSSGPSYEQYF	TRB:TGTGCCAGCAGCTCGGGACCGTCCTACGAGCAGTACTTC	CGTTAGACACCAGCAC_R27
2195	clonotype1387	MD-scTCR_R27_Donor 6 Blood CD8+	1	0.000135906	TRA:CAVTRGAGKSTF;TRB:CASSLSESYNSPLHF	TRA:TGTGCCGTGACCCGCGGGGCAGGCAAATCAACCTTT;TRB:TGTGCCAGCAGCCTTTCGGAAAGTTATAATTCACCCCTCCACTTT	CGTTAGACACTTAAGC_R27
2197	clonotype1388	MD-scTCR_R27_Donor 6 Blood CD8+	1	0.000135906	TRB:CASSWGGDYNEQFF	TRB:TGTGCCAGCAGTTGGGGGGGGGATTACAATGAGCAGTTCTTC	CGTTAGAGTGTTGGGA_R27
2198	clonotype1389	MD-scTCR_R27_Donor 6 Blood CD8+	1	0.000135906	TRA:CAARREGIF;TRA:CALEEANNLFF;TRB:CASSPRRTGDYGYTF	TRA:TGTGCCGCCCGTCGAGAGGGCATCTTT;TRA:TGTGCTCTGGAGGAGGCAAACAACCTCTTCTTT;TRB:TGCGCCAGCAGCCCGAGAAGGACAGGCGACTATGGCTACACCTTC	CGTTAGATCAATCACG_R27
2201	clonotype139	MD-scTCR_R27_Donor 6 Blood CD8+	4	0.000543626	TRA:CAVPRGTGFQKLVF;TRB:CASSSTAWSEQYF	TRA:TGTGCCGTGCCCCGGGGGACAGGCTTTCAGAAACTTGTATTT;TRB:TGTGCCAGCAGTTCGACGGCTTGGAGCGAGCAGTACTTC	TGCTACCTCACTATTC_R27
2203	clonotype139	MD-scTCR_R27_Donor 6 Blood CD8+	4	0.000543626	TRA:CAVPRGTGFQKLVF;TRB:CASSSTAWSEQYF	TRA:TGTGCCGTGCCCCGGGGGACAGGCTTTCAGAAACTTGTATTT;TRB:TGTGCCAGCAGTTCGACGGCTTGGAGCGAGCAGTACTTC	CTGAAGTCATTTCAGG_R27
2205	clonotype139	MD-scTCR_R27_Donor 6 Blood CD8+	4	0.000543626	TRA:CAVPRGTGFQKLVF;TRB:CASSSTAWSEQYF	TRA:TGTGCCGTGCCCCGGGGGACAGGCTTTCAGAAACTTGTATTT;TRB:TGTGCCAGCAGTTCGACGGCTTGGAGCGAGCAGTACTTC	ACTTACTGTTACGGAG_R27
2207	clonotype139	MD-scTCR_R27_Donor 6 Blood CD8+	4	0.000543626	TRA:CAVPRGTGFQKLVF;TRB:CASSSTAWSEQYF	TRA:TGTGCCGTGCCCCGGGGGACAGGCTTTCAGAAACTTGTATTT;TRB:TGTGCCAGCAGTTCGACGGCTTGGAGCGAGCAGTACTTC	GTCTCGTAGGCTATCT_R27
2210	clonotype1390	MD-scTCR_R27_Donor 6 Blood CD8+	1	0.000135906	TRA:CAVNYSRGSTLGRLYF;TRB:CAWSVEQGTYGYTF	TRA:TGTGCCGTGAACTATAGTAGAGGCTCAACCCTGGGGAGGCTATACTTT;TRB:TGTGCCTGGAGTGTAGAGCAGGGAACCTATGGCTACACCTTC	CGTTAGATCAGCGATT_R27
2212	clonotype1391	MD-scTCR_R27_Donor 6 Blood CD8+	1	0.000135906	TRA:CAYRVLQYNNNDMRF;TRB:CASSLAQGDWTDTQYF	TRA:TGTGCTTATAGGGTTTTACAGTACAATAACAATGACATGCGCTTT;TRB:TGTGCCAGCAGCTTAGCGCAAGGGGATTGGACAGATACGCAGTATTTT	CGTTCTGCAACGATCT_R27
2214	clonotype1392	MD-scTCR_R27_Donor 6 Blood CD8+	1	0.000135906	TRA:CAVGHSDNAGNMLTF;TRB:CASSRGTASYEQYF	TRA:TGTGCTGTGGGTCATTCTGATAATGCAGGCAACATGCTCACCTTT;TRB:TGTGCCAGCAGCCGCGGGACAGCCTCCTACGAGCAGTACTTC	CGTTCTGCACAAGTAA_R27
2216	clonotype1393	MD-scTCR_R27_Donor 6 Blood CD8+	1	0.000135906	TRB:CASSPRYTNYGYTF	TRB:TGTGCCAGCAGCCCCCGTTACACCAACTATGGCTACACCTTC	CGTTGGGAGGGCTCTC_R27
2218	clonotype1394	MD-scTCR_R27_Donor 6 Blood CD8+	1	0.000135906	TRB:CASSPPAELSAEAFF;TRB:CASTQGPEAFF	TRB:TGCGCCAGCAGCCCCCCCGCAGAGCTCTCAGCTGAAGCTTTCTTT;TRB:TGTGCCAGCACTCAGGGTCCTGAAGCTTTCTTT	CGTTGGGCAGACTCGC_R27
2220	clonotype1395	MD-scTCR_R27_Donor 6 Blood CD8+	1	0.000135906	TRA:CVVSDTGGYNKLIF;TRB:CASSYGGGSYNEQFF	TRA:TGTGTTGTGAGTGATACTGGTGGCTACAATAAGCTGATTTTT;TRB:TGTGCCAGCAGTTACGGCGGGGGCTCCTACAATGAGCAGTTCTTC	CGTTGGGGTTGTGGCC_R27
2223	clonotype1396	MD-scTCR_R27_Donor 6 Blood CD8+	1	0.000135906	TRA:CAMGTSYDKVIF;TRB:CASSYRGDQPQHF	TRA:TGTGCAATGGGAACCTCCTACGACAAGGTGATATTT;TRB:TGTGCCAGCAGTTACCGAGGGGATCAGCCCCAGCATTTT	CGTTGGGTCAGGCGAA_R27
2226	clonotype1397	MD-scTCR_R27_Donor 6 Blood CD8+	1	0.000135906	TRA:CALKENYGQNFVF;TRB:CASSLERGVPEAFF	TRA:TGTGCTCTAAAGGAGAACTATGGTCAGAATTTTGTCTTT;TRB:TGTGCCAGCAGCTTAGAACGGGGGGTCCCTGAAGCTTTCTTT	CGTTGGGTCCGTTGCT_R27
2228	clonotype1398	MD-scTCR_R27_Donor 6 Blood CD8+	1	0.000135906	TRA:CAETPTSGTYKYIF	TRA:TGTGCAGAGACCCCTACCTCAGGAACCTACAAATACATCTTT	CTAACTTAGATATGCA_R27
2229	clonotype1399	MD-scTCR_R27_Donor 6 Blood CD8+	1	0.000135906	TRB:CASSQVLRVNNEQFF	TRB:TGTGCCAGCAGCCAAGTCTTGCGGGTTAACAATGAGCAGTTCTTC	CTAACTTCAGGCTCAC_R27
2231	clonotype14	MD-scTCR_R27_Donor 6 Blood CD8+	55	0.00747486	TRB:CASSFAGLSEAFF	TRB:TGTGCCAGCAGTTTCGCGGGGCTGTCTGAAGCTTTCTTT	AATCCAGTCCCTGACT_R27
2232	clonotype14	MD-scTCR_R27_Donor 6 Blood CD8+	55	0.00747486	TRB:CASSFAGLSEAFF	TRB:TGTGCCAGCAGTTTCGCGGGGCTGTCTGAAGCTTTCTTT	GCTGGGTAGCAATATG_R27
2233	clonotype14	MD-scTCR_R27_Donor 6 Blood CD8+	55	0.00747486	TRB:CASSFAGLSEAFF	TRB:TGTGCCAGCAGTTTCGCGGGGCTGTCTGAAGCTTTCTTT	CATATGGGTCGATTGT_R27
2234	clonotype14	MD-scTCR_R27_Donor 6 Blood CD8+	55	0.00747486	TRB:CASSFAGLSEAFF	TRB:TGTGCCAGCAGTTTCGCGGGGCTGTCTGAAGCTTTCTTT	GTCTCGTGTCGTCTTC_R27
2235	clonotype14	MD-scTCR_R27_Donor 6 Blood CD8+	55	0.00747486	TRB:CASSFAGLSEAFF	TRB:TGTGCCAGCAGTTTCGCGGGGCTGTCTGAAGCTTTCTTT	GTTTCTAGTACCAGTT_R27
2236	clonotype14	MD-scTCR_R27_Donor 6 Blood CD8+	55	0.00747486	TRB:CASSFAGLSEAFF	TRB:TGTGCCAGCAGTTTCGCGGGGCTGTCTGAAGCTTTCTTT	AGCGGTCCACGAAACG_R27
2237	clonotype14	MD-scTCR_R27_Donor 6 Blood CD8+	55	0.00747486	TRB:CASSFAGLSEAFF	TRB:TGTGCCAGCAGTTTCGCGGGGCTGTCTGAAGCTTTCTTT	TATCTCATCGAATGGG_R27
2238	clonotype14	MD-scTCR_R27_Donor 6 Blood CD8+	55	0.00747486	TRB:CASSFAGLSEAFF	TRB:TGTGCCAGCAGTTTCGCGGGGCTGTCTGAAGCTTTCTTT	TTAACTCCACGAAACG_R27
2239	clonotype14	MD-scTCR_R27_Donor 6 Blood CD8+	55	0.00747486	TRB:CASSFAGLSEAFF	TRB:TGTGCCAGCAGTTTCGCGGGGCTGTCTGAAGCTTTCTTT	TGTGTTTGTAGCGTGA_R27
2240	clonotype14	MD-scTCR_R27_Donor 6 Blood CD8+	55	0.00747486	TRB:CASSFAGLSEAFF	TRB:TGTGCCAGCAGTTTCGCGGGGCTGTCTGAAGCTTTCTTT	CAGCTGGGTCACCTAA_R27
2241	clonotype14	MD-scTCR_R27_Donor 6 Blood CD8+	55	0.00747486	TRB:CASSFAGLSEAFF	TRB:TGTGCCAGCAGTTTCGCGGGGCTGTCTGAAGCTTTCTTT	AGTCTTTCAGTTTACG_R27
2242	clonotype14	MD-scTCR_R27_Donor 6 Blood CD8+	55	0.00747486	TRB:CASSFAGLSEAFF	TRB:TGTGCCAGCAGTTTCGCGGGGCTGTCTGAAGCTTTCTTT	GATCAGTAGAGCCCAA_R27
2243	clonotype14	MD-scTCR_R27_Donor 6 Blood CD8+	55	0.00747486	TRB:CASSFAGLSEAFF	TRB:TGTGCCAGCAGTTTCGCGGGGCTGTCTGAAGCTTTCTTT	TGCGGGTTCACGACTA_R27
2244	clonotype14	MD-scTCR_R27_Donor 6 Blood CD8+	55	0.00747486	TRB:CASSFAGLSEAFF	TRB:TGTGCCAGCAGTTTCGCGGGGCTGTCTGAAGCTTTCTTT	TGTGTTTGTTTAGGAA_R27
2245	clonotype14	MD-scTCR_R27_Donor 6 Blood CD8+	55	0.00747486	TRB:CASSFAGLSEAFF	TRB:TGTGCCAGCAGTTTCGCGGGGCTGTCTGAAGCTTTCTTT	TGAGGGAGTTCACGGC_R27
2246	clonotype14	MD-scTCR_R27_Donor 6 Blood CD8+	55	0.00747486	TRB:CASSFAGLSEAFF	TRB:TGTGCCAGCAGTTTCGCGGGGCTGTCTGAAGCTTTCTTT	TTGTAGGAGTGTGGCA_R27
2247	clonotype14	MD-scTCR_R27_Donor 6 Blood CD8+	55	0.00747486	TRB:CASSFAGLSEAFF	TRB:TGTGCCAGCAGTTTCGCGGGGCTGTCTGAAGCTTTCTTT	CAGCATACACGACTCG_R27
2248	clonotype14	MD-scTCR_R27_Donor 6 Blood CD8+	55	0.00747486	TRB:CASSFAGLSEAFF	TRB:TGTGCCAGCAGTTTCGCGGGGCTGTCTGAAGCTTTCTTT	GTACTCCGTATTAGCC_R27
2249	clonotype14	MD-scTCR_R27_Donor 6 Blood CD8+	55	0.00747486	TRB:CASSFAGLSEAFF	TRB:TGTGCCAGCAGTTTCGCGGGGCTGTCTGAAGCTTTCTTT	GCGGGTTAGCCCAATT_R27
2250	clonotype14	MD-scTCR_R27_Donor 6 Blood CD8+	55	0.00747486	TRB:CASSFAGLSEAFF	TRB:TGTGCCAGCAGTTTCGCGGGGCTGTCTGAAGCTTTCTTT	GGCCGATAGGAGTACC_R27
2251	clonotype14	MD-scTCR_R27_Donor 6 Blood CD8+	55	0.00747486	TRB:CASSFAGLSEAFF	TRB:TGTGCCAGCAGTTTCGCGGGGCTGTCTGAAGCTTTCTTT	CGAGCACAGTCATCCA_R27
2252	clonotype14	MD-scTCR_R27_Donor 6 Blood CD8+	55	0.00747486	TRB:CASSFAGLSEAFF	TRB:TGTGCCAGCAGTTTCGCGGGGCTGTCTGAAGCTTTCTTT	TTCTCCTTCACTCCTG_R27
2253	clonotype14	MD-scTCR_R27_Donor 6 Blood CD8+	55	0.00747486	TRB:CASSFAGLSEAFF	TRB:TGTGCCAGCAGTTTCGCGGGGCTGTCTGAAGCTTTCTTT	CCACTACGTCCGTTAA_R27
2254	clonotype14	MD-scTCR_R27_Donor 6 Blood CD8+	55	0.00747486	TRB:CASSFAGLSEAFF	TRB:TGTGCCAGCAGTTTCGCGGGGCTGTCTGAAGCTTTCTTT	AGTAGTCCATATGGTC_R27
2255	clonotype14	MD-scTCR_R27_Donor 6 Blood CD8+	55	0.00747486	TRB:CASSFAGLSEAFF	TRB:TGTGCCAGCAGTTTCGCGGGGCTGTCTGAAGCTTTCTTT	ACACCGGCAGTCACTA_R27
2256	clonotype14	MD-scTCR_R27_Donor 6 Blood CD8+	55	0.00747486	TRB:CASSFAGLSEAFF	TRB:TGTGCCAGCAGTTTCGCGGGGCTGTCTGAAGCTTTCTTT	TCTCATAGTTTGTGTG_R27
2257	clonotype14	MD-scTCR_R27_Donor 6 Blood CD8+	55	0.00747486	TRB:CASSFAGLSEAFF	TRB:TGTGCCAGCAGTTTCGCGGGGCTGTCTGAAGCTTTCTTT	CTCGGGACACCGGAAA_R27
2258	clonotype14	MD-scTCR_R27_Donor 6 Blood CD8+	55	0.00747486	TRB:CASSFAGLSEAFF	TRB:TGTGCCAGCAGTTTCGCGGGGCTGTCTGAAGCTTTCTTT	CGCTATCGTACAGTTC_R27
2260	clonotype14	MD-scTCR_R27_Donor 6 Blood CD8+	55	0.00747486	TRB:CASSFAGLSEAFF	TRB:TGTGCCAGCAGTTTCGCGGGGCTGTCTGAAGCTTTCTTT	ACGCAGCCAATGGAGC_R27
2261	clonotype14	MD-scTCR_R27_Donor 6 Blood CD8+	55	0.00747486	TRB:CASSFAGLSEAFF	TRB:TGTGCCAGCAGTTTCGCGGGGCTGTCTGAAGCTTTCTTT	ACACTGAGTTCCCTTG_R27
2263	clonotype14	MD-scTCR_R27_Donor 6 Blood CD8+	55	0.00747486	TRB:CASSFAGLSEAFF	TRB:TGTGCCAGCAGTTTCGCGGGGCTGTCTGAAGCTTTCTTT	CCGGTAGTCGAGAACG_R27
2264	clonotype14	MD-scTCR_R27_Donor 6 Blood CD8+	55	0.00747486	TRB:CASSFAGLSEAFF	TRB:TGTGCCAGCAGTTTCGCGGGGCTGTCTGAAGCTTTCTTT	TAAACCGTCTGAAAGA_R27
2265	clonotype14	MD-scTCR_R27_Donor 6 Blood CD8+	55	0.00747486	TRB:CASSFAGLSEAFF	TRB:TGTGCCAGCAGTTTCGCGGGGCTGTCTGAAGCTTTCTTT	TCCACACTCGTCGTTC_R27
2267	clonotype14	MD-scTCR_R27_Donor 6 Blood CD8+	55	0.00747486	TRB:CASSFAGLSEAFF	TRB:TGTGCCAGCAGTTTCGCGGGGCTGTCTGAAGCTTTCTTT	CGCGGTAGTTCCGGCA_R27
2268	clonotype14	MD-scTCR_R27_Donor 6 Blood CD8+	55	0.00747486	TRB:CASSFAGLSEAFF	TRB:TGTGCCAGCAGTTTCGCGGGGCTGTCTGAAGCTTTCTTT	GGGAGATAGGAATCGC_R27
2269	clonotype14	MD-scTCR_R27_Donor 6 Blood CD8+	55	0.00747486	TRB:CASSFAGLSEAFF	TRB:TGTGCCAGCAGTTTCGCGGGGCTGTCTGAAGCTTTCTTT	CACCACTCATTACCTT_R27
2270	clonotype14	MD-scTCR_R27_Donor 6 Blood CD8+	55	0.00747486	TRB:CASSFAGLSEAFF	TRB:TGTGCCAGCAGTTTCGCGGGGCTGTCTGAAGCTTTCTTT	CGTCTACGTACGAAAT_R27
2271	clonotype14	MD-scTCR_R27_Donor 6 Blood CD8+	55	0.00747486	TRB:CASSFAGLSEAFF	TRB:TGTGCCAGCAGTTTCGCGGGGCTGTCTGAAGCTTTCTTT	TTAACTCGTAAATGAC_R27
2272	clonotype14	MD-scTCR_R27_Donor 6 Blood CD8+	55	0.00747486	TRB:CASSFAGLSEAFF	TRB:TGTGCCAGCAGTTTCGCGGGGCTGTCTGAAGCTTTCTTT	AGCGGTCGTTACGCGC_R27
2274	clonotype14	MD-scTCR_R27_Donor 6 Blood CD8+	55	0.00747486	TRB:CASSFAGLSEAFF	TRB:TGTGCCAGCAGTTTCGCGGGGCTGTCTGAAGCTTTCTTT	CAGCTAAAGTGAACAT_R27
2275	clonotype14	MD-scTCR_R27_Donor 6 Blood CD8+	55	0.00747486	TRB:CASSFAGLSEAFF	TRB:TGTGCCAGCAGTTTCGCGGGGCTGTCTGAAGCTTTCTTT	CGGCTAGTCATGGTCA_R27
2279	clonotype14	MD-scTCR_R27_Donor 6 Blood CD8+	55	0.00747486	TRB:CASSFAGLSEAFF	TRB:TGTGCCAGCAGTTTCGCGGGGCTGTCTGAAGCTTTCTTT	GCGACCATCCAACCAA_R27
2281	clonotype14	MD-scTCR_R27_Donor 6 Blood CD8+	55	0.00747486	TRB:CASSFAGLSEAFF	TRB:TGTGCCAGCAGTTTCGCGGGGCTGTCTGAAGCTTTCTTT	AAGGTTCTCCTAGGGC_R27
2282	clonotype14	MD-scTCR_R27_Donor 6 Blood CD8+	55	0.00747486	TRB:CASSFAGLSEAFF	TRB:TGTGCCAGCAGTTTCGCGGGGCTGTCTGAAGCTTTCTTT	ACGCAGCAGCAATCTC_R27
2283	clonotype14	MD-scTCR_R27_Donor 6 Blood CD8+	55	0.00747486	TRB:CASSFAGLSEAFF	TRB:TGTGCCAGCAGTTTCGCGGGGCTGTCTGAAGCTTTCTTT	GTTACAGGTTACGGAG_R27
2284	clonotype14	MD-scTCR_R27_Donor 6 Blood CD8+	55	0.00747486	TRB:CASSFAGLSEAFF	TRB:TGTGCCAGCAGTTTCGCGGGGCTGTCTGAAGCTTTCTTT	GTTAAGCAGGGATACC_R27
2285	clonotype14	MD-scTCR_R27_Donor 6 Blood CD8+	55	0.00747486	TRB:CASSFAGLSEAFF	TRB:TGTGCCAGCAGTTTCGCGGGGCTGTCTGAAGCTTTCTTT	CCACGGAGTGCGCTTG_R27
2286	clonotype14	MD-scTCR_R27_Donor 6 Blood CD8+	55	0.00747486	TRB:CASSFAGLSEAFF	TRB:TGTGCCAGCAGTTTCGCGGGGCTGTCTGAAGCTTTCTTT	TGACAACCAGGACGTA_R27
2287	clonotype14	MD-scTCR_R27_Donor 6 Blood CD8+	55	0.00747486	TRB:CASSFAGLSEAFF	TRB:TGTGCCAGCAGTTTCGCGGGGCTGTCTGAAGCTTTCTTT	TGGTTCCGTATCAGTC_R27
2288	clonotype14	MD-scTCR_R27_Donor 6 Blood CD8+	55	0.00747486	TRB:CASSFAGLSEAFF	TRB:TGTGCCAGCAGTTTCGCGGGGCTGTCTGAAGCTTTCTTT	CTACGTCTCTTGTATC_R27
2289	clonotype14	MD-scTCR_R27_Donor 6 Blood CD8+	55	0.00747486	TRB:CASSFAGLSEAFF	TRB:TGTGCCAGCAGTTTCGCGGGGCTGTCTGAAGCTTTCTTT	CATATTCGTTGCCTCT_R27
2290	clonotype14	MD-scTCR_R27_Donor 6 Blood CD8+	55	0.00747486	TRB:CASSFAGLSEAFF	TRB:TGTGCCAGCAGTTTCGCGGGGCTGTCTGAAGCTTTCTTT	ATCCGAATCACATAGC_R27
2293	clonotype14	MD-scTCR_R27_Donor 6 Blood CD8+	55	0.00747486	TRB:CASSFAGLSEAFF	TRB:TGTGCCAGCAGTTTCGCGGGGCTGTCTGAAGCTTTCTTT	CGTTAGAGTTAAGTAG_R27
2294	clonotype14	MD-scTCR_R27_Donor 6 Blood CD8+	55	0.00747486	TRB:CASSFAGLSEAFF	TRB:TGTGCCAGCAGTTTCGCGGGGCTGTCTGAAGCTTTCTTT	GAACATCCATCCTAGA_R27
2296	clonotype14	MD-scTCR_R27_Donor 6 Blood CD8+	55	0.00747486	TRB:CASSFAGLSEAFF	TRB:TGTGCCAGCAGTTTCGCGGGGCTGTCTGAAGCTTTCTTT	GCATGCGGTGATGTCT_R27
2298	clonotype140	MD-scTCR_R27_Donor 6 Blood CD8+	4	0.000543626	TRA:CAMSVITTNTGNQFYF	TRA:TGTGCAATGAGTGTCATTACTACGAACACCGGTAACCAGTTCTATTTT	GTCGTAACATCACGTA_R27
2301	clonotype140	MD-scTCR_R27_Donor 6 Blood CD8+	4	0.000543626	TRA:CAMSVITTNTGNQFYF	TRA:TGTGCAATGAGTGTCATTACTACGAACACCGGTAACCAGTTCTATTTT	CACAGGCGTATTCTCT_R27
2302	clonotype140	MD-scTCR_R27_Donor 6 Blood CD8+	4	0.000543626	TRA:CAMSVITTNTGNQFYF	TRA:TGTGCAATGAGTGTCATTACTACGAACACCGGTAACCAGTTCTATTTT	ACTTACTTCATTTGGG_R27
2303	clonotype140	MD-scTCR_R27_Donor 6 Blood CD8+	4	0.000543626	TRA:CAMSVITTNTGNQFYF	TRA:TGTGCAATGAGTGTCATTACTACGAACACCGGTAACCAGTTCTATTTT	GACGTGCGTTGCGCAC_R27
2307	clonotype1400	MD-scTCR_R27_Donor 6 Blood CD8+	1	0.000135906	TRB:CAWSAPGAQGYEQFF	TRB:TGTGCCTGGAGTGCCCCCGGGGCCCAGGGGTATGAGCAGTTCTTC	CTAACTTCATTTGCCC_R27
2308	clonotype1401	MD-scTCR_R27_Donor 6 Blood CD8+	1	0.000135906	TRA:CAEKKPSGGYQKVTF;TRB:CASEGRDNQPQHF	TRA:TGTGCAGAGAAGAAACCTTCTGGGGGTTACCAGAAAGTTACCTTT;TRB:TGTGCCAGCGAGGGCAGGGACAATCAGCCCCAGCATTTT	CTAACTTGTACGACCC_R27
2311	clonotype1402	MD-scTCR_R27_Donor 6 Blood CD8+	1	0.000135906	TRB:CASSLPGPGGETQYF	TRB:TGTGCCAGCAGTCTCCCGGGGCCGGGCGGAGAGACCCAGTACTTC	CTAACTTGTGCAACGA_R27
2312	clonotype1403	MD-scTCR_R27_Donor 6 Blood CD8+	1	0.000135906	TRA:CAVVDSNYQLIW;TRB:CASSDSGGSEPQHF	TRA:TGTGCTGTGGTCGATAGCAACTATCAGTTAATCTGG;TRB:TGTGCCAGCAGTGATTCAGGGGGATCTGAACCCCAGCATTTT	CTAACTTTCGCCGTGA_R27
2314	clonotype1404	MD-scTCR_R27_Donor 6 Blood CD8+	1	0.000135906	TRA:CVVTATGANNLFF;TRB:CATSAVGGYEQYF	TRA:TGTGTGGTGACCGCAACTGGGGCAAACAACCTCTTCTTT;TRB:TGTGCCACCAGTGCTGTGGGGGGATACGAGCAGTACTTC	CTAAGACAGTTTAGGA_R27
2316	clonotype1405	MD-scTCR_R27_Donor 6 Blood CD8+	1	0.000135906	TRA:CAAISGGYQKVTF;TRB:CASIPRGGTGELFF	TRA:TGTGCTGCGATTTCTGGGGGTTACCAGAAAGTTACCTTT;TRB:TGTGCCAGCATCCCGAGGGGAGGCACCGGGGAGCTGTTTTTT	CTAAGACCAGTCAGAG_R27
2318	clonotype1406	MD-scTCR_R27_Donor 6 Blood CD8+	1	0.000135906	TRB:CASSLNGGEVYNEQFF	TRB:TGTGCCAGCAGCTTAAATGGAGGGGAGGTCTACAATGAGCAGTTCTTC	CTAAGACTCTAACTGG_R27
2320	clonotype1407	MD-scTCR_R27_Donor 6 Blood CD8+	1	0.000135906	TRB:CASSRLTGTGELFF	TRB:TGTGCCAGCAGCCGACTCACCGGGACCGGGGAGCTGTTTTTT	CTAATGGCAGGACCCT_R27
2321	clonotype1408	MD-scTCR_R27_Donor 6 Blood CD8+	1	0.000135906	TRB:CASSQDPVTGSNEQFF	TRB:TGTGCCAGCAGCCAAGATCCAGTCACAGGGTCCAATGAGCAGTTCTTC	CTAATGGGTCAGTGGA_R27
2322	clonotype1409	MD-scTCR_R27_Donor 6 Blood CD8+	1	0.000135906	TRA:CAVRAFRDDKIIF;TRA:CAVDGGKLIF;TRB:CASSTQGRQPQHF	TRA:TGTGCTGTGAGAGCCTTCAGAGATGACAAGATCATCTTT;TRA:TGTGCTGTGGACGGAGGAAAGCTTATCTTC;TRB:TGTGCCAGCAGTACTCAGGGGAGACAGCCCCAGCATTTT	CTAATGGGTGACGCCT_R27
2325	clonotype141	MD-scTCR_R27_Donor 6 Blood CD8+	4	0.000543626	TRB:CASSPGTSVTTDTQYF	TRB:TGTGCCAGCAGCCCAGGAACTAGCGTCACTACAGATACGCAGTATTTT	AGAGCTTGTCGGCTCA_R27
2326	clonotype141	MD-scTCR_R27_Donor 6 Blood CD8+	4	0.000543626	TRB:CASSPGTSVTTDTQYF	TRB:TGTGCCAGCAGCCCAGGAACTAGCGTCACTACAGATACGCAGTATTTT	CTCGAAAAGTGAAGAG_R27
2327	clonotype141	MD-scTCR_R27_Donor 6 Blood CD8+	4	0.000543626	TRB:CASSPGTSVTTDTQYF	TRB:TGTGCCAGCAGCCCAGGAACTAGCGTCACTACAGATACGCAGTATTTT	GCTTGAAGTACGCACC_R27
2328	clonotype141	MD-scTCR_R27_Donor 6 Blood CD8+	4	0.000543626	TRB:CASSPGTSVTTDTQYF	TRB:TGTGCCAGCAGCCCAGGAACTAGCGTCACTACAGATACGCAGTATTTT	TCAATCTTCTCGTATT_R27
2329	clonotype1410	MD-scTCR_R27_Donor 6 Blood CD8+	1	0.000135906	TRA:CAKDSGAGSYQLTF;TRA:CAVLDSNYQLIW	TRA:TGTGCAAAGGACTCTGGGGCTGGGAGTTACCAACTCACTTTC;TRA:TGTGCTGTTCTCGATAGCAACTATCAGTTAATCTGG	CTACACCGTATGAAAC_R27
2332	clonotype1411	MD-scTCR_R27_Donor 6 Blood CD8+	1	0.000135906	TRA:CAVRTGGSYIPTF	TRA:TGTGCCGTGAGGACGGGAGGAAGCTACATACCTACATTT	CTACACCGTGGTCCGT_R27
2333	clonotype1412	MD-scTCR_R27_Donor 6 Blood CD8+	1	0.000135906	TRA:CAHSSGSARQLTF;TRB:CASSLDRYLMPQHF	TRA:TGTGCCCACTCTTCTGGTTCTGCAAGGCAACTGACCTTT;TRB:TGTGCCAGCAGTTTAGACAGGTACCTCATGCCCCAGCATTTT	CTACACCTCCTAGTGA_R27
2336	clonotype1413	MD-scTCR_R27_Donor 6 Blood CD8+	1	0.000135906	TRA:CAYRSSFA;TRB:CSAAGDRGPPGTYEQYF;TRB:CASSSAYEQYF	TRA:TGTGCTTATAGGAGCTCGTTTGCG;TRB:TGCAGTGCCGCGGGGGACAGGGGGCCCCCCGGAACCTACGAGCAGTACTTC;TRB:TGTGCCAGCAGCTCAGCCTACGAGCAGTACTTC	CTACATTAGAGAGCTC_R27
2340	clonotype1414	MD-scTCR_R27_Donor 6 Blood CD8+	1	0.000135906	TRA:CAMREGGLILSGNTGKLIF;TRB:CATTGRAYEQYF	TRA:TGTGCAATGAGAGAGGGAGGGCTTATCTTATCTGGCAACACAGGCAAACTAATCTTT;TRB:TGTGCCACCACAGGGAGAGCCTACGAGCAGTACTTC	CTACATTAGAGTGAGA_R27
2344	clonotype1415	MD-scTCR_R27_Donor 6 Blood CD8+	1	0.000135906	TRB:CASSDTDPSYNEQFF	TRB:TGTGCCAGCAGCGATACAGACCCGTCCTACAATGAGCAGTTCTTC	CTACATTAGCTAAACA_R27
2345	clonotype1416	MD-scTCR_R27_Donor 6 Blood CD8+	1	0.000135906	TRA:CAASRVRGGADGLTF	TRA:TGTGCAGCAAGTAGAGTGAGAGGAGGTGCTGACGGACTCACCTTT	CTACATTCACTGCCAG_R27
2347	clonotype1417	MD-scTCR_R27_Donor 6 Blood CD8+	1	0.000135906	TRA:CVVSEGKFQF;TRB:CASSFLGEDTQYF	TRA:TGTGTGGTGTCAGAGGGGAAATTCCAGTTT;TRB:TGTGCCAGCAGCTTTCTGGGGGAAGATACGCAGTATTTT	CTACATTGTCAAACTC_R27
2349	clonotype1418	MD-scTCR_R27_Donor 6 Blood CD8+	1	0.000135906	TRA:CATDGEQGGSEKLVF;TRB:CASSFRTEGRGMNTEAFF	TRA:TGTGCTACGGACGGAGAGCAGGGCGGATCTGAAAAGCTGGTCTTT;TRB:TGTGCCAGCAGTTTCCGAACGGAAGGAAGAGGTATGAACACTGAAGCTTTCTTT	CTACATTTCGGAGGTA_R27
2351	clonotype1419	MD-scTCR_R27_Donor 6 Blood CD8+	1	0.000135906	TRA:CLVGEAGGFKTIF;TRB:CSARRGDREATGELFF	TRA:TGCCTCGTGGGTGAAGCTGGAGGCTTCAAAACTATCTTT;TRB:TGCAGTGCTAGAAGGGGGGACAGGGAGGCCACCGGGGAGCTGTTTTTT	CTACATTTCTCTAGGA_R27
2354	clonotype142	MD-scTCR_R27_Donor 6 Blood CD8+	4	0.000543626	TRA:CGTPGGANNLFF;TRB:CASSEYYEQYF	TRA:TGTGGCACGCCCGGTGGGGCAAACAACCTCTTCTTT;TRB:TGTGCCAGCAGTGAATATTATGAGCAGTACTTC	GATCGTAAGCCTTGAT_R27
2355	clonotype142	MD-scTCR_R27_Donor 6 Blood CD8+	4	0.000543626	TRA:CGTPGGANNLFF;TRB:CASSEYYEQYF	TRA:TGTGGCACGCCCGGTGGGGCAAACAACCTCTTCTTT;TRB:TGTGCCAGCAGTGAATATTATGAGCAGTACTTC	GATTCAGGTCTAAAGA_R27
2356	clonotype142	MD-scTCR_R27_Donor 6 Blood CD8+	4	0.000543626	TRA:CGTPGGANNLFF;TRB:CASSEYYEQYF	TRA:TGTGGCACGCCCGGTGGGGCAAACAACCTCTTCTTT;TRB:TGTGCCAGCAGTGAATATTATGAGCAGTACTTC	AGAGTGGAGATGGCGT_R27
2361	clonotype142	MD-scTCR_R27_Donor 6 Blood CD8+	4	0.000543626	TRA:CGTPGGANNLFF;TRB:CASSEYYEQYF	TRA:TGTGGCACGCCCGGTGGGGCAAACAACCTCTTCTTT;TRB:TGTGCCAGCAGTGAATATTATGAGCAGTACTTC	GCGCAACCAGGATCGA_R27
2363	clonotype1420	MD-scTCR_R27_Donor 6 Blood CD8+	1	0.000135906	TRA:CAASPYRDDKIIF;TRA:CAAINSMDSSYKLIF	TRA:TGTGCAGCAAGTCCCTACAGAGATGACAAGATCATCTTT;TRA:TGTGCAGCAATAAATTCGATGGATAGCAGCTATAAATTGATCTTC	CTACATTTCTTGCCGT_R27
2366	clonotype1421	MD-scTCR_R27_Donor 6 Blood CD8+	1	0.000135906	TRB:CASSLEGVGTDTQYF	TRB:TGTGCCAGCAGTTTAGAAGGGGTCGGCACAGATACGCAGTATTTT	CTACCCAAGCCAGAAC_R27
2367	clonotype1422	MD-scTCR_R27_Donor 6 Blood CD8+	1	0.000135906	TRB:CASTSGAGELFF	TRB:TGTGCCAGCACCTCGGGGGCCGGGGAGCTGTTTTTT	CTACCCAAGCTGATAA_R27
2370	clonotype1423	MD-scTCR_R27_Donor 6 Blood CD8+	1	0.000135906	TRB:CSASRGRGRGETQYF	TRB:TGCAGTGCTAGTCGCGGCCGCGGGAGAGGGGAGACCCAGTACTTC	CTACCCAAGGGCTTCC_R27
2371	clonotype1424	MD-scTCR_R27_Donor 6 Blood CD8+	1	0.000135906	TRA:CASLDSSYKLIF;TRB:CASSWGDPAGEQYF	TRA:TGTGCTTCCTTGGATAGCAGCTATAAATTGATCTTC;TRB:TGCGCCAGCAGCTGGGGGGACCCCGCGGGAGAGCAGTACTTC	CTACCCACAAATACAG_R27
2373	clonotype1425	MD-scTCR_R27_Donor 6 Blood CD8+	1	0.000135906	TRA:CAPIGFGNVLHC;TRB:CASSQLGGNQPQHF;TRB:CASSVGVSNQPQHF	TRA:TGTGCTCCGATAGGCTTTGGGAATGTGCTGCATTGC;TRB:TGCGCCAGCAGCCAACTAGGGGGCAATCAGCCCCAGCATTTT;TRB:TGTGCCAGCAGCGTAGGAGTTAGCAATCAGCCCCAGCATTTT	CTACCCACACCATGTA_R27
2376	clonotype1426	MD-scTCR_R27_Donor 6 Blood CD8+	1	0.000135906	TRB:CASSEEGTGITGELFF	TRB:TGTGCCAGCAGTGAAGAGGGGACAGGGATCACCGGGGAGCTGTTTTTT	CTACCCACATATGGTC_R27
2378	clonotype1427	MD-scTCR_R27_Donor 6 Blood CD8+	1	0.000135906	TRB:CASSQNTGYEQYF;TRB:CASSPGAGPLYEQYF	TRB:TGTGCCAGCAGCCAAAATACAGGCTACGAGCAGTACTTC;TRB:TGTGCCAGCAGCCCCGGGGCGGGCCCCTTATACGAGCAGTACTTC	CTACCCAGTTACTGAC_R27
2380	clonotype1428	MD-scTCR_R27_Donor 6 Blood CD8+	1	0.000135906	TRB:CASSNTGREQFF	TRB:TGTGCCAGCAGTAATACAGGGCGGGAGCAGTTCTTC	CTACCCAGTTTCCACC_R27
2382	clonotype1429	MD-scTCR_R27_Donor 6 Blood CD8+	1	0.000135906	TRA:CALRGGGFKTIF	TRA:TGTGCTCTAAGGGGTGGAGGCTTCAAAACTATCTTT	CTACCCATCCAACCAA_R27
2383	clonotype143	MD-scTCR_R27_Donor 6 Blood CD8+	4	0.000543626	TRA:CAASNGKSTF;TRB:CASSFRSSYNEQFF	TRA:TGTGCAGCAAGTAACGGCAAATCAACCTTT;TRB:TGTGCCAGCAGCTTCCGGAGCTCCTACAATGAGCAGTTCTTC	ATGGGAGAGGTAAACT_R27
2385	clonotype143	MD-scTCR_R27_Donor 6 Blood CD8+	4	0.000543626	TRA:CAASNGKSTF;TRB:CASSFRSSYNEQFF	TRA:TGTGCAGCAAGTAACGGCAAATCAACCTTT;TRB:TGTGCCAGCAGCTTCCGGAGCTCCTACAATGAGCAGTTCTTC	TTCTCCTCAGGTCCAC_R27
2386	clonotype143	MD-scTCR_R27_Donor 6 Blood CD8+	4	0.000543626	TRA:CAASNGKSTF;TRB:CASSFRSSYNEQFF	TRA:TGTGCAGCAAGTAACGGCAAATCAACCTTT;TRB:TGTGCCAGCAGCTTCCGGAGCTCCTACAATGAGCAGTTCTTC	CGAACATCATCTCGCT_R27
2388	clonotype143	MD-scTCR_R27_Donor 6 Blood CD8+	4	0.000543626	TRA:CAASNGKSTF;TRB:CASSFRSSYNEQFF	TRA:TGTGCAGCAAGTAACGGCAAATCAACCTTT;TRB:TGTGCCAGCAGCTTCCGGAGCTCCTACAATGAGCAGTTCTTC	AGAGTGGTCTCCAGGG_R27
2391	clonotype1430	MD-scTCR_R27_Donor 6 Blood CD8+	1	0.000135906	TRA:CAVIYSGGGADGLTF;TRB:CASSPIGVYEQYF	TRA:TGTGCTGTGATCTATTCAGGAGGAGGTGCTGACGGACTCACCTTT;TRB:TGTGCCAGCAGCCCAATCGGGGTCTACGAGCAGTACTTC	CTACCCATCGGGAGTA_R27
2394	clonotype1431	MD-scTCR_R27_Donor 6 Blood CD8+	1	0.000135906	TRA:CAVIRGGADGLTF;TRB:CASSITSSNTGELFF	TRA:TGTGCCGTGATCCGAGGAGGTGCTGACGGACTCACCTTT;TRB:TGTGCCAGTAGCATCACTAGTTCCAACACCGGGGAGCTGTTTTTT	CTACGTCAGACGACGT_R27
2398	clonotype1432	MD-scTCR_R27_Donor 6 Blood CD8+	1	0.000135906	TRB:CASSPRRGQGRTGELFF	TRB:TGTGCCAGCAGCCCTCGGCGAGGACAGGGTCGTACCGGGGAGCTGTTTTTT	CTACGTCAGTATGACA_R27
2399	clonotype1433	MD-scTCR_R27_Donor 6 Blood CD8+	1	0.000135906	TRB:CASSLSPLSYEQYF	TRB:TGTGCCAGCAGTTTAAGTCCACTCTCCTACGAGCAGTACTTC	CTACGTCGTTGGACCC_R27
2401	clonotype1434	MD-scTCR_R27_Donor 6 Blood CD8+	1	0.000135906	TRB:CASSQNTGYEQYF;TRB:CASSSTGAGEQYF	TRB:TGTGCCAGCAGCCAAAATACAGGCTACGAGCAGTACTTC;TRB:TGTGCCAGCAGTTCTACCGGGGCGGGCGAGCAGTACTTC	CTAGAGTGTAGGAGTC_R27
2403	clonotype1435	MD-scTCR_R27_Donor 6 Blood CD8+	1	0.000135906	TRA:CAVLLQANTDKLIF;TRB:CASSLNGDRGYNEQFF	TRA:TGTGCCGTGCTACTCCAGGCGAACACCGACAAGCTCATCTTT;TRB:TGTGCCAGCAGCCTCAACGGGGACAGGGGTTACAATGAGCAGTTCTTC	CTAGCCTAGCGATATA_R27
2405	clonotype1436	MD-scTCR_R27_Donor 6 Blood CD8+	1	0.000135906	TRB:CATSSDRGQGETQYF	TRB:TGTGCCACCAGCAGCGACAGGGGACAGGGAGAGACCCAGTACTTC	CTAGCCTAGGACATTA_R27
2407	clonotype1437	MD-scTCR_R27_Donor 6 Blood CD8+	1	0.000135906	TRA:CAVYGNKLVF	TRA:TGTGCTGTATATGGAAACAAACTGGTCTTT	CTAGCCTAGGTAGCTG_R27
2408	clonotype1438	MD-scTCR_R27_Donor 6 Blood CD8+	1	0.000135906	TRB:CASSFSERGFSGDEQFF	TRB:TGTGCCAGCAGCTTTAGTGAGCGGGGGTTTAGTGGGGATGAGCAGTTCTTC	CTAGCCTGTATAGGGC_R27
2410	clonotype1439	MD-scTCR_R27_Donor 6 Blood CD8+	1	0.000135906	TRA:CAVVMDSNYQLIW;TRB:CASSDQGYGYGYTF	TRA:TGTGCTGTGGTCATGGATAGCAACTATCAGTTAATCTGG;TRB:TGCGCCAGCAGCGATCAGGGTTACGGCTATGGCTACACCTTC	CTAGCCTGTGATAAGT_R27
2413	clonotype144	MD-scTCR_R27_Donor 6 Blood CD8+	4	0.000543626	TRA:CAVNEGKLIF	TRA:TGTGCCGTGAACGAGGGAAAGCTTATCTTC	TACTCGCCAAGCGAGT_R27
2414	clonotype144	MD-scTCR_R27_Donor 6 Blood CD8+	4	0.000543626	TRA:CAVNEGKLIF	TRA:TGTGCCGTGAACGAGGGAAAGCTTATCTTC	CTAACTTAGACTAGGC_R27
2415	clonotype144	MD-scTCR_R27_Donor 6 Blood CD8+	4	0.000543626	TRA:CAVNEGKLIF	TRA:TGTGCCGTGAACGAGGGAAAGCTTATCTTC	AGCAGCCGTAAACACA_R27
2416	clonotype144	MD-scTCR_R27_Donor 6 Blood CD8+	4	0.000543626	TRA:CAVNEGKLIF	TRA:TGTGCCGTGAACGAGGGAAAGCTTATCTTC	GAACCTACAAGTACCT_R27
2417	clonotype1440	MD-scTCR_R27_Donor 6 Blood CD8+	1	0.000135906	TRA:CAMREALSGSARQLTF;TRA:CAVNAVTGGGNKLTF;TRB:CASSLGQSNEKLFF	TRA:TGTGCAATGAGAGAGGCCCTTTCTGGTTCTGCAAGGCAACTGACCTTT;TRA:TGTGCCGTGAACGCGGTCACGGGAGGAGGAAACAAACTCACCTTT;TRB:TGTGCCAGCAGCTTGGGACAGAGTAATGAAAAACTGTTTTTT	CTAGCCTGTTATCACG_R27
2421	clonotype1441	MD-scTCR_R27_Donor 6 Blood CD8+	1	0.000135906	TRA:CAYRSGGYQKVTF;TRB:CASSFEPGAEAFF	TRA:TGTGCTTATAGGAGCGGGGGTTACCAGAAAGTTACCTTT;TRB:TGCGCCAGCAGCTTCGAACCAGGGGCTGAAGCTTTCTTT	CTAGCCTTCCGGGTGT_R27
2423	clonotype1442	MD-scTCR_R27_Donor 6 Blood CD8+	1	0.000135906	TRA:CAMREEADSSYKLIF;TRB:CASSPRRTGDYGYTF;TRB:CASSVAEGVAEQYF	TRA:TGTGCAATGAGAGAGGAGGCGGATAGCAGCTATAAATTGATCTTC;TRB:TGCGCCAGCAGCCCGAGAAGGACAGGCGACTATGGCTACACCTTC;TRB:TGTGCCAGCAGCGTAGCGGAAGGGGTTGCCGAGCAGTACTTC	CTAGTGAAGGCATGTG_R27
2426	clonotype1443	MD-scTCR_R27_Donor 6 Blood CD8+	1	0.000135906	TRA:CILFSSYGKLTF;TRA:CAGVNFGNEKLTF;TRB:CSAREFAGQFTDTQYF	TRA:TGCATCCTATTCAGTAGCTATGGAAAGCTGACATTT;TRA:TGTGCAGGTGTCAACTTTGGAAATGAGAAATTAACCTTT;TRB:TGCAGTGCTCGTGAATTCGCGGGACAGTTCACAGATACGCAGTATTTT	CTAGTGACAATCCAAC_R27
2429	clonotype1444	MD-scTCR_R27_Donor 6 Blood CD8+	1	0.000135906	TRB:CASSRAPSSYNEQFF	TRB:TGTGCCAGCAGCCGAGCCCCTTCTTCCTACAATGAGCAGTTCTTC	CTAGTGACAGGCTCAC_R27
2430	clonotype1445	MD-scTCR_R27_Donor 6 Blood CD8+	1	0.000135906	TRA:CAASTDAGNMLTF;TRB:CASSSSIKTGPREQFF;TRB:CASIRSFKDGYTF	TRA:TGTGCAGCAAGCACCGATGCAGGCAACATGCTCACCTTT;TRB:TGTGCCAGCAGCTCAAGCATCAAAACTGGCCCCAGAGAGCAGTTCTTC;TRB:TGTGCCAGCATAAGGAGCTTTAAGGATGGCTACACCTTC	CTAGTGAGTCTGATTG_R27
2433	clonotype1446	MD-scTCR_R27_Donor 6 Blood CD8+	1	0.000135906	TRB:CASSPQGGDYEQYF	TRB:TGTGCCAGCAGCCCACAGGGAGGGGACTACGAGCAGTACTTC	CTCACACAGAAGGCCT_R27
2435	clonotype1447	MD-scTCR_R27_Donor 6 Blood CD8+	1	0.000135906	TRA:CAGASLGGSQGNLIF;TRB:CASSESSLEAFF	TRA:TGTGCAGGAGCCAGCCTTGGAGGAAGCCAAGGAAATCTCATCTTT;TRB:TGCGCCAGCAGTGAGTCGAGCCTTGAAGCTTTCTTT	CTCACACAGTTTAGGA_R27
2437	clonotype1448	MD-scTCR_R27_Donor 6 Blood CD8+	1	0.000135906	TRA:CVVEKGFQKLVF;TRB:CSARDGRENQPQHF;TRB:CSASWGERSSAEQFF	TRA:TGTGTGGTCGAGAAAGGCTTTCAGAAACTTGTATTT;TRB:TGCAGTGCTAGAGATGGAAGGGAGAATCAGCCCCAGCATTTT;TRB:TGCAGTGCTAGTTGGGGGGAGCGCTCGTCGGCTGAGCAGTTCTTC	CTCAGAAAGGAGTCTG_R27
2440	clonotype1449	MD-scTCR_R27_Donor 6 Blood CD8+	1	0.000135906	TRB:CASTTRQGSYNEQFF	TRB:TGTGCCAGCACCACCAGACAGGGCTCCTACAATGAGCAGTTCTTC	CTCAGAAGTCACTTCC_R27
2441	clonotype145	MD-scTCR_R27_Donor 6 Blood CD8+	4	0.000543626	TRB:CASSQETASEAFF	TRB:TGCGCCAGCAGCCAAGAGACAGCTTCTGAAGCTTTCTTT	CGATGTACAACTTGAC_R27
2442	clonotype145	MD-scTCR_R27_Donor 6 Blood CD8+	4	0.000543626	TRB:CASSQETASEAFF	TRB:TGCGCCAGCAGCCAAGAGACAGCTTCTGAAGCTTTCTTT	AGGCCACCACATTCGA_R27
2443	clonotype145	MD-scTCR_R27_Donor 6 Blood CD8+	4	0.000543626	TRB:CASSQETASEAFF	TRB:TGCGCCAGCAGCCAAGAGACAGCTTCTGAAGCTTTCTTT	CGAGAAGCAGCCAGAA_R27
2444	clonotype145	MD-scTCR_R27_Donor 6 Blood CD8+	4	0.000543626	TRB:CASSQETASEAFF	TRB:TGCGCCAGCAGCCAAGAGACAGCTTCTGAAGCTTTCTTT	CCGTACTCACCTGGTG_R27
2445	clonotype1450	MD-scTCR_R27_Donor 6 Blood CD8+	1	0.000135906	TRA:CVVNGILNNAGNMLTF;TRB:CASSPGAYEQYF	TRA:TGTGTGGTGAACGGCATTCTGAATAATGCAGGCAACATGCTCACCTTT;TRB:TGTGCCAGCAGCCCGGGGGCCTACGAGCAGTACTTC	CTCAGAAGTTCCTCCA_R27
2447	clonotype1451	MD-scTCR_R27_Donor 6 Blood CD8+	1	0.000135906	TRA:CATDPGGFKTIF;TRB:CASSQVQGDGYTF;TRB:CASSLRPQRGPASAWEQYF	TRA:TGTGCTACGGACCCTGGAGGCTTCAAAACTATCTTT;TRB:TGCGCCAGCAGCCAAGTTCAGGGCGATGGCTACACCTTC;TRB:TGCGCCAGCAGTCTTCGACCCCAGCGGGGGCCTGCCTCGGCTTGGGAGCAGTACTTC	CTCAGAATCCGAACGC_R27
2450	clonotype1452	MD-scTCR_R27_Donor 6 Blood CD8+	1	0.000135906	TRA:CAVEGGGADGLTF	TRA:TGTGCTGTGGAAGGAGGAGGTGCTGACGGACTCACCTTT	CTCATTAAGGAGCGAG_R27
2451	clonotype1453	MD-scTCR_R27_Donor 6 Blood CD8+	1	0.000135906	TRB:CASSLLGANVLTF	TRB:TGTGCCAGCAGTTTATTGGGAGCCAACGTCCTGACTTTC	CTCATTAGTGTCTGAT_R27
2452	clonotype1454	MD-scTCR_R27_Donor 6 Blood CD8+	1	0.000135906	TRA:CASFSGSARQLTF;TRB:CASSGTSGDGGANVLTF;TRB:CASSPGQGLYGYTF	TRA:TGTGCCTCCTTCTCTGGTTCTGCAAGGCAACTGACCTTT;TRB:TGTGCCAGCAGTGGGACTAGCGGGGACGGCGGGGCCAACGTCCTGACTTTC;TRB:TGTGCCAGCTCACCAGGTCAGGGCCTCTATGGCTACACCTTC	CTCATTATCCCTTGCA_R27
2456	clonotype1455	MD-scTCR_R27_Donor 6 Blood CD8+	1	0.000135906	TRB:CASSQEGGATGELFF	TRB:TGTGCCAGCAGCCAAGAGGGGGGGGCCACCGGGGAGCTGTTTTTT	CTCCTAGGTACAGTGG_R27
2457	clonotype1456	MD-scTCR_R27_Donor 6 Blood CD8+	1	0.000135906	TRA:CAGFGGYNKLIF;TRB:CASIPGTGTHQPQHF	TRA:TGTGCGGGCTTCGGTGGCTACAATAAGCTGATTTTT;TRB:TGTGCCAGCATCCCCGGGACGGGGACCCATCAGCCCCAGCATTTT	CTCCTAGTCGCGATCG_R27
2459	clonotype1457	MD-scTCR_R27_Donor 6 Blood CD8+	1	0.000135906	TRA:CAVTLRGGSQGNLIF;TRB:CASGMGRELFF	TRA:TGTGCTGTGACTTTAAGGGGAGGAAGCCAAGGAAATCTCATCTTT;TRB:TGCGCCAGCGGGATGGGCAGGGAGCTGTTTTTT	CTCCTAGTCGGTGTCG_R27
2461	clonotype1458	MD-scTCR_R27_Donor 6 Blood CD8+	1	0.000135906	TRB:CASTPEGVYNEQFF	TRB:TGTGCCAGCACCCCTGAGGGGGTATACAATGAGCAGTTCTTC	CTCCTAGTCTTCGGTC_R27
2462	clonotype1459	MD-scTCR_R27_Donor 6 Blood CD8+	1	0.000135906	TRB:CASSPMGQGGMGTYEQYF	TRB:TGTGCCAGCAGTCCTATGGGACAGGGTGGAATGGGGACCTACGAGCAGTACTTC	CTCGAAAAGACGCACA_R27
2464	clonotype146	MD-scTCR_R27_Donor 6 Blood CD8+	4	0.000543626	TRA:CAGRVLLNTGGFKTIF;TRB:CASSRGLDTGNFNSPLHF	TRA:TGTGCTGGGAGGGTCCTACTGAATACTGGAGGCTTCAAAACTATCTTT;TRB:TGTGCCAGCAGCCGCGGGCTTGATACAGGGAATTTCAATTCACCCCTCCACTTT	TGACGGCTCAGAGACG_R27
2465	clonotype146	MD-scTCR_R27_Donor 6 Blood CD8+	4	0.000543626	TRA:CAGRVLLNTGGFKTIF;TRB:CASSRGLDTGNFNSPLHF	TRA:TGTGCTGGGAGGGTCCTACTGAATACTGGAGGCTTCAAAACTATCTTT;TRB:TGTGCCAGCAGCCGCGGGCTTGATACAGGGAATTTCAATTCACCCCTCCACTTT	ATCATCTAGAATCTCC_R27
2469	clonotype146	MD-scTCR_R27_Donor 6 Blood CD8+	4	0.000543626	TRA:CAGRVLLNTGGFKTIF;TRB:CASSRGLDTGNFNSPLHF	TRA:TGTGCTGGGAGGGTCCTACTGAATACTGGAGGCTTCAAAACTATCTTT;TRB:TGTGCCAGCAGCCGCGGGCTTGATACAGGGAATTTCAATTCACCCCTCCACTTT	CAGCTAATCCAAAGTC_R27
2471	clonotype146	MD-scTCR_R27_Donor 6 Blood CD8+	4	0.000543626	TRA:CAGRVLLNTGGFKTIF;TRB:CASSRGLDTGNFNSPLHF	TRA:TGTGCTGGGAGGGTCCTACTGAATACTGGAGGCTTCAAAACTATCTTT;TRB:TGTGCCAGCAGCCGCGGGCTTGATACAGGGAATTTCAATTCACCCCTCCACTTT	TGCGCAGGTACAGCAG_R27
2473	clonotype1460	MD-scTCR_R27_Donor 6 Blood CD8+	1	0.000135906	TRA:CIVRGSPTDSWGKFQF;TRB:CASSHERTGNQPQHF	TRA:TGCATCGTCAGGGGTAGCCCAACTGACAGCTGGGGGAAATTCCAGTTT;TRB:TGCGCCAGCAGCCACGAGAGGACAGGCAATCAGCCCCAGCATTTT	CTCGAAAAGCAGGTCA_R27
2476	clonotype1461	MD-scTCR_R27_Donor 6 Blood CD8+	1	0.000135906	TRA:CAGTTNAGGTSYGKLTF;TRB:CASSFLRGPQHF	TRA:TGTGCAGGGACTACTAATGCTGGTGGTACTAGCTATGGAAAGCTGACATTT;TRB:TGTGCCAGCAGTTTCCTCAGGGGGCCCCAGCATTTT	CTCGAAAAGTAGCCGA_R27
2479	clonotype1462	MD-scTCR_R27_Donor 6 Blood CD8+	1	0.000135906	TRA:CAVPILTGGGNKLTF;TRB:CASGELGEKLFF	TRA:TGTGCTGTCCCCATACTCACGGGAGGAGGAAACAAACTCACCTTT;TRB:TGTGCCAGCGGCGAACTGGGGGAAAAACTGTTTTTT	CTCGAAAGTTCACGGC_R27
2481	clonotype1463	MD-scTCR_R27_Donor 6 Blood CD8+	1	0.000135906	TRA:CAASYNYGQNFVF;TRB:CASSPRTKYNEQFF	TRA:TGTGCAGCAAGCTATAACTATGGTCAGAATTTTGTCTTT;TRB:TGTGCCAGCAGCCCTCGGACTAAGTACAATGAGCAGTTCTTC	CTCGAAATCACCCTCA_R27
2483	clonotype1464	MD-scTCR_R27_Donor 6 Blood CD8+	1	0.000135906	TRA:CAVLRRGSTLGRLYF;TRB:CATSRNQGNQPQHF	TRA:TGTGCCGTCTTAAGAAGAGGCTCAACCCTGGGGAGGCTATACTTT;TRB:TGTGCCACCAGCAGAAACCAGGGAAATCAGCCCCAGCATTTT	CTCGAAATCTTGTTTG_R27
2485	clonotype1465	MD-scTCR_R27_Donor 6 Blood CD8+	1	0.000135906	TRA:CAVGGGADGLTF;TRA:CAYRRGNNDMRF;TRB:CAQNRIDRYSGANVLTF	TRA:TGTGCTGTCGGCGGAGGTGCTGACGGACTCACCTTT;TRA:TGTGCTTATAGGAGGGGTAACAATGACATGCGCTTT;TRB:TGTGCCCAAAACCGGATAGATCGCTACTCTGGGGCCAACGTCCTGACTTTC	CTCGAGGAGCAGGCTA_R27
2488	clonotype1466	MD-scTCR_R27_Donor 6 Blood CD8+	1	0.000135906	TRA:CAEIQEISGTYKYIF;TRA:CALRGGSNYQLIW;TRB:CASSSPTGELFF;TRB:CASSRNIGDEQFF	TRA:TGTGCAGAGATCCAGGAGATCTCAGGAACCTACAAATACATCTTT;TRA:TGTGCTCTGAGAGGCGGTAGCAACTATCAGTTAATCTGG;TRB:TGTGCCAGCAGCTCCCCCACAGGGGAGCTGTTTTTT;TRB:TGTGCCAGCAGTCGAAATATAGGGGATGAGCAGTTCTTC	CTCGAGGAGTGCAAGC_R27
2493	clonotype1467	MD-scTCR_R27_Donor 6 Blood CD8+	1	0.000135906	TRB:CSAAGDRGPPGTYEQYF	TRB:TGCAGTGCCGCGGGGGACAGGGGGCCCCCCGGAACCTACGAGCAGTACTTC	CTCGAGGCACAACTGT_R27
2494	clonotype1468	MD-scTCR_R27_Donor 6 Blood CD8+	1	0.000135906	TRA:CAGVRDKIIF;TRB:CASSPRRTGDYGYTF	TRA:TGTGCAGGAGTCCGTGACAAGATCATCTTT;TRB:TGCGCCAGCAGCCCGAGAAGGACAGGCGACTATGGCTACACCTTC	CTCGAGGGTAGAGTGC_R27
2496	clonotype1469	MD-scTCR_R27_Donor 6 Blood CD8+	1	0.000135906	TRB:CASSLGARAEAFF;TRB:CASSRNIGDEQFF	TRB:TGCGCCAGCAGCTTGGGGGCCCGCGCTGAAGCTTTCTTT;TRB:TGTGCCAGCAGTCGAAATATAGGGGATGAGCAGTTCTTC	CTCGAGGGTAGGGTAC_R27
2498	clonotype147	MD-scTCR_R27_Donor 6 Blood CD8+	4	0.000543626	TRB:CASSQEQEGYEQYF	TRB:TGCGCCAGCAGCCAAGAGCAAGAAGGGTACGAGCAGTACTTC	ATCATCTAGTGTTTGC_R27
2499	clonotype147	MD-scTCR_R27_Donor 6 Blood CD8+	4	0.000543626	TRB:CASSQEQEGYEQYF	TRB:TGCGCCAGCAGCCAAGAGCAAGAAGGGTACGAGCAGTACTTC	GGACAGAGTAAACACA_R27
2500	clonotype147	MD-scTCR_R27_Donor 6 Blood CD8+	4	0.000543626	TRB:CASSQEQEGYEQYF	TRB:TGCGCCAGCAGCCAAGAGCAAGAAGGGTACGAGCAGTACTTC	CCTAGCTGTCTGATCA_R27
2501	clonotype147	MD-scTCR_R27_Donor 6 Blood CD8+	4	0.000543626	TRB:CASSQEQEGYEQYF	TRB:TGCGCCAGCAGCCAAGAGCAAGAAGGGTACGAGCAGTACTTC	CAGCAGCTCATGTGGT_R27
2502	clonotype1470	MD-scTCR_R27_Donor 6 Blood CD8+	1	0.000135906	TRA:CAVRPRSSGNTGKLIF;TRB:CASSLSVLGYGYTF	TRA:TGTGCTGTGAGGCCGAGGAGCTCTGGCAACACAGGCAAACTAATCTTT;TRB:TGTGCCAGCAGTTTATCCGTCCTCGGGTATGGCTACACCTTC	CTCGAGGGTCTAAACC_R27
2504	clonotype1471	MD-scTCR_R27_Donor 6 Blood CD8+	1	0.000135906	TRA:CAVIPDTGGFKTIF;TRB:CASSPTDTQYF	TRA:TGTGCCGTGATCCCCGATACTGGAGGCTTCAAAACTATCTTT;TRB:TGTGCCAGCAGCCCCACAGATACGCAGTATTTT	CTCGAGGTCGGCTTGG_R27
2506	clonotype1472	MD-scTCR_R27_Donor 6 Blood CD8+	1	0.000135906	TRA:CAFGGTSYGKLTF;TRB:CASSSRDRGDYNSPLHF	TRA:TGTGCTTTTGGTGGTACTAGCTATGGAAAGCTGACATTT;TRB:TGTGCCAGCAGCTCCCGGGACAGGGGTGACTATAATTCACCCCTCCACTTT	CTCGGAGAGGCGATAC_R27
2508	clonotype1473	MD-scTCR_R27_Donor 6 Blood CD8+	1	0.000135906	TRA:CAVGNNYQLIW;TRB:CASSWDRNQPQHF	TRA:TGTGCCGTGGGGAACAACTATCAGTTAATCTGG;TRB:TGTGCCAGCAGTTGGGATCGAAATCAGCCCCAGCATTTT	CTCGGAGCATGCAACT_R27
2510	clonotype1474	MD-scTCR_R27_Donor 6 Blood CD8+	1	0.000135906	TRA:CAVNQRDTGRRALTF;TRA:CAVLMSNYQLIW;TRB:CASSRSGGGDTDTQYF	TRA:TGTGCCGTGAACCAGAGGGACACGGGCAGGAGAGCACTTACTTTT;TRA:TGTGCTGTGCTGATGAGCAACTATCAGTTAATCTGG;TRB:TGCGCCAGCAGCCGATCCGGGGGGGGCGACACAGATACGCAGTATTTT	CTCGGAGGTTGGTGGA_R27
2515	clonotype1475	MD-scTCR_R27_Donor 6 Blood CD8+	1	0.000135906	TRA:CAGLGEYGGSQGNLIF	TRA:TGTGCTGGGTTAGGGGAGTATGGAGGAAGCCAAGGAAATCTCATCTTT	CTCGGAGTCAGGTAAA_R27
2516	clonotype1476	MD-scTCR_R27_Donor 6 Blood CD8+	1	0.000135906	TRB:CASSLSAGSYGYTF	TRB:TGTGCCAGCAGCCTTAGTGCAGGATCCTATGGCTACACCTTC	CTCGGAGTCATCGGAT_R27
2517	clonotype1477	MD-scTCR_R27_Donor 6 Blood CD8+	1	0.000135906	TRB:CASKLSRDSSSYNSPLHF	TRB:TGTGCCAGTAAACTGTCCCGGGACAGTAGCTCCTATAATTCACCCCTCCACTTT	CTCGGAGTCCTGCCAT_R27
2520	clonotype1478	MD-scTCR_R27_Donor 6 Blood CD8+	1	0.000135906	TRA:CAASGSGGGADGLTF;TRB:CASRLLGQGDTQYF	TRA:TGTGCAGCAAGTGGTTCAGGAGGAGGTGCTGACGGACTCACCTTT;TRB:TGTGCCAGCAGACTATTGGGACAGGGGGACACCCAGTACTTC	CTCGGAGTCCTTTCGG_R27
2522	clonotype1479	MD-scTCR_R27_Donor 6 Blood CD8+	1	0.000135906	TRA:CAVNTNAGKSTF;TRB:CASSGGVTGELFF	TRA:TGCGCTGTGAACACCAATGCAGGCAAATCAACCTTT;TRB:TGCGCCAGCAGCGGAGGGGTCACCGGGGAGCTGTTTTTT	CTCGGGAAGCAGCGTA_R27
2524	clonotype148	MD-scTCR_R27_Donor 6 Blood CD8+	4	0.000543626	TRA:CAVEGGGNKLTF;TRB:CASSEYYEQYF;TRB:CASTGGSSETQYF	TRA:TGTGCCGTCGAGGGAGGAGGAAACAAACTCACCTTT;TRB:TGTGCCAGCAGTGAATATTATGAGCAGTACTTC;TRB:TGTGCCAGTACAGGCGGGAGCTCGGAGACCCAGTACTTC	ATCTGCCAGTATTGGA_R27
2525	clonotype148	MD-scTCR_R27_Donor 6 Blood CD8+	4	0.000543626	TRA:CAVEGGGNKLTF;TRB:CASSEYYEQYF;TRB:CASTGGSSETQYF	TRA:TGTGCCGTCGAGGGAGGAGGAAACAAACTCACCTTT;TRB:TGTGCCAGCAGTGAATATTATGAGCAGTACTTC;TRB:TGTGCCAGTACAGGCGGGAGCTCGGAGACCCAGTACTTC	CGGACTGAGCCACGTC_R27
2527	clonotype148	MD-scTCR_R27_Donor 6 Blood CD8+	4	0.000543626	TRA:CAVEGGGNKLTF;TRB:CASSEYYEQYF;TRB:CASTGGSSETQYF	TRA:TGTGCCGTCGAGGGAGGAGGAAACAAACTCACCTTT;TRB:TGTGCCAGCAGTGAATATTATGAGCAGTACTTC;TRB:TGTGCCAGTACAGGCGGGAGCTCGGAGACCCAGTACTTC	GTGTTAGTCCGTAGGC_R27
2531	clonotype148	MD-scTCR_R27_Donor 6 Blood CD8+	4	0.000543626	TRA:CAVEGGGNKLTF;TRB:CASSEYYEQYF;TRB:CASTGGSSETQYF	TRA:TGTGCCGTCGAGGGAGGAGGAAACAAACTCACCTTT;TRB:TGTGCCAGCAGTGAATATTATGAGCAGTACTTC;TRB:TGTGCCAGTACAGGCGGGAGCTCGGAGACCCAGTACTTC	CCGGGATAGTTTAGGA_R27
2537	clonotype1480	MD-scTCR_R27_Donor 6 Blood CD8+	1	0.000135906	TRB:CASSHETNRFSYEQYF	TRB:TGTGCCAGCAGTCATGAAACGAACAGGTTTTCCTACGAGCAGTACTTC	CTCGGGATCATACGGT_R27
2538	clonotype1481	MD-scTCR_R27_Donor 6 Blood CD8+	1	0.000135906	TRA:CALSDPISNFGNEKLTF;TRB:CASSQEFGQTAGANVLTF	TRA:TGTGCTCTGAGTGACCCCATATCTAACTTTGGAAATGAGAAATTAACCTTT;TRB:TGCGCCAGCAGCCAAGAATTTGGGCAGACCGCTGGGGCCAACGTCCTGACTTTC	CTCGTACAGGAATTAC_R27
2540	clonotype1482	MD-scTCR_R27_Donor 6 Blood CD8+	1	0.000135906	TRA:CAVSLGLSGTYKYIF;TRB:CASSSTGGQPQHF	TRA:TGTGCTGTCTCCCTGGGCCTCTCAGGAACCTACAAATACATCTTT;TRB:TGTGCCAGCAGCTCCACCGGAGGGCAGCCCCAGCATTTT	CTCGTACGTCATTAGC_R27
2542	clonotype1483	MD-scTCR_R27_Donor 6 Blood CD8+	1	0.000135906	TRB:CSARVPGQGGQPQHF	TRB:TGCAGTGCTAGGGTACCGGGACAGGGTGGCCAGCCCCAGCATTTT	CTCGTACTCCCATTAT_R27
2543	clonotype1484	MD-scTCR_R27_Donor 6 Blood CD8+	1	0.000135906	TRA:CALLLFGSRLTF;TRB:CASSSADRIATRDTQYF	TRA:TGTGCTCTTCTCTTGTTTGGCTCTAGGTTGACCTTT;TRB:TGTGCCAGCAGTTCCGCTGACCGTATAGCTACGAGGGATACGCAGTATTTT	CTCGTCAAGCACAGGT_R27
2545	clonotype1485	MD-scTCR_R27_Donor 6 Blood CD8+	1	0.000135906	TRB:CASSLTNTEAFF	TRB:TGCGCCAGCAGCTTGACGAACACTGAAGCTTTCTTT	CTCGTCATCCGTAGGC_R27
2546	clonotype1486	MD-scTCR_R27_Donor 6 Blood CD8+	1	0.000135906	TRB:CSARASSWREQFF	TRB:TGCAGTGCTAGAGCCTCATCGTGGAGGGAGCAGTTCTTC	CTCTAATAGTCGATAA_R27
2547	clonotype1487	MD-scTCR_R27_Donor 6 Blood CD8+	1	0.000135906	TRA:CAVRGPNSGNTPLVF;TRB:CASSFIEANTEAFF	TRA:TGTGCTGTGAGAGGCCCCAATTCAGGAAACACACCTCTTGTCTTT;TRB:TGTGCCAGCAGCTTTATTGAAGCAAACACTGAAGCTTTCTTT	CTCTAATCACCGCTAG_R27
2550	clonotype1488	MD-scTCR_R27_Donor 6 Blood CD8+	1	0.000135906	TRB:CASSPARDTQYF	TRB:TGTGCCAGCTCACCCGCAAGAGATACGCAGTATTTT	CTCTAATCATTCTTAC_R27
2551	clonotype1489	MD-scTCR_R27_Donor 6 Blood CD8+	1	0.000135906	TRA:CALSGLDNFGNEKLTF;TRB:CASSESGTEAFF;TRB:CATSGSSRGSDTQYF	TRA:TGTGCTCTAAGTGGCCTTGATAACTTTGGAAATGAGAAATTAACCTTT;TRB:TGCGCCAGCAGTGAGTCTGGGACTGAAGCTTTCTTT;TRB:TGTGCCACCAGCGGATCTTCCCGTGGCTCAGATACGCAGTATTTT	CTCTAATGTCCATGAT_R27
2554	clonotype149	MD-scTCR_R27_Donor 6 Blood CD8+	4	0.000543626	TRB:CATSDLDDSPTGTGELFF	TRB:TGTGCCACCAGTGATTTGGATGACAGCCCTACGGGGACCGGGGAGCTGTTTTTT	CACAGGCGTAGCGTGA_R27
2555	clonotype149	MD-scTCR_R27_Donor 6 Blood CD8+	4	0.000543626	TRB:CATSDLDDSPTGTGELFF	TRB:TGTGCCACCAGTGATTTGGATGACAGCCCTACGGGGACCGGGGAGCTGTTTTTT	CACCACTTCCGCGCAA_R27
2558	clonotype149	MD-scTCR_R27_Donor 6 Blood CD8+	4	0.000543626	TRB:CATSDLDDSPTGTGELFF	TRB:TGTGCCACCAGTGATTTGGATGACAGCCCTACGGGGACCGGGGAGCTGTTTTTT	CGAGAAGGTAAGTGTA_R27
2559	clonotype149	MD-scTCR_R27_Donor 6 Blood CD8+	4	0.000543626	TRB:CATSDLDDSPTGTGELFF	TRB:TGTGCCACCAGTGATTTGGATGACAGCCCTACGGGGACCGGGGAGCTGTTTTTT	ATGGGAGAGGCGTACA_R27
2560	clonotype1490	MD-scTCR_R27_Donor 6 Blood CD8+	1	0.000135906	TRA:CAVSDPDDYKLSF;TRB:CASSPEGLTNEKLFF	TRA:TGTGCTGTGAGTGATCCCGACGACTACAAGCTCAGCTTT;TRB:TGTGCCAGCAGCCCGGAGGGCCTTACCAATGAAAAACTGTTTTTT	CTCTAATTCCAAGCCG_R27
2562	clonotype1491	MD-scTCR_R27_Donor 6 Blood CD8+	1	0.000135906	TRA:CAVRRGFGNVLHC;TRB:CASSFSNWNEQFF;TRB:CASSRPKNIQYF	TRA:TGTGCTGTGAGGCGAGGCTTTGGGAATGTGCTGCATTGC;TRB:TGTGCCAGCAGCTTTTCGAATTGGAATGAGCAGTTCTTC;TRB:TGTGCCAGCAGTCGGCCCAAAAACATTCAGTACTTC	CTCTACGCAAAGCGGT_R27
2565	clonotype1492	MD-scTCR_R27_Donor 6 Blood CD8+	1	0.000135906	TRB:CASTWSSERTEAFF	TRB:TGCGCCAGCACGTGGTCCTCAGAAAGGACTGAAGCTTTCTTT	CTCTACGCATCCGCGA_R27
2566	clonotype1493	MD-scTCR_R27_Donor 6 Blood CD8+	1	0.000135906	TRB:CASRVGQIIGYTF	TRB:TGTGCCAGCAGGGTTGGTCAGATTATTGGCTACACCTTC	CTCTACGGTTCCACGG_R27
2567	clonotype1494	MD-scTCR_R27_Donor 6 Blood CD8+	1	0.000135906	TRA:CADRTSGSARQLTF;TRB:CATTGVALYEQYF	TRA:TGTGCTGATAGGACTTCTGGTTCTGCAAGGCAACTGACCTTT;TRB:TGTGCCACCACAGGGGTAGCCCTCTACGAGCAGTACTTC	CTCTACGTCGTCCGTT_R27
2570	clonotype1495	MD-scTCR_R27_Donor 6 Blood CD8+	1	0.000135906	TRB:CASSQERGAANVLTF	TRB:TGCGCCAGCAGCCAAGAGAGAGGGGCGGCCAACGTCCTGACTTTC	CTCTGGTAGCTGGAAC_R27
2571	clonotype1496	MD-scTCR_R27_Donor 6 Blood CD8+	1	0.000135906	TRA:CAARREGIF;TRB:CATSRDSAGSRHGYTF	TRA:TGTGCCGCCCGTCGAGAGGGCATCTTT;TRB:TGTGCCACCAGCAGAGATAGCGCGGGCAGTCGGCATGGCTACACCTTC	CTCTGGTTCAGGTAAA_R27
2573	clonotype1497	MD-scTCR_R27_Donor 6 Blood CD8+	1	0.000135906	TRA:CAFVDQTGANNLFF;TRB:CASSHRAGSPYEQYF	TRA:TGTGCTTTCGTGGATCAAACTGGGGCAAACAACCTCTTCTTT;TRB:TGCGCCAGCAGCCACAGGGCAGGGTCGCCCTACGAGCAGTACTTC	CTCTGGTTCATAAAGG_R27
2575	clonotype1498	MD-scTCR_R27_Donor 6 Blood CD8+	1	0.000135906	TRB:CASSPGAGPLYEQYF;TRB:CAWSEVGGSSEAFF	TRB:TGTGCCAGCAGCCCCGGGGCGGGCCCCTTATACGAGCAGTACTTC;TRB:TGTGCCTGGAGTGAGGTAGGGGGAAGCTCTGAAGCTTTCTTT	CTCTGGTTCGCCCTTA_R27
2577	clonotype1499	MD-scTCR_R27_Donor 6 Blood CD8+	1	0.000135906	TRA:CAVRRGTGGFKTIF;TRB:CASSFGSSLVTYEQFF	TRA:TGTGCTGTGAGGCGAGGTACTGGAGGCTTCAAAACTATCTTT;TRB:TGTGCCAGCAGTTTTGGGTCTAGCCTTGTTACTTATGAGCAGTTCTTC	CTCTGGTTCTGCCCTA_R27
2579	clonotype15	MD-scTCR_R27_Donor 6 Blood CD8+	53	0.00720304	TRA:CAVEGGGNKLTF	TRA:TGTGCCGTCGAGGGAGGAGGAAACAAACTCACCTTT	AGCTCTCCATACCATG_R27
2580	clonotype15	MD-scTCR_R27_Donor 6 Blood CD8+	53	0.00720304	TRA:CAVEGGGNKLTF	TRA:TGTGCCGTCGAGGGAGGAGGAAACAAACTCACCTTT	CTTAGGAGTCCTCCAT_R27
2581	clonotype15	MD-scTCR_R27_Donor 6 Blood CD8+	53	0.00720304	TRA:CAVEGGGNKLTF	TRA:TGTGCCGTCGAGGGAGGAGGAAACAAACTCACCTTT	TAGCCGGCATCCCATC_R27
2582	clonotype15	MD-scTCR_R27_Donor 6 Blood CD8+	53	0.00720304	TRA:CAVEGGGNKLTF	TRA:TGTGCCGTCGAGGGAGGAGGAAACAAACTCACCTTT	GACACGCCATTAGGCT_R27
2583	clonotype15	MD-scTCR_R27_Donor 6 Blood CD8+	53	0.00720304	TRA:CAVEGGGNKLTF	TRA:TGTGCCGTCGAGGGAGGAGGAAACAAACTCACCTTT	CTCGTCACACTGTCGG_R27
2584	clonotype15	MD-scTCR_R27_Donor 6 Blood CD8+	53	0.00720304	TRA:CAVEGGGNKLTF	TRA:TGTGCCGTCGAGGGAGGAGGAAACAAACTCACCTTT	GATTCAGAGACTAGGC_R27
2585	clonotype15	MD-scTCR_R27_Donor 6 Blood CD8+	53	0.00720304	TRA:CAVEGGGNKLTF	TRA:TGTGCCGTCGAGGGAGGAGGAAACAAACTCACCTTT	CTAACTTTCCAACCAA_R27
2586	clonotype15	MD-scTCR_R27_Donor 6 Blood CD8+	53	0.00720304	TRA:CAVEGGGNKLTF	TRA:TGTGCCGTCGAGGGAGGAGGAAACAAACTCACCTTT	TACGGTATCTGCTTGC_R27
2588	clonotype15	MD-scTCR_R27_Donor 6 Blood CD8+	53	0.00720304	TRA:CAVEGGGNKLTF	TRA:TGTGCCGTCGAGGGAGGAGGAAACAAACTCACCTTT	ACGCCAGTCTCGCATC_R27
2589	clonotype15	MD-scTCR_R27_Donor 6 Blood CD8+	53	0.00720304	TRA:CAVEGGGNKLTF	TRA:TGTGCCGTCGAGGGAGGAGGAAACAAACTCACCTTT	TGATTTCTCACCTTAT_R27
2590	clonotype15	MD-scTCR_R27_Donor 6 Blood CD8+	53	0.00720304	TRA:CAVEGGGNKLTF	TRA:TGTGCCGTCGAGGGAGGAGGAAACAAACTCACCTTT	TAGACCACAAGTTGTC_R27
2591	clonotype15	MD-scTCR_R27_Donor 6 Blood CD8+	53	0.00720304	TRA:CAVEGGGNKLTF	TRA:TGTGCCGTCGAGGGAGGAGGAAACAAACTCACCTTT	GTTACAGCACTGAAGG_R27
2592	clonotype15	MD-scTCR_R27_Donor 6 Blood CD8+	53	0.00720304	TRA:CAVEGGGNKLTF	TRA:TGTGCCGTCGAGGGAGGAGGAAACAAACTCACCTTT	AAGGTTCGTATGCTTG_R27
2593	clonotype15	MD-scTCR_R27_Donor 6 Blood CD8+	53	0.00720304	TRA:CAVEGGGNKLTF	TRA:TGTGCCGTCGAGGGAGGAGGAAACAAACTCACCTTT	CTGTGCTCAAGGACAC_R27
2594	clonotype15	MD-scTCR_R27_Donor 6 Blood CD8+	53	0.00720304	TRA:CAVEGGGNKLTF	TRA:TGTGCCGTCGAGGGAGGAGGAAACAAACTCACCTTT	AGTGAGGTCGAGCCCA_R27
2596	clonotype15	MD-scTCR_R27_Donor 6 Blood CD8+	53	0.00720304	TRA:CAVEGGGNKLTF	TRA:TGTGCCGTCGAGGGAGGAGGAAACAAACTCACCTTT	CGTGTCTGTACTCAAC_R27
2597	clonotype15	MD-scTCR_R27_Donor 6 Blood CD8+	53	0.00720304	TRA:CAVEGGGNKLTF	TRA:TGTGCCGTCGAGGGAGGAGGAAACAAACTCACCTTT	TAGTTGGGTTGAACTC_R27
2598	clonotype15	MD-scTCR_R27_Donor 6 Blood CD8+	53	0.00720304	TRA:CAVEGGGNKLTF	TRA:TGTGCCGTCGAGGGAGGAGGAAACAAACTCACCTTT	ACAGCCGGTGACCAAG_R27
2599	clonotype15	MD-scTCR_R27_Donor 6 Blood CD8+	53	0.00720304	TRA:CAVEGGGNKLTF	TRA:TGTGCCGTCGAGGGAGGAGGAAACAAACTCACCTTT	ACTGAGTTCAAGATCC_R27
2600	clonotype15	MD-scTCR_R27_Donor 6 Blood CD8+	53	0.00720304	TRA:CAVEGGGNKLTF	TRA:TGTGCCGTCGAGGGAGGAGGAAACAAACTCACCTTT	GAGTCCGTCACGCATA_R27
2601	clonotype15	MD-scTCR_R27_Donor 6 Blood CD8+	53	0.00720304	TRA:CAVEGGGNKLTF	TRA:TGTGCCGTCGAGGGAGGAGGAAACAAACTCACCTTT	CCATGTCGTAGAGCTG_R27
2603	clonotype15	MD-scTCR_R27_Donor 6 Blood CD8+	53	0.00720304	TRA:CAVEGGGNKLTF	TRA:TGTGCCGTCGAGGGAGGAGGAAACAAACTCACCTTT	CGTAGGCTCTGGTATG_R27
2605	clonotype15	MD-scTCR_R27_Donor 6 Blood CD8+	53	0.00720304	TRA:CAVEGGGNKLTF	TRA:TGTGCCGTCGAGGGAGGAGGAAACAAACTCACCTTT	AACCATGTCAACACAC_R27
2606	clonotype15	MD-scTCR_R27_Donor 6 Blood CD8+	53	0.00720304	TRA:CAVEGGGNKLTF	TRA:TGTGCCGTCGAGGGAGGAGGAAACAAACTCACCTTT	ATTTCTGTCTGCAGTA_R27
2607	clonotype15	MD-scTCR_R27_Donor 6 Blood CD8+	53	0.00720304	TRA:CAVEGGGNKLTF	TRA:TGTGCCGTCGAGGGAGGAGGAAACAAACTCACCTTT	ATGGGAGGTCTAGGTT_R27
2608	clonotype15	MD-scTCR_R27_Donor 6 Blood CD8+	53	0.00720304	TRA:CAVEGGGNKLTF	TRA:TGTGCCGTCGAGGGAGGAGGAAACAAACTCACCTTT	TACGGATGTTACAGAA_R27
2609	clonotype15	MD-scTCR_R27_Donor 6 Blood CD8+	53	0.00720304	TRA:CAVEGGGNKLTF	TRA:TGTGCCGTCGAGGGAGGAGGAAACAAACTCACCTTT	TTAACTCAGTGTACTC_R27
2610	clonotype15	MD-scTCR_R27_Donor 6 Blood CD8+	53	0.00720304	TRA:CAVEGGGNKLTF	TRA:TGTGCCGTCGAGGGAGGAGGAAACAAACTCACCTTT	CAACTAGTCATATCGG_R27
2612	clonotype15	MD-scTCR_R27_Donor 6 Blood CD8+	53	0.00720304	TRA:CAVEGGGNKLTF	TRA:TGTGCCGTCGAGGGAGGAGGAAACAAACTCACCTTT	CTACCCAAGCTAAACA_R27
2613	clonotype15	MD-scTCR_R27_Donor 6 Blood CD8+	53	0.00720304	TRA:CAVEGGGNKLTF	TRA:TGTGCCGTCGAGGGAGGAGGAAACAAACTCACCTTT	AAAGATGTCTCAAACG_R27
2615	clonotype15	MD-scTCR_R27_Donor 6 Blood CD8+	53	0.00720304	TRA:CAVEGGGNKLTF	TRA:TGTGCCGTCGAGGGAGGAGGAAACAAACTCACCTTT	ATTATCCCATCACAAC_R27
2616	clonotype15	MD-scTCR_R27_Donor 6 Blood CD8+	53	0.00720304	TRA:CAVEGGGNKLTF	TRA:TGTGCCGTCGAGGGAGGAGGAAACAAACTCACCTTT	ATCATCTAGATCTGCT_R27
2618	clonotype15	MD-scTCR_R27_Donor 6 Blood CD8+	53	0.00720304	TRA:CAVEGGGNKLTF	TRA:TGTGCCGTCGAGGGAGGAGGAAACAAACTCACCTTT	TCTTTCCGTAGCTAAA_R27
2619	clonotype15	MD-scTCR_R27_Donor 6 Blood CD8+	53	0.00720304	TRA:CAVEGGGNKLTF	TRA:TGTGCCGTCGAGGGAGGAGGAAACAAACTCACCTTT	AGTCTTTAGTGGTAGC_R27
2620	clonotype15	MD-scTCR_R27_Donor 6 Blood CD8+	53	0.00720304	TRA:CAVEGGGNKLTF	TRA:TGTGCCGTCGAGGGAGGAGGAAACAAACTCACCTTT	ACTGATGGTTGGTGGA_R27
2621	clonotype15	MD-scTCR_R27_Donor 6 Blood CD8+	53	0.00720304	TRA:CAVEGGGNKLTF	TRA:TGTGCCGTCGAGGGAGGAGGAAACAAACTCACCTTT	TGTGGTATCATGCTCC_R27
2622	clonotype15	MD-scTCR_R27_Donor 6 Blood CD8+	53	0.00720304	TRA:CAVEGGGNKLTF	TRA:TGTGCCGTCGAGGGAGGAGGAAACAAACTCACCTTT	ACGAGCCCACGAGGTA_R27
2623	clonotype15	MD-scTCR_R27_Donor 6 Blood CD8+	53	0.00720304	TRA:CAVEGGGNKLTF	TRA:TGTGCCGTCGAGGGAGGAGGAAACAAACTCACCTTT	TGCACCTCACCCAGTG_R27
2624	clonotype15	MD-scTCR_R27_Donor 6 Blood CD8+	53	0.00720304	TRA:CAVEGGGNKLTF	TRA:TGTGCCGTCGAGGGAGGAGGAAACAAACTCACCTTT	GGTGAAGCAAAGAATC_R27
2626	clonotype15	MD-scTCR_R27_Donor 6 Blood CD8+	53	0.00720304	TRA:CAVEGGGNKLTF	TRA:TGTGCCGTCGAGGGAGGAGGAAACAAACTCACCTTT	TGTATTCCACGCTTTC_R27
2627	clonotype15	MD-scTCR_R27_Donor 6 Blood CD8+	53	0.00720304	TRA:CAVEGGGNKLTF	TRA:TGTGCCGTCGAGGGAGGAGGAAACAAACTCACCTTT	ACTTTCAGTAGAGGAA_R27
2628	clonotype15	MD-scTCR_R27_Donor 6 Blood CD8+	53	0.00720304	TRA:CAVEGGGNKLTF	TRA:TGTGCCGTCGAGGGAGGAGGAAACAAACTCACCTTT	GTAACTGCAGCCTATA_R27
2629	clonotype15	MD-scTCR_R27_Donor 6 Blood CD8+	53	0.00720304	TRA:CAVEGGGNKLTF	TRA:TGTGCCGTCGAGGGAGGAGGAAACAAACTCACCTTT	TCTCATACATATGCTG_R27
2630	clonotype15	MD-scTCR_R27_Donor 6 Blood CD8+	53	0.00720304	TRA:CAVEGGGNKLTF	TRA:TGTGCCGTCGAGGGAGGAGGAAACAAACTCACCTTT	ACTTTCATCCATGAAC_R27
2631	clonotype15	MD-scTCR_R27_Donor 6 Blood CD8+	53	0.00720304	TRA:CAVEGGGNKLTF	TRA:TGTGCCGTCGAGGGAGGAGGAAACAAACTCACCTTT	GTAACGTTCCTAGTGA_R27
2632	clonotype15	MD-scTCR_R27_Donor 6 Blood CD8+	53	0.00720304	TRA:CAVEGGGNKLTF	TRA:TGTGCCGTCGAGGGAGGAGGAAACAAACTCACCTTT	CGGCTAGAGTACTTGC_R27
2633	clonotype15	MD-scTCR_R27_Donor 6 Blood CD8+	53	0.00720304	TRA:CAVEGGGNKLTF	TRA:TGTGCCGTCGAGGGAGGAGGAAACAAACTCACCTTT	CACAGGCCAAGCGCTC_R27
2635	clonotype15	MD-scTCR_R27_Donor 6 Blood CD8+	53	0.00720304	TRA:CAVEGGGNKLTF	TRA:TGTGCCGTCGAGGGAGGAGGAAACAAACTCACCTTT	GTCTCGTGTTGGTTTG_R27
2636	clonotype15	MD-scTCR_R27_Donor 6 Blood CD8+	53	0.00720304	TRA:CAVEGGGNKLTF	TRA:TGTGCCGTCGAGGGAGGAGGAAACAAACTCACCTTT	ACGATGTTCTTCCTTC_R27
2637	clonotype15	MD-scTCR_R27_Donor 6 Blood CD8+	53	0.00720304	TRA:CAVEGGGNKLTF	TRA:TGTGCCGTCGAGGGAGGAGGAAACAAACTCACCTTT	AAGGAGCGTTAAGGGC_R27
2638	clonotype15	MD-scTCR_R27_Donor 6 Blood CD8+	53	0.00720304	TRA:CAVEGGGNKLTF	TRA:TGTGCCGTCGAGGGAGGAGGAAACAAACTCACCTTT	GTACTTTTCAAACGGG_R27
2639	clonotype15	MD-scTCR_R27_Donor 6 Blood CD8+	53	0.00720304	TRA:CAVEGGGNKLTF	TRA:TGTGCCGTCGAGGGAGGAGGAAACAAACTCACCTTT	AAGGAGCTCAGCATGT_R27
2641	clonotype15	MD-scTCR_R27_Donor 6 Blood CD8+	53	0.00720304	TRA:CAVEGGGNKLTF	TRA:TGTGCCGTCGAGGGAGGAGGAAACAAACTCACCTTT	CTCGTCATCCGTTGTC_R27
2642	clonotype150	MD-scTCR_R27_Donor 6 Blood CD8+	4	0.000543626	TRB:CASSLVSGSHNEQFF	TRB:TGTGCCAGCAGCTTAGTAAGCGGGAGCCACAATGAGCAGTTCTTC	GTTTCTAAGTTAACGA_R27
2643	clonotype150	MD-scTCR_R27_Donor 6 Blood CD8+	4	0.000543626	TRB:CASSLVSGSHNEQFF	TRB:TGTGCCAGCAGCTTAGTAAGCGGGAGCCACAATGAGCAGTTCTTC	ATTGGTGCACTACAGT_R27
2644	clonotype150	MD-scTCR_R27_Donor 6 Blood CD8+	4	0.000543626	TRB:CASSLVSGSHNEQFF	TRB:TGTGCCAGCAGCTTAGTAAGCGGGAGCCACAATGAGCAGTTCTTC	GGGAATGGTCTAGCGC_R27
2646	clonotype150	MD-scTCR_R27_Donor 6 Blood CD8+	4	0.000543626	TRB:CASSLVSGSHNEQFF	TRB:TGTGCCAGCAGCTTAGTAAGCGGGAGCCACAATGAGCAGTTCTTC	CTTGGCTGTCGCATCG_R27
2648	clonotype1500	MD-scTCR_R27_Donor 6 Blood CD8+	1	0.000135906	TRA:CAVNGDTGRRALTF	TRA:TGTGCCGTGAACGGGGACACGGGCAGGAGAGCACTTACTTTT	CTCTGGTTCTGGTGTA_R27
2649	clonotype1501	MD-scTCR_R27_Donor 6 Blood CD8+	1	0.000135906	TRA:CAVPMEYGNKLVF;TRB:CATTRAGVVEQFF;TRB:CASSYGGTHTQYF	TRA:TGTGCTGTCCCGATGGAATATGGAAACAAACTGGTCTTT;TRB:TGTGCCACCACTCGAGCGGGAGTGGTTGAGCAGTTCTTC;TRB:TGTGCCAGCAGTTACGGCGGCACTCATACGCAGTATTTT	CTGAAACGTCGGATCC_R27
2653	clonotype1502	MD-scTCR_R27_Donor 6 Blood CD8+	1	0.000135906	TRA:CAFMSSGSGTYKYIF;TRB:CASSGDRGLSSFKNIQYF	TRA:TGTGCTTTCATGAGTAGCGGCTCAGGAACCTACAAATACATCTTT;TRB:TGTGCCAGCAGTGGAGACAGGGGTCTCTCCTCTTTCAAAAACATTCAGTACTTC	CTGAAGTAGCCAGTAG_R27
2655	clonotype1503	MD-scTCR_R27_Donor 6 Blood CD8+	1	0.000135906	TRB:CSARGGQGDHEQYF	TRB:TGCAGTGCTAGAGGCGGACAGGGGGACCACGAGCAGTACTTC	CTGAAGTAGTGGAGAA_R27
2656	clonotype1504	MD-scTCR_R27_Donor 6 Blood CD8+	1	0.000135906	TRB:CASNPYGASYEQYF	TRB:TGTGCCAGCAACCCTTATGGGGCCTCCTACGAGCAGTACTTC	CTGAAGTGTCAAACTC_R27
2657	clonotype1505	MD-scTCR_R27_Donor 6 Blood CD8+	1	0.000135906	TRA:CIVREMDSSYKLIF;TRB:CASSNGDSPTYEQYF	TRA:TGCATCGTCAGAGAGATGGATAGCAGCTATAAATTGATCTTC;TRB:TGTGCCAGTAGTAACGGGGACAGCCCAACCTACGAGCAGTACTTC	CTGAAGTGTTTCGCTC_R27
2659	clonotype1506	MD-scTCR_R27_Donor 6 Blood CD8+	1	0.000135906	TRA:CAMSEGKLSF;TRA:CAGGNAGKSTF;TRB:CASSLVTEKLFF	TRA:TGTGCAATGAGCGAGGGCAAGCTCAGCTTT;TRA:TGTGCAGGTGGTAATGCAGGCAAATCAACCTTT;TRB:TGTGCCAGCAGCTTGGTCACTGAAAAACTGTTTTTT	CTGATAGAGCCAGTAG_R27
2662	clonotype1507	MD-scTCR_R27_Donor 6 Blood CD8+	1	0.000135906	TRA:CAMREVLPNAGKSTF	TRA:TGTGCAATGAGAGAGGTCCTCCCCAATGCAGGCAAATCAACCTTT	CTGATAGCAATGCCAT_R27
2663	clonotype1508	MD-scTCR_R27_Donor 6 Blood CD8+	1	0.000135906	TRA:CVVGANDYKLSF;TRB:CASSPVAGGIDEQFF	TRA:TGTGTGGTGGGGGCTAACGACTACAAGCTCAGCTTT;TRB:TGTGCCAGCTCACCTGTGGCAGGGGGTATAGATGAGCAGTTCTTC	CTGATAGCAGGGTATG_R27
2665	clonotype1509	MD-scTCR_R27_Donor 6 Blood CD8+	1	0.000135906	TRB:CASSSTPVAYNEQFF	TRB:TGTGCCAGCAGTTCGACTCCCGTAGCCTACAATGAGCAGTTCTTC	CTGATAGCAGTAAGAT_R27
2666	clonotype151	MD-scTCR_R27_Donor 6 Blood CD8+	4	0.000543626	TRB:CASSQGQGETDTQYF	TRB:TGTGCCAGCAGCCAAGGACAGGGGGAGACAGATACGCAGTATTTT	CAACTAGAGCCACGTC_R27
2667	clonotype151	MD-scTCR_R27_Donor 6 Blood CD8+	4	0.000543626	TRB:CASSQGQGETDTQYF	TRB:TGTGCCAGCAGCCAAGGACAGGGGGAGACAGATACGCAGTATTTT	GTCATTTCATCAGTCA_R27
2668	clonotype151	MD-scTCR_R27_Donor 6 Blood CD8+	4	0.000543626	TRB:CASSQGQGETDTQYF	TRB:TGTGCCAGCAGCCAAGGACAGGGGGAGACAGATACGCAGTATTTT	GTCATTTAGATAGCAT_R27
2669	clonotype151	MD-scTCR_R27_Donor 6 Blood CD8+	4	0.000543626	TRB:CASSQGQGETDTQYF	TRB:TGTGCCAGCAGCCAAGGACAGGGGGAGACAGATACGCAGTATTTT	GTGCATATCGGAAATA_R27
2670	clonotype1510	MD-scTCR_R27_Donor 6 Blood CD8+	1	0.000135906	TRA:CALTLTGGGNKLTF;TRB:CASSAPFRGTEAFF	TRA:TGTGCTCTAACACTCACGGGAGGAGGAAACAAACTCACCTTT;TRB:TGTGCCAGCAGCGCCCCATTCAGGGGCACTGAAGCTTTCTTT	CTGATAGGTAATAGCA_R27
2672	clonotype1511	MD-scTCR_R27_Donor 6 Blood CD8+	1	0.000135906	TRB:CASSHREAPYNEQFF	TRB:TGTGCCAGCAGCCACAGGGAAGCACCCTACAATGAGCAGTTCTTC	CTGATAGTCTGTCAAG_R27
2674	clonotype1512	MD-scTCR_R27_Donor 6 Blood CD8+	1	0.000135906	TRB:CASSEGTGGSYEQYF	TRB:TGTGCCAGCAGCGAAGGGACAGGGGGCTCCTACGAGCAGTACTTC	CTGATCCAGACCTTTG_R27
2675	clonotype1513	MD-scTCR_R27_Donor 6 Blood CD8+	1	0.000135906	TRA:CAGEDNFNKFYF;TRB:CSVAGVNTIYF	TRA:TGTGCAGGAGAGGACAACTTCAACAAATTTTACTTT;TRB:TGCAGCGTTGCAGGGGTAAACACCATATATTTT	CTGATCCAGAGTGAGA_R27
2677	clonotype1514	MD-scTCR_R27_Donor 6 Blood CD8+	1	0.000135906	TRA:CAMSLDYNTDKLIF	TRA:TGTGCAATGAGTCTCGATTATAACACCGACAAGCTCATCTTT	CTGATCCAGCGTAATA_R27
2678	clonotype1515	MD-scTCR_R27_Donor 6 Blood CD8+	1	0.000135906	TRA:CAASGGSQGNLIF;TRA:CAARPGYALNF;TRB:CASRGLAEYEQYF	TRA:TGTGCAGCAAGCGGAGGAAGCCAAGGAAATCTCATCTTT;TRA:TGTGCAGCACGGCCCGGGTATGCACTCAACTTC;TRB:TGTGCCAGCAGAGGACTAGCCGAATACGAGCAGTACTTC	CTGCCTAGTACAGACG_R27
2681	clonotype1516	MD-scTCR_R27_Donor 6 Blood CD8+	1	0.000135906	TRB:CASSIQELAYEQYF	TRB:TGTGCCAGCAGCATACAGGAACTGGCCTACGAGCAGTACTTC	CTGCGGACAATAAGCA_R27
2682	clonotype1517	MD-scTCR_R27_Donor 6 Blood CD8+	1	0.000135906	TRA:CAVPRGSNNNDMRF;TRB:CASSSGSGVSYNEQFF	TRA:TGTGCTGTTCCCCGGGGGTCCAATAACAATGACATGCGCTTT;TRB:TGTGCCAGCAGTAGCGGGAGTGGGGTATCCTACAATGAGCAGTTCTTC	CTGCGGACAATCGAAA_R27
2684	clonotype1518	MD-scTCR_R27_Donor 6 Blood CD8+	1	0.000135906	TRA:CVVSERNQGGKLIF;TRB:CASVGGQGRQTQYF	TRA:TGTGTGGTGAGCGAACGTAACCAGGGAGGAAAGCTTATCTTC;TRB:TGCGCCAGTGTAGGCGGACAGGGGAGACAGACCCAGTACTTC	CTGCGGAGTAGAGCTG_R27
2686	clonotype1519	MD-scTCR_R27_Donor 6 Blood CD8+	1	0.000135906	TRA:CAMREGYTGNQFYF;TRB:CSATRVKDTFF	TRA:TGTGCAATGAGAGAGGGCTACACCGGTAACCAGTTCTATTTT;TRB:TGCAGTGCTACCAGGGTAAAGGACACTTTCTTT	CTGCGGAGTCTAGGTT_R27
2688	clonotype152	MD-scTCR_R27_Donor 6 Blood CD8+	4	0.000543626	TRB:CASSATDGLEGQPQHF	TRB:TGTGCCAGCAGTGCAACGGACGGGCTGGAGGGCCAGCCCCAGCATTTT	CTGTGCTGTGCTGTAT_R27
2689	clonotype152	MD-scTCR_R27_Donor 6 Blood CD8+	4	0.000543626	TRB:CASSATDGLEGQPQHF	TRB:TGTGCCAGCAGTGCAACGGACGGGCTGGAGGGCCAGCCCCAGCATTTT	CAACTAGAGTGCTGCC_R27
2690	clonotype152	MD-scTCR_R27_Donor 6 Blood CD8+	4	0.000543626	TRB:CASSATDGLEGQPQHF	TRB:TGTGCCAGCAGTGCAACGGACGGGCTGGAGGGCCAGCCCCAGCATTTT	TTTACTGAGTTACGGG_R27
2692	clonotype152	MD-scTCR_R27_Donor 6 Blood CD8+	4	0.000543626	TRB:CASSATDGLEGQPQHF	TRB:TGTGCCAGCAGTGCAACGGACGGGCTGGAGGGCCAGCCCCAGCATTTT	CGATGGCTCGTCGTTC_R27
2693	clonotype1520	MD-scTCR_R27_Donor 6 Blood CD8+	1	0.000135906	TRA:CAVRDNNARLMF;TRB:CSARGRGNEAFF	TRA:TGTGCTGTGAGAGATAACAATGCCAGACTCATGTTT;TRB:TGCAGCGCCCGGGGACGGGGGAATGAAGCTTTCTTT	CTGCGGATCTGAGGGA_R27
2695	clonotype1521	MD-scTCR_R27_Donor 6 Blood CD8+	1	0.000135906	TRA:CAGVRSNDYKLSF;TRB:CASSLDYYSNQPQHF	TRA:TGTGCAGGGGTACGTTCTAACGACTACAAGCTCAGCTTT;TRB:TGTGCCAGCAGCTTAGACTATTATAGCAATCAGCCCCAGCATTTT	CTGCGGATCTGCTGCT_R27
2697	clonotype1522	MD-scTCR_R27_Donor 6 Blood CD8+	1	0.000135906	TRA:CATDWSYQLTF;TRB:CASSLTVSSTDTQYF	TRA:TGTGCTACGGACTGGAGTTACCAACTCACTTTC;TRB:TGTGCCAGCAGCTTAACAGTCAGCTCCACAGATACGCAGTATTTT	CTGCTGTAGATGGCGT_R27
2699	clonotype1523	MD-scTCR_R27_Donor 6 Blood CD8+	1	0.000135906	TRA:CAVKEAGNMLTF;TRB:CASSSPNTDTQYF	TRA:TGTGCCGTGAAAGAGGCAGGCAACATGCTCACCTTT;TRB:TGCGCCAGCAGCTCGCCTAACACAGATACGCAGTATTTT	CTGCTGTCACGAGGTA_R27
2701	clonotype1524	MD-scTCR_R27_Donor 6 Blood CD8+	1	0.000135906	TRA:CALYDYGNNRLAF;TRB:CASSLASRGEADTQYF	TRA:TGTGCTCTCTATGACTATGGGAACAACAGACTCGCTTTT;TRB:TGTGCCAGCAGCTTAGCGAGCAGAGGGGAGGCAGATACGCAGTATTTT	CTGCTGTCATCATCCC_R27
2703	clonotype1525	MD-scTCR_R27_Donor 6 Blood CD8+	1	0.000135906	TRA:CAVRDQTGGSYIPTF;TRB:CSVETARPTGELFF	TRA:TGTGCTGTGAGAGATCAAACAGGAGGAAGCTACATACCTACATTT;TRB:TGCAGCGTTGAAACGGCGCGACCCACCGGGGAGCTGTTTTTT	CTGCTGTGTTACGCGC_R27
2706	clonotype1526	MD-scTCR_R27_Donor 6 Blood CD8+	1	0.000135906	TRA:CAMSADRGSTLGRLYF	TRA:TGTGCAATGAGCGCGGACAGAGGCTCAACCCTGGGGAGGCTATACTTT	CTGCTGTTCTCGAGTA_R27
2707	clonotype1527	MD-scTCR_R27_Donor 6 Blood CD8+	1	0.000135906	TRB:CASSFLPSGHQETQYF	TRB:TGTGCCAGCAGCTTTTTGCCTAGCGGGCACCAAGAGACCCAGTACTTC	CTGGTCTAGCGCTCCA_R27
2708	clonotype1528	MD-scTCR_R27_Donor 6 Blood CD8+	1	0.000135906	TRA:CVVNGDTGGFKTIF;TRB:CASSLSLGLADNEQFF	TRA:TGTGTGGTGAACGGGGATACTGGAGGCTTCAAAACTATCTTT;TRB:TGTGCCAGCAGTTTATCCCTGGGACTAGCGGACAATGAGCAGTTCTTC	CTGGTCTGTGCAGTAG_R27
2711	clonotype1529	MD-scTCR_R27_Donor 6 Blood CD8+	1	0.000135906	TRB:CASSQDGRGFEQYF	TRB:TGTGCCAGCAGCCAAGATGGTCGCGGGTTCGAGCAGTACTTC	CTGGTCTGTTCAGACT_R27
2712	clonotype153	MD-scTCR_R27_Donor 6 Blood CD8+	4	0.000543626	TRA:CAYRSGVDSNYQLIW;TRB:CATSSGRQGFYEQYF	TRA:TGTGCTTATAGGAGCGGGGTGGATAGCAACTATCAGTTAATCTGG;TRB:TGTGCCACCAGTTCGGGTCGCCAGGGCTTCTACGAGCAGTACTTC	GGAGCAAAGTGAATTG_R27
2713	clonotype153	MD-scTCR_R27_Donor 6 Blood CD8+	4	0.000543626	TRA:CAYRSGVDSNYQLIW;TRB:CATSSGRQGFYEQYF	TRA:TGTGCTTATAGGAGCGGGGTGGATAGCAACTATCAGTTAATCTGG;TRB:TGTGCCACCAGTTCGGGTCGCCAGGGCTTCTACGAGCAGTACTTC	TGCCCTACAGCTCGAC_R27
2715	clonotype153	MD-scTCR_R27_Donor 6 Blood CD8+	4	0.000543626	TRA:CAYRSGVDSNYQLIW;TRB:CATSSGRQGFYEQYF	TRA:TGTGCTTATAGGAGCGGGGTGGATAGCAACTATCAGTTAATCTGG;TRB:TGTGCCACCAGTTCGGGTCGCCAGGGCTTCTACGAGCAGTACTTC	CAACTAGCATGCCTTC_R27
2716	clonotype153	MD-scTCR_R27_Donor 6 Blood CD8+	4	0.000543626	TRA:CAYRSGVDSNYQLIW;TRB:CATSSGRQGFYEQYF	TRA:TGTGCTTATAGGAGCGGGGTGGATAGCAACTATCAGTTAATCTGG;TRB:TGTGCCACCAGTTCGGGTCGCCAGGGCTTCTACGAGCAGTACTTC	TCGCGAGCACGCGAAA_R27
2720	clonotype1530	MD-scTCR_R27_Donor 6 Blood CD8+	1	0.000135906	TRB:CASSHRGGGTEAFF	TRB:TGTGCCAGCAGCCACAGGGGAGGTGGCACTGAAGCTTTCTTT	CTGGTCTTCCAGTAGT_R27
2722	clonotype1531	MD-scTCR_R27_Donor 6 Blood CD8+	1	0.000135906	TRA:CALHRRDSNYQLIW;TRB:CASSLGRESKNIQYF	TRA:TGTGCTCTCCATCGAAGGGATAGCAACTATCAGTTAATCTGG;TRB:TGTGCCAGCAGCTTGGGCCGGGAGTCCAAAAACATTCAGTACTTC	CTGTGCTAGAAGGCCT_R27
2724	clonotype1532	MD-scTCR_R27_Donor 6 Blood CD8+	1	0.000135906	TRB:CASSQGPEKAGGDTDTQYF	TRB:TGTGCCAGCAGCCAAGGTCCGGAGAAAGCGGGGGGGGACACAGATACGCAGTATTTT	CTGTGCTAGCGATATA_R27
2725	clonotype1533	MD-scTCR_R27_Donor 6 Blood CD8+	1	0.000135906	TRA:CAVEAAGNKLTF;TRB:CASSGSVNTEAFF	TRA:TGTGCTGTAGAGGCTGCAGGCAACAAGCTAACTTTT;TRB:TGTGCCAGCAGTGGGTCCGTGAACACTGAAGCTTTCTTT	CTGTGCTCACAGCGTC_R27
2727	clonotype1534	MD-scTCR_R27_Donor 6 Blood CD8+	1	0.000135906	TRA:CADRSSGTYKYIF;TRB:CAKRRIPYEQYF;TRB:CASSFAANEQFF	TRA:TGTGCAGACCGATCCTCAGGAACCTACAAATACATCTTT;TRB:TGTGCCAAGCGACGGATACCCTACGAGCAGTACTTC;TRB:TGTGCCAGCAGTTTTGCAGCAAATGAGCAGTTCTTC	CTGTGCTGTTAAGATG_R27
2730	clonotype1535	MD-scTCR_R27_Donor 6 Blood CD8+	1	0.000135906	TRA:CAKDSGAGSYQLTF	TRA:TGTGCAAAGGACTCTGGGGCTGGGAGTTACCAACTCACTTTC	CTGTTTAAGCTGGAAC_R27
2731	clonotype1536	MD-scTCR_R27_Donor 6 Blood CD8+	1	0.000135906	TRA:CAMSAYGNTGKLIF;TRA:CVVNPGDSSYKLIF;TRB:CAISDFTGGGYEQYF	TRA:TGTGCAATGAGCGCGTATGGCAACACAGGCAAACTAATCTTT;TRA:TGTGTGGTGAACCCGGGAGATAGCAGCTATAAATTGATCTTC;TRB:TGTGCCATCAGTGACTTTACAGGGGGTGGCTACGAGCAGTACTTC	CTGTTTAAGTATCTCG_R27
2735	clonotype1537	MD-scTCR_R27_Donor 6 Blood CD8+	1	0.000135906	TRB:CASSHILGTGELFF	TRB:TGTGCCAGCAGCCACATCCTTGGGACCGGGGAGCTGTTTTTT	CTGTTTACATCACCCT_R27
2736	clonotype1538	MD-scTCR_R27_Donor 6 Blood CD8+	1	0.000135906	TRB:CASSEIQETQYF	TRB:TGTGCCAGCAGTGAAATCCAAGAGACCCAGTACTTC	CTGTTTAGTTCCATGA_R27
2737	clonotype1539	MD-scTCR_R27_Donor 6 Blood CD8+	1	0.000135906	TRA:CAVDTGRRALTF;TRB:CASSQSDNYEQYF;TRB:CASSQDSPGDEQFF	TRA:TGTGCTGTGGACACGGGCAGGAGAGCACTTACTTTT;TRB:TGCGCCAGCAGCCAAAGCGACAACTACGAGCAGTACTTC;TRB:TGTGCCAGCAGCCAGGACTCCCCCGGGGATGAGCAGTTCTTC	CTTAACTAGTTATCGC_R27
2741	clonotype154	MD-scTCR_R27_Donor 6 Blood CD8+	4	0.000543626	TRB:CASSYAGTPYEQYF	TRB:TGTGCCAGCAGCTACGCCGGGACTCCTTACGAGCAGTACTTC	TACGGTATCTCAAGTG_R27
2742	clonotype154	MD-scTCR_R27_Donor 6 Blood CD8+	4	0.000543626	TRB:CASSYAGTPYEQYF	TRB:TGTGCCAGCAGCTACGCCGGGACTCCTTACGAGCAGTACTTC	CTGCTGTGTAATCACC_R27
2743	clonotype154	MD-scTCR_R27_Donor 6 Blood CD8+	4	0.000543626	TRB:CASSYAGTPYEQYF	TRB:TGTGCCAGCAGCTACGCCGGGACTCCTTACGAGCAGTACTTC	TGCGTGGGTCCAGTTA_R27
2744	clonotype154	MD-scTCR_R27_Donor 6 Blood CD8+	4	0.000543626	TRB:CASSYAGTPYEQYF	TRB:TGTGCCAGCAGCTACGCCGGGACTCCTTACGAGCAGTACTTC	CAAGGCCTCGGTCCGA_R27
2747	clonotype1540	MD-scTCR_R27_Donor 6 Blood CD8+	1	0.000135906	TRB:CSAGWTEGTFNEKLFF;TRB:CASSLGHSNYGYTF	TRB:TGCAGTGCTGGGTGGACAGAAGGGACTTTTAATGAAAAACTGTTTTTT;TRB:TGCGCCAGCAGCTTGGGCCACAGTAACTATGGCTACACCTTC	CTTAACTGTCCAGTGC_R27
2749	clonotype1541	MD-scTCR_R27_Donor 6 Blood CD8+	1	0.000135906	TRA:CAALIFDSNYQLIW	TRA:TGTGCTGCCCTTATTTTTGATAGCAACTATCAGTTAATCTGG	CTTAACTGTGCGGTAA_R27
2750	clonotype1542	MD-scTCR_R27_Donor 6 Blood CD8+	1	0.000135906	TRA:CVVNRVFFGSGNTGKLIF;TRB:CASSFQAGALTDTQYF	TRA:TGTGTGGTGAACAGGGTTTTTTTCGGCTCTGGCAACACAGGCAAACTAATCTTT;TRB:TGTGCCAGCAGTTTTCAAGCGGGGGCCCTCACAGATACGCAGTATTTT	CTTAACTTCTCTGTCG_R27
2752	clonotype1543	MD-scTCR_R27_Donor 6 Blood CD8+	1	0.000135906	TRA:CAVFGNQFYF;TRB:CASSLRQSDPYNSPLHF	TRA:TGTGCTGTGTTTGGTAACCAGTTCTATTTT;TRB:TGTGCCAGCAGTTTGCGACAATCGGACCCATATAATTCACCCCTCCACTTT	CTTACCGAGACAATAC_R27
2754	clonotype1544	MD-scTCR_R27_Donor 6 Blood CD8+	1	0.000135906	TRA:CAVQVVYGGFKTIF;TRB:CASSLKSWNYEQYF	TRA:TGTGCTGTGCAGGTGGTGTATGGAGGCTTCAAAACTATCTTT;TRB:TGTGCCAGCAGTTTAAAATCTTGGAACTACGAGCAGTACTTC	CTTACCGAGACCCACC_R27
2756	clonotype1545	MD-scTCR_R27_Donor 6 Blood CD8+	1	0.000135906	TRB:CASSQPMVGYGGELFF;TRB:CASSYLAENQETQYF	TRB:TGTGCCAGCAGCCAACCCATGGTGGGGTATGGCGGGGAGCTGTTTTTT;TRB:TGTGCCAGCAGTTACTTGGCGGAGAATCAAGAGACCCAGTACTTC	CTTACCGCAGCGATCC_R27
2758	clonotype1546	MD-scTCR_R27_Donor 6 Blood CD8+	1	0.000135906	TRA:CAVNEGKLIF;TRB:CASSLIGSYEQYF;TRB:CASSSSNQGNEQFF	TRA:TGTGCCGTGAACGAGGGAAAGCTTATCTTC;TRB:TGTGCCAGCAGCTTGATCGGCTCCTACGAGCAGTACTTC;TRB:TGTGCCAGCAGTTCCTCTAATCAGGGAAATGAGCAGTTCTTC	CTTACCGGTCTAGCGC_R27
2762	clonotype1547	MD-scTCR_R27_Donor 6 Blood CD8+	1	0.000135906	TRB:CASSETGGDEQYF	TRB:TGCGCCAGCAGTGAGACAGGGGGCGACGAGCAGTACTTC	CTTACCGTCGCTTGTC_R27
2763	clonotype1548	MD-scTCR_R27_Donor 6 Blood CD8+	1	0.000135906	TRA:CAVPKRGQNFVF	TRA:TGTGCTGTTCCCAAAAGGGGTCAGAATTTTGTCTTT	CTTACCGTCTGCGGCA_R27
2764	clonotype1549	MD-scTCR_R27_Donor 6 Blood CD8+	1	0.000135906	TRA:CAASAGAGGGADGLTF;TRB:CASSKRGTKLVNEQFF	TRA:TGTGCAGCAAGCGCGGGGGCAGGAGGAGGTGCTGACGGACTCACCTTT;TRB:TGTGCCAGCAGCAAGCGGGGGACAAAGCTAGTAAATGAGCAGTTCTTC	CTTAGGAAGACATAAC_R27
2766	clonotype155	MD-scTCR_R27_Donor 6 Blood CD8+	4	0.000543626	TRA:CALSEAGWDSNYQLIW;TRB:CASRRGQGGSYEQYF	TRA:TGTGCTCTGAGTGAGGCTGGGTGGGATAGCAACTATCAGTTAATCTGG;TRB:TGTGCCAGCAGACGCGGACAGGGGGGCTCCTACGAGCAGTACTTC	CTCGAAAAGTAACCCT_R27
2767	clonotype155	MD-scTCR_R27_Donor 6 Blood CD8+	4	0.000543626	TRA:CALSEAGWDSNYQLIW;TRB:CASRRGQGGSYEQYF	TRA:TGTGCTCTGAGTGAGGCTGGGTGGGATAGCAACTATCAGTTAATCTGG;TRB:TGTGCCAGCAGACGCGGACAGGGGGGCTCCTACGAGCAGTACTTC	CAAGTTGCAGATAATG_R27
2769	clonotype155	MD-scTCR_R27_Donor 6 Blood CD8+	4	0.000543626	TRA:CALSEAGWDSNYQLIW;TRB:CASRRGQGGSYEQYF	TRA:TGTGCTCTGAGTGAGGCTGGGTGGGATAGCAACTATCAGTTAATCTGG;TRB:TGTGCCAGCAGACGCGGACAGGGGGGCTCCTACGAGCAGTACTTC	CGGACACGTAGGGACT_R27
2770	clonotype155	MD-scTCR_R27_Donor 6 Blood CD8+	4	0.000543626	TRA:CALSEAGWDSNYQLIW;TRB:CASRRGQGGSYEQYF	TRA:TGTGCTCTGAGTGAGGCTGGGTGGGATAGCAACTATCAGTTAATCTGG;TRB:TGTGCCAGCAGACGCGGACAGGGGGGCTCCTACGAGCAGTACTTC	GATCGATAGTCCGTAT_R27
2774	clonotype1550	MD-scTCR_R27_Donor 6 Blood CD8+	1	0.000135906	TRA:CAVNDSWGKFQF;TRB:CASSTGSMAKNIQYF	TRA:TGTGCTGTTAACGACAGCTGGGGGAAATTCCAGTTT;TRB:TGTGCCAGCAGTACAGGGTCGATGGCCAAAAACATTCAGTACTTC	CTTAGGAAGCACCGCT_R27
2776	clonotype1551	MD-scTCR_R27_Donor 6 Blood CD8+	1	0.000135906	TRB:CASSAGGSYEQYF;TRB:CASSLPPFDGYTF	TRB:TGCGCCAGCAGCGCAGGGGGTTCCTACGAGCAGTACTTC;TRB:TGTGCCAGCAGCTTACCCCCCTTTGATGGCTACACCTTC	CTTAGGAAGGCTAGGT_R27
2778	clonotype1552	MD-scTCR_R27_Donor 6 Blood CD8+	1	0.000135906	TRA:CAESTQRNYGQNFVF;TRB:CASSLGDLDSEAFF	TRA:TGTGCAGAGTCGACCCAAAGGAACTATGGTCAGAATTTTGTCTTT;TRB:TGCGCCAGCAGCTTGGGGGACCTAGACTCTGAAGCTTTCTTT	CTTAGGACAATAACGA_R27
2780	clonotype1553	MD-scTCR_R27_Donor 6 Blood CD8+	1	0.000135906	TRB:CASSPYSGPGHRGDTIYF	TRB:TGTGCCAGCAGTCCTTACTCCGGGCCGGGACACCGAGGGGACACCATATATTTT	CTTAGGAGTTCAGCGC_R27
2782	clonotype1554	MD-scTCR_R27_Donor 6 Blood CD8+	1	0.000135906	TRA:CAGTGNQFYF;TRA:CASRGTSYGKLTF;TRB:CASSPGVLEAFF	TRA:TGTGCTGGGACCGGTAACCAGTTCTATTTT;TRA:TGTGCTTCCCGTGGTACTAGCTATGGAAAGCTGACATTT;TRB:TGTGCCAGCAGCCCCGGGGTTCTGGAAGCTTTCTTT	CTTAGGATCACTTCAT_R27
2785	clonotype1555	MD-scTCR_R27_Donor 6 Blood CD8+	1	0.000135906	TRB:CASSLTGVQPQHF	TRB:TGTGCCAGCAGTTTAACAGGGGTTCAGCCCCAGCATTTT	CTTAGGATCCCACTTG_R27
2787	clonotype1556	MD-scTCR_R27_Donor 6 Blood CD8+	1	0.000135906	TRA:CADSYGQNFVF;TRB:CASSEPGLETEAFF	TRA:TGTGCAGACTCCTATGGTCAGAATTTTGTCTTT;TRB:TGTGCCAGCAGCGAACCCGGGCTTGAGACTGAAGCTTTCTTT	CTTAGGATCCTATGTT_R27
2790	clonotype1557	MD-scTCR_R27_Donor 6 Blood CD8+	1	0.000135906	TRA:CAYRSARDDKIIF;TRB:CATSRYRGSSHEQFF	TRA:TGTGCTTATAGGAGCGCCAGAGATGACAAGATCATCTTT;TRB:TGTGCCACCAGCAGATACCGGGGAAGCAGCCATGAGCAGTTCTTC	CTTCTCTAGATGTTAG_R27
2792	clonotype1558	MD-scTCR_R27_Donor 6 Blood CD8+	1	0.000135906	TRA:CATDDNYGQNFVF;TRB:CASAPGVSGAYNEQFF	TRA:TGTGCTACGGACGATAACTATGGTCAGAATTTTGTCTTT;TRB:TGTGCCAGCGCGCCTGGAGTAAGCGGGGCCTACAATGAGCAGTTCTTC	CTTCTCTCACGGTAGA_R27
2794	clonotype1559	MD-scTCR_R27_Donor 6 Blood CD8+	1	0.000135906	TRB:CASNRYPGSRKDTEAFF	TRB:TGTGCCAGCAACAGGTATCCGGGGTCCCGGAAGGACACTGAAGCTTTCTTT	CTTCTCTGTAGGCTGA_R27
2795	clonotype156	MD-scTCR_R27_Donor 6 Blood CD8+	4	0.000543626	TRA:CAFMDSNYQLIW;TRB:CASSPHQETGELFF	TRA:TGTGCTTTCATGGATAGCAACTATCAGTTAATCTGG;TRB:TGTGCCAGCAGTCCACACCAAGAGACCGGGGAGCTGTTTTTT	GAGCAGATCTCTTATG_R27
2796	clonotype156	MD-scTCR_R27_Donor 6 Blood CD8+	4	0.000543626	TRA:CAFMDSNYQLIW;TRB:CASSPHQETGELFF	TRA:TGTGCTTTCATGGATAGCAACTATCAGTTAATCTGG;TRB:TGTGCCAGCAGTCCACACCAAGAGACCGGGGAGCTGTTTTTT	TCGGGACAGCCGGTAA_R27
2798	clonotype156	MD-scTCR_R27_Donor 6 Blood CD8+	4	0.000543626	TRA:CAFMDSNYQLIW;TRB:CASSPHQETGELFF	TRA:TGTGCTTTCATGGATAGCAACTATCAGTTAATCTGG;TRB:TGTGCCAGCAGTCCACACCAAGAGACCGGGGAGCTGTTTTTT	CACATTTCAAGCGTAG_R27
2800	clonotype156	MD-scTCR_R27_Donor 6 Blood CD8+	4	0.000543626	TRA:CAFMDSNYQLIW;TRB:CASSPHQETGELFF	TRA:TGTGCTTTCATGGATAGCAACTATCAGTTAATCTGG;TRB:TGTGCCAGCAGTCCACACCAAGAGACCGGGGAGCTGTTTTTT	GATTCAGAGGTCATCT_R27
2803	clonotype1560	MD-scTCR_R27_Donor 6 Blood CD8+	1	0.000135906	TRA:CALRTIISSGSARQLTF;TRB:CASSHGNSNQPQHF	TRA:TGTGCTCTGAGAACCATAATTTCTTCTGGTTCTGCAAGGCAACTGACCTTT;TRB:TGTGCCAGCAGCCATGGGAATAGCAATCAGCCCCAGCATTTT	CTTCTCTGTCTGCAAT_R27
2805	clonotype1561	MD-scTCR_R27_Donor 6 Blood CD8+	1	0.000135906	TRA:CAASSDGSEKLVF;TRB:CASTVKPGHVSYGYTF	TRA:TGTGCAGCAAGTTCGGACGGATCTGAAAAGCTGGTCTTT;TRB:TGCGCCAGCACTGTAAAACCGGGACATGTGAGTTATGGCTACACCTTC	CTTCTCTGTTGCGCAC_R27
2807	clonotype1562	MD-scTCR_R27_Donor 6 Blood CD8+	1	0.000135906	TRA:CAFRSNRDDKIIF;TRB:CASMDRNLYGYTF	TRA:TGTGCCTTTCGATCGAACAGAGATGACAAGATCATCTTT;TRB:TGTGCCAGCATGGACAGAAACCTTTATGGCTACACCTTC	CTTCTCTTCGAGAACG_R27
2809	clonotype1563	MD-scTCR_R27_Donor 6 Blood CD8+	1	0.000135906	TRA:CAFMKPGGSNYKLTF;TRB:CASSLWSVEAFF	TRA:TGTGCTTTCATGAAGCCCGGAGGTAGCAACTATAAACTGACATTT;TRB:TGTGCCAGCAGCCTGTGGAGTGTAGAAGCTTTCTTT	CTTGGCTAGACTGGGT_R27
2811	clonotype1564	MD-scTCR_R27_Donor 6 Blood CD8+	1	0.000135906	TRB:CASSLGGLNTEAFF	TRB:TGCGCCAGCAGCTTGGGAGGGTTGAACACTGAAGCTTTCTTT	CTTGGCTAGTGGTCCC_R27
2812	clonotype1565	MD-scTCR_R27_Donor 6 Blood CD8+	1	0.000135906	TRB:CASRGEPYNEQFF	TRB:TGTGCCAGCAGGGGAGAACCCTACAATGAGCAGTTCTTC	CTTGGCTCACAGTCGC_R27
2813	clonotype1566	MD-scTCR_R27_Donor 6 Blood CD8+	1	0.000135906	TRA:CALSERGQNFVF;TRB:CASSLEASGNTIYF	TRA:TGTGCTCTGAGTGAAAGAGGTCAGAATTTTGTCTTT;TRB:TGTGCCAGCAGCTTAGAAGCCTCTGGAAACACCATATATTTT	CTTGGCTGTAAGCACG_R27
2815	clonotype1567	MD-scTCR_R27_Donor 6 Blood CD8+	1	0.000135906	TRB:CASSEEQGSPGTGELFF	TRB:TGTGCCAGCAGTGAAGAGCAGGGATCGCCGGGCACCGGGGAGCTGTTTTTT	CTTGGCTGTCACCTAA_R27
2816	clonotype1568	MD-scTCR_R27_Donor 6 Blood CD8+	1	0.000135906	TRA:CVVNRVDSNYQLIW;TRB:CASSPRRTGDYGYTF;TRB:CASRDSRDPSLVAQYF	TRA:TGTGTGGTGAACCGGGTGGATAGCAACTATCAGTTAATCTGG;TRB:TGCGCCAGCAGCCCGAGAAGGACAGGCGACTATGGCTACACCTTC;TRB:TGTGCCAGCAGAGACTCCCGGGACCCGTCATTAGTAGCGCAGTATTTT	CTTGGCTGTTACCGAT_R27
2819	clonotype1569	MD-scTCR_R27_Donor 6 Blood CD8+	1	0.000135906	TRB:CASSPTGVGYTF	TRB:TGTGCCAGCAGCCCGACAGGGGTCGGCTACACCTTC	CTTGGCTGTTACGCGC_R27
2820	clonotype157	MD-scTCR_R27_Donor 6 Blood CD8+	4	0.000543626	TRB:CASSSSNQGNEQFF	TRB:TGTGCCAGCAGTTCCTCTAATCAGGGAAATGAGCAGTTCTTC	TATTACCTCGGCATCG_R27
2821	clonotype157	MD-scTCR_R27_Donor 6 Blood CD8+	4	0.000543626	TRB:CASSSSNQGNEQFF	TRB:TGTGCCAGCAGTTCCTCTAATCAGGGAAATGAGCAGTTCTTC	CCTCAGTTCGGATGTT_R27
2822	clonotype157	MD-scTCR_R27_Donor 6 Blood CD8+	4	0.000543626	TRB:CASSSSNQGNEQFF	TRB:TGTGCCAGCAGTTCCTCTAATCAGGGAAATGAGCAGTTCTTC	GCGCAACTCACTTACT_R27
2823	clonotype157	MD-scTCR_R27_Donor 6 Blood CD8+	4	0.000543626	TRB:CASSSSNQGNEQFF	TRB:TGTGCCAGCAGTTCCTCTAATCAGGGAAATGAGCAGTTCTTC	CACCAGGGTCTCTTAT_R27
2826	clonotype1570	MD-scTCR_R27_Donor 6 Blood CD8+	1	0.000135906	TRB:CASSPMRGLTDTQYF	TRB:TGTGCCAGCAGCCCTATGCGGGGCCTCACAGATACGCAGTATTTT	CTTGGCTTCCCACTTG_R27
2827	clonotype1571	MD-scTCR_R27_Donor 6 Blood CD8+	1	0.000135906	TRB:CASSQDRMNTEAFF	TRB:TGTGCCAGCAGCCAGGACAGGATGAACACTGAAGCTTTCTTT	CTTGGCTTCTCGCATC_R27
2829	clonotype1572	MD-scTCR_R27_Donor 6 Blood CD8+	1	0.000135906	TRA:CAVSPFIDSNYQLIW;TRB:CASSLWGEEGEKLFF	TRA:TGTGCTGTCAGCCCCTTTATCGATAGCAACTATCAGTTAATCTGG;TRB:TGTGCCAGCAGTTTATGGGGCGAGGAGGGGGAAAAACTGTTTTTT	CTTTGCGAGTCGTTTG_R27
2831	clonotype1573	MD-scTCR_R27_Donor 6 Blood CD8+	1	0.000135906	TRA:CAVYTGTASKLTF;TRB:CASSLGGTGAYEQYF	TRA:TGTGCTGTGTATACCGGCACTGCCAGTAAACTCACCTTT;TRB:TGTGCCAGCAGCTTAGGTGGGACAGGGGCCTACGAGCAGTACTTC	CTTTGCGTCAACGGGA_R27
2834	clonotype1574	MD-scTCR_R27_Donor 6 Blood CD8+	1	0.000135906	TRA:CAASDHQFYF	TRA:TGTGCAGCAAGCGACCACCAGTTCTATTTT	CTTTGCGTCGCCGTGA_R27
2836	clonotype1575	MD-scTCR_R27_Donor 6 Blood CD8+	1	0.000135906	TRB:CASSSTKTDTQYF	TRB:TGTGCCAGCAGTTCTACGAAAACAGATACGCAGTATTTT	CTTTGCGTCGTAGGTT_R27
2837	clonotype1576	MD-scTCR_R27_Donor 6 Blood CD8+	1	0.000135906	TRA:CAMSAGGTSYGKLTF;TRB:CSAVSGITYEQYF	TRA:TGTGCAATGAGCGCTGGTGGTACTAGCTATGGAAAGCTGACATTT;TRB:TGCAGCGCAGTTAGCGGGATCACCTACGAGCAGTACTTC	GAAACTCAGGACAGAA_R27
2840	clonotype1577	MD-scTCR_R27_Donor 6 Blood CD8+	1	0.000135906	TRB:CASQRTGSYNEQFF	TRB:TGTGCCAGCCAAAGGACAGGATCTTACAATGAGCAGTTCTTC	GAAACTCTCGGCATCG_R27
2841	clonotype1578	MD-scTCR_R27_Donor 6 Blood CD8+	1	0.000135906	TRA:CAVRDDGYSSASKIIF;TRB:CASSLGGGSLETQYF	TRA:TGTGCTGTGAGAGACGACGGGTACAGCAGTGCTTCCAAGATAATCTTT;TRB:TGTGCCAGCAGCTTAGGGGGAGGGAGCCTAGAGACCCAGTACTTC	GAAATGAAGGAGTCTG_R27
2844	clonotype1579	MD-scTCR_R27_Donor 6 Blood CD8+	1	0.000135906	TRA:CALSAPWQKLVF;TRB:CASSPSTSALRNEQFF;TRB:CASSSTGYYEQYF	TRA:TGTGCTCTAAGTGCCCCCTGGCAGAAACTTGTATTT;TRB:TGTGCCAGCAGTCCTTCGACTAGCGCCCTCAGGAATGAGCAGTTCTTC;TRB:TGTGCCAGCAGTTCTACAGGGTACTACGAGCAGTACTTC	GAAATGAAGTAGTGCG_R27
2849	clonotype158	MD-scTCR_R27_Donor 6 Blood CD8+	4	0.000543626	TRA:CAVRDHDYKLSF;TRB:CASRSPGTGRGEQYF	TRA:TGTGCTGTGAGAGACCACGACTACAAGCTCAGCTTT;TRB:TGTGCCAGCAGGAGTCCCGGGACAGGGAGAGGCGAGCAGTACTTC	GTCACGGTCGGTTAAC_R27
2851	clonotype158	MD-scTCR_R27_Donor 6 Blood CD8+	4	0.000543626	TRA:CAVRDHDYKLSF;TRB:CASRSPGTGRGEQYF	TRA:TGTGCTGTGAGAGACCACGACTACAAGCTCAGCTTT;TRB:TGTGCCAGCAGGAGTCCCGGGACAGGGAGAGGCGAGCAGTACTTC	CGCCAAGAGGGATCTG_R27
2852	clonotype158	MD-scTCR_R27_Donor 6 Blood CD8+	4	0.000543626	TRA:CAVRDHDYKLSF;TRB:CASRSPGTGRGEQYF	TRA:TGTGCTGTGAGAGACCACGACTACAAGCTCAGCTTT;TRB:TGTGCCAGCAGGAGTCCCGGGACAGGGAGAGGCGAGCAGTACTTC	TTTCCTCTCTTAACCT_R27
2854	clonotype158	MD-scTCR_R27_Donor 6 Blood CD8+	4	0.000543626	TRA:CAVRDHDYKLSF;TRB:CASRSPGTGRGEQYF	TRA:TGTGCTGTGAGAGACCACGACTACAAGCTCAGCTTT;TRB:TGTGCCAGCAGGAGTCCCGGGACAGGGAGAGGCGAGCAGTACTTC	CAGAGAGTCGCCTGAG_R27
2858	clonotype1580	MD-scTCR_R27_Donor 6 Blood CD8+	1	0.000135906	TRB:CASSQGGGPRYF	TRB:TGCGCCAGCAGTCAAGGGGGGGGCCCAAGGTACTTC	GAAATGAAGTGTACCT_R27
2859	clonotype1581	MD-scTCR_R27_Donor 6 Blood CD8+	1	0.000135906	TRA:CAGPGGRRALTF;TRB:CASSLTSGSHNEQFF;TRB:CASSYSEGNGYTF	TRA:TGTGCCGGCCCGGGGGGCAGGAGAGCACTTACTTTT;TRB:TGCGCCAGCAGCCTAACTAGCGGGAGTCACAATGAGCAGTTCTTC;TRB:TGTGCCAGCAGTTACTCGGAGGGGAACGGCTACACCTTC	GAAATGAAGTTTGCGT_R27
2863	clonotype1582	MD-scTCR_R27_Donor 6 Blood CD8+	1	0.000135906	TRB:CASRGAEHSYNEQFF	TRB:TGTGCCAGCAGAGGGGCAGAACACTCCTACAATGAGCAGTTCTTC	GAAATGAGTTTGACTG_R27
2864	clonotype1583	MD-scTCR_R27_Donor 6 Blood CD8+	1	0.000135906	TRA:CALEEANNLFF;TRA:CAVRDQDTNAGKSTF;TRB:CASSPRRTGDYGYTF	TRA:TGTGCTCTGGAGGAGGCAAACAACCTCTTCTTT;TRA:TGTGCTGTGAGAGACCAGGACACCAATGCAGGCAAATCAACCTTT;TRB:TGCGCCAGCAGCCCGAGAAGGACAGGCGACTATGGCTACACCTTC	GAAATGATCTTTCCTC_R27
2867	clonotype1584	MD-scTCR_R27_Donor 6 Blood CD8+	1	0.000135906	TRA:CAEITYGNNRLAF;TRB:CASYQGESLSEQYF;TRB:CASKGGSYEQYF	TRA:TGTGCAGAGATCACCTATGGGAACAACAGACTCGCTTTT;TRB:TGCGCCAGCTACCAGGGGGAGAGCCTCAGCGAGCAGTACTTC;TRB:TGTGCCAGCAAGGGCGGGAGTTACGAGCAGTACTTC	GAACATCAGCTGAAAT_R27
2871	clonotype1585	MD-scTCR_R27_Donor 6 Blood CD8+	1	0.000135906	TRA:CVVNLVGNMLTF;TRB:CASSLRTSGSYEQYF;TRB:CASSRPVWTGGAFF	TRA:TGTGTGGTGAACTTAGTAGGCAACATGCTCACCTTT;TRB:TGCGCCAGCAGCTTAAGGACTAGCGGCTCCTACGAGCAGTACTTC;TRB:TGTGCCAGCAGCCGGCCGGTATGGACAGGGGGAGCTTTCTTT	GAACATCCACGGTAAG_R27
2875	clonotype1586	MD-scTCR_R27_Donor 6 Blood CD8+	1	0.000135906	TRB:CASSPFGQAGNTIYF	TRB:TGTGCCAGCTCACCCTTCGGACAGGCCGGGAACACCATATATTTT	GAACATCGTGCGAAAC_R27
2876	clonotype1587	MD-scTCR_R27_Donor 6 Blood CD8+	1	0.000135906	TRA:CAVQCGNNRLAF	TRA:TGTGCTGTGCAGTGTGGGAACAACAGACTCGCTTTT	GAACATCGTTCCCGAG_R27
2877	clonotype1588	MD-scTCR_R27_Donor 6 Blood CD8+	1	0.000135906	TRB:CASSVAGGGGNEQFF	TRB:TGTGCCAGCAGCGTAGCGGGAGGGGGTGGCAATGAGCAGTTCTTC	GAACCTAAGCTCCTTC_R27
2878	clonotype1589	MD-scTCR_R27_Donor 6 Blood CD8+	1	0.000135906	TRA:CAARDSGGTSYGKLTF;TRB:CASRNPRGYNTEAFF	TRA:TGTGCAGCAAGAGATTCTGGTGGTACTAGCTATGGAAAGCTGACATTT;TRB:TGCGCCAGCAGAAACCCTAGGGGGTATAACACTGAAGCTTTCTTT	GAACCTAGTACGAAAT_R27
2880	clonotype159	MD-scTCR_R27_Donor 6 Blood CD8+	4	0.000543626	TRA:CAVKDSNYQLIW;TRB:CAWSEVGGSSEAFF	TRA:TGTGCTGTGAAGGATAGCAACTATCAGTTAATCTGG;TRB:TGTGCCTGGAGTGAGGTAGGGGGAAGCTCTGAAGCTTTCTTT	GTGCAGCGTGCATCTA_R27
2881	clonotype159	MD-scTCR_R27_Donor 6 Blood CD8+	4	0.000543626	TRA:CAVKDSNYQLIW;TRB:CAWSEVGGSSEAFF	TRA:TGTGCTGTGAAGGATAGCAACTATCAGTTAATCTGG;TRB:TGTGCCTGGAGTGAGGTAGGGGGAAGCTCTGAAGCTTTCTTT	TTTGTCAGTCCAGTTA_R27
2883	clonotype159	MD-scTCR_R27_Donor 6 Blood CD8+	4	0.000543626	TRA:CAVKDSNYQLIW;TRB:CAWSEVGGSSEAFF	TRA:TGTGCTGTGAAGGATAGCAACTATCAGTTAATCTGG;TRB:TGTGCCTGGAGTGAGGTAGGGGGAAGCTCTGAAGCTTTCTTT	CAGCCGACATACAGCT_R27
2884	clonotype159	MD-scTCR_R27_Donor 6 Blood CD8+	4	0.000543626	TRA:CAVKDSNYQLIW;TRB:CAWSEVGGSSEAFF	TRA:TGTGCTGTGAAGGATAGCAACTATCAGTTAATCTGG;TRB:TGTGCCTGGAGTGAGGTAGGGGGAAGCTCTGAAGCTTTCTTT	TGGGAAGGTTGACGTT_R27
2888	clonotype1590	MD-scTCR_R27_Donor 6 Blood CD8+	1	0.000135906	TRA:CALSPLNDYKLSF;TRB:CASSGTSGQGYEQYF	TRA:TGTGCTCTGAGTCCTTTGAACGACTACAAGCTCAGCTTT;TRB:TGTGCCAGCAGCGGAACCTCGGGACAGGGTTACGAGCAGTACTTC	GAACCTAGTGACTACT_R27
2890	clonotype1591	MD-scTCR_R27_Donor 6 Blood CD8+	1	0.000135906	TRB:CASSEGGGAPDEQFF	TRB:TGTGCCAGCAGTGAAGGCGGGGGGGCCCCGGATGAGCAGTTCTTC	GAACCTATCTTATCTG_R27
2891	clonotype1592	MD-scTCR_R27_Donor 6 Blood CD8+	1	0.000135906	TRA:CAEVIILGFGNVLHC;TRA:CAVGAPGFQKLVF;TRB:CATSGDRELTGELFF	TRA:TGTGCAGAGGTAATTATTTTGGGCTTTGGGAATGTGCTGCATTGC;TRA:TGTGCTGTGGGTGCGCCAGGCTTTCAGAAACTTGTATTT;TRB:TGTGCCACCAGCGGGGACAGGGAACTCACCGGGGAGCTGTTTTTT	GAACGGACAACAACCT_R27
2894	clonotype1593	MD-scTCR_R27_Donor 6 Blood CD8+	1	0.000135906	TRA:CAFVRNTGNQFYF	TRA:TGTGCTTTCGTTCGGAACACCGGTAACCAGTTCTATTTT	GAACGGACAGCTGTTA_R27
2895	clonotype1594	MD-scTCR_R27_Donor 6 Blood CD8+	1	0.000135906	TRB:CASSPGSIINEQFF	TRB:TGTGCCAGTAGTCCCGGGTCAATAATCAATGAGCAGTTCTTC	GAACGGACAGTCAGAG_R27
2896	clonotype1595	MD-scTCR_R27_Donor 6 Blood CD8+	1	0.000135906	TRB:CASSLAGRSTEAFF	TRB:TGCGCCAGCAGCTTGGCAGGGAGGTCGACTGAAGCTTTCTTT	GAACGGAGTAGCTCCG_R27
2897	clonotype1596	MD-scTCR_R27_Donor 6 Blood CD8+	1	0.000135906	TRA:CAADDYKLSF;TRB:CAIGAYGTEAFF	TRA:TGTGCAGCAGACGACTACAAGCTCAGCTTT;TRB:TGTGCCATAGGGGCATATGGCACTGAAGCTTTCTTT	GAACGGATCAGCTCTC_R27
2899	clonotype1597	MD-scTCR_R27_Donor 6 Blood CD8+	1	0.000135906	TRA:CGTEDGPGGTSYGKLTF;TRB:CATSRGIISGANVLTF	TRA:TGTGGCACAGAGGATGGACCTGGTGGTACTAGCTATGGAAAGCTGACATTT;TRB:TGTGCCACCAGCAGAGGGATTATCTCTGGGGCCAACGTCCTGACTTTC	GAAGCAGCAAGCGATG_R27
2901	clonotype1598	MD-scTCR_R27_Donor 6 Blood CD8+	1	0.000135906	TRB:CASSLQGRVNTEAFF	TRB:TGTGCCAGCAGTTTACAGGGCCGGGTAAACACTGAAGCTTTCTTT	GAAGCAGCATACTCTT_R27
2902	clonotype1599	MD-scTCR_R27_Donor 6 Blood CD8+	1	0.000135906	TRA:CAARPGYALNF;TRA:CAVPRGTGFQKLVF;TRB:CASRGLAEYEQYF;TRB:CASSFGQSNTEAFF	TRA:TGTGCAGCACGGCCCGGGTATGCACTCAACTTC;TRA:TGTGCCGTGCCCCGGGGGACAGGCTTTCAGAAACTTGTATTT;TRB:TGTGCCAGCAGAGGACTAGCCGAATACGAGCAGTACTTC;TRB:TGTGCCAGCAGCTTCGGACAGTCAAACACTGAAGCTTTCTTT	GAAGCAGGTACCATCA_R27
2906	clonotype16	MD-scTCR_R27_Donor 6 Blood CD8+	50	0.00679532	TRB:CASSSTGAGEQYF	TRB:TGTGCCAGCAGTTCTACCGGGGCGGGCGAGCAGTACTTC	TTATGCTTCACAATGC_R27
2907	clonotype16	MD-scTCR_R27_Donor 6 Blood CD8+	50	0.00679532	TRB:CASSSTGAGEQYF	TRB:TGTGCCAGCAGTTCTACCGGGGCGGGCGAGCAGTACTTC	CGATGGCAGACAGACC_R27
2908	clonotype16	MD-scTCR_R27_Donor 6 Blood CD8+	50	0.00679532	TRB:CASSSTGAGEQYF	TRB:TGTGCCAGCAGTTCTACCGGGGCGGGCGAGCAGTACTTC	AAAGCAAAGCTGCAAG_R27
2909	clonotype16	MD-scTCR_R27_Donor 6 Blood CD8+	50	0.00679532	TRB:CASSSTGAGEQYF	TRB:TGTGCCAGCAGTTCTACCGGGGCGGGCGAGCAGTACTTC	CTTCTCTTCTTCGAGA_R27
2910	clonotype16	MD-scTCR_R27_Donor 6 Blood CD8+	50	0.00679532	TRB:CASSSTGAGEQYF	TRB:TGTGCCAGCAGTTCTACCGGGGCGGGCGAGCAGTACTTC	TAGAGCTGTGCGCTTG_R27
2911	clonotype16	MD-scTCR_R27_Donor 6 Blood CD8+	50	0.00679532	TRB:CASSSTGAGEQYF	TRB:TGTGCCAGCAGTTCTACCGGGGCGGGCGAGCAGTACTTC	CTACATTGTACAGTGG_R27
2913	clonotype16	MD-scTCR_R27_Donor 6 Blood CD8+	50	0.00679532	TRB:CASSSTGAGEQYF	TRB:TGTGCCAGCAGTTCTACCGGGGCGGGCGAGCAGTACTTC	CGAACATCAGATGGGT_R27
2914	clonotype16	MD-scTCR_R27_Donor 6 Blood CD8+	50	0.00679532	TRB:CASSSTGAGEQYF	TRB:TGTGCCAGCAGTTCTACCGGGGCGGGCGAGCAGTACTTC	ATCCGAACATCATCCC_R27
2915	clonotype16	MD-scTCR_R27_Donor 6 Blood CD8+	50	0.00679532	TRB:CASSSTGAGEQYF	TRB:TGTGCCAGCAGTTCTACCGGGGCGGGCGAGCAGTACTTC	TGAGGGATCGCGTAGC_R27
2916	clonotype16	MD-scTCR_R27_Donor 6 Blood CD8+	50	0.00679532	TRB:CASSSTGAGEQYF	TRB:TGTGCCAGCAGTTCTACCGGGGCGGGCGAGCAGTACTTC	ATGGGAGAGGAATGGA_R27
2918	clonotype16	MD-scTCR_R27_Donor 6 Blood CD8+	50	0.00679532	TRB:CASSSTGAGEQYF	TRB:TGTGCCAGCAGTTCTACCGGGGCGGGCGAGCAGTACTTC	CCACTACCATACTACG_R27
2919	clonotype16	MD-scTCR_R27_Donor 6 Blood CD8+	50	0.00679532	TRB:CASSSTGAGEQYF	TRB:TGTGCCAGCAGTTCTACCGGGGCGGGCGAGCAGTACTTC	CTCCTAGGTAGCAAAT_R27
2920	clonotype16	MD-scTCR_R27_Donor 6 Blood CD8+	50	0.00679532	TRB:CASSSTGAGEQYF	TRB:TGTGCCAGCAGTTCTACCGGGGCGGGCGAGCAGTACTTC	ATTGGACCAAGTACCT_R27
2921	clonotype16	MD-scTCR_R27_Donor 6 Blood CD8+	50	0.00679532	TRB:CASSSTGAGEQYF	TRB:TGTGCCAGCAGTTCTACCGGGGCGGGCGAGCAGTACTTC	CATCGAACAACACCTA_R27
2922	clonotype16	MD-scTCR_R27_Donor 6 Blood CD8+	50	0.00679532	TRB:CASSSTGAGEQYF	TRB:TGTGCCAGCAGTTCTACCGGGGCGGGCGAGCAGTACTTC	AACACGTCAAAGGCGT_R27
2924	clonotype16	MD-scTCR_R27_Donor 6 Blood CD8+	50	0.00679532	TRB:CASSSTGAGEQYF	TRB:TGTGCCAGCAGTTCTACCGGGGCGGGCGAGCAGTACTTC	CACAGGCCAGTGACAG_R27
2925	clonotype16	MD-scTCR_R27_Donor 6 Blood CD8+	50	0.00679532	TRB:CASSSTGAGEQYF	TRB:TGTGCCAGCAGTTCTACCGGGGCGGGCGAGCAGTACTTC	GGGTTGCAGTAGCGGT_R27
2927	clonotype16	MD-scTCR_R27_Donor 6 Blood CD8+	50	0.00679532	TRB:CASSSTGAGEQYF	TRB:TGTGCCAGCAGTTCTACCGGGGCGGGCGAGCAGTACTTC	TTAACTCAGATGTTAG_R27
2929	clonotype16	MD-scTCR_R27_Donor 6 Blood CD8+	50	0.00679532	TRB:CASSSTGAGEQYF	TRB:TGTGCCAGCAGTTCTACCGGGGCGGGCGAGCAGTACTTC	GGACATTAGGAGTTTA_R27
2930	clonotype16	MD-scTCR_R27_Donor 6 Blood CD8+	50	0.00679532	TRB:CASSSTGAGEQYF	TRB:TGTGCCAGCAGTTCTACCGGGGCGGGCGAGCAGTACTTC	CGACTTCGTGTTTGGT_R27
2931	clonotype16	MD-scTCR_R27_Donor 6 Blood CD8+	50	0.00679532	TRB:CASSSTGAGEQYF	TRB:TGTGCCAGCAGTTCTACCGGGGCGGGCGAGCAGTACTTC	CTCGGAGTCATGTAGC_R27
2932	clonotype16	MD-scTCR_R27_Donor 6 Blood CD8+	50	0.00679532	TRB:CASSSTGAGEQYF	TRB:TGTGCCAGCAGTTCTACCGGGGCGGGCGAGCAGTACTTC	TGACTAGCAGACAAAT_R27
2933	clonotype16	MD-scTCR_R27_Donor 6 Blood CD8+	50	0.00679532	TRB:CASSSTGAGEQYF	TRB:TGTGCCAGCAGTTCTACCGGGGCGGGCGAGCAGTACTTC	GAGCAGAGTAACGTTC_R27
2934	clonotype16	MD-scTCR_R27_Donor 6 Blood CD8+	50	0.00679532	TRB:CASSSTGAGEQYF	TRB:TGTGCCAGCAGTTCTACCGGGGCGGGCGAGCAGTACTTC	GGCCGATGTCCATCCT_R27
2936	clonotype16	MD-scTCR_R27_Donor 6 Blood CD8+	50	0.00679532	TRB:CASSSTGAGEQYF	TRB:TGTGCCAGCAGTTCTACCGGGGCGGGCGAGCAGTACTTC	CGATGTATCTACTATC_R27
2937	clonotype16	MD-scTCR_R27_Donor 6 Blood CD8+	50	0.00679532	TRB:CASSSTGAGEQYF	TRB:TGTGCCAGCAGTTCTACCGGGGCGGGCGAGCAGTACTTC	ATGGGAGTCAACTCTT_R27
2938	clonotype16	MD-scTCR_R27_Donor 6 Blood CD8+	50	0.00679532	TRB:CASSSTGAGEQYF	TRB:TGTGCCAGCAGTTCTACCGGGGCGGGCGAGCAGTACTTC	TTATGCTAGGACATTA_R27
2939	clonotype16	MD-scTCR_R27_Donor 6 Blood CD8+	50	0.00679532	TRB:CASSSTGAGEQYF	TRB:TGTGCCAGCAGTTCTACCGGGGCGGGCGAGCAGTACTTC	CATATTCCAGTATGCT_R27
2941	clonotype16	MD-scTCR_R27_Donor 6 Blood CD8+	50	0.00679532	TRB:CASSSTGAGEQYF	TRB:TGTGCCAGCAGTTCTACCGGGGCGGGCGAGCAGTACTTC	GGGAATGGTTCGTTGA_R27
2944	clonotype16	MD-scTCR_R27_Donor 6 Blood CD8+	50	0.00679532	TRB:CASSSTGAGEQYF	TRB:TGTGCCAGCAGTTCTACCGGGGCGGGCGAGCAGTACTTC	TATCTCAGTCCAGTTA_R27
2945	clonotype16	MD-scTCR_R27_Donor 6 Blood CD8+	50	0.00679532	TRB:CASSSTGAGEQYF	TRB:TGTGCCAGCAGTTCTACCGGGGCGGGCGAGCAGTACTTC	ATCACGATCGCCATAA_R27
2946	clonotype16	MD-scTCR_R27_Donor 6 Blood CD8+	50	0.00679532	TRB:CASSSTGAGEQYF	TRB:TGTGCCAGCAGTTCTACCGGGGCGGGCGAGCAGTACTTC	GCATACATCGAGAGCA_R27
2948	clonotype16	MD-scTCR_R27_Donor 6 Blood CD8+	50	0.00679532	TRB:CASSSTGAGEQYF	TRB:TGTGCCAGCAGTTCTACCGGGGCGGGCGAGCAGTACTTC	TAAGTGCGTACAGTGG_R27
2949	clonotype16	MD-scTCR_R27_Donor 6 Blood CD8+	50	0.00679532	TRB:CASSSTGAGEQYF	TRB:TGTGCCAGCAGTTCTACCGGGGCGGGCGAGCAGTACTTC	GGCCGATTCGATGAGG_R27
2950	clonotype16	MD-scTCR_R27_Donor 6 Blood CD8+	50	0.00679532	TRB:CASSSTGAGEQYF	TRB:TGTGCCAGCAGTTCTACCGGGGCGGGCGAGCAGTACTTC	GCGAGAAGTTGGTGGA_R27
2951	clonotype16	MD-scTCR_R27_Donor 6 Blood CD8+	50	0.00679532	TRB:CASSSTGAGEQYF	TRB:TGTGCCAGCAGTTCTACCGGGGCGGGCGAGCAGTACTTC	CTGCCTACAGGTGGAT_R27
2952	clonotype16	MD-scTCR_R27_Donor 6 Blood CD8+	50	0.00679532	TRB:CASSSTGAGEQYF	TRB:TGTGCCAGCAGTTCTACCGGGGCGGGCGAGCAGTACTTC	GCCTCTACAAGGGTCA_R27
2953	clonotype16	MD-scTCR_R27_Donor 6 Blood CD8+	50	0.00679532	TRB:CASSSTGAGEQYF	TRB:TGTGCCAGCAGTTCTACCGGGGCGGGCGAGCAGTACTTC	GGACGTCGTAAGCACG_R27
2954	clonotype16	MD-scTCR_R27_Donor 6 Blood CD8+	50	0.00679532	TRB:CASSSTGAGEQYF	TRB:TGTGCCAGCAGTTCTACCGGGGCGGGCGAGCAGTACTTC	GAAACTCGTGGTCCGT_R27
2955	clonotype16	MD-scTCR_R27_Donor 6 Blood CD8+	50	0.00679532	TRB:CASSSTGAGEQYF	TRB:TGTGCCAGCAGTTCTACCGGGGCGGGCGAGCAGTACTTC	GCATGCGAGGCAGGTT_R27
2957	clonotype16	MD-scTCR_R27_Donor 6 Blood CD8+	50	0.00679532	TRB:CASSSTGAGEQYF	TRB:TGTGCCAGCAGTTCTACCGGGGCGGGCGAGCAGTACTTC	GTGCATAGTTTAAGCC_R27
2958	clonotype16	MD-scTCR_R27_Donor 6 Blood CD8+	50	0.00679532	TRB:CASSSTGAGEQYF	TRB:TGTGCCAGCAGTTCTACCGGGGCGGGCGAGCAGTACTTC	CGGTTAACATTCACTT_R27
2959	clonotype16	MD-scTCR_R27_Donor 6 Blood CD8+	50	0.00679532	TRB:CASSSTGAGEQYF	TRB:TGTGCCAGCAGTTCTACCGGGGCGGGCGAGCAGTACTTC	CTCTAATGTCAGTGGA_R27
2960	clonotype16	MD-scTCR_R27_Donor 6 Blood CD8+	50	0.00679532	TRB:CASSSTGAGEQYF	TRB:TGTGCCAGCAGTTCTACCGGGGCGGGCGAGCAGTACTTC	AAGGAGCTCCTTGACC_R27
2962	clonotype16	MD-scTCR_R27_Donor 6 Blood CD8+	50	0.00679532	TRB:CASSSTGAGEQYF	TRB:TGTGCCAGCAGTTCTACCGGGGCGGGCGAGCAGTACTTC	CCTACACGTAATCGTC_R27
2963	clonotype16	MD-scTCR_R27_Donor 6 Blood CD8+	50	0.00679532	TRB:CASSSTGAGEQYF	TRB:TGTGCCAGCAGTTCTACCGGGGCGGGCGAGCAGTACTTC	AGGCCGTAGGACATTA_R27
2964	clonotype16	MD-scTCR_R27_Donor 6 Blood CD8+	50	0.00679532	TRB:CASSSTGAGEQYF	TRB:TGTGCCAGCAGTTCTACCGGGGCGGGCGAGCAGTACTTC	ACACCGGCATTGAGCT_R27
2965	clonotype16	MD-scTCR_R27_Donor 6 Blood CD8+	50	0.00679532	TRB:CASSSTGAGEQYF	TRB:TGTGCCAGCAGTTCTACCGGGGCGGGCGAGCAGTACTTC	CTGTTTAGTAGCGTAG_R27
2968	clonotype16	MD-scTCR_R27_Donor 6 Blood CD8+	50	0.00679532	TRB:CASSSTGAGEQYF	TRB:TGTGCCAGCAGTTCTACCGGGGCGGGCGAGCAGTACTTC	CATGGCGGTCTCCCTA_R27
2970	clonotype16	MD-scTCR_R27_Donor 6 Blood CD8+	50	0.00679532	TRB:CASSSTGAGEQYF	TRB:TGTGCCAGCAGTTCTACCGGGGCGGGCGAGCAGTACTTC	CTCCTAGTCTAGAGTC_R27
2973	clonotype160	MD-scTCR_R27_Donor 6 Blood CD8+	4	0.000543626	TRA:CILRPQAGTALIF;TRB:CSAGWTEGTFNEKLFF	TRA:TGCATCCTGAGACCCCAGGCAGGAACTGCTCTGATCTTT;TRB:TGCAGTGCTGGGTGGACAGAAGGGACTTTTAATGAAAAACTGTTTTTT	CAGCGACGTACCAGTT_R27
2974	clonotype160	MD-scTCR_R27_Donor 6 Blood CD8+	4	0.000543626	TRA:CILRPQAGTALIF;TRB:CSAGWTEGTFNEKLFF	TRA:TGCATCCTGAGACCCCAGGCAGGAACTGCTCTGATCTTT;TRB:TGCAGTGCTGGGTGGACAGAAGGGACTTTTAATGAAAAACTGTTTTTT	TGCCCATAGCCTTGAT_R27
2976	clonotype160	MD-scTCR_R27_Donor 6 Blood CD8+	4	0.000543626	TRA:CILRPQAGTALIF;TRB:CSAGWTEGTFNEKLFF	TRA:TGCATCCTGAGACCCCAGGCAGGAACTGCTCTGATCTTT;TRB:TGCAGTGCTGGGTGGACAGAAGGGACTTTTAATGAAAAACTGTTTTTT	TTTGCGCGTCAGAATA_R27
2977	clonotype160	MD-scTCR_R27_Donor 6 Blood CD8+	4	0.000543626	TRA:CILRPQAGTALIF;TRB:CSAGWTEGTFNEKLFF	TRA:TGCATCCTGAGACCCCAGGCAGGAACTGCTCTGATCTTT;TRB:TGCAGTGCTGGGTGGACAGAAGGGACTTTTAATGAAAAACTGTTTTTT	CCTATTACATCCTTGC_R27
2981	clonotype1600	MD-scTCR_R27_Donor 6 Blood CD8+	1	0.000135906	TRA:CAPGLTSGTYKYIF;TRB:CASTHSLRGVSTGELFF	TRA:TGTGCTCCGGGACTTACCTCAGGAACCTACAAATACATCTTT;TRB:TGTGCCAGCACTCACAGTCTAAGGGGGGTCTCCACCGGGGAGCTGTTTTTT	GAAGCAGGTATAGGGC_R27
2983	clonotype1601	MD-scTCR_R27_Donor 6 Blood CD8+	1	0.000135906	TRA:CAMREGSNARLMF	TRA:TGTGCAATGAGAGAGGGCAGCAATGCCAGACTCATGTTT	GAAGCAGTCTGGTATG_R27
2985	clonotype1602	MD-scTCR_R27_Donor 6 Blood CD8+	1	0.000135906	TRA:CLLGEEDSNYQLIW;TRB:CASSQRYRGDEAFF	TRA:TGTCTTCTGGGAGAGGAGGATAGCAACTATCAGTTAATCTGG;TRB:TGTGCCAGCAGCCAAAGGTACCGGGGGGATGAAGCTTTCTTT	GAATAAGAGCGTAATA_R27
2987	clonotype1603	MD-scTCR_R27_Donor 6 Blood CD8+	1	0.000135906	TRA:CAYSAYGGSQGNLIF;TRB:CASSQDWDRSYNSPLHF	TRA:TGTGCTTATAGCGCATATGGAGGAAGCCAAGGAAATCTCATCTTT;TRB:TGTGCCAGCAGCCAAGATTGGGACCGCTCCTATAATTCACCCCTCCACTTT	GAATAAGAGCTACCTA_R27
2989	clonotype1604	MD-scTCR_R27_Donor 6 Blood CD8+	1	0.000135906	TRA:CILIWDKIIF;TRB:CASSSTAAYEQYF	TRA:TGCATCCTGATATGGGACAAGATCATCTTT;TRB:TGTGCCAGCAGCTCGACAGCGGCCTACGAGCAGTACTTC	GAATAAGCAACTGCTA_R27
2992	clonotype1605	MD-scTCR_R27_Donor 6 Blood CD8+	1	0.000135906	TRA:CAGLLKDAGNMLTF;TRB:CASSFLNTGELFF	TRA:TGTGCAGGCCTACTCAAGGATGCAGGCAACATGCTCACCTTT;TRB:TGTGCCAGCAGTTTTTTGAACACCGGGGAGCTGTTTTTT	GAATAAGCACGCTTTC_R27
2994	clonotype1606	MD-scTCR_R27_Donor 6 Blood CD8+	1	0.000135906	TRA:CAASESNTGNQFYF;TRB:CASSEMVSAGTTDTQYF	TRA:TGTGCAGCAAGCGAATCGAACACCGGTAACCAGTTCTATTTT;TRB:TGCGCCAGCAGTGAGATGGTATCGGCGGGGACGACAGATACGCAGTATTTT	GAATAAGTCCTGTACC_R27
2996	clonotype1607	MD-scTCR_R27_Donor 6 Blood CD8+	1	0.000135906	TRA:CIVRVSLTDSWGKFQF;TRB:CASSQERAGNQPQHF	TRA:TGCATCGTCAGAGTCTCATTAACTGACAGCTGGGGGAAATTCCAGTTT;TRB:TGCGCCAGCAGCCAAGAACGGGCAGGCAATCAGCCCCAGCATTTT	GAATAAGTCTGTCTCG_R27
2999	clonotype1608	MD-scTCR_R27_Donor 6 Blood CD8+	1	0.000135906	TRB:CASSLGPGELDEQYF	TRB:TGTGCCAGCAGCTTAGGCCCGGGGGAGCTTGACGAGCAGTACTTC	GAATAAGTCTTGTTTG_R27
3000	clonotype1609	MD-scTCR_R27_Donor 6 Blood CD8+	1	0.000135906	TRB:CASSLAPPGAATGELFF	TRB:TGTGCCAGCAGCTTAGCTCCTCCAGGGGCGGCCACCGGGGAGCTGTTTTTT	GAATGAAAGTGTGGCA_R27
3001	clonotype161	MD-scTCR_R27_Donor 6 Blood CD8+	4	0.000543626	TRA:CAESIQAGTALIF;TRB:CASSLSVTGGDGYTF	TRA:TGTGCAGAGAGTATCCAGGCAGGAACTGCTCTGATCTTT;TRB:TGTGCCAGCAGCTTAAGCGTTACAGGGGGCGATGGCTACACCTTC	GGCCGATTCGCAGGCT_R27
3002	clonotype161	MD-scTCR_R27_Donor 6 Blood CD8+	4	0.000543626	TRA:CAESIQAGTALIF;TRB:CASSLSVTGGDGYTF	TRA:TGTGCAGAGAGTATCCAGGCAGGAACTGCTCTGATCTTT;TRB:TGTGCCAGCAGCTTAAGCGTTACAGGGGGCGATGGCTACACCTTC	CAGTCCTGTCCAGTTA_R27
3005	clonotype161	MD-scTCR_R27_Donor 6 Blood CD8+	4	0.000543626	TRA:CAESIQAGTALIF;TRB:CASSLSVTGGDGYTF	TRA:TGTGCAGAGAGTATCCAGGCAGGAACTGCTCTGATCTTT;TRB:TGTGCCAGCAGCTTAAGCGTTACAGGGGGCGATGGCTACACCTTC	TGGACGCGTAAGTGTA_R27
3006	clonotype161	MD-scTCR_R27_Donor 6 Blood CD8+	4	0.000543626	TRA:CAESIQAGTALIF;TRB:CASSLSVTGGDGYTF	TRA:TGTGCAGAGAGTATCCAGGCAGGAACTGCTCTGATCTTT;TRB:TGTGCCAGCAGCTTAAGCGTTACAGGGGGCGATGGCTACACCTTC	GATTCAGCATACGCCG_R27
3009	clonotype1610	MD-scTCR_R27_Donor 6 Blood CD8+	1	0.000135906	TRA:CAVDKTSYDKVIF;TRB:CASSLSRIYNEQFF	TRA:TGTGCTGTAGATAAAACCTCCTACGACAAGGTGATATTT;TRB:TGTGCCAGCAGTCTATCTCGCATATACAATGAGCAGTTCTTC	GAATGAAAGTTACGGG_R27
3011	clonotype1611	MD-scTCR_R27_Donor 6 Blood CD8+	1	0.000135906	TRB:CASSEKWDRGSQPQHF	TRB:TGTGCCAGCAGTGAAAAATGGGACAGGGGGTCTCAGCCCCAGCATTTT	GAATGAACACAACTGT_R27
3013	clonotype1612	MD-scTCR_R27_Donor 6 Blood CD8+	1	0.000135906	TRA:CAVRGSNYQLIW	TRA:TGTGCTGTGAGGGGGAGCAACTATCAGTTAATCTGG	GAATGAACACCTGGTG_R27
3014	clonotype1613	MD-scTCR_R27_Donor 6 Blood CD8+	1	0.000135906	TRA:CAVMGGTYKYIF	TRA:TGTGCCGTGATGGGAGGAACCTACAAATACATCTTT	GAATGAACACTTACGA_R27
3015	clonotype1614	MD-scTCR_R27_Donor 6 Blood CD8+	1	0.000135906	TRA:CATDNDTGNQFYF;TRB:CASSQERGRSADTQYF	TRA:TGTGCTACGGACAATGACACCGGTAACCAGTTCTATTTT;TRB:TGTGCCAGCAGCCAAGAACGGGGGAGAAGCGCAGATACGCAGTATTTT	GAATGAACAGGCTGAA_R27
3017	clonotype1615	MD-scTCR_R27_Donor 6 Blood CD8+	1	0.000135906	TRB:CASSAYQETQYF	TRB:TGCGCCAGCAGCGCCTACCAAGAGACCCAGTACTTC	GAATGAAGTAATCGTC_R27
3018	clonotype1616	MD-scTCR_R27_Donor 6 Blood CD8+	1	0.000135906	TRA:CAETPYSGGGADGLTF;TRA:CAASNGKSTF;TRB:CASSFRSSYNEQFF;TRB:CASSYLAENQETQYF	TRA:TGTGCAGAGACCCCCTATTCAGGAGGAGGTGCTGACGGACTCACCTTT;TRA:TGTGCAGCAAGTAACGGCAAATCAACCTTT;TRB:TGTGCCAGCAGCTTCCGGAGCTCCTACAATGAGCAGTTCTTC;TRB:TGTGCCAGCAGTTACTTGGCGGAGAATCAAGAGACCCAGTACTTC	GAATGAAGTCGAAAGC_R27
3022	clonotype1617	MD-scTCR_R27_Donor 6 Blood CD8+	1	0.000135906	TRA:CAVSADKLVF;TRB:CASRSSAGGYTEAFF	TRA:TGTGCTGTGAGTGCGGACAAACTGGTCTTT;TRB:TGTGCCAGCAGGAGCTCGGCAGGGGGGTACACTGAAGCTTTCTTT	GAATGAAGTTTAGGAA_R27
3024	clonotype1618	MD-scTCR_R27_Donor 6 Blood CD8+	1	0.000135906	TRA:CAPEPKRTSGNQFYF;TRB:CATSRDLGNTGELFF	TRA:TGTGCTCCCGAGCCAAAGCGAACTTCCGGTAACCAGTTCTATTTT;TRB:TGTGCCACCAGCAGAGATCTCGGAAACACCGGGGAGCTGTTTTTT	GAATGAATCAAAGTAG_R27
3026	clonotype1619	MD-scTCR_R27_Donor 6 Blood CD8+	1	0.000135906	TRA:CALEEANNLFF;TRB:CASSPRRTGDYGYTF;TRB:CATLYNEQFF	TRA:TGTGCTCTGGAGGAGGCAAACAACCTCTTCTTT;TRB:TGCGCCAGCAGCCCGAGAAGGACAGGCGACTATGGCTACACCTTC;TRB:TGTGCCACCCTTTACAATGAGCAGTTCTTC	GACACGCAGTGACATA_R27
3029	clonotype162	MD-scTCR_R27_Donor 6 Blood CD8+	4	0.000543626	TRA:CAVRDNTDKLIF;TRB:CASTWDREDSPLHF	TRA:TGTGCTGTGAGGGACAACACCGACAAGCTCATCTTT;TRB:TGTGCCAGCACCTGGGACAGGGAGGATTCACCCCTCCACTTT	CATCAAGTCCAGTATG_R27
3030	clonotype162	MD-scTCR_R27_Donor 6 Blood CD8+	4	0.000543626	TRA:CAVRDNTDKLIF;TRB:CASTWDREDSPLHF	TRA:TGTGCTGTGAGGGACAACACCGACAAGCTCATCTTT;TRB:TGTGCCAGCACCTGGGACAGGGAGGATTCACCCCTCCACTTT	TACGGTAGTTAAGACA_R27
3031	clonotype162	MD-scTCR_R27_Donor 6 Blood CD8+	4	0.000543626	TRA:CAVRDNTDKLIF;TRB:CASTWDREDSPLHF	TRA:TGTGCTGTGAGGGACAACACCGACAAGCTCATCTTT;TRB:TGTGCCAGCACCTGGGACAGGGAGGATTCACCCCTCCACTTT	TCACGAAAGAAGGTGA_R27
3033	clonotype162	MD-scTCR_R27_Donor 6 Blood CD8+	4	0.000543626	TRA:CAVRDNTDKLIF;TRB:CASTWDREDSPLHF	TRA:TGTGCTGTGAGGGACAACACCGACAAGCTCATCTTT;TRB:TGTGCCAGCACCTGGGACAGGGAGGATTCACCCCTCCACTTT	GTCATTTAGAGACGAA_R27
3037	clonotype1620	MD-scTCR_R27_Donor 6 Blood CD8+	1	0.000135906	TRA:CALEEANNLFF;TRB:CASSLLARSEQYF	TRA:TGTGCTCTGGAGGAGGCAAACAACCTCTTCTTT;TRB:TGTGCCAGCAGTTTACTGGCTCGTTCCGAGCAGTACTTC	GACACGCCAATCGGTT_R27
3039	clonotype1621	MD-scTCR_R27_Donor 6 Blood CD8+	1	0.000135906	TRB:CASSQEGTGNYEQYF	TRB:TGTGCCAGCAGCCAAGAGGGGACAGGGAACTACGAGCAGTACTTC	GACACGCCACAGGCCT_R27
3040	clonotype1622	MD-scTCR_R27_Donor 6 Blood CD8+	1	0.000135906	TRB:CASSEMVSAGTTDTQYF	TRB:TGCGCCAGCAGTGAGATGGTATCGGCGGGGACGACAGATACGCAGTATTTT	GACACGCCACATCCGG_R27
3041	clonotype1623	MD-scTCR_R27_Donor 6 Blood CD8+	1	0.000135906	TRA:CAAASGAGSYQLTF;TRB:CASSLAIGPGVEQFF	TRA:TGTGCAGCCGCTTCTGGGGCTGGGAGTTACCAACTCACTTTC;TRB:TGTGCCAGCAGTCTAGCTATTGGGCCCGGGGTTGAGCAGTTCTTC	GACACGCCACCAGTTA_R27
3044	clonotype1624	MD-scTCR_R27_Donor 6 Blood CD8+	1	0.000135906	TRB:CASSTSGLRNEQYF	TRB:TGCGCCAGCAGCACTAGCGGTTTAAGGAACGAGCAGTACTTC	GACACGCCATCAGTAC_R27
3045	clonotype1625	MD-scTCR_R27_Donor 6 Blood CD8+	1	0.000135906	TRB:CASSDSGQGDTDTQYF	TRB:TGTGCCAGCAGTGACTCGGGCCAGGGAGACACAGATACGCAGTATTTT	GACACGCGTACACCGC_R27
3046	clonotype1626	MD-scTCR_R27_Donor 6 Blood CD8+	1	0.000135906	TRB:CASSSPHRVEYEQFF	TRB:TGTGCCAGCAGTTCTCCTCACCGGGTAGAGTATGAGCAGTTCTTC	GACACGCGTAGAAGGA_R27
3047	clonotype1627	MD-scTCR_R27_Donor 6 Blood CD8+	1	0.000135906	TRA:CAVRDITGSARQLTF;TRB:CASSWGQQDQPQHF	TRA:TGTGCTGTGAGAGACATTACTGGTTCTGCAAGGCAACTGACCTTT;TRB:TGTGCCAGCAGCTGGGGACAGCAAGATCAGCCCCAGCATTTT	GACACGCGTAGGACAC_R27
3049	clonotype1628	MD-scTCR_R27_Donor 6 Blood CD8+	1	0.000135906	TRB:CASSLLSGGTKETQYF	TRB:TGTGCCAGCAGTCTTCTTAGCGGGGGTACGAAAGAGACCCAGTACTTC	GACACGCGTGCTTCTC_R27
3050	clonotype1629	MD-scTCR_R27_Donor 6 Blood CD8+	1	0.000135906	TRA:CAVNRYSGGGADGLTF;TRB:CASMGVYGYTF	TRA:TGTGCCGTGAACAGGTATTCAGGAGGAGGTGCTGACGGACTCACCTTT;TRB:TGTGCCAGCATGGGCGTATATGGCTACACCTTC	GACACGCGTTAAGAAC_R27
3053	clonotype163	MD-scTCR_R27_Donor 6 Blood CD8+	4	0.000543626	TRB:CASSLGSGSHEQYF	TRB:TGCGCCAGCAGCTTGGGCTCCGGTTCCCACGAGCAGTACTTC	GGGTCTGCATACAGCT_R27
3054	clonotype163	MD-scTCR_R27_Donor 6 Blood CD8+	4	0.000543626	TRB:CASSLGSGSHEQYF	TRB:TGCGCCAGCAGCTTGGGCTCCGGTTCCCACGAGCAGTACTTC	CATCAAGTCGCGTTTC_R27
3056	clonotype163	MD-scTCR_R27_Donor 6 Blood CD8+	4	0.000543626	TRB:CASSLGSGSHEQYF	TRB:TGCGCCAGCAGCTTGGGCTCCGGTTCCCACGAGCAGTACTTC	CCGTGGAGTTCCACGG_R27
3057	clonotype163	MD-scTCR_R27_Donor 6 Blood CD8+	4	0.000543626	TRB:CASSLGSGSHEQYF	TRB:TGCGCCAGCAGCTTGGGCTCCGGTTCCCACGAGCAGTACTTC	GATCGCGTCGCAAGCC_R27
3058	clonotype1630	MD-scTCR_R27_Donor 6 Blood CD8+	1	0.000135906	TRB:CASSQPWGGQPQHF	TRB:TGCGCCAGCAGCCAACCCTGGGGAGGTCAGCCCCAGCATTTT	GACAGAGCAGTCCTTC_R27
3060	clonotype1631	MD-scTCR_R27_Donor 6 Blood CD8+	1	0.000135906	TRB:CATSDLDDSPTGTGELFF;TRB:CASTGRGMNTEAFF	TRB:TGTGCCACCAGTGATTTGGATGACAGCCCTACGGGGACCGGGGAGCTGTTTTTT;TRB:TGTGCCAGCACCGGGAGGGGGATGAACACTGAAGCTTTCTTT	GACAGAGGTTTGTGTG_R27
3062	clonotype1632	MD-scTCR_R27_Donor 6 Blood CD8+	1	0.000135906	TRA:CAENTGRVTGGGNKLTF;TRB:CASSSTQAEAFF	TRA:TGTGCAGAGAATACTGGGAGGGTCACGGGAGGAGGAAACAAACTCACCTTT;TRB:TGCGCCAGCAGCTCGACTCAAGCCGAAGCTTTCTTT	GACAGAGTCAGCAACT_R27
3064	clonotype1633	MD-scTCR_R27_Donor 6 Blood CD8+	1	0.000135906	TRA:CAGLMNRDDKIIF;TRB:CASSSLASTTGELFF	TRA:TGTGCTGGGTTAATGAACAGAGATGACAAGATCATCTTT;TRB:TGTGCCAGCAGTTCCCTAGCCTCGACCACCGGGGAGCTGTTTTTT	GACCAATAGGAGTACC_R27
3066	clonotype1634	MD-scTCR_R27_Donor 6 Blood CD8+	1	0.000135906	TRB:CASSVEGRGTEAFF	TRB:TGTGCCAGCAGCGTAGAGGGGCGCGGGACTGAAGCTTTCTTT	GACCAATGTCCATCCT_R27
3067	clonotype1635	MD-scTCR_R27_Donor 6 Blood CD8+	1	0.000135906	TRA:CALSDYKLSF;TRB:CATSREEGDGYTF	TRA:TGTGCTCTGAGCGACTACAAGCTCAGCTTT;TRB:TGTGCCACCAGCAGAGAAGAGGGGGATGGCTACACCTTC	GACCAATGTGGCAAAC_R27
3070	clonotype1636	MD-scTCR_R27_Donor 6 Blood CD8+	1	0.000135906	TRA:CALSGVDDYKLSF;TRB:CASSLDPGPSSYEQYF	TRA:TGTGCTCTGAGTGGGGTTGACGACTACAAGCTCAGCTTT;TRB:TGTGCCAGCAGCTTGGATCCGGGGCCGAGCTCCTACGAGCAGTACTTC	GACCAATGTTCTGGTA_R27
3072	clonotype1637	MD-scTCR_R27_Donor 6 Blood CD8+	1	0.000135906	TRA:CAVRLSGGSYIPTF;TRB:CASSQDLPGTYGYTF;TRB:CASSTGDSNQPQHF	TRA:TGTGCTGTGAGATTATCAGGAGGAAGCTACATACCTACATTT;TRB:TGCGCCAGCAGCCAAGATCTTCCGGGCACCTATGGCTACACCTTC;TRB:TGCGCCAGCAGTACAGGAGATAGCAATCAGCCCCAGCATTTT	GACCTGGAGGATGCGT_R27
3075	clonotype1638	MD-scTCR_R27_Donor 6 Blood CD8+	1	0.000135906	TRB:CSASTREVGNQPQHF	TRB:TGCAGTGCTTCGACAAGAGAGGTCGGCAATCAGCCCCAGCATTTT	GACCTGGCACAGACTT_R27
3076	clonotype1639	MD-scTCR_R27_Donor 6 Blood CD8+	1	0.000135906	TRA:CALQGGSEKLVF;TRB:CSATGYYGYTF	TRA:TGTGCTCTACAGGGCGGATCTGAAAAGCTGGTCTTT;TRB:TGCAGCGCCACAGGGTATTATGGCTACACCTTC	GACCTGGCACATTCGA_R27
3079	clonotype164	MD-scTCR_R27_Donor 6 Blood CD8+	4	0.000543626	TRA:CAVRDNYGQNFVF;TRB:CASSPYYDSGTYGYTF	TRA:TGTGCTGTGAGGGATAACTATGGTCAGAATTTTGTCTTT;TRB:TGTGCCAGCAGCCCTTACTACGACAGCGGAACCTATGGCTACACCTTC	CATCGAAAGACCTTTG_R27
3080	clonotype164	MD-scTCR_R27_Donor 6 Blood CD8+	4	0.000543626	TRA:CAVRDNYGQNFVF;TRB:CASSPYYDSGTYGYTF	TRA:TGTGCTGTGAGGGATAACTATGGTCAGAATTTTGTCTTT;TRB:TGTGCCAGCAGCCCTTACTACGACAGCGGAACCTATGGCTACACCTTC	CTCGTCAAGGACGAAA_R27
3081	clonotype164	MD-scTCR_R27_Donor 6 Blood CD8+	4	0.000543626	TRA:CAVRDNYGQNFVF;TRB:CASSPYYDSGTYGYTF	TRA:TGTGCTGTGAGGGATAACTATGGTCAGAATTTTGTCTTT;TRB:TGTGCCAGCAGCCCTTACTACGACAGCGGAACCTATGGCTACACCTTC	GACCTGGAGCGCCTCA_R27
3084	clonotype164	MD-scTCR_R27_Donor 6 Blood CD8+	4	0.000543626	TRA:CAVRDNYGQNFVF;TRB:CASSPYYDSGTYGYTF	TRA:TGTGCTGTGAGGGATAACTATGGTCAGAATTTTGTCTTT;TRB:TGTGCCAGCAGCCCTTACTACGACAGCGGAACCTATGGCTACACCTTC	GGAATAAAGATCCGAG_R27
3089	clonotype1640	MD-scTCR_R27_Donor 6 Blood CD8+	1	0.000135906	TRA:CAMRERNAGGTSYGKLTF;TRB:CASRGDSSNNGGEAFF	TRA:TGTGCAATGAGAGAGAGGAATGCTGGTGGTACTAGCTATGGAAAGCTGACATTT;TRB:TGTGCCAGTAGGGGGGACAGTTCTAATAACGGGGGTGAAGCTTTCTTT	GACCTGGCATGACGGA_R27
3092	clonotype1641	MD-scTCR_R27_Donor 6 Blood CD8+	1	0.000135906	TRB:CASSQEDVDGQTQYF;TRB:CASSLAGSYNEQFF	TRB:TGCGCCAGCAGCCAGGAGGACGTAGATGGGCAGACCCAGTACTTC;TRB:TGTGCCAGCAGTTTGGCAGGTTCCTACAATGAGCAGTTCTTC	GACCTGGTCCCGACTT_R27
3094	clonotype1642	MD-scTCR_R27_Donor 6 Blood CD8+	1	0.000135906	TRA:CAFMVRGGSEKLVF;TRB:CASSQDRFMNTEAFF;TRB:CASSLEPYSNQPQHF	TRA:TGTGCTTTCATGGTGAGGGGCGGATCTGAAAAGCTGGTCTTT;TRB:TGCGCCAGCAGCCAAGACCGGTTCATGAACACTGAAGCTTTCTTT;TRB:TGTGCCAGCAGCTTAGAACCGTATAGCAATCAGCCCCAGCATTTT	GACGCGTAGACTAGAT_R27
3097	clonotype1643	MD-scTCR_R27_Donor 6 Blood CD8+	1	0.000135906	TRB:CASSQASGSETQYF	TRB:TGCGCCAGCAGCCAAGCTAGCGGGTCGGAGACCCAGTACTTC	GACGCGTCAGCTTAAC_R27
3098	clonotype1644	MD-scTCR_R27_Donor 6 Blood CD8+	1	0.000135906	TRA:CALKPWNQGGKLIF;TRB:CASSQVRWGAALAKNIQYF	TRA:TGTGCTCTAAAACCGTGGAACCAGGGAGGAAAGCTTATCTTC;TRB:TGTGCCAGCAGCCAAGTCCGGTGGGGGGCCGCACTAGCCAAAAACATTCAGTACTTC	GACGCGTGTGTTCGAT_R27
3100	clonotype1645	MD-scTCR_R27_Donor 6 Blood CD8+	1	0.000135906	TRA:CAASLWNTDKLIF;TRB:CASSQGQGGQPQHF;TRB:CASTADREGQETQYF	TRA:TGTGCAGCAAGCCTATGGAACACCGACAAGCTCATCTTT;TRB:TGCGCCAGCAGCCAAGGACAGGGTGGTCAGCCCCAGCATTTT;TRB:TGTGCCAGCACCGCGGACAGGGAGGGCCAAGAGACCCAGTACTTC	GACGGCTAGACAAAGG_R27
3103	clonotype1646	MD-scTCR_R27_Donor 6 Blood CD8+	1	0.000135906	TRA:CALSGSARQLTF;TRB:CASSSEGGNFYEQYF	TRA:TGTGCTCTGAGTGGTTCTGCAAGGCAACTGACCTTT;TRB:TGTGCCAGCAGCTCTGAGGGGGGAAATTTCTACGAGCAGTACTTC	GACGGCTAGGACTGGT_R27
3106	clonotype1647	MD-scTCR_R27_Donor 6 Blood CD8+	1	0.000135906	TRA:CAMKYNQGGKLIF;TRB:CASSLSSSGPKDEQYF	TRA:TGTGCAATGAAGTATAACCAGGGAGGAAAGCTTATCTTC;TRB:TGTGCCAGCAGCTTATCCTCATCGGGGCCGAAGGACGAGCAGTACTTC	GACGGCTTCCGATATG_R27
3108	clonotype1648	MD-scTCR_R27_Donor 6 Blood CD8+	1	0.000135906	TRA:CAVRGEYNFNKFYF;TRB:CAWTRDDYGYTF	TRA:TGTGCTGTGCGGGGGGAATACAACTTCAACAAATTTTACTTT;TRB:TGTGCCTGGACCAGGGACGACTATGGCTACACCTTC	GACGGCTTCTGAGTGT_R27
3110	clonotype1649	MD-scTCR_R27_Donor 6 Blood CD8+	1	0.000135906	TRA:CAYRNRDDKIIF;TRB:CASSPAGTGGNTIYF	TRA:TGTGCTTATAGGAACAGAGATGACAAGATCATCTTT;TRB:TGTGCCAGCAGCCCGGCCGGGACGGGGGGAAACACCATATATTTT	GACGTGCAGGCTATCT_R27
3113	clonotype165	MD-scTCR_R27_Donor 6 Blood CD8+	4	0.000543626	TRA:CAVLMSNYQLIW;TRB:CASSRSGGGDTDTQYF	TRA:TGTGCTGTGCTGATGAGCAACTATCAGTTAATCTGG;TRB:TGCGCCAGCAGCCGATCCGGGGGGGGCGACACAGATACGCAGTATTTT	CCACGGAAGCGTGAGT_R27
3114	clonotype165	MD-scTCR_R27_Donor 6 Blood CD8+	4	0.000543626	TRA:CAVLMSNYQLIW;TRB:CASSRSGGGDTDTQYF	TRA:TGTGCTGTGCTGATGAGCAACTATCAGTTAATCTGG;TRB:TGCGCCAGCAGCCGATCCGGGGGGGGCGACACAGATACGCAGTATTTT	GCAATCAGTTCTGGTA_R27
3116	clonotype165	MD-scTCR_R27_Donor 6 Blood CD8+	4	0.000543626	TRA:CAVLMSNYQLIW;TRB:CASSRSGGGDTDTQYF	TRA:TGTGCTGTGCTGATGAGCAACTATCAGTTAATCTGG;TRB:TGCGCCAGCAGCCGATCCGGGGGGGGCGACACAGATACGCAGTATTTT	GAATAAGCAGGTGCCT_R27
3117	clonotype165	MD-scTCR_R27_Donor 6 Blood CD8+	4	0.000543626	TRA:CAVLMSNYQLIW;TRB:CASSRSGGGDTDTQYF	TRA:TGTGCTGTGCTGATGAGCAACTATCAGTTAATCTGG;TRB:TGCGCCAGCAGCCGATCCGGGGGGGGCGACACAGATACGCAGTATTTT	GACAGAGAGGAGCGAG_R27
3122	clonotype1650	MD-scTCR_R27_Donor 6 Blood CD8+	1	0.000135906	TRA:CAAPSGSARQLTF;TRB:CAISDLAPDRGSPYEQYF	TRA:TGTGCAGCCCCGTCTGGTTCTGCAAGGCAACTGACCTTT;TRB:TGTGCCATCAGCGATCTTGCTCCGGACAGGGGTAGTCCCTACGAGCAGTACTTC	GACGTGCAGGCTCAGA_R27
3124	clonotype1651	MD-scTCR_R27_Donor 6 Blood CD8+	1	0.000135906	TRA:CALSLFGNEKLTF;TRB:CASSLTSGSHNEQFF;TRB:CASSLLARSEQYF	TRA:TGTGCTCTTTCACTATTTGGAAATGAGAAATTAACCTTT;TRB:TGCGCCAGCAGCCTAACTAGCGGGAGTCACAATGAGCAGTTCTTC;TRB:TGTGCCAGCAGTTTACTGGCTCGTTCCGAGCAGTACTTC	GACGTGCCAATAAGCA_R27
3127	clonotype1652	MD-scTCR_R27_Donor 6 Blood CD8+	1	0.000135906	TRA:CAVNPPGSDEKLTF	TRA:TGTGCCGTAAATCCCCCGGGGAGCGATGAGAAATTAACCTTT	GACGTGCCACGTCTCT_R27
3128	clonotype1653	MD-scTCR_R27_Donor 6 Blood CD8+	1	0.000135906	TRA:CAGQYSGAGSYQLTF;TRB:CASSLLGNQPQHF	TRA:TGTGCAGGACAATACTCTGGGGCTGGGAGTTACCAACTCACTTTC;TRB:TGTGCCAGCAGTTTACTTGGGAATCAGCCCCAGCATTTT	GACGTGCCATCGTCGG_R27
3130	clonotype1654	MD-scTCR_R27_Donor 6 Blood CD8+	1	0.000135906	TRA:CAVPGGSNYKLTF	TRA:TGTGCTGTGCCCGGGGGTAGCAACTATAAACTGACATTT	GACGTGCCATGCAATC_R27
3131	clonotype1655	MD-scTCR_R27_Donor 6 Blood CD8+	1	0.000135906	TRB:CASKGNTGLAESSYEQYF	TRB:TGCGCCAGCAAAGGGAACACGGGACTAGCGGAGAGCTCCTACGAGCAGTACTTC	GACGTGCGTATGAAAC_R27
3132	clonotype1656	MD-scTCR_R27_Donor 6 Blood CD8+	1	0.000135906	TRA:CAFMPFGFLDNNDMRF;TRB:CASSPTSVNNEQFF	TRA:TGTGCTTTCATGCCATTTGGGTTTCTCGATAACAATGACATGCGCTTT;TRB:TGTGCCAGCAGCCCAACTAGCGTGAACAATGAGCAGTTCTTC	GACGTGCTCAACGGGA_R27
3135	clonotype1657	MD-scTCR_R27_Donor 6 Blood CD8+	1	0.000135906	TRA:CAVNNYGQNFVF;TRB:CASSPQGGDYEQYF	TRA:TGTGCCGTGAATAACTATGGTCAGAATTTTGTCTTT;TRB:TGTGCCAGCAGCCCGCAGGGAGGGGACTACGAGCAGTACTTC	GACGTGCTCTCTTATG_R27
3137	clonotype1658	MD-scTCR_R27_Donor 6 Blood CD8+	1	0.000135906	TRB:CASSRQLAVRYEQYF	TRB:TGCGCCAGCAGCCGCCAACTAGCGGTGCGCTACGAGCAGTACTTC	GACGTTAAGATGTAAC_R27
3138	clonotype1659	MD-scTCR_R27_Donor 6 Blood CD8+	1	0.000135906	TRA:CAVISGTYKYIF;TRA:CVVKPNTNAGKSTF	TRA:TGTGCTGTAATATCAGGAACCTACAAATACATCTTT;TRA:TGTGTGGTGAAACCTAACACCAATGCAGGCAAATCAACCTTT	GACGTTAAGCTAACAA_R27
3140	clonotype166	MD-scTCR_R27_Donor 6 Blood CD8+	4	0.000543626	TRA:CAIPGSQGNLIF;TRB:CASSRQGSYNEQFF	TRA:TGTGCAATCCCAGGAAGCCAAGGAAATCTCATCTTT;TRB:TGTGCCAGCTCCCGACAGGGGTCCTACAATGAGCAGTTCTTC	CCGGGATAGTACGTTC_R27
3141	clonotype166	MD-scTCR_R27_Donor 6 Blood CD8+	4	0.000543626	TRA:CAIPGSQGNLIF;TRB:CASSRQGSYNEQFF	TRA:TGTGCAATCCCAGGAAGCCAAGGAAATCTCATCTTT;TRB:TGTGCCAGCTCCCGACAGGGGTCCTACAATGAGCAGTTCTTC	TTTATGCAGTCATGCT_R27
3142	clonotype166	MD-scTCR_R27_Donor 6 Blood CD8+	4	0.000543626	TRA:CAIPGSQGNLIF;TRB:CASSRQGSYNEQFF	TRA:TGTGCAATCCCAGGAAGCCAAGGAAATCTCATCTTT;TRB:TGTGCCAGCTCCCGACAGGGGTCCTACAATGAGCAGTTCTTC	TGCCCATAGCGTAGTG_R27
3145	clonotype166	MD-scTCR_R27_Donor 6 Blood CD8+	4	0.000543626	TRA:CAIPGSQGNLIF;TRB:CASSRQGSYNEQFF	TRA:TGTGCAATCCCAGGAAGCCAAGGAAATCTCATCTTT;TRB:TGTGCCAGCTCCCGACAGGGGTCCTACAATGAGCAGTTCTTC	TACAGTGGTTACCAGT_R27
3148	clonotype1660	MD-scTCR_R27_Donor 6 Blood CD8+	1	0.000135906	TRB:CASSPISGGARNEQFF	TRB:TGTGCCAGCAGTCCCATTAGCGGGGGGGCCCGCAATGAGCAGTTCTTC	GACGTTAGTCTCTTAT_R27
3151	clonotype1661	MD-scTCR_R27_Donor 6 Blood CD8+	1	0.000135906	TRA:CAVGASQNTGNQFYF;TRB:CASSLGPSAGGPEYF	TRA:TGTGCTGTGGGTGCGTCCCAGAACACCGGTAACCAGTTCTATTTT;TRB:TGTGCCAGCAGCTTAGGGCCTTCAGCGGGAGGGCCGGAGTATTTT	GACTAACAGATAGGAG_R27
3153	clonotype1662	MD-scTCR_R27_Donor 6 Blood CD8+	1	0.000135906	TRA:CAASNGKSTF;TRB:CASSFRSSYNEQFF;TRB:CASGPPSTGFQETQYF	TRA:TGTGCAGCAAGTAACGGCAAATCAACCTTT;TRB:TGTGCCAGCAGCTTCCGGAGCTCCTACAATGAGCAGTTCTTC;TRB:TGTGCTAGTGGTCCCCCCTCTACAGGCTTCCAAGAGACCCAGTACTTC	GACTAACAGCTACCGC_R27
3156	clonotype1663	MD-scTCR_R27_Donor 6 Blood CD8+	1	0.000135906	TRA:CAVIGSNYQLIW;TRB:CASSVEGRGTEAFF	TRA:TGTGCCGTGATAGGGAGCAACTATCAGTTAATCTGG;TRB:TGTGCCAGCAGCGTAGAGGGGCGCGGGACTGAAGCTTTCTTT	GACTAACCACCCATGG_R27
3158	clonotype1664	MD-scTCR_R27_Donor 6 Blood CD8+	1	0.000135906	TRA:CAGVEDSNYQLIW;TRA:CVVENNNARLMF;TRB:CASSQGGTGTPLHF;TRB:CASSGWDASYEQYF	TRA:TGTGCAGGAGTAGAAGATAGCAACTATCAGTTAATCTGG;TRA:TGTGTGGTGGAGAATAACAATGCCAGACTCATGTTT;TRB:TGCGCCAGCAGCCAAGGGGGTACGGGGACACCCCTCCACTTT;TRB:TGTGCCAGCAGCGGCTGGGACGCTTCCTACGAGCAGTACTTC	GACTAACCATGAGCGA_R27
3165	clonotype1665	MD-scTCR_R27_Donor 6 Blood CD8+	1	0.000135906	TRB:CATRVRSEQFF	TRB:TGTGCCACCCGAGTGCGTAGTGAGCAGTTCTTC	GACTAACTCGCATGGC_R27
3167	clonotype1666	MD-scTCR_R27_Donor 6 Blood CD8+	1	0.000135906	TRB:CASSASGGGNEQFF	TRB:TGTGCCAGCAGCGCTAGCGGGGGGGGCAATGAGCAGTTCTTC	GACTAACTCTCTGAGA_R27
3168	clonotype1667	MD-scTCR_R27_Donor 6 Blood CD8+	1	0.000135906	TRA:CAMSLNTGFQKLVF;TRB:CASSLRGGQGAKNIQYF;TRB:CAISEGALKEQYF	TRA:TGTGCAATGAGCTTGAACACAGGCTTTCAGAAACTTGTATTT;TRB:TGCGCCAGCAGCCTTAGAGGGGGACAGGGTGCCAAAAACATTCAGTACTTC;TRB:TGTGCCATCAGTGAGGGGGCGCTGAAGGAGCAGTACTTC	GACTACAAGGGATCTG_R27
3171	clonotype1668	MD-scTCR_R27_Donor 6 Blood CD8+	1	0.000135906	TRB:CASSLGTEETQYF	TRB:TGTGCTAGCAGCCTTGGGACGGAAGAGACCCAGTACTTC	GACTACAAGTGGACGT_R27
3173	clonotype1669	MD-scTCR_R27_Donor 6 Blood CD8+	1	0.000135906	TRB:CASSLGGSYNEQFF	TRB:TGTGCCAGCAGTTTGGGGGGCTCCTACAATGAGCAGTTCTTC	GACTACATCAAGAAGT_R27
3176	clonotype167	MD-scTCR_R27_Donor 6 Blood CD8+	4	0.000543626	TRB:CASSYSEGNGYTF	TRB:TGTGCCAGCAGTTACTCGGAGGGGAACGGCTACACCTTC	CTCTAATGTCTTTCAT_R27
3177	clonotype167	MD-scTCR_R27_Donor 6 Blood CD8+	4	0.000543626	TRB:CASSYSEGNGYTF	TRB:TGTGCCAGCAGTTACTCGGAGGGGAACGGCTACACCTTC	CCGGGATTCATAACCG_R27
3179	clonotype167	MD-scTCR_R27_Donor 6 Blood CD8+	4	0.000543626	TRB:CASSYSEGNGYTF	TRB:TGTGCCAGCAGTTACTCGGAGGGGAACGGCTACACCTTC	GTCGTAAAGGGCTCTC_R27
3180	clonotype167	MD-scTCR_R27_Donor 6 Blood CD8+	4	0.000543626	TRB:CASSYSEGNGYTF	TRB:TGTGCCAGCAGTTACTCGGAGGGGAACGGCTACACCTTC	GTTTCTAAGTGGTAAT_R27
3182	clonotype1670	MD-scTCR_R27_Donor 6 Blood CD8+	1	0.000135906	TRB:CASSQETGGRTEAFF	TRB:TGCGCCAGCAGCCAAGAGACAGGGGGCCGCACTGAAGCTTTCTTT	GACTGCGTCACGCATA_R27
3183	clonotype1671	MD-scTCR_R27_Donor 6 Blood CD8+	1	0.000135906	TRB:CASRVPGDGTEAFF	TRB:TGTGCCAGCAGGGTGCCGGGAGATGGAACTGAAGCTTTCTTT	GACTGCGTCCCGGATG_R27
3185	clonotype1672	MD-scTCR_R27_Donor 6 Blood CD8+	1	0.000135906	TRA:CAVNKNGQNFVF;TRB:CASSGLAGGNEQFF	TRA:TGTGCCGTGAACAAAAATGGTCAGAATTTTGTCTTT;TRB:TGTGCCAGCAGCGGACTAGCGGGGGGCAATGAGCAGTTCTTC	GAGCAGATCCAACCAA_R27
3187	clonotype1673	MD-scTCR_R27_Donor 6 Blood CD8+	1	0.000135906	TRA:CIVRAGAGSYQLTF;TRA:CAVRRGGGQNFVF;TRB:CASSSGPGTEAFF	TRA:TGCATCGTCAGAGCGGGGGCTGGGAGTTACCAACTCACTTTC;TRA:TGTGCTGTGCGGAGGGGTGGAGGTCAGAATTTTGTCTTT;TRB:TGTGCCAGCAGCTCGGGCCCGGGCACTGAAGCTTTCTTT	GAGGTGAAGCAGACTG_R27
3193	clonotype1674	MD-scTCR_R27_Donor 6 Blood CD8+	1	0.000135906	TRB:CASSAPLGLNTEAFF	TRB:TGTGCCAGCAGCGCCCCTCTGGGGCTGAACACTGAAGCTTTCTTT	GAGGTGAGTCATATCG_R27
3194	clonotype1675	MD-scTCR_R27_Donor 6 Blood CD8+	1	0.000135906	TRA:CAVLSGGSNYKLTF;TRB:CASRSTGLFGELFF	TRA:TGTGCTGTGCTGAGTGGAGGTAGCAACTATAAACTGACATTT;TRB:TGTGCCAGTAGATCCACAGGGTTATTCGGGGAGCTGTTTTTT	GAGGTGAGTGGTAACG_R27
3196	clonotype1676	MD-scTCR_R27_Donor 6 Blood CD8+	1	0.000135906	TRA:CAVKGNTDKLIF;TRB:CASRTGFHQPQHF	TRA:TGTGCTGTCAAGGGGAACACCGACAAGCTCATCTTT;TRB:TGTGCCAGTAGGACAGGCTTTCATCAGCCCCAGCATTTT	GAGGTGAGTTTACTCT_R27
3198	clonotype1677	MD-scTCR_R27_Donor 6 Blood CD8+	1	0.000135906	TRA:CAVQASYAGNMLTF;TRB:CASSENGGAEAFF	TRA:TGTGCTGTGCAGGCGTCGTATGCAGGCAACATGCTCACCTTT;TRB:TGCGCCAGCAGTGAAAACGGCGGCGCTGAAGCTTTCTTT	GAGTCCGAGGGATCTG_R27
3200	clonotype1678	MD-scTCR_R27_Donor 6 Blood CD8+	1	0.000135906	TRB:CASSREANYGYTF	TRB:TGTGCCAGCAGCCGGGAGGCTAACTATGGCTACACCTTC	GAGTCCGGTAGGACAC_R27
3201	clonotype1679	MD-scTCR_R27_Donor 6 Blood CD8+	1	0.000135906	TRA:CAPCQESGAGSYQLTF;TRB:CAISETGGFYEQYF	TRA:TGTGCCCCATGTCAGGAGTCTGGGGCTGGGAGTTACCAACTCACTTTC;TRB:TGTGCCATCAGTGAGACAGGGGGTTTCTACGAGCAGTACTTC	GAGTCCGTCGGCTTGG_R27
3203	clonotype168	MD-scTCR_R27_Donor 6 Blood CD8+	4	0.000543626	TRB:CASSMTSSHEQYF	TRB:TGTGCCAGCAGCATGACTAGCTCTCACGAGCAGTACTTC	GACCAATTCCGTCATC_R27
3204	clonotype168	MD-scTCR_R27_Donor 6 Blood CD8+	4	0.000543626	TRB:CASSMTSSHEQYF	TRB:TGTGCCAGCAGCATGACTAGCTCTCACGAGCAGTACTTC	GACGGCTGTAATCACC_R27
3206	clonotype168	MD-scTCR_R27_Donor 6 Blood CD8+	4	0.000543626	TRB:CASSMTSSHEQYF	TRB:TGTGCCAGCAGCATGACTAGCTCTCACGAGCAGTACTTC	CCGTACTCACTATCTT_R27
3207	clonotype168	MD-scTCR_R27_Donor 6 Blood CD8+	4	0.000543626	TRB:CASSMTSSHEQYF	TRB:TGTGCCAGCAGCATGACTAGCTCTCACGAGCAGTACTTC	CGGACTGGTCTTCTCG_R27
3208	clonotype1680	MD-scTCR_R27_Donor 6 Blood CD8+	1	0.000135906	TRB:CASSVTGLAGYNEQFF	TRB:TGTGCCAGCAGCGTAACCGGACTAGCGGGGTACAATGAGCAGTTCTTC	GATCAGTCAGTTTACG_R27
3209	clonotype1681	MD-scTCR_R27_Donor 6 Blood CD8+	1	0.000135906	TRA:CAVGYGGSQGNLIF	TRA:TGTGCTGTGGGGTATGGAGGAAGCCAAGGAAATCTCATCTTT	GATCAGTTCAGAGACG_R27
3210	clonotype1682	MD-scTCR_R27_Donor 6 Blood CD8+	1	0.000135906	TRB:CASSLTGTTYEQYF	TRB:TGTGCCAGCAGTTTAACGGGTACTACCTACGAGCAGTACTTC	GATCAGTTCGTTACGA_R27
3212	clonotype1683	MD-scTCR_R27_Donor 6 Blood CD8+	1	0.000135906	TRB:CASRTWTHSYNEQFF	TRB:TGTGCCAGCAGGACATGGACCCACTCCTACAATGAGCAGTTCTTC	GATCGATAGAAGATTC_R27
3214	clonotype1684	MD-scTCR_R27_Donor 6 Blood CD8+	1	0.000135906	TRA:CAGEKYGNKLVF;TRB:CASSPKTSGPSYNEQFF	TRA:TGTGCAGGAGAGAAATATGGAAACAAACTGGTCTTT;TRB:TGTGCCAGCAGCCCTAAGACTAGCGGGCCTTCCTACAATGAGCAGTTCTTC	GATCGATCATGGGAAC_R27
3217	clonotype1685	MD-scTCR_R27_Donor 6 Blood CD8+	1	0.000135906	TRA:CALSGETSGSRLTF;TRB:CASTPTAGSTDTQYF;TRB:CASSSFPGDSSVYEQYF	TRA:TGTGCTCTAAGTGGAGAAACCAGTGGCTCTAGGTTGACCTTT;TRB:TGTGCCAGCACCCCTACGGCAGGGAGCACAGATACGCAGTATTTT;TRB:TGTGCCAGCAGCTCCTTCCCGGGGGACAGTTCCGTTTACGAGCAGTACTTC	GATCGATGTACATGTC_R27
3220	clonotype1686	MD-scTCR_R27_Donor 6 Blood CD8+	1	0.000135906	TRB:CASSWGVNNEQFF	TRB:TGTGCCAGCAGCTGGGGAGTAAACAATGAGCAGTTCTTC	GATCGATTCGGATGTT_R27
3221	clonotype1687	MD-scTCR_R27_Donor 6 Blood CD8+	1	0.000135906	TRA:CAARPGYALNF;TRB:CASRGLAEYEQYF	TRA:TGTGCAGCACGGCCCGGGTATGCACTCAACTTC;TRB:TGTGCCAGCAGAGGACTAGCCGAATACGAGCAGTACTTC	GATCGCGAGCAGCGTA_R27
3223	clonotype1688	MD-scTCR_R27_Donor 6 Blood CD8+	1	0.000135906	TRA:CALSLFGNEKLTF;TRB:CASSSTGAGEQYF;TRB:CASSLLARSEQYF	TRA:TGTGCTCTTTCACTATTTGGAAATGAGAAATTAACCTTT;TRB:TGTGCCAGCAGTTCTACCGGGGCGGGCGAGCAGTACTTC;TRB:TGTGCCAGCAGTTTACTGGCTCGTTCCGAGCAGTACTTC	GATCGCGAGCTGAAAT_R27
3226	clonotype1689	MD-scTCR_R27_Donor 6 Blood CD8+	1	0.000135906	TRB:CSAATPLRPYNEQFF	TRB:TGCAGTGCCGCGACACCTTTAAGGCCCTACAATGAGCAGTTCTTC	GATCGCGCACCTCGGA_R27
3227	clonotype169	MD-scTCR_R27_Donor 6 Blood CD8+	4	0.000543626	TRB:CASSPWTGGNEQFF	TRB:TGTGCCAGCAGTCCTTGGACAGGAGGGAATGAGCAGTTCTTC	CTCATTAGTCAGTGGA_R27
3228	clonotype169	MD-scTCR_R27_Donor 6 Blood CD8+	4	0.000543626	TRB:CASSPWTGGNEQFF	TRB:TGTGCCAGCAGTCCTTGGACAGGAGGGAATGAGCAGTTCTTC	GTCTTCGCATCCTTGC_R27
3229	clonotype169	MD-scTCR_R27_Donor 6 Blood CD8+	4	0.000543626	TRB:CASSPWTGGNEQFF	TRB:TGTGCCAGCAGTCCTTGGACAGGAGGGAATGAGCAGTTCTTC	GCAGCCATCAACGAAA_R27
3230	clonotype169	MD-scTCR_R27_Donor 6 Blood CD8+	4	0.000543626	TRB:CASSPWTGGNEQFF	TRB:TGTGCCAGCAGTCCTTGGACAGGAGGGAATGAGCAGTTCTTC	CGTCTACAGCTAAACA_R27
3231	clonotype1690	MD-scTCR_R27_Donor 6 Blood CD8+	1	0.000135906	TRA:CVVDHSGGGADGLTF;TRB:CASSSNVPTYSSTDTQYF	TRA:TGTGTGGTGGATCATTCAGGAGGAGGTGCTGACGGACTCACCTTT;TRB:TGTGCCAGCAGTAGCAATGTTCCTACTTACTCTAGCACAGATACGCAGTATTTT	GATCGCGCATACCATG_R27
3233	clonotype1691	MD-scTCR_R27_Donor 6 Blood CD8+	1	0.000135906	TRA:CAVVGFGNVLHC;TRB:CASGGVPEAFF	TRA:TGTGCTGTGGTGGGCTTTGGGAATGTGCTGCATTGC;TRB:TGTGCCAGCGGCGGGGTCCCTGAAGCTTTCTTT	GATCGCGGTAGGACAC_R27
3235	clonotype1692	MD-scTCR_R27_Donor 6 Blood CD8+	1	0.000135906	TRA:CASFSGSARQLTF;TRA:CAVRDAPPSGGSYIPTF;TRB:CASSSTGAGEQYF	TRA:TGTGCCTCCTTCTCTGGTTCTGCAAGGCAACTGACCTTT;TRA:TGTGCTGTGAGAGATGCCCCTCCATCAGGAGGAAGCTACATACCTACATTT;TRB:TGTGCCAGCAGTTCTACCGGGGCGGGCGAGCAGTACTTC	GATCGTAAGCTAGTCT_R27
3238	clonotype1693	MD-scTCR_R27_Donor 6 Blood CD8+	1	0.000135906	TRB:CASSFNRLSETQYF;TRB:CASSEDPGANVLTF	TRB:TGTGCCAGCAGCTTTAACAGACTCTCGGAGACCCAGTACTTC;TRB:TGTGCCAGCAGTGAAGACCCTGGGGCCAACGTCCTGACTTTC	GATCGTACAATCAGAA_R27
3241	clonotype1694	MD-scTCR_R27_Donor 6 Blood CD8+	1	0.000135906	TRB:CASSGGATNQPQHF	TRB:TGTGCCAGCAGCGGGGGGGCAACGAATCAGCCCCAGCATTTT	GATCGTACATTGGCGC_R27
3242	clonotype1695	MD-scTCR_R27_Donor 6 Blood CD8+	1	0.000135906	TRB:CAWSVIAGGYNEQFF	TRB:TGTGCCTGGAGTGTGATAGCGGGGGGGTACAATGAGCAGTTCTTC	GATCGTAGTGAGTGAC_R27
3243	clonotype1696	MD-scTCR_R27_Donor 6 Blood CD8+	1	0.000135906	TRA:CAADTPLVF	TRA:TGTGCTGCGGACACACCTCTTGTCTTT	GATCGTAGTTAAGACA_R27
3244	clonotype1697	MD-scTCR_R27_Donor 6 Blood CD8+	1	0.000135906	TRA:CIQWGGYNNNDMRF	TRA:TGCATCCAATGGGGGGGTTACAATAACAATGACATGCGCTTT	GATCGTATCTCCTATA_R27
3245	clonotype1698	MD-scTCR_R27_Donor 6 Blood CD8+	1	0.000135906	TRB:CASSPHQETGELFF;TRB:CAWSAPGAQGYEQFF	TRB:TGTGCCAGCAGTCCACACCAAGAGACCGGGGAGCTGTTTTTT;TRB:TGTGCCTGGAGTGCCCCCGGGGCCCAGGGGTATGAGCAGTTCTTC	GATCTAGGTCCCGACA_R27
3248	clonotype1699	MD-scTCR_R27_Donor 6 Blood CD8+	1	0.000135906	TRA:CAVRQGGADGLTF;TRB:CASSLTGAGETQYF	TRA:TGTGCCGTGAGGCAAGGAGGTGCTGACGGACTCACCTTT;TRB:TGTGCCAGCAGTTTAACCGGGGCCGGCGAGACCCAGTACTTC	GATCTAGGTCTCACCT_R27
3250	clonotype17	MD-scTCR_R27_Donor 6 Blood CD8+	49	0.00665942	TRB:CSASEGDYEQYF	TRB:TGCAGTGCTAGCGAGGGTGACTACGAGCAGTACTTC	TGAAAGAAGATCTGAA_R27
3251	clonotype17	MD-scTCR_R27_Donor 6 Blood CD8+	49	0.00665942	TRB:CSASEGDYEQYF	TRB:TGCAGTGCTAGCGAGGGTGACTACGAGCAGTACTTC	GAGGTGATCCCTTGCA_R27
3252	clonotype17	MD-scTCR_R27_Donor 6 Blood CD8+	49	0.00665942	TRB:CSASEGDYEQYF	TRB:TGCAGTGCTAGCGAGGGTGACTACGAGCAGTACTTC	TTCTCAAGTTGTTTGG_R27
3253	clonotype17	MD-scTCR_R27_Donor 6 Blood CD8+	49	0.00665942	TRB:CSASEGDYEQYF	TRB:TGCAGTGCTAGCGAGGGTGACTACGAGCAGTACTTC	GCGCAACTCATAAAGG_R27
3254	clonotype17	MD-scTCR_R27_Donor 6 Blood CD8+	49	0.00665942	TRB:CSASEGDYEQYF	TRB:TGCAGTGCTAGCGAGGGTGACTACGAGCAGTACTTC	ATCCGAATCGTCTGCT_R27
3255	clonotype17	MD-scTCR_R27_Donor 6 Blood CD8+	49	0.00665942	TRB:CSASEGDYEQYF	TRB:TGCAGTGCTAGCGAGGGTGACTACGAGCAGTACTTC	ATCACGATCGCCTGAG_R27
3256	clonotype17	MD-scTCR_R27_Donor 6 Blood CD8+	49	0.00665942	TRB:CSASEGDYEQYF	TRB:TGCAGTGCTAGCGAGGGTGACTACGAGCAGTACTTC	CCGTGGAAGGATGGTC_R27
3257	clonotype17	MD-scTCR_R27_Donor 6 Blood CD8+	49	0.00665942	TRB:CSASEGDYEQYF	TRB:TGCAGTGCTAGCGAGGGTGACTACGAGCAGTACTTC	TTTGCGCAGACATAAC_R27
3258	clonotype17	MD-scTCR_R27_Donor 6 Blood CD8+	49	0.00665942	TRB:CSASEGDYEQYF	TRB:TGCAGTGCTAGCGAGGGTGACTACGAGCAGTACTTC	GTGTGCGAGCTTTGGT_R27
3259	clonotype17	MD-scTCR_R27_Donor 6 Blood CD8+	49	0.00665942	TRB:CSASEGDYEQYF	TRB:TGCAGTGCTAGCGAGGGTGACTACGAGCAGTACTTC	ACGCCGAGTAACGTTC_R27
3260	clonotype17	MD-scTCR_R27_Donor 6 Blood CD8+	49	0.00665942	TRB:CSASEGDYEQYF	TRB:TGCAGTGCTAGCGAGGGTGACTACGAGCAGTACTTC	CAGCGACCAGGGTTAG_R27
3261	clonotype17	MD-scTCR_R27_Donor 6 Blood CD8+	49	0.00665942	TRB:CSASEGDYEQYF	TRB:TGCAGTGCTAGCGAGGGTGACTACGAGCAGTACTTC	CGCCAAGAGAGGGATA_R27
3262	clonotype17	MD-scTCR_R27_Donor 6 Blood CD8+	49	0.00665942	TRB:CSASEGDYEQYF	TRB:TGCAGTGCTAGCGAGGGTGACTACGAGCAGTACTTC	GCACTCTTCATGTCTT_R27
3264	clonotype17	MD-scTCR_R27_Donor 6 Blood CD8+	49	0.00665942	TRB:CSASEGDYEQYF	TRB:TGCAGTGCTAGCGAGGGTGACTACGAGCAGTACTTC	AAGACCTTCCCTTGCA_R27
3265	clonotype17	MD-scTCR_R27_Donor 6 Blood CD8+	49	0.00665942	TRB:CSASEGDYEQYF	TRB:TGCAGTGCTAGCGAGGGTGACTACGAGCAGTACTTC	AGGCCACGTGCGATAG_R27
3266	clonotype17	MD-scTCR_R27_Donor 6 Blood CD8+	49	0.00665942	TRB:CSASEGDYEQYF	TRB:TGCAGTGCTAGCGAGGGTGACTACGAGCAGTACTTC	TGGCCAGTCTTTAGTC_R27
3267	clonotype17	MD-scTCR_R27_Donor 6 Blood CD8+	49	0.00665942	TRB:CSASEGDYEQYF	TRB:TGCAGTGCTAGCGAGGGTGACTACGAGCAGTACTTC	TGTATTCCATACTCTT_R27
3268	clonotype17	MD-scTCR_R27_Donor 6 Blood CD8+	49	0.00665942	TRB:CSASEGDYEQYF	TRB:TGCAGTGCTAGCGAGGGTGACTACGAGCAGTACTTC	AGCTCCTGTCGACTGC_R27
3269	clonotype17	MD-scTCR_R27_Donor 6 Blood CD8+	49	0.00665942	TRB:CSASEGDYEQYF	TRB:TGCAGTGCTAGCGAGGGTGACTACGAGCAGTACTTC	TCGAGGCCATCCAACA_R27
3270	clonotype17	MD-scTCR_R27_Donor 6 Blood CD8+	49	0.00665942	TRB:CSASEGDYEQYF	TRB:TGCAGTGCTAGCGAGGGTGACTACGAGCAGTACTTC	ATCTACTAGCGACGTA_R27
3271	clonotype17	MD-scTCR_R27_Donor 6 Blood CD8+	49	0.00665942	TRB:CSASEGDYEQYF	TRB:TGCAGTGCTAGCGAGGGTGACTACGAGCAGTACTTC	TCTCATAAGGTGCAAC_R27
3272	clonotype17	MD-scTCR_R27_Donor 6 Blood CD8+	49	0.00665942	TRB:CSASEGDYEQYF	TRB:TGCAGTGCTAGCGAGGGTGACTACGAGCAGTACTTC	CACCAGGCAAGGCTCC_R27
3273	clonotype17	MD-scTCR_R27_Donor 6 Blood CD8+	49	0.00665942	TRB:CSASEGDYEQYF	TRB:TGCAGTGCTAGCGAGGGTGACTACGAGCAGTACTTC	TTCTACAGTGAAGGCT_R27
3274	clonotype17	MD-scTCR_R27_Donor 6 Blood CD8+	49	0.00665942	TRB:CSASEGDYEQYF	TRB:TGCAGTGCTAGCGAGGGTGACTACGAGCAGTACTTC	CTCGAAAGTTGCCTCT_R27
3275	clonotype17	MD-scTCR_R27_Donor 6 Blood CD8+	49	0.00665942	TRB:CSASEGDYEQYF	TRB:TGCAGTGCTAGCGAGGGTGACTACGAGCAGTACTTC	GGTGCGTCAGTGACAG_R27
3276	clonotype17	MD-scTCR_R27_Donor 6 Blood CD8+	49	0.00665942	TRB:CSASEGDYEQYF	TRB:TGCAGTGCTAGCGAGGGTGACTACGAGCAGTACTTC	GGATGTTTCAGTACGT_R27
3277	clonotype17	MD-scTCR_R27_Donor 6 Blood CD8+	49	0.00665942	TRB:CSASEGDYEQYF	TRB:TGCAGTGCTAGCGAGGGTGACTACGAGCAGTACTTC	GGCTCGAAGGCATGGT_R27
3278	clonotype17	MD-scTCR_R27_Donor 6 Blood CD8+	49	0.00665942	TRB:CSASEGDYEQYF	TRB:TGCAGTGCTAGCGAGGGTGACTACGAGCAGTACTTC	GTGCATAAGCAAATCA_R27
3280	clonotype17	MD-scTCR_R27_Donor 6 Blood CD8+	49	0.00665942	TRB:CSASEGDYEQYF	TRB:TGCAGTGCTAGCGAGGGTGACTACGAGCAGTACTTC	CCGTTCAGTTGCGTTA_R27
3281	clonotype17	MD-scTCR_R27_Donor 6 Blood CD8+	49	0.00665942	TRB:CSASEGDYEQYF	TRB:TGCAGTGCTAGCGAGGGTGACTACGAGCAGTACTTC	CATCGGGTCGTGGGAA_R27
3282	clonotype17	MD-scTCR_R27_Donor 6 Blood CD8+	49	0.00665942	TRB:CSASEGDYEQYF	TRB:TGCAGTGCTAGCGAGGGTGACTACGAGCAGTACTTC	CCCATACAGAGCCCAA_R27
3283	clonotype17	MD-scTCR_R27_Donor 6 Blood CD8+	49	0.00665942	TRB:CSASEGDYEQYF	TRB:TGCAGTGCTAGCGAGGGTGACTACGAGCAGTACTTC	GTGTGCGCACGGATAG_R27
3285	clonotype17	MD-scTCR_R27_Donor 6 Blood CD8+	49	0.00665942	TRB:CSASEGDYEQYF	TRB:TGCAGTGCTAGCGAGGGTGACTACGAGCAGTACTTC	GTTACAGAGCTACCGC_R27
3286	clonotype17	MD-scTCR_R27_Donor 6 Blood CD8+	49	0.00665942	TRB:CSASEGDYEQYF	TRB:TGCAGTGCTAGCGAGGGTGACTACGAGCAGTACTTC	GCGAGAATCCGCGCAA_R27
3287	clonotype17	MD-scTCR_R27_Donor 6 Blood CD8+	49	0.00665942	TRB:CSASEGDYEQYF	TRB:TGCAGTGCTAGCGAGGGTGACTACGAGCAGTACTTC	GCTGCTTTCCCTAATT_R27
3288	clonotype17	MD-scTCR_R27_Donor 6 Blood CD8+	49	0.00665942	TRB:CSASEGDYEQYF	TRB:TGCAGTGCTAGCGAGGGTGACTACGAGCAGTACTTC	AGAGTGGCAGGCAGTA_R27
3289	clonotype17	MD-scTCR_R27_Donor 6 Blood CD8+	49	0.00665942	TRB:CSASEGDYEQYF	TRB:TGCAGTGCTAGCGAGGGTGACTACGAGCAGTACTTC	TCAGGTATCTGACCTC_R27
3291	clonotype17	MD-scTCR_R27_Donor 6 Blood CD8+	49	0.00665942	TRB:CSASEGDYEQYF	TRB:TGCAGTGCTAGCGAGGGTGACTACGAGCAGTACTTC	AATCCAGCATAGACTC_R27
3293	clonotype17	MD-scTCR_R27_Donor 6 Blood CD8+	49	0.00665942	TRB:CSASEGDYEQYF	TRB:TGCAGTGCTAGCGAGGGTGACTACGAGCAGTACTTC	GGAATAAGTCTGGAGA_R27
3294	clonotype17	MD-scTCR_R27_Donor 6 Blood CD8+	49	0.00665942	TRB:CSASEGDYEQYF	TRB:TGCAGTGCTAGCGAGGGTGACTACGAGCAGTACTTC	CATTCGCTCACAGTAC_R27
3295	clonotype17	MD-scTCR_R27_Donor 6 Blood CD8+	49	0.00665942	TRB:CSASEGDYEQYF	TRB:TGCAGTGCTAGCGAGGGTGACTACGAGCAGTACTTC	ACGGGCTTCCGTTGCT_R27
3296	clonotype17	MD-scTCR_R27_Donor 6 Blood CD8+	49	0.00665942	TRB:CSASEGDYEQYF	TRB:TGCAGTGCTAGCGAGGGTGACTACGAGCAGTACTTC	TCAGCTCTCGCCAAAT_R27
3297	clonotype17	MD-scTCR_R27_Donor 6 Blood CD8+	49	0.00665942	TRB:CSASEGDYEQYF	TRB:TGCAGTGCTAGCGAGGGTGACTACGAGCAGTACTTC	ACCCACTGTCAAACTC_R27
3299	clonotype17	MD-scTCR_R27_Donor 6 Blood CD8+	49	0.00665942	TRB:CSASEGDYEQYF	TRB:TGCAGTGCTAGCGAGGGTGACTACGAGCAGTACTTC	GGTATTGCACACCGCA_R27
3300	clonotype17	MD-scTCR_R27_Donor 6 Blood CD8+	49	0.00665942	TRB:CSASEGDYEQYF	TRB:TGCAGTGCTAGCGAGGGTGACTACGAGCAGTACTTC	CCCTCCTGTAGCGCTC_R27
[truncated: 5,359 more rows]

## Sheet: Donor RT1 Skin CD8+
clonotype_id	sample	internal identifier	frequency	proportion	cdr3s_aa	cdr3s_nt	barcode
1138	clonotype1	MD-scTCR_R4_Donor 6 Skin CD8+	305	0.059327	TRA:CAERSSNDYKLSF;TRB:CASSQETASEAFF	TRA:TGTGCAGAGAGAAGTTCTAACGACTACAAGCTCAGCTTT;TRB:TGCGCCAGCAGCCAAGAGACAGCTTCTGAAGCTTTCTTT	AGGCCACCATGACGGA_R4
272	clonotype1	MD-scTCR_R4_Donor 6 Skin CD8+	305	0.059327	TRA:CAERSSNDYKLSF;TRB:CASSQETASEAFF	TRA:TGTGCAGAGAGAAGTTCTAACGACTACAAGCTCAGCTTT;TRB:TGCGCCAGCAGCCAAGAGACAGCTTCTGAAGCTTTCTTT	GAACGGAGTTAAAGTG_R4
345	clonotype1	MD-scTCR_R4_Donor 6 Skin CD8+	305	0.059327	TRA:CAERSSNDYKLSF;TRB:CASSQETASEAFF	TRA:TGTGCAGAGAGAAGTTCTAACGACTACAAGCTCAGCTTT;TRB:TGCGCCAGCAGCCAAGAGACAGCTTCTGAAGCTTTCTTT	GGCTCGATCCTATTCA_R4
511	clonotype1	MD-scTCR_R4_Donor 6 Skin CD8+	305	0.059327	TRA:CAERSSNDYKLSF;TRB:CASSQETASEAFF	TRA:TGTGCAGAGAGAAGTTCTAACGACTACAAGCTCAGCTTT;TRB:TGCGCCAGCAGCCAAGAGACAGCTTCTGAAGCTTTCTTT	GGCTCGATCGGTTCGG_R4
610	clonotype1	MD-scTCR_R4_Donor 6 Skin CD8+	305	0.059327	TRA:CAERSSNDYKLSF;TRB:CASSQETASEAFF	TRA:TGTGCAGAGAGAAGTTCTAACGACTACAAGCTCAGCTTT;TRB:TGCGCCAGCAGCCAAGAGACAGCTTCTGAAGCTTTCTTT	CTCAGAAAGAGCTGCA_R4
927	clonotype1	MD-scTCR_R4_Donor 6 Skin CD8+	305	0.059327	TRA:CAERSSNDYKLSF;TRB:CASSQETASEAFF	TRA:TGTGCAGAGAGAAGTTCTAACGACTACAAGCTCAGCTTT;TRB:TGCGCCAGCAGCCAAGAGACAGCTTCTGAAGCTTTCTTT	CGATTGATCGCCGTGA_R4
11	clonotype1	MD-scTCR_R4_Donor 6 Skin CD8+	305	0.059327	TRA:CAERSSNDYKLSF;TRB:CASSQETASEAFF	TRA:TGTGCAGAGAGAAGTTCTAACGACTACAAGCTCAGCTTT;TRB:TGCGCCAGCAGCCAAGAGACAGCTTCTGAAGCTTTCTTT	AGGCCGTGTTCCGGCA_R4
1243	clonotype1	MD-scTCR_R4_Donor 6 Skin CD8+	305	0.059327	TRA:CAERSSNDYKLSF;TRB:CASSQETASEAFF	TRA:TGTGCAGAGAGAAGTTCTAACGACTACAAGCTCAGCTTT;TRB:TGCGCCAGCAGCCAAGAGACAGCTTCTGAAGCTTTCTTT	GAGTCCGGTTTGTTTC_R4
1433	clonotype1	MD-scTCR_R4_Donor 6 Skin CD8+	305	0.059327	TRA:CAERSSNDYKLSF;TRB:CASSQETASEAFF	TRA:TGTGCAGAGAGAAGTTCTAACGACTACAAGCTCAGCTTT;TRB:TGCGCCAGCAGCCAAGAGACAGCTTCTGAAGCTTTCTTT	GCGAGAACAATCGGTT_R4
1558	clonotype1	MD-scTCR_R4_Donor 6 Skin CD8+	305	0.059327	TRA:CAERSSNDYKLSF;TRB:CASSQETASEAFF	TRA:TGTGCAGAGAGAAGTTCTAACGACTACAAGCTCAGCTTT;TRB:TGCGCCAGCAGCCAAGAGACAGCTTCTGAAGCTTTCTTT	CGCCAAGCAAGCTGAG_R4
17	clonotype1	MD-scTCR_R4_Donor 6 Skin CD8+	305	0.059327	TRA:CAERSSNDYKLSF;TRB:CASSQETASEAFF	TRA:TGTGCAGAGAGAAGTTCTAACGACTACAAGCTCAGCTTT;TRB:TGCGCCAGCAGCCAAGAGACAGCTTCTGAAGCTTTCTTT	GAGTCCGTCATCGGAT_R4
1928	clonotype1	MD-scTCR_R4_Donor 6 Skin CD8+	305	0.059327	TRA:CAERSSNDYKLSF;TRB:CASSQETASEAFF	TRA:TGTGCAGAGAGAAGTTCTAACGACTACAAGCTCAGCTTT;TRB:TGCGCCAGCAGCCAAGAGACAGCTTCTGAAGCTTTCTTT	TTTGGTTTCAAGAAGT_R4
2015	clonotype1	MD-scTCR_R4_Donor 6 Skin CD8+	305	0.059327	TRA:CAERSSNDYKLSF;TRB:CASSQETASEAFF	TRA:TGTGCAGAGAGAAGTTCTAACGACTACAAGCTCAGCTTT;TRB:TGCGCCAGCAGCCAAGAGACAGCTTCTGAAGCTTTCTTT	TACGGATGTGGTACAG_R4
2115	clonotype1	MD-scTCR_R4_Donor 6 Skin CD8+	305	0.059327	TRA:CAERSSNDYKLSF;TRB:CASSQETASEAFF	TRA:TGTGCAGAGAGAAGTTCTAACGACTACAAGCTCAGCTTT;TRB:TGCGCCAGCAGCCAAGAGACAGCTTCTGAAGCTTTCTTT	CCTCAGTAGAAGATTC_R4
2299	clonotype1	MD-scTCR_R4_Donor 6 Skin CD8+	305	0.059327	TRA:CAERSSNDYKLSF;TRB:CASSQETASEAFF	TRA:TGTGCAGAGAGAAGTTCTAACGACTACAAGCTCAGCTTT;TRB:TGCGCCAGCAGCCAAGAGACAGCTTCTGAAGCTTTCTTT	AAACGGGTCGTTTGCC_R4
2422	clonotype1	MD-scTCR_R4_Donor 6 Skin CD8+	305	0.059327	TRA:CAERSSNDYKLSF;TRB:CASSQETASEAFF	TRA:TGTGCAGAGAGAAGTTCTAACGACTACAAGCTCAGCTTT;TRB:TGCGCCAGCAGCCAAGAGACAGCTTCTGAAGCTTTCTTT	GATCAGTCAGTGAGTG_R4
2611	clonotype1	MD-scTCR_R4_Donor 6 Skin CD8+	305	0.059327	TRA:CAERSSNDYKLSF;TRB:CASSQETASEAFF	TRA:TGTGCAGAGAGAAGTTCTAACGACTACAAGCTCAGCTTT;TRB:TGCGCCAGCAGCCAAGAGACAGCTTCTGAAGCTTTCTTT	AGAGCTTGTCAAACTC_R4
2818	clonotype1	MD-scTCR_R4_Donor 6 Skin CD8+	305	0.059327	TRA:CAERSSNDYKLSF;TRB:CASSQETASEAFF	TRA:TGTGCAGAGAGAAGTTCTAACGACTACAAGCTCAGCTTT;TRB:TGCGCCAGCAGCCAAGAGACAGCTTCTGAAGCTTTCTTT	CTCATTAAGAAGATTC_R4
3111	clonotype1	MD-scTCR_R4_Donor 6 Skin CD8+	305	0.059327	TRA:CAERSSNDYKLSF;TRB:CASSQETASEAFF	TRA:TGTGCAGAGAGAAGTTCTAACGACTACAAGCTCAGCTTT;TRB:TGCGCCAGCAGCCAAGAGACAGCTTCTGAAGCTTTCTTT	CTGGTCTAGCTGGAAC_R4
3312	clonotype1	MD-scTCR_R4_Donor 6 Skin CD8+	305	0.059327	TRA:CAERSSNDYKLSF;TRB:CASSQETASEAFF	TRA:TGTGCAGAGAGAAGTTCTAACGACTACAAGCTCAGCTTT;TRB:TGCGCCAGCAGCCAAGAGACAGCTTCTGAAGCTTTCTTT	GCTTGAAAGGCAAAGA_R4
3416	clonotype1	MD-scTCR_R4_Donor 6 Skin CD8+	305	0.059327	TRA:CAERSSNDYKLSF;TRB:CASSQETASEAFF	TRA:TGTGCAGAGAGAAGTTCTAACGACTACAAGCTCAGCTTT;TRB:TGCGCCAGCAGCCAAGAGACAGCTTCTGAAGCTTTCTTT	AAGGTTCTCGCACTCT_R4
3613	clonotype1	MD-scTCR_R4_Donor 6 Skin CD8+	305	0.059327	TRA:CAERSSNDYKLSF;TRB:CASSQETASEAFF	TRA:TGTGCAGAGAGAAGTTCTAACGACTACAAGCTCAGCTTT;TRB:TGCGCCAGCAGCCAAGAGACAGCTTCTGAAGCTTTCTTT	GCTTGAAAGGTGATAT_R4
386	clonotype1	MD-scTCR_R4_Donor 6 Skin CD8+	305	0.059327	TRA:CAERSSNDYKLSF;TRB:CASSQETASEAFF	TRA:TGTGCAGAGAGAAGTTCTAACGACTACAAGCTCAGCTTT;TRB:TGCGCCAGCAGCCAAGAGACAGCTTCTGAAGCTTTCTTT	GATCAGTTCTACCTGC_R4
4013	clonotype1	MD-scTCR_R4_Donor 6 Skin CD8+	305	0.059327	TRA:CAERSSNDYKLSF;TRB:CASSQETASEAFF	TRA:TGTGCAGAGAGAAGTTCTAACGACTACAAGCTCAGCTTT;TRB:TGCGCCAGCAGCCAAGAGACAGCTTCTGAAGCTTTCTTT	CGTGAGCTCACTGGGC_R4
4111	clonotype1	MD-scTCR_R4_Donor 6 Skin CD8+	305	0.059327	TRA:CAERSSNDYKLSF;TRB:CASSQETASEAFF	TRA:TGTGCAGAGAGAAGTTCTAACGACTACAAGCTCAGCTTT;TRB:TGCGCCAGCAGCCAAGAGACAGCTTCTGAAGCTTTCTTT	CTCATTAGTTATCCGA_R4
4310	clonotype1	MD-scTCR_R4_Donor 6 Skin CD8+	305	0.059327	TRA:CAERSSNDYKLSF;TRB:CASSQETASEAFF	TRA:TGTGCAGAGAGAAGTTCTAACGACTACAAGCTCAGCTTT;TRB:TGCGCCAGCAGCCAAGAGACAGCTTCTGAAGCTTTCTTT	GATCGATAGATCGATA_R4
4417	clonotype1	MD-scTCR_R4_Donor 6 Skin CD8+	305	0.059327	TRA:CAERSSNDYKLSF;TRB:CASSQETASEAFF	TRA:TGTGCAGAGAGAAGTTCTAACGACTACAAGCTCAGCTTT;TRB:TGCGCCAGCAGCCAAGAGACAGCTTCTGAAGCTTTCTTT	AAGTCTGAGGCATTGG_R4
4516	clonotype1	MD-scTCR_R4_Donor 6 Skin CD8+	305	0.059327	TRA:CAERSSNDYKLSF;TRB:CASSQETASEAFF	TRA:TGTGCAGAGAGAAGTTCTAACGACTACAAGCTCAGCTTT;TRB:TGCGCCAGCAGCCAAGAGACAGCTTCTGAAGCTTTCTTT	ACTTACTTCCTGCTTG_R4
47	clonotype1	MD-scTCR_R4_Donor 6 Skin CD8+	305	0.059327	TRA:CAERSSNDYKLSF;TRB:CASSQETASEAFF	TRA:TGTGCAGAGAGAAGTTCTAACGACTACAAGCTCAGCTTT;TRB:TGCGCCAGCAGCCAAGAGACAGCTTCTGAAGCTTTCTTT	ACGAGGATCTCTAGGA_R4
4924	clonotype1	MD-scTCR_R4_Donor 6 Skin CD8+	305	0.059327	TRA:CAERSSNDYKLSF;TRB:CASSQETASEAFF	TRA:TGTGCAGAGAGAAGTTCTAACGACTACAAGCTCAGCTTT;TRB:TGCGCCAGCAGCCAAGAGACAGCTTCTGAAGCTTTCTTT	CTGGTCTGTGCACCAC_R4
503	clonotype1	MD-scTCR_R4_Donor 6 Skin CD8+	305	0.059327	TRA:CAERSSNDYKLSF;TRB:CASSQETASEAFF	TRA:TGTGCAGAGAGAAGTTCTAACGACTACAAGCTCAGCTTT;TRB:TGCGCCAGCAGCCAAGAGACAGCTTCTGAAGCTTTCTTT	CCTCTGATCGGTCCGA_R4
5216	clonotype1	MD-scTCR_R4_Donor 6 Skin CD8+	305	0.059327	TRA:CAERSSNDYKLSF;TRB:CASSQETASEAFF	TRA:TGTGCAGAGAGAAGTTCTAACGACTACAAGCTCAGCTTT;TRB:TGCGCCAGCAGCCAAGAGACAGCTTCTGAAGCTTTCTTT	AAGTCTGGTCATGCCG_R4
5411	clonotype1	MD-scTCR_R4_Donor 6 Skin CD8+	305	0.059327	TRA:CAERSSNDYKLSF;TRB:CASSQETASEAFF	TRA:TGTGCAGAGAGAAGTTCTAACGACTACAAGCTCAGCTTT;TRB:TGCGCCAGCAGCCAAGAGACAGCTTCTGAAGCTTTCTTT	AGGGTGACACCAGGCT_R4
5516	clonotype1	MD-scTCR_R4_Donor 6 Skin CD8+	305	0.059327	TRA:CAERSSNDYKLSF;TRB:CASSQETASEAFF	TRA:TGTGCAGAGAGAAGTTCTAACGACTACAAGCTCAGCTTT;TRB:TGCGCCAGCAGCCAAGAGACAGCTTCTGAAGCTTTCTTT	ACTTGTTGTACTTAGC_R4
576	clonotype1	MD-scTCR_R4_Donor 6 Skin CD8+	305	0.059327	TRA:CAERSSNDYKLSF;TRB:CASSQETASEAFF	TRA:TGTGCAGAGAGAAGTTCTAACGACTACAAGCTCAGCTTT;TRB:TGCGCCAGCAGCCAAGAGACAGCTTCTGAAGCTTTCTTT	GATCGCGAGAGCCCAA_R4
587	clonotype1	MD-scTCR_R4_Donor 6 Skin CD8+	305	0.059327	TRA:CAERSSNDYKLSF;TRB:CASSQETASEAFF	TRA:TGTGCAGAGAGAAGTTCTAACGACTACAAGCTCAGCTTT;TRB:TGCGCCAGCAGCCAAGAGACAGCTTCTGAAGCTTTCTTT	GTGGGTCTCTGCAGTA_R4
5985	clonotype1	MD-scTCR_R4_Donor 6 Skin CD8+	305	0.059327	TRA:CAERSSNDYKLSF;TRB:CASSQETASEAFF	TRA:TGTGCAGAGAGAAGTTCTAACGACTACAAGCTCAGCTTT;TRB:TGCGCCAGCAGCCAAGAGACAGCTTCTGAAGCTTTCTTT	CAGCTGGTCGAGCCCA_R4
608	clonotype1	MD-scTCR_R4_Donor 6 Skin CD8+	305	0.059327	TRA:CAERSSNDYKLSF;TRB:CASSQETASEAFF	TRA:TGTGCAGAGAGAAGTTCTAACGACTACAAGCTCAGCTTT;TRB:TGCGCCAGCAGCCAAGAGACAGCTTCTGAAGCTTTCTTT	GGGAGATAGTAGTGCG_R4
6113	clonotype1	MD-scTCR_R4_Donor 6 Skin CD8+	305	0.059327	TRA:CAERSSNDYKLSF;TRB:CASSQETASEAFF	TRA:TGTGCAGAGAGAAGTTCTAACGACTACAAGCTCAGCTTT;TRB:TGCGCCAGCAGCCAAGAGACAGCTTCTGAAGCTTTCTTT	ACTTGTTGTTGAGGTG_R4
635	clonotype1	MD-scTCR_R4_Donor 6 Skin CD8+	305	0.059327	TRA:CAERSSNDYKLSF;TRB:CASSQETASEAFF	TRA:TGTGCAGAGAGAAGTTCTAACGACTACAAGCTCAGCTTT;TRB:TGCGCCAGCAGCCAAGAGACAGCTTCTGAAGCTTTCTTT	TCACGAAAGAGTCGGT_R4
676	clonotype1	MD-scTCR_R4_Donor 6 Skin CD8+	305	0.059327	TRA:CAERSSNDYKLSF;TRB:CASSQETASEAFF	TRA:TGTGCAGAGAGAAGTTCTAACGACTACAAGCTCAGCTTT;TRB:TGCGCCAGCAGCCAAGAGACAGCTTCTGAAGCTTTCTTT	GGGAGATGTCACTTCC_R4
6920	clonotype1	MD-scTCR_R4_Donor 6 Skin CD8+	305	0.059327	TRA:CAERSSNDYKLSF;TRB:CASSQETASEAFF	TRA:TGTGCAGAGAGAAGTTCTAACGACTACAAGCTCAGCTTT;TRB:TGCGCCAGCAGCCAAGAGACAGCTTCTGAAGCTTTCTTT	GAATGAACACACCGAC_R4
7021	clonotype1	MD-scTCR_R4_Donor 6 Skin CD8+	305	0.059327	TRA:CAERSSNDYKLSF;TRB:CASSQETASEAFF	TRA:TGTGCAGAGAGAAGTTCTAACGACTACAAGCTCAGCTTT;TRB:TGCGCCAGCAGCCAAGAGACAGCTTCTGAAGCTTTCTTT	ACTTTCAAGTCACGCC_R4
727	clonotype1	MD-scTCR_R4_Donor 6 Skin CD8+	305	0.059327	TRA:CAERSSNDYKLSF;TRB:CASSQETASEAFF	TRA:TGTGCAGAGAGAAGTTCTAACGACTACAAGCTCAGCTTT;TRB:TGCGCCAGCAGCCAAGAGACAGCTTCTGAAGCTTTCTTT	GATCGCGTCTGCTGTC_R4
7510	clonotype1	MD-scTCR_R4_Donor 6 Skin CD8+	305	0.059327	TRA:CAERSSNDYKLSF;TRB:CASSQETASEAFF	TRA:TGTGCAGAGAGAAGTTCTAACGACTACAAGCTCAGCTTT;TRB:TGCGCCAGCAGCCAAGAGACAGCTTCTGAAGCTTTCTTT	GGAACTTAGAGTCTGG_R4
763	clonotype1	MD-scTCR_R4_Donor 6 Skin CD8+	305	0.059327	TRA:CAERSSNDYKLSF;TRB:CASSQETASEAFF	TRA:TGTGCAGAGAGAAGTTCTAACGACTACAAGCTCAGCTTT;TRB:TGCGCCAGCAGCCAAGAGACAGCTTCTGAAGCTTTCTTT	TTTATGCCATACGCTA_R4
7710	clonotype1	MD-scTCR_R4_Donor 6 Skin CD8+	305	0.059327	TRA:CAERSSNDYKLSF;TRB:CASSQETASEAFF	TRA:TGTGCAGAGAGAAGTTCTAACGACTACAAGCTCAGCTTT;TRB:TGCGCCAGCAGCCAAGAGACAGCTTCTGAAGCTTTCTTT	TACTCATCATGTTCCC_R4
798	clonotype1	MD-scTCR_R4_Donor 6 Skin CD8+	305	0.059327	TRA:CAERSSNDYKLSF;TRB:CASSQETASEAFF	TRA:TGTGCAGAGAGAAGTTCTAACGACTACAAGCTCAGCTTT;TRB:TGCGCCAGCAGCCAAGAGACAGCTTCTGAAGCTTTCTTT	GGAACTTGTAGCGATG_R4
812	clonotype1	MD-scTCR_R4_Donor 6 Skin CD8+	305	0.059327	TRA:CAERSSNDYKLSF;TRB:CASSQETASEAFF	TRA:TGTGCAGAGAGAAGTTCTAACGACTACAAGCTCAGCTTT;TRB:TGCGCCAGCAGCCAAGAGACAGCTTCTGAAGCTTTCTTT	TAGCCGGAGTCGCCGT_R4
8213	clonotype1	MD-scTCR_R4_Donor 6 Skin CD8+	305	0.059327	TRA:CAERSSNDYKLSF;TRB:CASSQETASEAFF	TRA:TGTGCAGAGAGAAGTTCTAACGACTACAAGCTCAGCTTT;TRB:TGCGCCAGCAGCCAAGAGACAGCTTCTGAAGCTTTCTTT	GGAACTTGTTAAGTAG_R4
8321	clonotype1	MD-scTCR_R4_Donor 6 Skin CD8+	305	0.059327	TRA:CAERSSNDYKLSF;TRB:CASSQETASEAFF	TRA:TGTGCAGAGAGAAGTTCTAACGACTACAAGCTCAGCTTT;TRB:TGCGCCAGCAGCCAAGAGACAGCTTCTGAAGCTTTCTTT	GGGAGATTCTCGTATT_R4
858	clonotype1	MD-scTCR_R4_Donor 6 Skin CD8+	305	0.059327	TRA:CAERSSNDYKLSF;TRB:CASSQETASEAFF	TRA:TGTGCAGAGAGAAGTTCTAACGACTACAAGCTCAGCTTT;TRB:TGCGCCAGCAGCCAAGAGACAGCTTCTGAAGCTTTCTTT	GAATGAATCATCACCC_R4
867	clonotype1	MD-scTCR_R4_Donor 6 Skin CD8+	305	0.059327	TRA:CAERSSNDYKLSF;TRB:CASSQETASEAFF	TRA:TGTGCAGAGAGAAGTTCTAACGACTACAAGCTCAGCTTT;TRB:TGCGCCAGCAGCCAAGAGACAGCTTCTGAAGCTTTCTTT	CTGTGCTTCAGCATGT_R4
88	clonotype1	MD-scTCR_R4_Donor 6 Skin CD8+	305	0.059327	TRA:CAERSSNDYKLSF;TRB:CASSQETASEAFF	TRA:TGTGCAGAGAGAAGTTCTAACGACTACAAGCTCAGCTTT;TRB:TGCGCCAGCAGCCAAGAGACAGCTTCTGAAGCTTTCTTT	TCAGATGAGACGCTTT_R4
899	clonotype1	MD-scTCR_R4_Donor 6 Skin CD8+	305	0.059327	TRA:CAERSSNDYKLSF;TRB:CASSQETASEAFF	TRA:TGTGCAGAGAGAAGTTCTAACGACTACAAGCTCAGCTTT;TRB:TGCGCCAGCAGCCAAGAGACAGCTTCTGAAGCTTTCTTT	CACAGGCCAGGAATGC_R4
9279	clonotype1	MD-scTCR_R4_Donor 6 Skin CD8+	305	0.059327	TRA:CAERSSNDYKLSF;TRB:CASSQETASEAFF	TRA:TGTGCAGAGAGAAGTTCTAACGACTACAAGCTCAGCTTT;TRB:TGCGCCAGCAGCCAAGAGACAGCTTCTGAAGCTTTCTTT	AGCAGCCGTTCCTCCA_R4
9325	clonotype1	MD-scTCR_R4_Donor 6 Skin CD8+	305	0.059327	TRA:CAERSSNDYKLSF;TRB:CASSQETASEAFF	TRA:TGTGCAGAGAGAAGTTCTAACGACTACAAGCTCAGCTTT;TRB:TGCGCCAGCAGCCAAGAGACAGCTTCTGAAGCTTTCTTT	AGTAGTCAGAGGTTGC_R4
954	clonotype1	MD-scTCR_R4_Donor 6 Skin CD8+	305	0.059327	TRA:CAERSSNDYKLSF;TRB:CASSQETASEAFF	TRA:TGTGCAGAGAGAAGTTCTAACGACTACAAGCTCAGCTTT;TRB:TGCGCCAGCAGCCAAGAGACAGCTTCTGAAGCTTTCTTT	GCCTCTACATTGTGCA_R4
9611	clonotype1	MD-scTCR_R4_Donor 6 Skin CD8+	305	0.059327	TRA:CAERSSNDYKLSF;TRB:CASSQETASEAFF	TRA:TGTGCAGAGAGAAGTTCTAACGACTACAAGCTCAGCTTT;TRB:TGCGCCAGCAGCCAAGAGACAGCTTCTGAAGCTTTCTTT	CAGCATACATCGATGT_R4
979	clonotype1	MD-scTCR_R4_Donor 6 Skin CD8+	305	0.059327	TRA:CAERSSNDYKLSF;TRB:CASSQETASEAFF	TRA:TGTGCAGAGAGAAGTTCTAACGACTACAAGCTCAGCTTT;TRB:TGCGCCAGCAGCCAAGAGACAGCTTCTGAAGCTTTCTTT	GGGATGAGTACATGTC_R4
9911	clonotype1	MD-scTCR_R4_Donor 6 Skin CD8+	305	0.059327	TRA:CAERSSNDYKLSF;TRB:CASSQETASEAFF	TRA:TGTGCAGAGAGAAGTTCTAACGACTACAAGCTCAGCTTT;TRB:TGCGCCAGCAGCCAAGAGACAGCTTCTGAAGCTTTCTTT	TCTGGAACAGGATCGA_R4
10087	clonotype1	MD-scTCR_R4_Donor 6 Skin CD8+	305	0.059327	TRA:CAERSSNDYKLSF;TRB:CASSQETASEAFF	TRA:TGTGCAGAGAGAAGTTCTAACGACTACAAGCTCAGCTTT;TRB:TGCGCCAGCAGCCAAGAGACAGCTTCTGAAGCTTTCTTT	CGTTCTGCAGCATACT_R4
1018	clonotype1	MD-scTCR_R4_Donor 6 Skin CD8+	305	0.059327	TRA:CAERSSNDYKLSF;TRB:CASSQETASEAFF	TRA:TGTGCAGAGAGAAGTTCTAACGACTACAAGCTCAGCTTT;TRB:TGCGCCAGCAGCCAAGAGACAGCTTCTGAAGCTTTCTTT	CTGTTTACATATACCG_R4
10222	clonotype1	MD-scTCR_R4_Donor 6 Skin CD8+	305	0.059327	TRA:CAERSSNDYKLSF;TRB:CASSQETASEAFF	TRA:TGTGCAGAGAGAAGTTCTAACGACTACAAGCTCAGCTTT;TRB:TGCGCCAGCAGCCAAGAGACAGCTTCTGAAGCTTTCTTT	AGTAGTCGTTAAGAAC_R4
1046	clonotype1	MD-scTCR_R4_Donor 6 Skin CD8+	305	0.059327	TRA:CAERSSNDYKLSF;TRB:CASSQETASEAFF	TRA:TGTGCAGAGAGAAGTTCTAACGACTACAAGCTCAGCTTT;TRB:TGCGCCAGCAGCCAAGAGACAGCTTCTGAAGCTTTCTTT	AGTAGTCTCACTTCAT_R4
10610	clonotype1	MD-scTCR_R4_Donor 6 Skin CD8+	305	0.059327	TRA:CAERSSNDYKLSF;TRB:CASSQETASEAFF	TRA:TGTGCAGAGAGAAGTTCTAACGACTACAAGCTCAGCTTT;TRB:TGCGCCAGCAGCCAAGAGACAGCTTCTGAAGCTTTCTTT	ACGCCAGAGAAGGTGA_R4
10719	clonotype1	MD-scTCR_R4_Donor 6 Skin CD8+	305	0.059327	TRA:CAERSSNDYKLSF;TRB:CASSQETASEAFF	TRA:TGTGCAGAGAGAAGTTCTAACGACTACAAGCTCAGCTTT;TRB:TGCGCCAGCAGCCAAGAGACAGCTTCTGAAGCTTTCTTT	AAATGCCGTTAGTGGG_R4
10914	clonotype1	MD-scTCR_R4_Donor 6 Skin CD8+	305	0.059327	TRA:CAERSSNDYKLSF;TRB:CASSQETASEAFF	TRA:TGTGCAGAGAGAAGTTCTAACGACTACAAGCTCAGCTTT;TRB:TGCGCCAGCAGCCAAGAGACAGCTTCTGAAGCTTTCTTT	TTTGCGCGTGTCTGAT_R4
11014	clonotype1	MD-scTCR_R4_Donor 6 Skin CD8+	305	0.059327	TRA:CAERSSNDYKLSF;TRB:CASSQETASEAFF	TRA:TGTGCAGAGAGAAGTTCTAACGACTACAAGCTCAGCTTT;TRB:TGCGCCAGCAGCCAAGAGACAGCTTCTGAAGCTTTCTTT	ACACCAAAGCGATAGC_R4
11322	clonotype1	MD-scTCR_R4_Donor 6 Skin CD8+	305	0.059327	TRA:CAERSSNDYKLSF;TRB:CASSQETASEAFF	TRA:TGTGCAGAGAGAAGTTCTAACGACTACAAGCTCAGCTTT;TRB:TGCGCCAGCAGCCAAGAGACAGCTTCTGAAGCTTTCTTT	GGTGAAGCACCAACCG_R4
11410	clonotype1	MD-scTCR_R4_Donor 6 Skin CD8+	305	0.059327	TRA:CAERSSNDYKLSF;TRB:CASSQETASEAFF	TRA:TGTGCAGAGAGAAGTTCTAACGACTACAAGCTCAGCTTT;TRB:TGCGCCAGCAGCCAAGAGACAGCTTCTGAAGCTTTCTTT	GTTAAGCTCTGAAAGA_R4
11538	clonotype1	MD-scTCR_R4_Donor 6 Skin CD8+	305	0.059327	TRA:CAERSSNDYKLSF;TRB:CASSQETASEAFF	TRA:TGTGCAGAGAGAAGTTCTAACGACTACAAGCTCAGCTTT;TRB:TGCGCCAGCAGCCAAGAGACAGCTTCTGAAGCTTTCTTT	TGCGTGGTCAAAGACA_R4
11811	clonotype1	MD-scTCR_R4_Donor 6 Skin CD8+	305	0.059327	TRA:CAERSSNDYKLSF;TRB:CASSQETASEAFF	TRA:TGTGCAGAGAGAAGTTCTAACGACTACAAGCTCAGCTTT;TRB:TGCGCCAGCAGCCAAGAGACAGCTTCTGAAGCTTTCTTT	TTATGCTGTCTGATCA_R4
120	clonotype1	MD-scTCR_R4_Donor 6 Skin CD8+	305	0.059327	TRA:CAERSSNDYKLSF;TRB:CASSQETASEAFF	TRA:TGTGCAGAGAGAAGTTCTAACGACTACAAGCTCAGCTTT;TRB:TGCGCCAGCAGCCAAGAGACAGCTTCTGAAGCTTTCTTT	CACATAGAGCTCAACT_R4
12211	clonotype1	MD-scTCR_R4_Donor 6 Skin CD8+	305	0.059327	TRA:CAERSSNDYKLSF;TRB:CASSQETASEAFF	TRA:TGTGCAGAGAGAAGTTCTAACGACTACAAGCTCAGCTTT;TRB:TGCGCCAGCAGCCAAGAGACAGCTTCTGAAGCTTTCTTT	ACGCCAGTCATGCATG_R4
12311	clonotype1	MD-scTCR_R4_Donor 6 Skin CD8+	305	0.059327	TRA:CAERSSNDYKLSF;TRB:CASSQETASEAFF	TRA:TGTGCAGAGAGAAGTTCTAACGACTACAAGCTCAGCTTT;TRB:TGCGCCAGCAGCCAAGAGACAGCTTCTGAAGCTTTCTTT	CACATAGAGTTTCCTT_R4
124	clonotype1	MD-scTCR_R4_Donor 6 Skin CD8+	305	0.059327	TRA:CAERSSNDYKLSF;TRB:CASSQETASEAFF	TRA:TGTGCAGAGAGAAGTTCTAACGACTACAAGCTCAGCTTT;TRB:TGCGCCAGCAGCCAAGAGACAGCTTCTGAAGCTTTCTTT	AACACGTCAGTCCTTC_R4
126	clonotype1	MD-scTCR_R4_Donor 6 Skin CD8+	305	0.059327	TRA:CAERSSNDYKLSF;TRB:CASSQETASEAFF	TRA:TGTGCAGAGAGAAGTTCTAACGACTACAAGCTCAGCTTT;TRB:TGCGCCAGCAGCCAAGAGACAGCTTCTGAAGCTTTCTTT	CATATGGGTGACGCCT_R4
127	clonotype1	MD-scTCR_R4_Donor 6 Skin CD8+	305	0.059327	TRA:CAERSSNDYKLSF;TRB:CASSQETASEAFF	TRA:TGTGCAGAGAGAAGTTCTAACGACTACAAGCTCAGCTTT;TRB:TGCGCCAGCAGCCAAGAGACAGCTTCTGAAGCTTTCTTT	CATATGGGTTACAGAA_R4
1288	clonotype1	MD-scTCR_R4_Donor 6 Skin CD8+	305	0.059327	TRA:CAERSSNDYKLSF;TRB:CASSQETASEAFF	TRA:TGTGCAGAGAGAAGTTCTAACGACTACAAGCTCAGCTTT;TRB:TGCGCCAGCAGCCAAGAGACAGCTTCTGAAGCTTTCTTT	AGTGAGGCAAGGACAC_R4
1299	clonotype1	MD-scTCR_R4_Donor 6 Skin CD8+	305	0.059327	TRA:CAERSSNDYKLSF;TRB:CASSQETASEAFF	TRA:TGTGCAGAGAGAAGTTCTAACGACTACAAGCTCAGCTTT;TRB:TGCGCCAGCAGCCAAGAGACAGCTTCTGAAGCTTTCTTT	AGAGCGATCTCTAGGA_R4
13014	clonotype1	MD-scTCR_R4_Donor 6 Skin CD8+	305	0.059327	TRA:CAERSSNDYKLSF;TRB:CASSQETASEAFF	TRA:TGTGCAGAGAGAAGTTCTAACGACTACAAGCTCAGCTTT;TRB:TGCGCCAGCAGCCAAGAGACAGCTTCTGAAGCTTTCTTT	AACACGTTCTCGTATT_R4
13212	clonotype1	MD-scTCR_R4_Donor 6 Skin CD8+	305	0.059327	TRA:CAERSSNDYKLSF;TRB:CASSQETASEAFF	TRA:TGTGCAGAGAGAAGTTCTAACGACTACAAGCTCAGCTTT;TRB:TGCGCCAGCAGCCAAGAGACAGCTTCTGAAGCTTTCTTT	AGAGCGATCTCTTGAT_R4
13316	clonotype1	MD-scTCR_R4_Donor 6 Skin CD8+	305	0.059327	TRA:CAERSSNDYKLSF;TRB:CASSQETASEAFF	TRA:TGTGCAGAGAGAAGTTCTAACGACTACAAGCTCAGCTTT;TRB:TGCGCCAGCAGCCAAGAGACAGCTTCTGAAGCTTTCTTT	TCAACGATCATCGCTC_R4
13519	clonotype1	MD-scTCR_R4_Donor 6 Skin CD8+	305	0.059327	TRA:CAERSSNDYKLSF;TRB:CASSQETASEAFF	TRA:TGTGCAGAGAGAAGTTCTAACGACTACAAGCTCAGCTTT;TRB:TGCGCCAGCAGCCAAGAGACAGCTTCTGAAGCTTTCTTT	GCACATACAATTCCTT_R4
13613	clonotype1	MD-scTCR_R4_Donor 6 Skin CD8+	305	0.059327	TRA:CAERSSNDYKLSF;TRB:CASSQETASEAFF	TRA:TGTGCAGAGAGAAGTTCTAACGACTACAAGCTCAGCTTT;TRB:TGCGCCAGCAGCCAAGAGACAGCTTCTGAAGCTTTCTTT	AACCATGCACTTAACG_R4
13810	clonotype1	MD-scTCR_R4_Donor 6 Skin CD8+	305	0.059327	TRA:CAERSSNDYKLSF;TRB:CASSQETASEAFF	TRA:TGTGCAGAGAGAAGTTCTAACGACTACAAGCTCAGCTTT;TRB:TGCGCCAGCAGCCAAGAGACAGCTTCTGAAGCTTTCTTT	AGAGCTTAGGCAGTCA_R4
14013	clonotype1	MD-scTCR_R4_Donor 6 Skin CD8+	305	0.059327	TRA:CAERSSNDYKLSF;TRB:CASSQETASEAFF	TRA:TGTGCAGAGAGAAGTTCTAACGACTACAAGCTCAGCTTT;TRB:TGCGCCAGCAGCCAAGAGACAGCTTCTGAAGCTTTCTTT	CATGGCGAGCGATAGC_R4
141	clonotype1	MD-scTCR_R4_Donor 6 Skin CD8+	305	0.059327	TRA:CAERSSNDYKLSF;TRB:CASSQETASEAFF	TRA:TGTGCAGAGAGAAGTTCTAACGACTACAAGCTCAGCTTT;TRB:TGCGCCAGCAGCCAAGAGACAGCTTCTGAAGCTTTCTTT	AGAGCTTAGGGATCTG_R4
14313	clonotype1	MD-scTCR_R4_Donor 6 Skin CD8+	305	0.059327	TRA:CAERSSNDYKLSF;TRB:CASSQETASEAFF	TRA:TGTGCAGAGAGAAGTTCTAACGACTACAAGCTCAGCTTT;TRB:TGCGCCAGCAGCCAAGAGACAGCTTCTGAAGCTTTCTTT	GATGAGGCATTACCTT_R4
144	clonotype1	MD-scTCR_R4_Donor 6 Skin CD8+	305	0.059327	TRA:CAERSSNDYKLSF;TRB:CASSQETASEAFF	TRA:TGTGCAGAGAGAAGTTCTAACGACTACAAGCTCAGCTTT;TRB:TGCGCCAGCAGCCAAGAGACAGCTTCTGAAGCTTTCTTT	TGCTACCTCCTTGCCA_R4
1453	clonotype1	MD-scTCR_R4_Donor 6 Skin CD8+	305	0.059327	TRA:CAERSSNDYKLSF;TRB:CASSQETASEAFF	TRA:TGTGCAGAGAGAAGTTCTAACGACTACAAGCTCAGCTTT;TRB:TGCGCCAGCAGCCAAGAGACAGCTTCTGAAGCTTTCTTT	ACACCCTGTGAGCGAT_R4
14619	clonotype1	MD-scTCR_R4_Donor 6 Skin CD8+	305	0.059327	TRA:CAERSSNDYKLSF;TRB:CASSQETASEAFF	TRA:TGTGCAGAGAGAAGTTCTAACGACTACAAGCTCAGCTTT;TRB:TGCGCCAGCAGCCAAGAGACAGCTTCTGAAGCTTTCTTT	GGGCATCTCATTGCGA_R4
14710	clonotype1	MD-scTCR_R4_Donor 6 Skin CD8+	305	0.059327	TRA:CAERSSNDYKLSF;TRB:CASSQETASEAFF	TRA:TGTGCAGAGAGAAGTTCTAACGACTACAAGCTCAGCTTT;TRB:TGCGCCAGCAGCCAAGAGACAGCTTCTGAAGCTTTCTTT	TCGAGGCTCCTTAATC_R4
14810	clonotype1	MD-scTCR_R4_Donor 6 Skin CD8+	305	0.059327	TRA:CAERSSNDYKLSF;TRB:CASSQETASEAFF	TRA:TGTGCAGAGAGAAGTTCTAACGACTACAAGCTCAGCTTT;TRB:TGCGCCAGCAGCCAAGAGACAGCTTCTGAAGCTTTCTTT	TGCTGCTAGTCTCGGC_R4
15110	clonotype1	MD-scTCR_R4_Donor 6 Skin CD8+	305	0.059327	TRA:CAERSSNDYKLSF;TRB:CASSQETASEAFF	TRA:TGTGCAGAGAGAAGTTCTAACGACTACAAGCTCAGCTTT;TRB:TGCGCCAGCAGCCAAGAGACAGCTTCTGAAGCTTTCTTT	CGAACATGTCTCAACA_R4
15210	clonotype1	MD-scTCR_R4_Donor 6 Skin CD8+	305	0.059327	TRA:CAERSSNDYKLSF;TRB:CASSQETASEAFF	TRA:TGTGCAGAGAGAAGTTCTAACGACTACAAGCTCAGCTTT;TRB:TGCGCCAGCAGCCAAGAGACAGCTTCTGAAGCTTTCTTT	ACATCAGTCCAAACAC_R4
15410	clonotype1	MD-scTCR_R4_Donor 6 Skin CD8+	305	0.059327	TRA:CAERSSNDYKLSF;TRB:CASSQETASEAFF	TRA:TGTGCAGAGAGAAGTTCTAACGACTACAAGCTCAGCTTT;TRB:TGCGCCAGCAGCCAAGAGACAGCTTCTGAAGCTTTCTTT	GTCGTAATCGTACCGG_R4
155	clonotype1	MD-scTCR_R4_Donor 6 Skin CD8+	305	0.059327	TRA:CAERSSNDYKLSF;TRB:CASSQETASEAFF	TRA:TGTGCAGAGAGAAGTTCTAACGACTACAAGCTCAGCTTT;TRB:TGCGCCAGCAGCCAAGAGACAGCTTCTGAAGCTTTCTTT	GATGAGGTCTCGCATC_R4
15710	clonotype1	MD-scTCR_R4_Donor 6 Skin CD8+	305	0.059327	TRA:CAERSSNDYKLSF;TRB:CASSQETASEAFF	TRA:TGTGCAGAGAGAAGTTCTAACGACTACAAGCTCAGCTTT;TRB:TGCGCCAGCAGCCAAGAGACAGCTTCTGAAGCTTTCTTT	CCTACACAGTTAGCGG_R4
158	clonotype1	MD-scTCR_R4_Donor 6 Skin CD8+	305	0.059327	TRA:CAERSSNDYKLSF;TRB:CASSQETASEAFF	TRA:TGTGCAGAGAGAAGTTCTAACGACTACAAGCTCAGCTTT;TRB:TGCGCCAGCAGCCAAGAGACAGCTTCTGAAGCTTTCTTT	CTTAGGAAGAATCTCC_R4
160	clonotype1	MD-scTCR_R4_Donor 6 Skin CD8+	305	0.059327	TRA:CAERSSNDYKLSF;TRB:CASSQETASEAFF	TRA:TGTGCAGAGAGAAGTTCTAACGACTACAAGCTCAGCTTT;TRB:TGCGCCAGCAGCCAAGAGACAGCTTCTGAAGCTTTCTTT	ACATGGTAGAAACGAG_R4
1614	clonotype1	MD-scTCR_R4_Donor 6 Skin CD8+	305	0.059327	TRA:CAERSSNDYKLSF;TRB:CASSQETASEAFF	TRA:TGTGCAGAGAGAAGTTCTAACGACTACAAGCTCAGCTTT;TRB:TGCGCCAGCAGCCAAGAGACAGCTTCTGAAGCTTTCTTT	GCACATATCCACGTGG_R4
1621	clonotype1	MD-scTCR_R4_Donor 6 Skin CD8+	305	0.059327	TRA:CAERSSNDYKLSF;TRB:CASSQETASEAFF	TRA:TGTGCAGAGAGAAGTTCTAACGACTACAAGCTCAGCTTT;TRB:TGCGCCAGCAGCCAAGAGACAGCTTCTGAAGCTTTCTTT	GGGTCTGAGTCCTCCT_R4
1649	clonotype1	MD-scTCR_R4_Donor 6 Skin CD8+	305	0.059327	TRA:CAERSSNDYKLSF;TRB:CASSQETASEAFF	TRA:TGTGCAGAGAGAAGTTCTAACGACTACAAGCTCAGCTTT;TRB:TGCGCCAGCAGCCAAGAGACAGCTTCTGAAGCTTTCTTT	TTCGGTCCAATGTAAG_R4
16614	clonotype1	MD-scTCR_R4_Donor 6 Skin CD8+	305	0.059327	TRA:CAERSSNDYKLSF;TRB:CASSQETASEAFF	TRA:TGTGCAGAGAGAAGTTCTAACGACTACAAGCTCAGCTTT;TRB:TGCGCCAGCAGCCAAGAGACAGCTTCTGAAGCTTTCTTT	GGGTCTGCAGTGAGTG_R4
1683	clonotype1	MD-scTCR_R4_Donor 6 Skin CD8+	305	0.059327	TRA:CAERSSNDYKLSF;TRB:CASSQETASEAFF	TRA:TGTGCAGAGAGAAGTTCTAACGACTACAAGCTCAGCTTT;TRB:TGCGCCAGCAGCCAAGAGACAGCTTCTGAAGCTTTCTTT	GTCACAACATTGCGGC_R4
16912	clonotype1	MD-scTCR_R4_Donor 6 Skin CD8+	305	0.059327	TRA:CAERSSNDYKLSF;TRB:CASSQETASEAFF	TRA:TGTGCAGAGAGAAGTTCTAACGACTACAAGCTCAGCTTT;TRB:TGCGCCAGCAGCCAAGAGACAGCTTCTGAAGCTTTCTTT	CGGACTGAGCCGGTAA_R4
1717	clonotype1	MD-scTCR_R4_Donor 6 Skin CD8+	305	0.059327	TRA:CAERSSNDYKLSF;TRB:CASSQETASEAFF	TRA:TGTGCAGAGAGAAGTTCTAACGACTACAAGCTCAGCTTT;TRB:TGCGCCAGCAGCCAAGAGACAGCTTCTGAAGCTTTCTTT	AGCGTATTCAGTTAGC_R4
1726	clonotype1	MD-scTCR_R4_Donor 6 Skin CD8+	305	0.059327	TRA:CAERSSNDYKLSF;TRB:CASSQETASEAFF	TRA:TGTGCAGAGAGAAGTTCTAACGACTACAAGCTCAGCTTT;TRB:TGCGCCAGCAGCCAAGAGACAGCTTCTGAAGCTTTCTTT	CGAATGTCACGGTAAG_R4
174	clonotype1	MD-scTCR_R4_Donor 6 Skin CD8+	305	0.059327	TRA:CAERSSNDYKLSF;TRB:CASSQETASEAFF	TRA:TGTGCAGAGAGAAGTTCTAACGACTACAAGCTCAGCTTT;TRB:TGCGCCAGCAGCCAAGAGACAGCTTCTGAAGCTTTCTTT	GCGCAACTCTGTGCAA_R4
17511	clonotype1	MD-scTCR_R4_Donor 6 Skin CD8+	305	0.059327	TRA:CAERSSNDYKLSF;TRB:CASSQETASEAFF	TRA:TGTGCAGAGAGAAGTTCTAACGACTACAAGCTCAGCTTT;TRB:TGCGCCAGCAGCCAAGAGACAGCTTCTGAAGCTTTCTTT	AGTGTCAAGCAATCTC_R4
17716	clonotype1	MD-scTCR_R4_Donor 6 Skin CD8+	305	0.059327	TRA:CAERSSNDYKLSF;TRB:CASSQETASEAFF	TRA:TGTGCAGAGAGAAGTTCTAACGACTACAAGCTCAGCTTT;TRB:TGCGCCAGCAGCCAAGAGACAGCTTCTGAAGCTTTCTTT	TATCAGGCAAACTGCT_R4
1785	clonotype1	MD-scTCR_R4_Donor 6 Skin CD8+	305	0.059327	TRA:CAERSSNDYKLSF;TRB:CASSQETASEAFF	TRA:TGTGCAGAGAGAAGTTCTAACGACTACAAGCTCAGCTTT;TRB:TGCGCCAGCAGCCAAGAGACAGCTTCTGAAGCTTTCTTT	AACGTTGAGTAGCGGT_R4
18110	clonotype1	MD-scTCR_R4_Donor 6 Skin CD8+	305	0.059327	TRA:CAERSSNDYKLSF;TRB:CASSQETASEAFF	TRA:TGTGCAGAGAGAAGTTCTAACGACTACAAGCTCAGCTTT;TRB:TGCGCCAGCAGCCAAGAGACAGCTTCTGAAGCTTTCTTT	AACGTTGCACAACGCC_R4
1835	clonotype1	MD-scTCR_R4_Donor 6 Skin CD8+	305	0.059327	TRA:CAERSSNDYKLSF;TRB:CASSQETASEAFF	TRA:TGTGCAGAGAGAAGTTCTAACGACTACAAGCTCAGCTTT;TRB:TGCGCCAGCAGCCAAGAGACAGCTTCTGAAGCTTTCTTT	CGAATGTTCTCGATGA_R4
18513	clonotype1	MD-scTCR_R4_Donor 6 Skin CD8+	305	0.059327	TRA:CAERSSNDYKLSF;TRB:CASSQETASEAFF	TRA:TGTGCAGAGAGAAGTTCTAACGACTACAAGCTCAGCTTT;TRB:TGCGCCAGCAGCCAAGAGACAGCTTCTGAAGCTTTCTTT	CCATGTCAGGGTTTCT_R4
1863	clonotype1	MD-scTCR_R4_Donor 6 Skin CD8+	305	0.059327	TRA:CAERSSNDYKLSF;TRB:CASSQETASEAFF	TRA:TGTGCAGAGAGAAGTTCTAACGACTACAAGCTCAGCTTT;TRB:TGCGCCAGCAGCCAAGAGACAGCTTCTGAAGCTTTCTTT	TATCTCAAGCCACGTC_R4
18726	clonotype1	MD-scTCR_R4_Donor 6 Skin CD8+	305	0.059327	TRA:CAERSSNDYKLSF;TRB:CASSQETASEAFF	TRA:TGTGCAGAGAGAAGTTCTAACGACTACAAGCTCAGCTTT;TRB:TGCGCCAGCAGCCAAGAGACAGCTTCTGAAGCTTTCTTT	CACCAGGTCGTCGTTC_R4
1909	clonotype1	MD-scTCR_R4_Donor 6 Skin CD8+	305	0.059327	TRA:CAERSSNDYKLSF;TRB:CASSQETASEAFF	TRA:TGTGCAGAGAGAAGTTCTAACGACTACAAGCTCAGCTTT;TRB:TGCGCCAGCAGCCAAGAGACAGCTTCTGAAGCTTTCTTT	AAGACCTGTTCGCGAC_R4
19110	clonotype1	MD-scTCR_R4_Donor 6 Skin CD8+	305	0.059327	TRA:CAERSSNDYKLSF;TRB:CASSQETASEAFF	TRA:TGTGCAGAGAGAAGTTCTAACGACTACAAGCTCAGCTTT;TRB:TGCGCCAGCAGCCAAGAGACAGCTTCTGAAGCTTTCTTT	GCTGCAGTCTGCAAGT_R4
1929	clonotype1	MD-scTCR_R4_Donor 6 Skin CD8+	305	0.059327	TRA:CAERSSNDYKLSF;TRB:CASSQETASEAFF	TRA:TGTGCAGAGAGAAGTTCTAACGACTACAAGCTCAGCTTT;TRB:TGCGCCAGCAGCCAAGAGACAGCTTCTGAAGCTTTCTTT	ACGGGCTCACTTAAGC_R4
1932	clonotype1	MD-scTCR_R4_Donor 6 Skin CD8+	305	0.059327	TRA:CAERSSNDYKLSF;TRB:CASSQETASEAFF	TRA:TGTGCAGAGAGAAGTTCTAACGACTACAAGCTCAGCTTT;TRB:TGCGCCAGCAGCCAAGAGACAGCTTCTGAAGCTTTCTTT	GTCATTTAGAAGGACA_R4
1949	clonotype1	MD-scTCR_R4_Donor 6 Skin CD8+	305	0.059327	TRA:CAERSSNDYKLSF;TRB:CASSQETASEAFF	TRA:TGTGCAGAGAGAAGTTCTAACGACTACAAGCTCAGCTTT;TRB:TGCGCCAGCAGCCAAGAGACAGCTTCTGAAGCTTTCTTT	TGGCCAGCACCGGAAA_R4
1977	clonotype1	MD-scTCR_R4_Donor 6 Skin CD8+	305	0.059327	TRA:CAERSSNDYKLSF;TRB:CASSQETASEAFF	TRA:TGTGCAGAGAGAAGTTCTAACGACTACAAGCTCAGCTTT;TRB:TGCGCCAGCAGCCAAGAGACAGCTTCTGAAGCTTTCTTT	GTCATTTAGATCTGCT_R4
198	clonotype1	MD-scTCR_R4_Donor 6 Skin CD8+	305	0.059327	TRA:CAERSSNDYKLSF;TRB:CASSQETASEAFF	TRA:TGTGCAGAGAGAAGTTCTAACGACTACAAGCTCAGCTTT;TRB:TGCGCCAGCAGCCAAGAGACAGCTTCTGAAGCTTTCTTT	CACCTTGGTGCGATAG_R4
20012	clonotype1	MD-scTCR_R4_Donor 6 Skin CD8+	305	0.059327	TRA:CAERSSNDYKLSF;TRB:CASSQETASEAFF	TRA:TGTGCAGAGAGAAGTTCTAACGACTACAAGCTCAGCTTT;TRB:TGCGCCAGCAGCCAAGAGACAGCTTCTGAAGCTTTCTTT	GGGTTGCTCAACTCTT_R4
20110	clonotype1	MD-scTCR_R4_Donor 6 Skin CD8+	305	0.059327	TRA:CAERSSNDYKLSF;TRB:CASSQETASEAFF	TRA:TGTGCAGAGAGAAGTTCTAACGACTACAAGCTCAGCTTT;TRB:TGCGCCAGCAGCCAAGAGACAGCTTCTGAAGCTTTCTTT	CGGAGTCCAAGCCTAT_R4
2022	clonotype1	MD-scTCR_R4_Donor 6 Skin CD8+	305	0.059327	TRA:CAERSSNDYKLSF;TRB:CASSQETASEAFF	TRA:TGTGCAGAGAGAAGTTCTAACGACTACAAGCTCAGCTTT;TRB:TGCGCCAGCAGCCAAGAGACAGCTTCTGAAGCTTTCTTT	CATTCGCTCGTAGGAG_R4
2047	clonotype1	MD-scTCR_R4_Donor 6 Skin CD8+	305	0.059327	TRA:CAERSSNDYKLSF;TRB:CASSQETASEAFF	TRA:TGTGCAGAGAGAAGTTCTAACGACTACAAGCTCAGCTTT;TRB:TGCGCCAGCAGCCAAGAGACAGCTTCTGAAGCTTTCTTT	CGGAGTCCATTTCAGG_R4
205	clonotype1	MD-scTCR_R4_Donor 6 Skin CD8+	305	0.059327	TRA:CAERSSNDYKLSF;TRB:CASSQETASEAFF	TRA:TGTGCAGAGAGAAGTTCTAACGACTACAAGCTCAGCTTT;TRB:TGCGCCAGCAGCCAAGAGACAGCTTCTGAAGCTTTCTTT	CTCTAATTCAACGGCC_R4
2071	clonotype1	MD-scTCR_R4_Donor 6 Skin CD8+	305	0.059327	TRA:CAERSSNDYKLSF;TRB:CASSQETASEAFF	TRA:TGTGCAGAGAGAAGTTCTAACGACTACAAGCTCAGCTTT;TRB:TGCGCCAGCAGCCAAGAGACAGCTTCTGAAGCTTTCTTT	CTGCCTACAATACGCT_R4
20810	clonotype1	MD-scTCR_R4_Donor 6 Skin CD8+	305	0.059327	TRA:CAERSSNDYKLSF;TRB:CASSQETASEAFF	TRA:TGTGCAGAGAGAAGTTCTAACGACTACAAGCTCAGCTTT;TRB:TGCGCCAGCAGCCAAGAGACAGCTTCTGAAGCTTTCTTT	TAGCCGGGTCTTGCGG_R4
21011	clonotype1	MD-scTCR_R4_Donor 6 Skin CD8+	305	0.059327	TRA:CAERSSNDYKLSF;TRB:CASSQETASEAFF	TRA:TGTGCAGAGAGAAGTTCTAACGACTACAAGCTCAGCTTT;TRB:TGCGCCAGCAGCCAAGAGACAGCTTCTGAAGCTTTCTTT	CCAATCCAGAGAGCTC_R4
21211	clonotype1	MD-scTCR_R4_Donor 6 Skin CD8+	305	0.059327	TRA:CAERSSNDYKLSF;TRB:CASSQETASEAFF	TRA:TGTGCAGAGAGAAGTTCTAACGACTACAAGCTCAGCTTT;TRB:TGCGCCAGCAGCCAAGAGACAGCTTCTGAAGCTTTCTTT	GCAAACTCAATCGGTT_R4
21310	clonotype1	MD-scTCR_R4_Donor 6 Skin CD8+	305	0.059327	TRA:CAERSSNDYKLSF;TRB:CASSQETASEAFF	TRA:TGTGCAGAGAGAAGTTCTAACGACTACAAGCTCAGCTTT;TRB:TGCGCCAGCAGCCAAGAGACAGCTTCTGAAGCTTTCTTT	GCTGCTTAGTACGCCC_R4
2158	clonotype1	MD-scTCR_R4_Donor 6 Skin CD8+	305	0.059327	TRA:CAERSSNDYKLSF;TRB:CASSQETASEAFF	TRA:TGTGCAGAGAGAAGTTCTAACGACTACAAGCTCAGCTTT;TRB:TGCGCCAGCAGCCAAGAGACAGCTTCTGAAGCTTTCTTT	ACGGGTCTCGCCATAA_R4
2181	clonotype1	MD-scTCR_R4_Donor 6 Skin CD8+	305	0.059327	TRA:CAERSSNDYKLSF;TRB:CASSQETASEAFF	TRA:TGTGCAGAGAGAAGTTCTAACGACTACAAGCTCAGCTTT;TRB:TGCGCCAGCAGCCAAGAGACAGCTTCTGAAGCTTTCTTT	CCAATCCGTTACCAGT_R4
2199	clonotype1	MD-scTCR_R4_Donor 6 Skin CD8+	305	0.059327	TRA:CAERSSNDYKLSF;TRB:CASSQETASEAFF	TRA:TGTGCAGAGAGAAGTTCTAACGACTACAAGCTCAGCTTT;TRB:TGCGCCAGCAGCCAAGAGACAGCTTCTGAAGCTTTCTTT	ACGTCAAAGATAGTCA_R4
22210	clonotype1	MD-scTCR_R4_Donor 6 Skin CD8+	305	0.059327	TRA:CAERSSNDYKLSF;TRB:CASSQETASEAFF	TRA:TGTGCAGAGAGAAGTTCTAACGACTACAAGCTCAGCTTT;TRB:TGCGCCAGCAGCCAAGAGACAGCTTCTGAAGCTTTCTTT	TCATTTGCAAGCTGAG_R4
22310	clonotype1	MD-scTCR_R4_Donor 6 Skin CD8+	305	0.059327	TRA:CAERSSNDYKLSF;TRB:CASSQETASEAFF	TRA:TGTGCAGAGAGAAGTTCTAACGACTACAAGCTCAGCTTT;TRB:TGCGCCAGCAGCCAAGAGACAGCTTCTGAAGCTTTCTTT	AACTCAGTCTTGAGAC_R4
22512	clonotype1	MD-scTCR_R4_Donor 6 Skin CD8+	305	0.059327	TRA:CAERSSNDYKLSF;TRB:CASSQETASEAFF	TRA:TGTGCAGAGAGAAGTTCTAACGACTACAAGCTCAGCTTT;TRB:TGCGCCAGCAGCCAAGAGACAGCTTCTGAAGCTTTCTTT	ACCCACTGTGTAAGTA_R4
22610	clonotype1	MD-scTCR_R4_Donor 6 Skin CD8+	305	0.059327	TRA:CAERSSNDYKLSF;TRB:CASSQETASEAFF	TRA:TGTGCAGAGAGAAGTTCTAACGACTACAAGCTCAGCTTT;TRB:TGCGCCAGCAGCCAAGAGACAGCTTCTGAAGCTTTCTTT	TGGCGCATCAGGTAAA_R4
22810	clonotype1	MD-scTCR_R4_Donor 6 Skin CD8+	305	0.059327	TRA:CAERSSNDYKLSF;TRB:CASSQETASEAFF	TRA:TGTGCAGAGAGAAGTTCTAACGACTACAAGCTCAGCTTT;TRB:TGCGCCAGCAGCCAAGAGACAGCTTCTGAAGCTTTCTTT	CGGCTAGGTTAAAGTG_R4
22910	clonotype1	MD-scTCR_R4_Donor 6 Skin CD8+	305	0.059327	TRA:CAERSSNDYKLSF;TRB:CASSQETASEAFF	TRA:TGTGCAGAGAGAAGTTCTAACGACTACAAGCTCAGCTTT;TRB:TGCGCCAGCAGCCAAGAGACAGCTTCTGAAGCTTTCTTT	CCGTGGATCAGGTAAA_R4
230	clonotype1	MD-scTCR_R4_Donor 6 Skin CD8+	305	0.059327	TRA:CAERSSNDYKLSF;TRB:CASSQETASEAFF	TRA:TGTGCAGAGAGAAGTTCTAACGACTACAAGCTCAGCTTT;TRB:TGCGCCAGCAGCCAAGAGACAGCTTCTGAAGCTTTCTTT	CTCTACGTCCAAGTAC_R4
23210	clonotype1	MD-scTCR_R4_Donor 6 Skin CD8+	305	0.059327	TRA:CAERSSNDYKLSF;TRB:CASSQETASEAFF	TRA:TGTGCAGAGAGAAGTTCTAACGACTACAAGCTCAGCTTT;TRB:TGCGCCAGCAGCCAAGAGACAGCTTCTGAAGCTTTCTTT	CGAGAAGCAATGCCAT_R4
23410	clonotype1	MD-scTCR_R4_Donor 6 Skin CD8+	305	0.059327	TRA:CAERSSNDYKLSF;TRB:CASSQETASEAFF	TRA:TGTGCAGAGAGAAGTTCTAACGACTACAAGCTCAGCTTT;TRB:TGCGCCAGCAGCCAAGAGACAGCTTCTGAAGCTTTCTTT	TGTCCCACATTCCTGC_R4
23610	clonotype1	MD-scTCR_R4_Donor 6 Skin CD8+	305	0.059327	TRA:CAERSSNDYKLSF;TRB:CASSQETASEAFF	TRA:TGTGCAGAGAGAAGTTCTAACGACTACAAGCTCAGCTTT;TRB:TGCGCCAGCAGCCAAGAGACAGCTTCTGAAGCTTTCTTT	CATGACATCTGTGCAA_R4
23711	clonotype1	MD-scTCR_R4_Donor 6 Skin CD8+	305	0.059327	TRA:CAERSSNDYKLSF;TRB:CASSQETASEAFF	TRA:TGTGCAGAGAGAAGTTCTAACGACTACAAGCTCAGCTTT;TRB:TGCGCCAGCAGCCAAGAGACAGCTTCTGAAGCTTTCTTT	GGAATAAGTTGAGGTG_R4
23811	clonotype1	MD-scTCR_R4_Donor 6 Skin CD8+	305	0.059327	TRA:CAERSSNDYKLSF;TRB:CASSQETASEAFF	TRA:TGTGCAGAGAGAAGTTCTAACGACTACAAGCTCAGCTTT;TRB:TGCGCCAGCAGCCAAGAGACAGCTTCTGAAGCTTTCTTT	AGCCTAATCCCGACTT_R4
2404	clonotype1	MD-scTCR_R4_Donor 6 Skin CD8+	305	0.059327	TRA:CAERSSNDYKLSF;TRB:CASSQETASEAFF	TRA:TGTGCAGAGAGAAGTTCTAACGACTACAAGCTCAGCTTT;TRB:TGCGCCAGCAGCCAAGAGACAGCTTCTGAAGCTTTCTTT	TAGGCATTCAACACGT_R4
24110	clonotype1	MD-scTCR_R4_Donor 6 Skin CD8+	305	0.059327	TRA:CAERSSNDYKLSF;TRB:CASSQETASEAFF	TRA:TGTGCAGAGAGAAGTTCTAACGACTACAAGCTCAGCTTT;TRB:TGCGCCAGCAGCCAAGAGACAGCTTCTGAAGCTTTCTTT	ATCCGAAAGGTCGGAT_R4
24210	clonotype1	MD-scTCR_R4_Donor 6 Skin CD8+	305	0.059327	TRA:CAERSSNDYKLSF;TRB:CASSQETASEAFF	TRA:TGTGCAGAGAGAAGTTCTAACGACTACAAGCTCAGCTTT;TRB:TGCGCCAGCAGCCAAGAGACAGCTTCTGAAGCTTTCTTT	CTTTGCGCAAATACAG_R4
2432	clonotype1	MD-scTCR_R4_Donor 6 Skin CD8+	305	0.059327	TRA:CAERSSNDYKLSF;TRB:CASSQETASEAFF	TRA:TGTGCAGAGAGAAGTTCTAACGACTACAAGCTCAGCTTT;TRB:TGCGCCAGCAGCCAAGAGACAGCTTCTGAAGCTTTCTTT	CTCTGGTGTCGGATCC_R4
246	clonotype1	MD-scTCR_R4_Donor 6 Skin CD8+	305	0.059327	TRA:CAERSSNDYKLSF;TRB:CASSQETASEAFF	TRA:TGTGCAGAGAGAAGTTCTAACGACTACAAGCTCAGCTTT;TRB:TGCGCCAGCAGCCAAGAGACAGCTTCTGAAGCTTTCTTT	TAGTGGTAGCCGATTT_R4
2486	clonotype1	MD-scTCR_R4_Donor 6 Skin CD8+	305	0.059327	TRA:CAERSSNDYKLSF;TRB:CASSQETASEAFF	TRA:TGTGCAGAGAGAAGTTCTAACGACTACAAGCTCAGCTTT;TRB:TGCGCCAGCAGCCAAGAGACAGCTTCTGAAGCTTTCTTT	GTGCATATCATCGCTC_R4
2497	clonotype1	MD-scTCR_R4_Donor 6 Skin CD8+	305	0.059327	TRA:CAERSSNDYKLSF;TRB:CASSQETASEAFF	TRA:TGTGCAGAGAGAAGTTCTAACGACTACAAGCTCAGCTTT;TRB:TGCGCCAGCAGCCAAGAGACAGCTTCTGAAGCTTTCTTT	ACATACGGTCTAGCGC_R4
25110	clonotype1	MD-scTCR_R4_Donor 6 Skin CD8+	305	0.059327	TRA:CAERSSNDYKLSF;TRB:CASSQETASEAFF	TRA:TGTGCAGAGAGAAGTTCTAACGACTACAAGCTCAGCTTT;TRB:TGCGCCAGCAGCCAAGAGACAGCTTCTGAAGCTTTCTTT	TTCTTAGAGAGACTAT_R4
254	clonotype1	MD-scTCR_R4_Donor 6 Skin CD8+	305	0.059327	TRA:CAERSSNDYKLSF;TRB:CASSQETASEAFF	TRA:TGTGCAGAGAGAAGTTCTAACGACTACAAGCTCAGCTTT;TRB:TGCGCCAGCAGCCAAGAGACAGCTTCTGAAGCTTTCTTT	CCCAGTTGTGCACCAC_R4
25510	clonotype1	MD-scTCR_R4_Donor 6 Skin CD8+	305	0.059327	TRA:CAERSSNDYKLSF;TRB:CASSQETASEAFF	TRA:TGTGCAGAGAGAAGTTCTAACGACTACAAGCTCAGCTTT;TRB:TGCGCCAGCAGCCAAGAGACAGCTTCTGAAGCTTTCTTT	TAAGCGTAGATGTGTA_R4
2569	clonotype1	MD-scTCR_R4_Donor 6 Skin CD8+	305	0.059327	TRA:CAERSSNDYKLSF;TRB:CASSQETASEAFF	TRA:TGTGCAGAGAGAAGTTCTAACGACTACAAGCTCAGCTTT;TRB:TGCGCCAGCAGCCAAGAGACAGCTTCTGAAGCTTTCTTT	GCATGATGTAGCTCCG_R4
2587	clonotype1	MD-scTCR_R4_Donor 6 Skin CD8+	305	0.059327	TRA:CAERSSNDYKLSF;TRB:CASSQETASEAFF	TRA:TGTGCAGAGAGAAGTTCTAACGACTACAAGCTCAGCTTT;TRB:TGCGCCAGCAGCCAAGAGACAGCTTCTGAAGCTTTCTTT	TAAGCGTCAAGCGAGT_R4
2595	clonotype1	MD-scTCR_R4_Donor 6 Skin CD8+	305	0.059327	TRA:CAERSSNDYKLSF;TRB:CASSQETASEAFF	TRA:TGTGCAGAGAGAAGTTCTAACGACTACAAGCTCAGCTTT;TRB:TGCGCCAGCAGCCAAGAGACAGCTTCTGAAGCTTTCTTT	TAGTGGTCATTGAGCT_R4
26110	clonotype1	MD-scTCR_R4_Donor 6 Skin CD8+	305	0.059327	TRA:CAERSSNDYKLSF;TRB:CASSQETASEAFF	TRA:TGTGCAGAGAGAAGTTCTAACGACTACAAGCTCAGCTTT;TRB:TGCGCCAGCAGCCAAGAGACAGCTTCTGAAGCTTTCTTT	TCTATTGCAATCGAAA_R4
26310	clonotype1	MD-scTCR_R4_Donor 6 Skin CD8+	305	0.059327	TRA:CAERSSNDYKLSF;TRB:CASSQETASEAFF	TRA:TGTGCAGAGAGAAGTTCTAACGACTACAAGCTCAGCTTT;TRB:TGCGCCAGCAGCCAAGAGACAGCTTCTGAAGCTTTCTTT	AGGGAGTGTTATCACG_R4
265	clonotype1	MD-scTCR_R4_Donor 6 Skin CD8+	305	0.059327	TRA:CAERSSNDYKLSF;TRB:CASSQETASEAFF	TRA:TGTGCAGAGAGAAGTTCTAACGACTACAAGCTCAGCTTT;TRB:TGCGCCAGCAGCCAAGAGACAGCTTCTGAAGCTTTCTTT	CAGAGAGAGACGCACA_R4
2687	clonotype1	MD-scTCR_R4_Donor 6 Skin CD8+	305	0.059327	TRA:CAERSSNDYKLSF;TRB:CASSQETASEAFF	TRA:TGTGCAGAGAGAAGTTCTAACGACTACAAGCTCAGCTTT;TRB:TGCGCCAGCAGCCAAGAGACAGCTTCTGAAGCTTTCTTT	GCTCCTAGTTATCACG_R4
2705	clonotype1	MD-scTCR_R4_Donor 6 Skin CD8+	305	0.059327	TRA:CAERSSNDYKLSF;TRB:CASSQETASEAFF	TRA:TGTGCAGAGAGAAGTTCTAACGACTACAAGCTCAGCTTT;TRB:TGCGCCAGCAGCCAAGAGACAGCTTCTGAAGCTTTCTTT	CGAGCCAGTATTCTCT_R4
27410	clonotype1	MD-scTCR_R4_Donor 6 Skin CD8+	305	0.059327	TRA:CAERSSNDYKLSF;TRB:CASSQETASEAFF	TRA:TGTGCAGAGAGAAGTTCTAACGACTACAAGCTCAGCTTT;TRB:TGCGCCAGCAGCCAAGAGACAGCTTCTGAAGCTTTCTTT	GTGCTTCAGAGTAAGG_R4
27610	clonotype1	MD-scTCR_R4_Donor 6 Skin CD8+	305	0.059327	TRA:CAERSSNDYKLSF;TRB:CASSQETASEAFF	TRA:TGTGCAGAGAGAAGTTCTAACGACTACAAGCTCAGCTTT;TRB:TGCGCCAGCAGCCAAGAGACAGCTTCTGAAGCTTTCTTT	TGGGCGTCAAGTTGTC_R4
2786	clonotype1	MD-scTCR_R4_Donor 6 Skin CD8+	305	0.059327	TRA:CAERSSNDYKLSF;TRB:CASSQETASEAFF	TRA:TGTGCAGAGAGAAGTTCTAACGACTACAAGCTCAGCTTT;TRB:TGCGCCAGCAGCCAAGAGACAGCTTCTGAAGCTTTCTTT	CATTATCAGTACACCT_R4
28110	clonotype1	MD-scTCR_R4_Donor 6 Skin CD8+	305	0.059327	TRA:CAERSSNDYKLSF;TRB:CASSQETASEAFF	TRA:TGTGCAGAGAGAAGTTCTAACGACTACAAGCTCAGCTTT;TRB:TGCGCCAGCAGCCAAGAGACAGCTTCTGAAGCTTTCTTT	AGGGATGGTAGCGTCC_R4
28410	clonotype1	MD-scTCR_R4_Donor 6 Skin CD8+	305	0.059327	TRA:CAERSSNDYKLSF;TRB:CASSQETASEAFF	TRA:TGTGCAGAGAGAAGTTCTAACGACTACAAGCTCAGCTTT;TRB:TGCGCCAGCAGCCAAGAGACAGCTTCTGAAGCTTTCTTT	TTGAACGCACGTAAGG_R4
286	clonotype1	MD-scTCR_R4_Donor 6 Skin CD8+	305	0.059327	TRA:CAERSSNDYKLSF;TRB:CASSQETASEAFF	TRA:TGTGCAGAGAGAAGTTCTAACGACTACAAGCTCAGCTTT;TRB:TGCGCCAGCAGCCAAGAGACAGCTTCTGAAGCTTTCTTT	CGATCGGCAAGTTCTG_R4
28812	clonotype1	MD-scTCR_R4_Donor 6 Skin CD8+	305	0.059327	TRA:CAERSSNDYKLSF;TRB:CASSQETASEAFF	TRA:TGTGCAGAGAGAAGTTCTAACGACTACAAGCTCAGCTTT;TRB:TGCGCCAGCAGCCAAGAGACAGCTTCTGAAGCTTTCTTT	CTGATAGAGCTAACAA_R4
29010	clonotype1	MD-scTCR_R4_Donor 6 Skin CD8+	305	0.059327	TRA:CAERSSNDYKLSF;TRB:CASSQETASEAFF	TRA:TGTGCAGAGAGAAGTTCTAACGACTACAAGCTCAGCTTT;TRB:TGCGCCAGCAGCCAAGAGACAGCTTCTGAAGCTTTCTTT	CTGATAGCACTACAGT_R4
29310	clonotype1	MD-scTCR_R4_Donor 6 Skin CD8+	305	0.059327	TRA:CAERSSNDYKLSF;TRB:CASSQETASEAFF	TRA:TGTGCAGAGAGAAGTTCTAACGACTACAAGCTCAGCTTT;TRB:TGCGCCAGCAGCCAAGAGACAGCTTCTGAAGCTTTCTTT	CTGATAGGTCCATCCT_R4
29410	clonotype1	MD-scTCR_R4_Donor 6 Skin CD8+	305	0.059327	TRA:CAERSSNDYKLSF;TRB:CASSQETASEAFF	TRA:TGTGCAGAGAGAAGTTCTAACGACTACAAGCTCAGCTTT;TRB:TGCGCCAGCAGCCAAGAGACAGCTTCTGAAGCTTTCTTT	CGTGTAAGTAGTAGTA_R4
2956	clonotype1	MD-scTCR_R4_Donor 6 Skin CD8+	305	0.059327	TRA:CAERSSNDYKLSF;TRB:CASSQETASEAFF	TRA:TGTGCAGAGAGAAGTTCTAACGACTACAAGCTCAGCTTT;TRB:TGCGCCAGCAGCCAAGAGACAGCTTCTGAAGCTTTCTTT	TGGTTAGCATAGACTC_R4
29710	clonotype1	MD-scTCR_R4_Donor 6 Skin CD8+	305	0.059327	TRA:CAERSSNDYKLSF;TRB:CASSQETASEAFF	TRA:TGTGCAGAGAGAAGTTCTAACGACTACAAGCTCAGCTTT;TRB:TGCGCCAGCAGCCAAGAGACAGCTTCTGAAGCTTTCTTT	TTGTAGGTCTGTTGAG_R4
3007	clonotype1	MD-scTCR_R4_Donor 6 Skin CD8+	305	0.059327	TRA:CAERSSNDYKLSF;TRB:CASSQETASEAFF	TRA:TGTGCAGAGAGAAGTTCTAACGACTACAAGCTCAGCTTT;TRB:TGCGCCAGCAGCCAAGAGACAGCTTCTGAAGCTTTCTTT	CTGATAGTCTCAACTT_R4
3019	clonotype1	MD-scTCR_R4_Donor 6 Skin CD8+	305	0.059327	TRA:CAERSSNDYKLSF;TRB:CASSQETASEAFF	TRA:TGTGCAGAGAGAAGTTCTAACGACTACAAGCTCAGCTTT;TRB:TGCGCCAGCAGCCAAGAGACAGCTTCTGAAGCTTTCTTT	CAGCAGCCATATACGC_R4
302	clonotype1	MD-scTCR_R4_Donor 6 Skin CD8+	305	0.059327	TRA:CAERSSNDYKLSF;TRB:CASSQETASEAFF	TRA:TGTGCAGAGAGAAGTTCTAACGACTACAAGCTCAGCTTT;TRB:TGCGCCAGCAGCCAAGAGACAGCTTCTGAAGCTTTCTTT	AGCTCCTCAATAACGA_R4
30410	clonotype1	MD-scTCR_R4_Donor 6 Skin CD8+	305	0.059327	TRA:CAERSSNDYKLSF;TRB:CASSQETASEAFF	TRA:TGTGCAGAGAGAAGTTCTAACGACTACAAGCTCAGCTTT;TRB:TGCGCCAGCAGCCAAGAGACAGCTTCTGAAGCTTTCTTT	GAACATCAGCTATGCT_R4
3095	clonotype1	MD-scTCR_R4_Donor 6 Skin CD8+	305	0.059327	TRA:CAERSSNDYKLSF;TRB:CASSQETASEAFF	TRA:TGTGCAGAGAGAAGTTCTAACGACTACAAGCTCAGCTTT;TRB:TGCGCCAGCAGCCAAGAGACAGCTTCTGAAGCTTTCTTT	CGTAGGCTCTGATTCT_R4
3126	clonotype1	MD-scTCR_R4_Donor 6 Skin CD8+	305	0.059327	TRA:CAERSSNDYKLSF;TRB:CASSQETASEAFF	TRA:TGTGCAGAGAGAAGTTCTAACGACTACAAGCTCAGCTTT;TRB:TGCGCCAGCAGCCAAGAGACAGCTTCTGAAGCTTTCTTT	GCTGCAGTCCTTTCTC_R4
3147	clonotype1	MD-scTCR_R4_Donor 6 Skin CD8+	305	0.059327	TRA:CAERSSNDYKLSF;TRB:CASSQETASEAFF	TRA:TGTGCAGAGAGAAGTTCTAACGACTACAAGCTCAGCTTT;TRB:TGCGCCAGCAGCCAAGAGACAGCTTCTGAAGCTTTCTTT	TTGACTTGTCGCTTCT_R4
315	clonotype1	MD-scTCR_R4_Donor 6 Skin CD8+	305	0.059327	TRA:CAERSSNDYKLSF;TRB:CASSQETASEAFF	TRA:TGTGCAGAGAGAAGTTCTAACGACTACAAGCTCAGCTTT;TRB:TGCGCCAGCAGCCAAGAGACAGCTTCTGAAGCTTTCTTT	CACACTCGTTGGAGGT_R4
316	clonotype1	MD-scTCR_R4_Donor 6 Skin CD8+	305	0.059327	TRA:CAERSSNDYKLSF;TRB:CASSQETASEAFF	TRA:TGTGCAGAGAGAAGTTCTAACGACTACAAGCTCAGCTTT;TRB:TGCGCCAGCAGCCAAGAGACAGCTTCTGAAGCTTTCTTT	CTGATCCTCATACGGT_R4
3197	clonotype1	MD-scTCR_R4_Donor 6 Skin CD8+	305	0.059327	TRA:CAERSSNDYKLSF;TRB:CASSQETASEAFF	TRA:TGTGCAGAGAGAAGTTCTAACGACTACAAGCTCAGCTTT;TRB:TGCGCCAGCAGCCAAGAGACAGCTTCTGAAGCTTTCTTT	GCTGCGACAGACGCAA_R4
32010	clonotype1	MD-scTCR_R4_Donor 6 Skin CD8+	305	0.059327	TRA:CAERSSNDYKLSF;TRB:CASSQETASEAFF	TRA:TGTGCAGAGAGAAGTTCTAACGACTACAAGCTCAGCTTT;TRB:TGCGCCAGCAGCCAAGAGACAGCTTCTGAAGCTTTCTTT	AAGACCTTCTACTATC_R4
3225	clonotype1	MD-scTCR_R4_Donor 6 Skin CD8+	305	0.059327	TRA:CAERSSNDYKLSF;TRB:CASSQETASEAFF	TRA:TGTGCAGAGAGAAGTTCTAACGACTACAAGCTCAGCTTT;TRB:TGCGCCAGCAGCCAAGAGACAGCTTCTGAAGCTTTCTTT	TTGCCGTCACTCAGGC_R4
3232	clonotype1	MD-scTCR_R4_Donor 6 Skin CD8+	305	0.059327	TRA:CAERSSNDYKLSF;TRB:CASSQETASEAFF	TRA:TGTGCAGAGAGAAGTTCTAACGACTACAAGCTCAGCTTT;TRB:TGCGCCAGCAGCCAAGAGACAGCTTCTGAAGCTTTCTTT	ATTGGTGGTGCCTGCA_R4
32710	clonotype1	MD-scTCR_R4_Donor 6 Skin CD8+	305	0.059327	TRA:CAERSSNDYKLSF;TRB:CASSQETASEAFF	TRA:TGTGCAGAGAGAAGTTCTAACGACTACAAGCTCAGCTTT;TRB:TGCGCCAGCAGCCAAGAGACAGCTTCTGAAGCTTTCTTT	TGATTTCGTCCTCTTG_R4
32810	clonotype1	MD-scTCR_R4_Donor 6 Skin CD8+	305	0.059327	TRA:CAERSSNDYKLSF;TRB:CASSQETASEAFF	TRA:TGTGCAGAGAGAAGTTCTAACGACTACAAGCTCAGCTTT;TRB:TGCGCCAGCAGCCAAGAGACAGCTTCTGAAGCTTTCTTT	CTAATGGGTCAAAGAT_R4
3314	clonotype1	MD-scTCR_R4_Donor 6 Skin CD8+	305	0.059327	TRA:CAERSSNDYKLSF;TRB:CASSQETASEAFF	TRA:TGTGCAGAGAGAAGTTCTAACGACTACAAGCTCAGCTTT;TRB:TGCGCCAGCAGCCAAGAGACAGCTTCTGAAGCTTTCTTT	CTAGTGAAGTAGCGGT_R4
3322	clonotype1	MD-scTCR_R4_Donor 6 Skin CD8+	305	0.059327	TRA:CAERSSNDYKLSF;TRB:CASSQETASEAFF	TRA:TGTGCAGAGAGAAGTTCTAACGACTACAAGCTCAGCTTT;TRB:TGCGCCAGCAGCCAAGAGACAGCTTCTGAAGCTTTCTTT	CAGTAACGTTATGTGC_R4
3341	clonotype1	MD-scTCR_R4_Donor 6 Skin CD8+	305	0.059327	TRA:CAERSSNDYKLSF;TRB:CASSQETASEAFF	TRA:TGTGCAGAGAGAAGTTCTAACGACTACAAGCTCAGCTTT;TRB:TGCGCCAGCAGCCAAGAGACAGCTTCTGAAGCTTTCTTT	GTGTTAGCATGTCCTC_R4
3354	clonotype1	MD-scTCR_R4_Donor 6 Skin CD8+	305	0.059327	TRA:CAERSSNDYKLSF;TRB:CASSQETASEAFF	TRA:TGTGCAGAGAGAAGTTCTAACGACTACAAGCTCAGCTTT;TRB:TGCGCCAGCAGCCAAGAGACAGCTTCTGAAGCTTTCTTT	ATCATGGTCGCACTCT_R4
3382	clonotype1	MD-scTCR_R4_Donor 6 Skin CD8+	305	0.059327	TRA:CAERSSNDYKLSF;TRB:CASSQETASEAFF	TRA:TGTGCAGAGAGAAGTTCTAACGACTACAAGCTCAGCTTT;TRB:TGCGCCAGCAGCCAAGAGACAGCTTCTGAAGCTTTCTTT	CCAATCCCATGTCGAT_R4
3409	clonotype1	MD-scTCR_R4_Donor 6 Skin CD8+	305	0.059327	TRA:CAERSSNDYKLSF;TRB:CASSQETASEAFF	TRA:TGTGCAGAGAGAAGTTCTAACGACTACAAGCTCAGCTTT;TRB:TGCGCCAGCAGCCAAGAGACAGCTTCTGAAGCTTTCTTT	CGTCAGGTCACGGTTA_R4
3419	clonotype1	MD-scTCR_R4_Donor 6 Skin CD8+	305	0.059327	TRA:CAERSSNDYKLSF;TRB:CASSQETASEAFF	TRA:TGTGCAGAGAGAAGTTCTAACGACTACAAGCTCAGCTTT;TRB:TGCGCCAGCAGCCAAGAGACAGCTTCTGAAGCTTTCTTT	TACCTATTCTCCCTGA_R4
3432	clonotype1	MD-scTCR_R4_Donor 6 Skin CD8+	305	0.059327	TRA:CAERSSNDYKLSF;TRB:CASSQETASEAFF	TRA:TGTGCAGAGAGAAGTTCTAACGACTACAAGCTCAGCTTT;TRB:TGCGCCAGCAGCCAAGAGACAGCTTCTGAAGCTTTCTTT	GTCGGGTGTCGCATCG_R4
344	clonotype1	MD-scTCR_R4_Donor 6 Skin CD8+	305	0.059327	TRA:CAERSSNDYKLSF;TRB:CASSQETASEAFF	TRA:TGTGCAGAGAGAAGTTCTAACGACTACAAGCTCAGCTTT;TRB:TGCGCCAGCAGCCAAGAGACAGCTTCTGAAGCTTTCTTT	ACTGCTCAGGGATGGG_R4
3487	clonotype1	MD-scTCR_R4_Donor 6 Skin CD8+	305	0.059327	TRA:CAERSSNDYKLSF;TRB:CASSQETASEAFF	TRA:TGTGCAGAGAGAAGTTCTAACGACTACAAGCTCAGCTTT;TRB:TGCGCCAGCAGCCAAGAGACAGCTTCTGAAGCTTTCTTT	TCGTACCTCAGCACAT_R4
3513	clonotype1	MD-scTCR_R4_Donor 6 Skin CD8+	305	0.059327	TRA:CAERSSNDYKLSF;TRB:CASSQETASEAFF	TRA:TGTGCAGAGAGAAGTTCTAACGACTACAAGCTCAGCTTT;TRB:TGCGCCAGCAGCCAAGAGACAGCTTCTGAAGCTTTCTTT	GTACTCCAGGAATTAC_R4
3536	clonotype1	MD-scTCR_R4_Donor 6 Skin CD8+	305	0.059327	TRA:CAERSSNDYKLSF;TRB:CASSQETASEAFF	TRA:TGTGCAGAGAGAAGTTCTAACGACTACAAGCTCAGCTTT;TRB:TGCGCCAGCAGCCAAGAGACAGCTTCTGAAGCTTTCTTT	ACTGCTCCAACACGCC_R4
3555	clonotype1	MD-scTCR_R4_Donor 6 Skin CD8+	305	0.059327	TRA:CAERSSNDYKLSF;TRB:CASSQETASEAFF	TRA:TGTGCAGAGAGAAGTTCTAACGACTACAAGCTCAGCTTT;TRB:TGCGCCAGCAGCCAAGAGACAGCTTCTGAAGCTTTCTTT	TCTTCGGCACCGTTGG_R4
357	clonotype1	MD-scTCR_R4_Donor 6 Skin CD8+	305	0.059327	TRA:CAERSSNDYKLSF;TRB:CASSQETASEAFF	TRA:TGTGCAGAGAGAAGTTCTAACGACTACAAGCTCAGCTTT;TRB:TGCGCCAGCAGCCAAGAGACAGCTTCTGAAGCTTTCTTT	CAACCAACACAGAGGT_R4
359	clonotype1	MD-scTCR_R4_Donor 6 Skin CD8+	305	0.059327	TRA:CAERSSNDYKLSF;TRB:CASSQETASEAFF	TRA:TGTGCAGAGAGAAGTTCTAACGACTACAAGCTCAGCTTT;TRB:TGCGCCAGCAGCCAAGAGACAGCTTCTGAAGCTTTCTTT	TGTGGTAAGATACACA_R4
362	clonotype1	MD-scTCR_R4_Donor 6 Skin CD8+	305	0.059327	TRA:CAERSSNDYKLSF;TRB:CASSQETASEAFF	TRA:TGTGCAGAGAGAAGTTCTAACGACTACAAGCTCAGCTTT;TRB:TGCGCCAGCAGCCAAGAGACAGCTTCTGAAGCTTTCTTT	ACGCCAGTCAATCACG_R4
3634	clonotype1	MD-scTCR_R4_Donor 6 Skin CD8+	305	0.059327	TRA:CAERSSNDYKLSF;TRB:CASSQETASEAFF	TRA:TGTGCAGAGAGAAGTTCTAACGACTACAAGCTCAGCTTT;TRB:TGCGCCAGCAGCCAAGAGACAGCTTCTGAAGCTTTCTTT	CGTCCATCACTCAGGC_R4
36610	clonotype1	MD-scTCR_R4_Donor 6 Skin CD8+	305	0.059327	TRA:CAERSSNDYKLSF;TRB:CASSQETASEAFF	TRA:TGTGCAGAGAGAAGTTCTAACGACTACAAGCTCAGCTTT;TRB:TGCGCCAGCAGCCAAGAGACAGCTTCTGAAGCTTTCTTT	GTGCATAGTTTGTTGG_R4
369	clonotype1	MD-scTCR_R4_Donor 6 Skin CD8+	305	0.059327	TRA:CAERSSNDYKLSF;TRB:CASSQETASEAFF	TRA:TGTGCAGAGAGAAGTTCTAACGACTACAAGCTCAGCTTT;TRB:TGCGCCAGCAGCCAAGAGACAGCTTCTGAAGCTTTCTTT	TTTGGTTAGTTTGCGT_R4
3702	clonotype1	MD-scTCR_R4_Donor 6 Skin CD8+	305	0.059327	TRA:CAERSSNDYKLSF;TRB:CASSQETASEAFF	TRA:TGTGCAGAGAGAAGTTCTAACGACTACAAGCTCAGCTTT;TRB:TGCGCCAGCAGCCAAGAGACAGCTTCTGAAGCTTTCTTT	AGGCCGTAGCCACCTG_R4
3736	clonotype1	MD-scTCR_R4_Donor 6 Skin CD8+	305	0.059327	TRA:CAERSSNDYKLSF;TRB:CASSQETASEAFF	TRA:TGTGCAGAGAGAAGTTCTAACGACTACAAGCTCAGCTTT;TRB:TGCGCCAGCAGCCAAGAGACAGCTTCTGAAGCTTTCTTT	TCAGCAATCTAGAGTC_R4
37910	clonotype1	MD-scTCR_R4_Donor 6 Skin CD8+	305	0.059327	TRA:CAERSSNDYKLSF;TRB:CASSQETASEAFF	TRA:TGTGCAGAGAGAAGTTCTAACGACTACAAGCTCAGCTTT;TRB:TGCGCCAGCAGCCAAGAGACAGCTTCTGAAGCTTTCTTT	GTCAAGTCAATCGGTT_R4
3803	clonotype1	MD-scTCR_R4_Donor 6 Skin CD8+	305	0.059327	TRA:CAERSSNDYKLSF;TRB:CASSQETASEAFF	TRA:TGTGCAGAGAGAAGTTCTAACGACTACAAGCTCAGCTTT;TRB:TGCGCCAGCAGCCAAGAGACAGCTTCTGAAGCTTTCTTT	AGTGAGGGTCAGAATA_R4
3823	clonotype1	MD-scTCR_R4_Donor 6 Skin CD8+	305	0.059327	TRA:CAERSSNDYKLSF;TRB:CASSQETASEAFF	TRA:TGTGCAGAGAGAAGTTCTAACGACTACAAGCTCAGCTTT;TRB:TGCGCCAGCAGCCAAGAGACAGCTTCTGAAGCTTTCTTT	GCGAGAACATCTATGG_R4
38412	clonotype1	MD-scTCR_R4_Donor 6 Skin CD8+	305	0.059327	TRA:CAERSSNDYKLSF;TRB:CASSQETASEAFF	TRA:TGTGCAGAGAGAAGTTCTAACGACTACAAGCTCAGCTTT;TRB:TGCGCCAGCAGCCAAGAGACAGCTTCTGAAGCTTTCTTT	CATATTCAGCTCTCGG_R4
388	clonotype1	MD-scTCR_R4_Donor 6 Skin CD8+	305	0.059327	TRA:CAERSSNDYKLSF;TRB:CASSQETASEAFF	TRA:TGTGCAGAGAGAAGTTCTAACGACTACAAGCTCAGCTTT;TRB:TGCGCCAGCAGCCAAGAGACAGCTTCTGAAGCTTTCTTT	CGTTGGGTCTCAAACG_R4
38910	clonotype1	MD-scTCR_R4_Donor 6 Skin CD8+	305	0.059327	TRA:CAERSSNDYKLSF;TRB:CASSQETASEAFF	TRA:TGTGCAGAGAGAAGTTCTAACGACTACAAGCTCAGCTTT;TRB:TGCGCCAGCAGCCAAGAGACAGCTTCTGAAGCTTTCTTT	GTTCATTCATCGACGC_R4
392	clonotype1	MD-scTCR_R4_Donor 6 Skin CD8+	305	0.059327	TRA:CAERSSNDYKLSF;TRB:CASSQETASEAFF	TRA:TGTGCAGAGAGAAGTTCTAACGACTACAAGCTCAGCTTT;TRB:TGCGCCAGCAGCCAAGAGACAGCTTCTGAAGCTTTCTTT	TTCGAAGCACCGAATT_R4
3931	clonotype1	MD-scTCR_R4_Donor 6 Skin CD8+	305	0.059327	TRA:CAERSSNDYKLSF;TRB:CASSQETASEAFF	TRA:TGTGCAGAGAGAAGTTCTAACGACTACAAGCTCAGCTTT;TRB:TGCGCCAGCAGCCAAGAGACAGCTTCTGAAGCTTTCTTT	GAAGCAGGTGGTCCGT_R4
39410	clonotype1	MD-scTCR_R4_Donor 6 Skin CD8+	305	0.059327	TRA:CAERSSNDYKLSF;TRB:CASSQETASEAFF	TRA:TGTGCAGAGAGAAGTTCTAACGACTACAAGCTCAGCTTT;TRB:TGCGCCAGCAGCCAAGAGACAGCTTCTGAAGCTTTCTTT	TGCTGCTCACCACCAG_R4
39710	clonotype1	MD-scTCR_R4_Donor 6 Skin CD8+	305	0.059327	TRA:CAERSSNDYKLSF;TRB:CASSQETASEAFF	TRA:TGTGCAGAGAGAAGTTCTAACGACTACAAGCTCAGCTTT;TRB:TGCGCCAGCAGCCAAGAGACAGCTTCTGAAGCTTTCTTT	CTTCTCTGTAAATGAC_R4
3993	clonotype1	MD-scTCR_R4_Donor 6 Skin CD8+	305	0.059327	TRA:CAERSSNDYKLSF;TRB:CASSQETASEAFF	TRA:TGTGCAGAGAGAAGTTCTAACGACTACAAGCTCAGCTTT;TRB:TGCGCCAGCAGCCAAGAGACAGCTTCTGAAGCTTTCTTT	CAACCTCTCAGTCCCT_R4
40010	clonotype1	MD-scTCR_R4_Donor 6 Skin CD8+	305	0.059327	TRA:CAERSSNDYKLSF;TRB:CASSQETASEAFF	TRA:TGTGCAGAGAGAAGTTCTAACGACTACAAGCTCAGCTTT;TRB:TGCGCCAGCAGCCAAGAGACAGCTTCTGAAGCTTTCTTT	GGCAATTGTCTAGCGC_R4
40810	clonotype1	MD-scTCR_R4_Donor 6 Skin CD8+	305	0.059327	TRA:CAERSSNDYKLSF;TRB:CASSQETASEAFF	TRA:TGTGCAGAGAGAAGTTCTAACGACTACAAGCTCAGCTTT;TRB:TGCGCCAGCAGCCAAGAGACAGCTTCTGAAGCTTTCTTT	CGTGAGCTCTGATTCT_R4
409	clonotype1	MD-scTCR_R4_Donor 6 Skin CD8+	305	0.059327	TRA:CAERSSNDYKLSF;TRB:CASSQETASEAFF	TRA:TGTGCAGAGAGAAGTTCTAACGACTACAAGCTCAGCTTT;TRB:TGCGCCAGCAGCCAAGAGACAGCTTCTGAAGCTTTCTTT	GTACTTTTCTTCGAGA_R4
4103	clonotype1	MD-scTCR_R4_Donor 6 Skin CD8+	305	0.059327	TRA:CAERSSNDYKLSF;TRB:CASSQETASEAFF	TRA:TGTGCAGAGAGAAGTTCTAACGACTACAAGCTCAGCTTT;TRB:TGCGCCAGCAGCCAAGAGACAGCTTCTGAAGCTTTCTTT	ACGAGGAGTTATCACG_R4
412	clonotype1	MD-scTCR_R4_Donor 6 Skin CD8+	305	0.059327	TRA:CAERSSNDYKLSF;TRB:CASSQETASEAFF	TRA:TGTGCAGAGAGAAGTTCTAACGACTACAAGCTCAGCTTT;TRB:TGCGCCAGCAGCCAAGAGACAGCTTCTGAAGCTTTCTTT	GTGGGTCAGTGCCAGA_R4
413	clonotype1	MD-scTCR_R4_Donor 6 Skin CD8+	305	0.059327	TRA:CAERSSNDYKLSF;TRB:CASSQETASEAFF	TRA:TGTGCAGAGAGAAGTTCTAACGACTACAAGCTCAGCTTT;TRB:TGCGCCAGCAGCCAAGAGACAGCTTCTGAAGCTTTCTTT	GCACTCTGTTACGTCA_R4
4152	clonotype1	MD-scTCR_R4_Donor 6 Skin CD8+	305	0.059327	TRA:CAERSSNDYKLSF;TRB:CASSQETASEAFF	TRA:TGTGCAGAGAGAAGTTCTAACGACTACAAGCTCAGCTTT;TRB:TGCGCCAGCAGCCAAGAGACAGCTTCTGAAGCTTTCTTT	GTCACAAGTCGCCATG_R4
4176	clonotype1	MD-scTCR_R4_Donor 6 Skin CD8+	305	0.059327	TRA:CAERSSNDYKLSF;TRB:CASSQETASEAFF	TRA:TGTGCAGAGAGAAGTTCTAACGACTACAAGCTCAGCTTT;TRB:TGCGCCAGCAGCCAAGAGACAGCTTCTGAAGCTTTCTTT	CGTTCTGAGACTGTAA_R4
4181	clonotype1	MD-scTCR_R4_Donor 6 Skin CD8+	305	0.059327	TRA:CAERSSNDYKLSF;TRB:CASSQETASEAFF	TRA:TGTGCAGAGAGAAGTTCTAACGACTACAAGCTCAGCTTT;TRB:TGCGCCAGCAGCCAAGAGACAGCTTCTGAAGCTTTCTTT	TGAAAGAGTAAACGCG_R4
4201	clonotype1	MD-scTCR_R4_Donor 6 Skin CD8+	305	0.059327	TRA:CAERSSNDYKLSF;TRB:CASSQETASEAFF	TRA:TGTGCAGAGAGAAGTTCTAACGACTACAAGCTCAGCTTT;TRB:TGCGCCAGCAGCCAAGAGACAGCTTCTGAAGCTTTCTTT	ATCTGCCCATTTGCTT_R4
4228	clonotype1	MD-scTCR_R4_Donor 6 Skin CD8+	305	0.059327	TRA:CAERSSNDYKLSF;TRB:CASSQETASEAFF	TRA:TGTGCAGAGAGAAGTTCTAACGACTACAAGCTCAGCTTT;TRB:TGCGCCAGCAGCCAAGAGACAGCTTCTGAAGCTTTCTTT	GGGAGATAGAAACCTA_R4
42610	clonotype1	MD-scTCR_R4_Donor 6 Skin CD8+	305	0.059327	TRA:CAERSSNDYKLSF;TRB:CASSQETASEAFF	TRA:TGTGCAGAGAGAAGTTCTAACGACTACAAGCTCAGCTTT;TRB:TGCGCCAGCAGCCAAGAGACAGCTTCTGAAGCTTTCTTT	GTAGGCCGTCGAAAGC_R4
427	clonotype1	MD-scTCR_R4_Donor 6 Skin CD8+	305	0.059327	TRA:CAERSSNDYKLSF;TRB:CASSQETASEAFF	TRA:TGTGCAGAGAGAAGTTCTAACGACTACAAGCTCAGCTTT;TRB:TGCGCCAGCAGCCAAGAGACAGCTTCTGAAGCTTTCTTT	CTGATCCAGAGGGCTT_R4
4285	clonotype1	MD-scTCR_R4_Donor 6 Skin CD8+	305	0.059327	TRA:CAERSSNDYKLSF;TRB:CASSQETASEAFF	TRA:TGTGCAGAGAGAAGTTCTAACGACTACAAGCTCAGCTTT;TRB:TGCGCCAGCAGCCAAGAGACAGCTTCTGAAGCTTTCTTT	ACGCAGCTCTTAACCT_R4
429	clonotype1	MD-scTCR_R4_Donor 6 Skin CD8+	305	0.059327	TRA:CAERSSNDYKLSF;TRB:CASSQETASEAFF	TRA:TGTGCAGAGAGAAGTTCTAACGACTACAAGCTCAGCTTT;TRB:TGCGCCAGCAGCCAAGAGACAGCTTCTGAAGCTTTCTTT	CATTCGCAGCGGATCA_R4
[truncated: 4,898 more rows]

## Sheet: Donor RT1 Fat CD8+
clonotype_id	sample	internal identifier	frequency	proportion	cdr3s_aa	cdr3s_nt	barcode
[truncated: 12,054 more rows]

[truncated: 3 more sheets: Donor RT2_Blood CD8+, Donor RT2_Skin CD8+, Donor RT2_Fat CD8+]
